# Supplementary material for: An epigenomic shift in amygdala marks the transition to maternal behaviors in alloparenting virgin female mice
Source: PLoS One. 2022 Feb 22;17(2):e0263632. doi: 10.1371/journal.pone.0263632 (PMC8863255; doi:10.1371/journal.pone.0263632)
Supplement: S1 Table — (XLSX) [file pone.0263632.s002.xlsx]

## Sheet: scoring
Table S1: Behavior Scoring: behaviors (scored 0 or 1 for 5 minutes at top of each hour) summed over 6 hr periods in cages 1-4 ending at times shown.
		Grooming			Other behaviors
cage	time	virgin grooming mother	virgin grooming pups		pups ejected from nest	virgin in nursing postures	mother on nest	virgin on nest	mother on nest alone	virgin on nest alone	mother nesting	virgin nesting
1	E18 06:00	0	0		0	0	6	5	2	0	0	0
2	E18 06:00	0	0		0	0	6	5	1	0	0	0
3	E18 06:00	0	0		0	0	6	4	2	0	0	0
4	E18 06:00	0	0		0	0	5	5	1	1	0	0
1	E18 12:00	0	0		0	0	6	5	0	0	0	0
2	E18 12:00	0	0		0	0	6	5	1	0	0	0
3	E18 12:00	1	0		0	0	6	3	2	0	0	0
4	E18 12:00	1	0		0	0	6	3	3	0	2	0
1	E18 18:00	0	0		0	0	3	3	0	2	0	0
2	E18 18:00	1	0		0	0	5	4	2	1	1	0
3	E18 18:00	1	0		0	0	5	5	2	1	0	1
4	E18 18:00	1	0		0	0	4	3	3	1	1	1
1	P0 00:00	1	0		0	0	4	3	1	0	2	0
2	P0 00:00	0	0		0	0	6	4	3	0	2	0
3	P0 00:00	2	0		0	0	6	3	4	0	5	0
4	P0 00:00	1	0		0	0	5	5	1	0	2	1
1	P0 06:00	3	1		0	0	6	6	0	0	0	1
2	P0 06:00	1	0		0	0	5	6	0	1	1	2
3	P0 06:00	3	0		0	0	5	3	2	0	1	0
4	P0 06:00	0	1		0	0	6	6	2	0	1	0
1	P0 12:00	0	1		0	0	6	6	1	1	0	1
2	P0 12:00	2	0		0	0	6	6	2	1	3	1
3	P0 12:00	2	0		3	0	5	5	1	1	1	1
4	P0 12:00	2	3		1	0	5	5	0	2	2	0
1	P0 18:00	0	1		0	0	6	6	0	1	0	0
2	P0 18:00	0	2		1	0	6	4	3	1	0	1
3	P0 18:00	1	2		1	0	5	6	0	1	2	2
4	P0 18:00	2	2		0	0	3	5	0	3	2	0
1	P1 00:00	0	1		0	0	6	2	3	1	0	0
2	P1 00:00	1	1		0	0	6	5	2	1	0	1
3	P1 00:00	2	1		2	0	4	4	2	2	1	3
4	P1 00:00	1	1		0	0	6	6	0	2	2	0
1	P1 06:00	0	1		1	0	4	5	1	2	0	1
2	P1 06:00	0	1		1	1	6	5	1	1	3	2
3	P1 06:00	0	1		0	0	5	5	1	1	0	2
4	P1 06:00	0	0		0	0	5	5	1	2	1	0
1	P1 12:00	0	1		0	0	5	5	1	1	1	1
2	P1 12:00	0	0		0	0	5	6	0	1	0	0
3	P1 12:00	0	0		0	0	5	6	0	1	0	0
4	P1 12:00	0	1		0	0	4	5	1	3	1	0
1	P1 18:00	0	3		0	0	4	6	0	3	1	0
2	P1 18:00	0	1		0	0	4	5	1	3	1	0
3	P1 18:00	2	3		1	0	5	4	2	2	1	0
4	P1 18:00	1	1		0	0	3	4	1	3	1	1
1	P2 00:00	1	1		0	0	4	1	4	1	3	0
2	P2 00:00	1	1		0	0	6	4	4	2	1	0
3	P2 00:00	0	1		2	0	4	5	2	2	1	0
4	P2 00:00	1	3		0	1	6	6	3	2	1	2
1	P2 06:00	0	0		0	0	4	5	1	2	0	2
2	P2 06:00	1	2		0	0	5	6	0	1	0	1
3	P2 06:00	0	2		0	0	6	6	0	0	0	1
4	P2 06:00	0	3		0	0	4	6	0	2	2	0
1	P2 12:00	0	1		0	0	5	5	2	1	1	2
2	P2 12:00	1	2		0	1	6	5	1	2	2	2
3	P2 12:00	0	1		0	0	5	5	1	1	1	0
4	P2 12:00	0	3		0	3	4	6	0	3	1	0
1	P2 18:00	1	1		0	0	4	6	0	2	1	0
2	P2 18:00	0	4		0	4	2	5	1	5	0	2
3	P2 18:00	0	1		0	0	5	4	2	2	1	0
4	P2 18:00	2	4		0	0	4	4	2	1	2	1
1	P3 00:00	0	0		0	0	4	1	3	0	0	1
2	P3 00:00	2	1		0	0	5	4	2	2	2	1
3	P3 00:00	0	2		0	0	5	6	0	4	0	0
4	P3 00:00	1	2		0	0	5	5	2	0	2	0
1	P3 06:00	0	3		0	0	4	6	1	2	1	1
2	P3 06:00	0	3		0	1	5	5	1	1	1	0
3	P3 06:00	1	2		0	1	5	5	2	2	0	1
4	P3 06:00	1	4		0	2	5	6	0	4	1	0
1	P3 12:00	0	0		0	4	6	4	2	2	1	0
2	P3 12:00	0	3		0	0	3	4	2	3	0	0
3	P3 12:00	0	2		0	2	6	4	3	2	0	0
4	P3 12:00	0	2		0	0	3	6	0	4	0	0
1	P3 18:00	0	2		0	1	4	5	2	4	2	2
2	P3 18:00	0	0		0	1	4	2	4	2	1	0
3	P3 18:00	1	3		0	1	3	4	2	3	0	1
4	P3 18:00	0	3		0	0	5	4	1	3	2	0
1	P4 00:00	0	3		0	2	2	3	1	3	1	1
2	P4 00:00	3	3		0	1	4	5	1	2	0	0
3	P4 00:00	1	2		0	0	3	4	2	3	1	0
4	P4 00:00	1	2		0	2	4	5	1	4	2	1
1	P4 06:00	0	3		0	2	5	5	2	1	0	1
2	P4 06:00	0	1		0	0	6	6	0	0	1	0
3	P4 06:00	0	2		0	1	5	6	0	1	0	1
4	P4 06:00	0	1		0	0	4	5	1	2	0	0
1	P4 12:00	0	3		0	3	5	4	2	2	0	0
2	P4 12:00	0	3		0	3	5	5	1	2	0	0
3	P4 12:00	0	4		0	1	4	5	1	3	0	0
4	P4 12:00	2	5		0	3	4	5	1	3	0	0
1	P4 18:00	0	2		0	4	4	6	1	3	0	1
2	P4 18:00	0	1		0	1	4	1	4	2	0	0
3	P4 18:00	1	4		0	3	4	4	3	3	0	3
4	P4 18:00	0	3		0	4	4	5	1	3	1	0
1	P5 00:00	1	0		0	0	4	2	2	1	0	1
2	P5 00:00	0	3		0	2	5	6	1	2	0	0
3	P5 00:00	0	3		0	0	4	5	1	4	0	3
4	P5 00:00	2	1		0	0	4	4	1	1	2	0
