# Supplementary material for: An epigenomic shift in amygdala marks the transition to maternal behaviors in alloparenting virgin female mice
Source: PLoS One. 2022 Feb 22;17(2):e0263632. doi: 10.1371/journal.pone.0263632 (PMC8863255; doi:10.1371/journal.pone.0263632)
Supplement: S2 Table — (XLSX) [file pone.0263632.s003.xlsx]

## Sheet: S2A.cpmmatrix
ensembl_id	E18_A_4	E18_A_5	E18_A_7	E18_A_9	E18_A_mean	E18_A_std_dev	E18_FC_4	E18_FC_5	E18_FC_7	E18_FC_8	E18_FC_9	E18_FC_mean	E18_FC_std_dev	E18_H_4	E18_H_5	E18_H_7	E18_H_8	E18_H_9	E18_H_mean	E18_H_std_dev	E18_STR_4	E18_STR_5	E18_STR_7	E18_STR_8	E18_STR_9	E18_STR_mean	E18_STR_std_dev	P1_A_10	P1_A_1	P1_A_4	P1_A_5	P1_A_7	P1_A_mean	P1_A_std_dev	P1_FC_10	P1_FC_1	P1_FC_4	P1_FC_5	P1_FC_7	P1_FC_mean	P1_FC_std_dev	P1_H_10	P1_H_1	P1_H_4	P1_H_5	P1_H_7	P1_H_mean	P1_H_std_dev	P1_STR_10
ENSMUSG00000000001	42.814	37.0655	44.1722	43.8374	41.9723	3.32182	40.6117	38.375	52.2924	39.4027	39.568	42.05	5.78037	44.2519	45.3564	49.8697	51.0136	45.7332	47.2449	2.99595	39.0836	39.4518	42.3639	40.3551	43.6303	40.9769	1.95331	39.8165	42.0321	38.6517	40.7444	39.697	40.1884	1.26978	39.62	43.8213	39.6215	38.4634	38.0186	39.9089	2.29867	46.5111	47.4434	40.8181	43.7271	48.439	45.3877	3.09991	43.876
ENSMUSG00000000003	0	0	0	0	0	0	0	0	0	0	0	0	0	0	0	0	0	0	0	0	0	0	0	0	0	0	0	0	0	0	0	0	0	0	0	0	0	0	0	0	0	0	0	0	0	0	0	0	0
ENSMUSG00000000028	1.23942	0.989012	1.44564	1.24551	1.22989	0.186996	1.48497	0.960419	1.212	1.0424	1.43123	1.2262	0.231098	1.62309	1.83161	1.18532	3.19902	1.28244	1.8243	0.811216	1.0641	1.9309	1.66305	1.25775	1.71383	1.52592	0.354722	1.42043	1.16197	0.987617	0.876673	1.23247	1.13583	0.212221	1.05971	1.08075	0.917068	1.14096	1.45426	1.13055	0.198728	1.1557	0.915977	1.78108	1.43958	1.32606	1.32368	0.322911	1.74297
ENSMUSG00000000031	0.026944	0.0899102	0.0229466	0.155688	0.0738723	0.0625748	0.0224996	0.104393	0.198328	0.0833919	0.0660567	0.0949339	0.0651798	0.045086	0.0482002	0.0215513	0	0.0434726	0.031662	0.0206029	0	0	0	0	0.0619455	0.0123891	0.0277029	0.0221943	0.0446912	0	0	0.114648	0.0363068	0.047548	0.0216266	0.14274	0.187582	0.0877658	0.0230835	0.0925596	0.0731928	0	0.0208177	0	0.0771202	0	0.0195876	0.0334011	0
ENSMUSG00000000037	2.64051	2.06794	3.0519	2.44653	2.55172	0.409542	1.57497	1.62854	1.8731	1.54275	1.18902	1.56167	0.245387	3.15602	4.89232	3.70682	5.20373	3.56475	4.10473	0.891356	1.3523	1.55788	2.01316	1.55212	1.65188	1.62547	0.24268	2.57454	2.88258	2.06502	2.21256	2.23564	2.39407	0.330731	1.7085	2.56932	1.31307	1.71143	1.86977	1.83442	0.459379	3.84448	3.539	4.58889	4.55009	4.03501	4.11149	0.454194	2.11168
ENSMUSG00000000049	0.377215	0.269731	0.160626	0.0889649	0.224134	0.12625	0.202496	0.438452	0.374619	0.250176	0.39634	0.332417	0.100938	0.157801	0.530202	0.366372	0.426535	0.304308	0.357044	0.139085	0.443376	0.197478	0.153175	0.107043	0.103243	0.200863	0.140917	0.221943	0.20111	0.134675	0.0834927	0.0859863	0.145441	0.0641092	0.562293	0.265089	0.458534	0.351063	0.438587	0.415113	0.112592	0.094343	0.3539	0.293354	0.385601	0.189437	0.263327	0.12049	0.368706
ENSMUSG00000000056	55.2621	53.0695	54.8194	49.9093	53.2651	2.42924	57.6664	58.3768	58.1321	54.9969	59.4511	57.7247	1.65949	51.894	51.4537	52.2188	45.1701	45.3636	49.22	3.61957	58.9246	61.5913	59.2569	53.0931	55.689	57.711	3.32913	48.5833	51.8641	50.7725	53.0179	59.1299	52.6735	3.96242	59.1921	54.1597	57.7753	59.5052	62.9488	58.7162	3.17846	46.6526	47.61	46.8109	46.9148	52.474	48.0924	2.47656	61.5069
ENSMUSG00000000058	36.6168	35.9416	42.6348	46.7065	40.4749	5.12945	56.9239	48.3132	65.0075	58.4577	63.3924	58.419	6.56708	38.278	40.3194	44.3095	50.3312	40.4078	42.7292	4.77746	25.9153	30.9163	32.7357	32.0325	30.9108	30.5021	2.67902	38.2407	45.3392	30.257	37.8639	38.0919	37.9586	5.33607	57.5917	46.88	55.1491	53.1422	45.4976	51.6521	5.25308	39.742	43.5922	35.852	40.8994	39.9901	40.0151	2.78317	33.3176
ENSMUSG00000000078	53.2413	54.3058	49.5876	50.7767	51.9778	2.17344	64.1688	67.9183	68.2468	74.2605	74.1157	69.742	4.36369	46.5738	53.6468	48.2964	56.6439	44.3638	49.9049	5.09419	33.6079	36.2482	42.6702	34.1466	31.8193	35.6985	4.20518	49.0715	46.4118	35.8236	41.5376	46.7192	43.9128	5.28703	78.5696	58.809	73.4279	64.0032	52.792	65.5203	10.5139	42.8553	50.2538	41.7819	46.0407	47.4161	45.6696	3.43647	38.513
ENSMUSG00000000085	35.5391	36.7059	39.9959	39.2557	37.8741	2.09985	38.3393	41.3398	41.4064	34.8995	34.2614	38.0493	3.40775	36.3168	32.4146	35.2795	34.7626	38.821	35.5189	2.33487	51.1656	52.595	51.445	51.7283	51.9103	51.7689	0.541547	38.041	35.5072	45.2733	40.3061	36.8881	39.2031	3.82208	35.3379	41.3947	40.8095	38.2439	46.3517	40.4275	4.08807	38.9872	34.245	38.4084	37.8917	34.8185	36.8702	2.179	52.2222
ENSMUSG00000000088	116.236	125.717	130.153	129.155	125.315	6.34392	120.485	105.354	113.113	182.753	125.772	129.495	30.7516	127.909	108.523	132.799	115.25	135.178	123.932	11.5514	131.284	106.682	123.875	131.395	116.003	121.848	10.5882	126.752	130.409	155.909	136.406	133.68	136.631	11.3657	122.493	115.191	117.426	105.582	112.255	114.59	6.27415	118.801	123.449	131.255	109.125	160.51	128.628	19.5391	104.009
ENSMUSG00000000093	1.40109	1.70829	1.53742	1.55688	1.55092	0.125744	1.73247	1.5659	1.49848	1.0007	0.748643	1.30924	0.415413	1.48784	1.87981	0.711193	1.40757	1.7389	1.44506	0.451981	1.59615	1.73342	1.68493	3.02395	1.09437	1.82656	0.716183	1.33166	1.13963	1.9079	2.04557	2.35029	1.75501	0.504997	1.3841	1.08075	1.60487	1.77726	2.19293	1.60798	0.41801	1.86327	1.37397	2.82877	1.59382	1.38289	1.80854	0.604152	1.74297
ENSMUSG00000000094	0.13472	0.0224776	0.13768	0.333618	0.157124	0.129306	0.179997	0.104393	0.550911	0.20848	0.132113	0.235179	0.181088	0.112715	0.385601	0.17241	0.255921	0.195627	0.224455	0.103663	0.0665064	0.373014	0.0875287	0.42817	0.247782	0.2406	0.163177	0.15536	0.0670368	0.0897834	0.0626195	0.315283	0.138017	0.105799	0.0432533	0.122349	0.16674	0.263297	0.0923341	0.137595	0.0834144	0.094343	0.062453	0.251446	0.128534	0.208381	0.149031	0.078927	0.201112
ENSMUSG00000000103	0	0	0	0	0	0	0	0	0	0	0	0	0	0	0	0	0	0	0	0	0	0	0	0	0	0	0	0	0	0	0	0	0	0	0	0	0	0	0	0	0	0	0	0	0	0	0	0	0
ENSMUSG00000000120	7.49042	6.54097	7.91658	8.29597	7.56098	0.755439	2.11496	0.688996	1.12386	0.542047	1.05691	1.10535	0.614952	21.3708	11.0619	15.0212	13.1799	19.6496	16.0567	4.34292	12.2815	14.6134	12.1665	22.0775	12.3891	14.7056	4.24392	15.1587	6.43553	28.7082	13.3171	8.45532	14.415	8.73563	0.778559	0.815659	0.354322	0.746009	0.692506	0.677411	0.186188	10.5428	14.5515	17.3707	17.3777	18.83	15.7346	3.29062	16.2566
ENSMUSG00000000125	1.3472	1.506	1.88162	1.15654	1.47284	0.307696	0.899983	1.2736	1.32219	1.70953	1.47527	1.33611	0.297118	3.42653	4.09701	3.362	4.09474	3.54302	3.70466	0.362975	2.37206	2.65499	2.03504	3.3986	2.89079	2.6703	0.517633	1.57579	1.60888	1.54876	2.19168	1.57642	1.70031	0.275512	1.31922	1.26427	1.3756	1.14096	1.38501	1.29701	0.0997989	3.82089	3.80963	3.3107	3.93313	3.31515	3.6379	0.300568	2.48039
ENSMUSG00000000126	2.93689	3.21429	2.82243	3.62532	3.14973	0.3572	18.9896	19.1249	17.7173	24.8091	21.0941	20.347	2.77127	1.51038	1.3255	0.969808	2.98575	1.32591	1.62347	0.786318	1.39663	0.921565	4.07008	1.68592	1.94096	2.00303	1.21598	3.44011	3.17307	1.14474	3.06836	2.83755	2.73277	0.913735	21.5185	14.376	23.4269	20.7347	15.8122	19.1737	3.88401	1.88686	1.49887	1.86489	1.64523	1.68599	1.71637	0.161566	1.6089
ENSMUSG00000000127	15.5736	15.9591	17.8983	17.2592	16.6726	1.08987	15.4797	16.1392	15.139	11.6749	17.0647	15.0995	2.05043	16.2535	17.3762	20.3013	16.6775	15.4545	17.2126	1.86172	16.9813	16.6101	15.7552	14.6916	18.914	16.5904	1.56967	15.8911	17.2285	14.6347	14.0685	17.5126	15.8671	1.52603	15.0521	17.1696	17.862	21.722	16.4816	17.6575	2.49854	17.4299	19.1939	15.6735	16.5037	14.9655	16.7533	1.64611	17.2622
ENSMUSG00000000131	77.1136	80.2674	82.8602	81.5363	80.4444	2.45992	69.0737	77.0632	65.911	49.6182	65.7485	65.4829	9.98675	96.6643	88.1822	79.2656	71.4873	89.7926	85.0784	9.80557	74.6201	65.08	61.8609	68.0256	63.267	66.5707	5.05541	80.9869	70.8802	90.1874	79.4016	88.6519	82.0216	7.78952	67.6698	70.6564	76.992	72.8456	79.038	73.4403	4.61929	101.89	73.7778	99.4259	89.8707	79.8476	88.9625	12.1562	65.9984
ENSMUSG00000000134	34.8924	36.5036	32.9743	31.0265	33.8492	2.37115	32.1069	35.8904	30.9171	30.3963	33.711	32.6043	2.23565	32.6648	33.4268	28.9649	28.4073	31.4742	30.9876	2.22198	36.1795	33.3738	31.8386	35.8325	30.1881	33.4825	2.56727	32.4702	30.5241	36.048	35.7558	36.2576	34.2111	2.57745	33.6078	29.8123	33.3271	32.8244	37.3491	33.3841	2.68541	33.421	27.0213	33.1909	34.0357	30.935	31.7208	2.8772	31.1054
ENSMUSG00000000142	23.4143	25.8941	22.9925	21.0402	23.3353	1.99491	25.7395	27.6225	27.5235	20.9731	24.9254	25.3568	2.71006	26.6909	30.9927	24.353	24.867	27.3225	26.8452	2.62574	21.2155	19.4187	20.6349	21.1409	18.976	20.2772	1.02282	22.2387	19.3289	20.7849	24.6721	22.2705	21.859	1.98632	26.2547	24.9388	26.3657	23.1702	31.6937	26.4846	3.18499	30.0482	24.1485	28.8325	26.8378	28.7755	27.7285	2.30792	19.8431
ENSMUSG00000000148	13.3911	15.2623	16.6133	14.9016	15.0421	1.32447	16.5822	17.726	14.8966	13.9681	13.3214	15.2989	1.82898	16.0957	14.677	14.2239	12.8387	13.9764	14.3623	1.18248	17.9124	16.1713	15.2081	17.2339	14.8256	16.2702	1.30863	17.5557	15.3291	20.4482	20.8314	18.3724	18.5074	2.24685	17.9285	15.681	17.5702	17.4434	19.9672	17.7181	1.52888	15.9204	14.3434	18.3556	16.5551	17.0493	16.4447	1.47645	17.3292
ENSMUSG00000000149	55.6123	62.2853	67.3483	68.881	63.5317	5.98474	60.2314	56.9988	69.7894	61.5015	59.7373	61.6517	4.83674	73.7381	65.504	82.5845	70.7622	86.88	75.8938	8.72338	86.9238	71.2896	74.3119	82.3158	77.2874	78.4257	6.25486	67.8701	66.7016	79.795	74.9347	69.8496	71.8302	5.45398	63.6256	71.5129	58.1296	62.8842	80.0306	67.2365	8.61529	87.2437	86.2267	88.2575	80.6677	88.7322	86.2256	3.25341	68.2106
ENSMUSG00000000154	0.13472	0.292208	0.367146	0.467065	0.315285	0.140075	0.202496	0.334059	0.683129	0.375263	0.242208	0.367431	0.189555	0.202887	0.1205	0.280167	0	0.217363	0.164183	0.107984	0.399038	0.0438841	0.19694	0.240846	0.0619455	0.188531	0.144972	0.199748	0.0446912	0.202013	0.0417464	0.315283	0.160696	0.116978	0.3244	0.183523	0.187582	0.30718	0.323169	0.265171	0.073012	0.613229	0.166541	0.398123	0.15424	0.303099	0.327047	0.189176	0.603337
ENSMUSG00000000157	0.026944	0	0	0	0.00673599	0.013472	0	0.0417573	0	0	0	0.00835147	0.0186744	0	0	0	0	0	0	0	0	0	0	0	0	0	0	0	0	0	0	0	0	0	0	0	0.0416849	0	0	0.00833698	0.018642	0	0.0416353	0	0	0	0.00832706	0.0186199	0
ENSMUSG00000000159	0.107776	0.292208	0.275359	0.289136	0.24112	0.0891974	0.314994	0.31318	0.110182	0.250176	0.308265	0.259359	0.0876382	0.405774	0.241001	0.409474	0.469189	0.608616	0.426811	0.132399	0.443376	0.680203	0.30635	0.481692	0.392322	0.460788	0.139124	0.177554	0.111728	0.583592	0.417464	0.257959	0.309659	0.191025	0.302773	0.346655	0.208424	0.416887	0.346253	0.324198	0.0765582	0.518886	0.166541	0.251446	0.385601	0.227324	0.30996	0.141592	0.603337
ENSMUSG00000000167	2.64051	2.13537	2.17993	2.24636	2.30054	0.231188	3.32994	3.1318	2.46808	3.37737	2.95053	3.05154	0.367675	2.79533	2.19311	4.31026	3.5829	2.80398	3.13712	0.82066	1.68483	1.95284	1.90375	2.62254	2.58106	2.149	0.425736	1.97529	1.85468	1.18963	1.37763	1.80571	1.64059	0.338245	2.33568	2.67128	2.85541	2.41356	2.12368	2.47992	0.28711	3.18408	3.08101	2.01157	3.75318	2.82261	2.97049	0.634792	1.47482
ENSMUSG00000000168	124.346	119.85	123.407	120.058	121.915	2.29842	109.393	100.051	103.924	132.885	117.097	112.67	12.9877	129.825	131.442	131.721	136.747	128.896	131.726	3.03788	105.812	105.124	101.533	111.458	104.481	105.682	3.61748	117.119	122.834	129.333	114.99	112.384	119.332	6.78788	111.312	105.832	104.942	108.303	86.794	103.437	9.62659	120.028	132.317	126.079	130.41	132.738	128.315	5.3303	105.852
ENSMUSG00000000171	74.1767	71.3438	70.4919	75.3532	72.8414	2.29893	80.391	63.7635	72.0591	104.49	78.013	79.7433	15.2497	77.7508	83.6273	90.2999	89.871	85.4454	85.3989	5.13942	74.3984	76.8629	77.4191	89.4609	79.2696	79.4822	5.84338	74.0179	79.7067	79.593	75.4148	70.5375	75.854	3.89401	77.3585	71.0235	72.9694	70.2346	65.3494	71.3871	4.36105	73.5875	85.5814	78.7445	80.4878	95.533	82.7868	8.31457	79.4059
ENSMUSG00000000182	0.215552	0.292208	0.183573	0.400342	0.272919	0.0964061	0.427492	0.480209	0.374619	0.291872	0.506435	0.416125	0.0859558	0.135258	0.457902	0.452577	0.639803	0.673825	0.471873	0.213812	0.266025	0.263304	0.218822	0.294367	0.206485	0.249801	0.0362895	0.732411	0.156419	0.606038	0.647068	0.229297	0.474247	0.262154	0.497413	0.163132	0.687801	0.241356	0.438587	0.405658	0.209118	0.613229	0.478806	1.00578	0.411308	0.435705	0.588966	0.24572	0
ENSMUSG00000000183	0	0	0	0	0	0	0	0	0	0	0	0	0	0	0	0	0	0	0	0	0	0	0	0	0	0	0	0	0	0	0	0	0	0	0	0	0	0	0	0	0	0	0	0	0	0	0	0	0
ENSMUSG00000000184	66.2821	63.4092	68.1514	59.8956	64.4346	3.6001	77.2861	88.4003	88.8288	48.4924	64.0971	73.4209	17.2126	24.3464	25.5702	25.4952	22.7343	24.3229	24.4938	1.15196	95.5696	102.557	102.146	78.0073	91.6587	93.9877	10.0411	55.8852	58.8136	47.5627	50.2626	76.6138	57.8276	11.4046	71.0868	90.9459	80.0141	83.0484	98.8667	84.7924	10.6027	26.0387	25.7723	27.0514	20.8996	22.1073	24.3738	2.69742	95.8636
ENSMUSG00000000194	48.9572	50.3947	47.706	49.4867	49.1361	1.12312	41.6017	42.6134	42.1777	36.1921	44.1259	41.3422	3.02713	58.2285	59.1898	56.0549	60.3974	57.6664	58.3074	1.63077	43.7834	42.6772	45.0554	45.8945	45.9016	44.6624	1.40729	47.6955	47.0598	47.7423	52.3291	50.0154	48.9684	2.1884	44.2914	41.8841	43.3106	44.6508	47.529	44.3332	2.08324	62.6202	55.6664	62.8615	55.6551	51.6026	57.6811	4.90771	40.0214
ENSMUSG00000000197	173.277	154.556	155.394	168.477	162.926	9.39395	122.983	116.941	108.485	106.908	127.71	116.606	9.00078	242.179	257.196	239.78	246.239	228.47	242.773	10.4154	139.131	155.591	145.648	145.203	168.265	150.768	11.4235	175.135	180.977	158.288	149.869	170.969	167.048	12.7145	129.025	122.777	133.1	122.06	104.314	122.255	11.0183	242.697	262.49	221.231	254.985	221.906	240.662	18.8089	163.706
ENSMUSG00000000202	8.32568	11.4636	11.8404	11.7434	10.8433	1.68597	11.5198	14.1766	15.1611	14.3851	11.4719	13.3429	1.72565	8.52125	7.18183	8.2757	7.50702	9.9987	8.2969	1.09706	16.0724	13.3188	11.4881	14.3437	10.1384	13.0723	2.33425	11.2081	11.5974	16.4977	15.467	13.9584	13.7457	2.32575	13.4301	12.7243	12.7139	11.0804	18.2821	13.6462	2.73135	8.96258	8.57688	10.5817	9.25442	9.94544	9.4642	0.80052	9.41877
ENSMUSG00000000204	0	0	0	0.0889649	0.0222412	0.0444824	0.0674988	0	0	0	0.0220189	0.0179035	0.0293182	0	0	0	0	0	0	0	0.0443376	0	0.0437643	0	0	0.0176204	0.0241286	0.0665828	0.0223456	0.0224458	0.0834927	0.0286621	0.0447058	0.0284425	0	0.0203915	0.0416849	0	0.0923341	0.0308821	0.0384399	0	0	0	0	0.0189437	0.00378874	0.00847188	0
ENSMUSG00000000214	3.09856	4.4056	3.12074	3.00256	3.40686	0.667797	3.03744	2.1505	10.7317	5.04521	1.32113	4.45721	3.77118	26.1048	38.3432	61.6798	23.8433	49.3414	39.8625	15.922	7.0275	5.88046	4.92349	6.77044	4.74916	5.87021	1.03717	4.52763	3.2848	4.08514	5.61488	3.06685	4.11586	1.02575	1.622	4.01712	1.60487	1.86502	1.86977	2.19575	1.02608	66.3231	42.4472	41.8657	39.3056	43.6652	46.7214	11.0726	4.99429
ENSMUSG00000000215	0	0	0	0.0222412	0.0055603	0.0111206	0	0	0	0	0	0	0	0.022543	0	0	0	0	0.0045086	0.0100815	0	0	0	0	0	0	0	0	0	0.179567	0	0	0.0359134	0.0803047	0	0.0203915	0	0	0	0.00407829	0.00911934	0	0	0	0	0	0	0	0
ENSMUSG00000000216	0.026944	0.0449551	0.13768	0.111206	0.0801962	0.0527374	0.0224996	0.0417573	0.110182	0.250176	0.154132	0.115749	0.0918491	0	0.1205	0	0.213268	0.0217363	0.0711009	0.0938073	0.332532	0.131652	0.0437643	0.0535213	0.227134	0.157721	0.122373	0.0887771	0.0223456	0.0448917	0.0834927	0.114648	0.0708311	0.0368308	0.0432533	0.101957	0.0833698	0.0219414	0.0923341	0.0685712	0.034328	0	0	0	0	0.0378874	0.00757748	0.0169438	0.0670375
ENSMUSG00000000223	95.5433	101.823	96.4446	86.7852	95.1491	6.22719	119.63	130.554	114.523	99.3197	110.227	114.851	11.5342	73.6028	76.3009	70.3003	68.0324	72.5557	72.1584	3.15756	84.9508	91.7396	87.9445	82.0749	81.1899	85.5799	4.34412	88.2666	83.5278	78.8972	83.3675	90.6869	84.9492	4.61184	119.66	113.662	126.68	117.76	115.879	118.728	4.97057	79.484	63.5355	77.152	75.6806	64.0486	71.9801	7.59885	94.0871
ENSMUSG00000000244	0.107776	0.0449551	0.206519	0.244653	0.150976	0.0912272	0.112498	0.0835147	0.220364	0.125088	0.0660567	0.121504	0.0599685	0.22543	0	0	0.0853071	0	0.0621474	0.0984688	0.0443376	0.153594	0.153175	0.133803	0.103243	0.117631	0.0458182	0.0443886	0.111728	0.0224458	0.375717	0.0286621	0.116588	0.149146	0.216266	0.163132	0.0416849	0.15359	0.0923341	0.133401	0.0675584	0.0707572	0.166541	0.293354	0.0257067	0.0568311	0.122638	0.10896	0.0670375
ENSMUSG00000000247	31.2281	36.9306	30.2207	29.8922	32.0679	3.29127	47.5641	47.8957	45.5713	52.8704	50.5114	48.8826	2.83869	5.56812	5.44662	4.37491	5.80088	7.10777	5.65966	0.977408	26.1813	18.0583	22.6043	21.8367	24.1175	22.5596	3.01373	31.072	29.7643	21.0318	29.139	32.7608	28.7536	4.53402	49.8494	44.5146	50.7305	46.7133	55.0773	49.377	4.04001	4.38695	4.70479	6.93572	6.32385	4.8117	5.4326	1.12498	18.6699
ENSMUSG00000000248	0	0.0224776	0.0229466	0	0.011356	0.0131142	0	0	0.110182	0	0	0.0220364	0.0492749	0	0	0	0	0	0	0	0	0	0	0.160564	0.0206485	0.0362425	0.0700706	0	0	0	0	0	0	0	0	0	0	0	0	0	0	0	0	0	0	0	0	0	0
ENSMUSG00000000253	25.3812	27.8272	29.3258	27.201	27.4338	1.63315	24.0521	21.7973	18.9734	23.3497	23.34	22.3025	2.03546	21.506	19.1837	22.0901	21.0708	25.5836	21.8868	2.33589	43.5395	35.8972	35.5148	42.3086	35.2264	38.4973	4.0714	29.7847	29.742	38.1804	34.6077	30.3532	32.5336	3.75139	25.1302	22.4102	24.74	21.5465	24.5147	23.6683	1.58798	21.0621	23.7529	23.8664	19.9227	25.4793	22.8167	2.26504	31.9434
ENSMUSG00000000263	1.99385	1.34865	1.62921	1.95723	1.73224	0.303762	0.179997	0.292301	0.154255	0	0.440378	0.213386	0.164239	11.1588	12.8935	9.05154	8.53071	8.78146	10.0832	1.88573	0.665064	0.921565	0.437643	0.642256	0.82594	0.698494	0.185961	2.10846	1.72061	1.66099	1.37763	1.2898	1.6315	0.323075	0.0648799	0.326263	0.145897	0.0438829	0.0923341	0.134651	0.113731	14.2222	11.5746	9.82735	10.257	4.35705	10.0476	3.61365	1.10612
ENSMUSG00000000266	54.5615	47.4276	54.2228	58.0496	53.5654	4.44238	32.6019	30.5664	34.3548	27.9363	37.212	32.5343	3.54309	77.6831	81.8921	82.6276	81.5962	77.0769	80.1752	2.58802	42.4089	49.1501	49.9351	48.0889	58.6211	49.6408	5.82414	54.5535	56.0204	58.2694	43.3745	52.3943	52.9224	5.75089	31.5749	39.7837	33.2645	30.7619	28.9006	32.8571	4.17829	75.498	81.293	71.0754	75.6292	68.0836	74.3158	5.02851	48.5687
ENSMUSG00000000275	7.73292	6.49601	8.21488	7.76218	7.5515	0.737434	5.6699	5.07352	7.44831	5.46217	5.98914	5.92861	0.912256	10.3021	10.3389	8.98689	9.12786	9.19445	9.59006	0.671162	8.40197	6.49484	8.35899	8.0282	6.31844	7.52049	1.02892	6.45853	6.99417	8.48453	6.82553	7.79609	7.31177	0.817809	5.44991	7.46328	5.43988	5.83642	6.80964	6.19983	0.900018	9.71733	8.47279	10.2883	10.5398	8.96036	9.59571	0.873264	5.7317
ENSMUSG00000000276	127.176	122.84	130.153	126.241	126.602	3.01238	132.118	126.358	108.529	127.173	135.218	125.879	10.3568	115.984	117.608	112.627	121.051	115.811	116.616	3.06641	88.5865	102.755	97.4413	96.7933	104.502	98.0155	6.23025	115.432	121.761	110.097	106.85	113.817	113.592	5.65346	135.253	110.522	133.517	126.317	109.324	122.986	12.3945	111.537	113.831	104.853	112.158	104.096	109.295	4.48794	101.863
ENSMUSG00000000278	14.9808	13.9136	13.4926	14.6125	14.2499	0.671401	14.9847	13.8843	15.8222	16.178	13.4095	14.8557	1.19731	21.1002	22.0516	23.5125	21.8813	20.3234	21.7738	1.19047	11.6386	11.2343	11.4006	13.9691	9.84934	11.6184	1.48749	13.5607	13.8766	12.9064	14.9661	13.6718	13.7963	0.747963	15.7226	14.8654	14.5063	15.3371	14.0809	14.9025	0.650889	21.9112	22.6496	22.2949	22.4163	25.5361	22.9616	1.46379	11.5304
ENSMUSG00000000282	27.7523	31.9856	28.9586	29.2917	29.497	1.78596	36.1343	34.074	34.487	27.4359	32.6981	32.9659	3.32539	31.3348	31.7398	31.4864	29.5162	32.0393	31.2233	0.990999	26.2478	17.9925	21.4664	21.0606	19.0792	21.1693	3.17618	33.0917	25.6974	27.5411	32.7709	29.6653	29.7533	3.22499	34.2998	33.442	37.5998	35.611	37.2337	35.6373	1.80338	36.4164	29.8109	38.555	32.2619	33.9281	34.1945	3.42684	22.4911
ENSMUSG00000000290	3.58355	4.06844	4.35985	4.82634	4.20955	0.521158	4.00493	3.86255	4.87005	3.66924	4.4258	4.16651	0.481657	3.38145	1.90391	2.78012	3.32698	3.49954	2.9784	0.661324	4.5446	4.8053	3.85126	6.23523	4.64591	4.81646	0.872874	4.43886	4.84899	5.88081	5.17655	4.8439	5.03782	0.538957	3.15749	4.85317	4.10596	3.81781	4.80137	4.14716	0.70994	3.56145	3.37246	3.66692	3.47041	3.52353	3.51895	0.109016	6.03337
ENSMUSG00000000295	9.10706	11.3736	9.91293	10.0308	10.1061	0.939456	9.17983	8.47674	7.77886	11.5915	8.19104	9.04359	1.51311	12.872	11.4234	13.9006	15.4832	14.1503	13.5659	1.51668	10.4858	9.39119	10.3284	11.6409	9.58091	10.2854	0.890967	10.5645	9.58626	9.83128	11.5637	8.85659	10.0805	1.02939	7.85047	7.72836	8.77467	7.37233	7.08664	7.76249	0.640783	11.8636	12.2408	12.0275	14.5243	13.9236	12.916	1.22012	10.7595
ENSMUSG00000000296	20.3157	22.3652	21.3633	19.9059	20.9875	1.10458	19.1021	17.9765	14.8085	24.8091	16.4261	18.6245	3.81746	21.3708	22.9433	24.2452	22.649	23.3665	22.915	1.05232	27.1789	29.7314	23.4358	29.5705	30.6217	28.1077	2.90628	23.8367	18.748	9.53948	22.4387	17.8565	18.4839	5.58476	17.0202	17.19	17.5493	17.6629	19.4363	17.7717	0.966364	22.7602	24.315	21.0586	21.7222	24.6647	22.9041	1.57431	29.0272
ENSMUSG00000000301	0.565823	0.741759	0.894917	0.956372	0.789718	0.174422	1.32748	0.814268	1.18997	0.583743	0.792681	0.941627	0.307017	1.46529	0.915803	1.29308	0.511842	1.56501	1.15021	0.434226	0.931089	0.32913	0.875287	1.23099	0.433619	0.760023	0.373017	0.887771	0.692714	0.987617	1.25239	0.630566	0.890212	0.24854	1.18947	0.958399	0.666958	0.877658	1.47735	1.03397	0.310485	1.62742	1.29069	1.46677	1.74806	1.53444	1.53348	0.171947	0.972043
ENSMUSG00000000303	0.188608	1.3037	1.42269	3.6698	1.6462	1.45909	1.91246	1.19008	1.54255	2.50176	2.59823	1.94902	0.606121	0.135258	0.1205	0.193962	0	0.195627	0.129069	0.0797049	0.465544	0.10971	0.459526	0.107043	0.082594	0.244883	0.19898	1.53141	1.72061	0.26935	0.313098	2.35029	1.23695	0.915139	0.908319	1.75367	2.27183	1.57978	3.18553	1.93982	0.850042	0.094343	0.166541	1.0896	0.128534	0.113662	0.318536	0.43185	0.167594
ENSMUSG00000000305	51.0049	54.8228	55.1866	54.3798	53.8485	1.92421	21.8246	25.5346	24.9452	16.4699	19.6629	21.6874	3.76678	45.6721	38.6806	38.7492	38.3455	49.624	42.2143	5.15559	29.8835	31.8379	30.1536	29.8381	29.7751	30.2977	0.873029	59.1477	51.3725	61.2323	57.2551	52.3084	56.2632	4.28823	20.7832	25.4282	23.4686	20.4055	22.5757	22.5322	2.05225	46.9592	38.0755	47.0204	40.1025	38.3041	42.0923	4.5392	21.8542
ENSMUSG00000000308	130.786	153.027	134.605	135.36	138.444	9.92582	146.18	137.57	103.946	169.869	130.44	137.601	23.9728	181.381	168.484	170.902	176.372	164.326	172.293	6.69224	136.715	117.982	111.249	128.237	109.788	120.794	11.5002	157.491	151.66	160.622	166.025	143.855	155.931	8.52068	148.078	119.045	158.507	133.974	127.306	137.382	15.8905	179.11	173.869	184.959	175.063	203.929	183.386	12.2741	102.467
ENSMUSG00000000317	1.15859	1.64086	1.17028	1.11206	1.27045	0.24822	1.37247	1.00218	1.34422	1.45936	1.14498	1.26464	0.186468	1.23986	1.0845	2.06892	1.10899	1.26071	1.3526	0.407889	0.886751	1.16293	1.31293	0.722538	0.991128	1.01525	0.230866	0.887771	0.625677	1.0774	1.06453	1.20381	0.971838	0.223853	1.23272	1.2031	1.50066	1.2726	1.52351	1.34652	0.153353	1.01419	0.499624	1.21532	1.28534	1.5155	1.10599	0.38338	0.80445
ENSMUSG00000000318	0.511935	0.741759	0.344199	0.689478	0.571843	0.18085	0.787485	0.354937	0.418692	1.12579	0.528454	0.643072	0.316377	0.315602	0.216901	0.107756	0.0853071	0.304308	0.205975	0.107255	0.443376	0.197478	0.437643	0.695777	0.309728	0.4168	0.186102	0.577051	0.469258	0.561146	0.563576	0.745215	0.583249	0.100176	0.367653	0.428221	0.291794	0.636302	0.715589	0.487912	0.180516	0.212272	0.374718	0.146677	0.205654	0.15155	0.218174	0.0925314	0.335187
ENSMUSG00000000320	0.0808319	0.202298	0.183573	0.622754	0.272364	0.239618	0.157497	0.250544	0.859421	0.250176	0.220189	0.347565	0.288637	0.067629	0.337401	0.581885	0.127961	0.58688	0.340351	0.244239	0.17735	0.460783	0.0875287	0.40141	0.185837	0.262582	0.159965	0.288526	0.491603	0.516254	0.647068	0.257959	0.440282	0.163889	0.648799	0.183523	0.312637	0.482712	0.369336	0.399401	0.176193	0.377372	0.187359	0.356215	0.282774	0.284155	0.297575	0.0747545	0.402225
ENSMUSG00000000325	26.3243	31.019	25.7461	23.1531	26.5606	3.27658	26.122	30.8587	23.7773	22.8494	22.5914	25.2398	3.43574	39.4502	39.0421	34.439	34.592	35.604	36.6255	2.43816	23.6763	20.5816	21.2257	24.0578	18.914	21.6911	2.16229	29.7847	22.3456	22.6928	32.3326	28.5761	27.1463	4.43801	26.2115	22.7977	26.6575	25.5179	29.3161	26.1001	2.34044	44.011	33.9328	44.2545	37.4804	41.3162	40.199	4.4408	19.3068
ENSMUSG00000000326	53.4568	53.6315	56.1962	56.0479	54.8331	1.49129	53.7065	52.3011	48.4581	62.0435	53.1096	53.9238	4.97864	43.7334	39.982	40.969	41.0754	42.1901	41.59	1.43094	73.0461	60.3186	60.0447	69.9791	62.6476	65.2072	5.94394	57.7273	54.6126	62.2648	59.8643	64.0312	59.7	3.7127	54.5208	56.0357	54.232	55.9507	62.2332	56.5945	3.25588	46.4167	41.9476	47.649	41.1822	47.6055	44.9602	3.15032	60.5684
ENSMUSG00000000339	33.5452	38.077	32.5383	37.3652	35.3814	2.74813	37.9568	34.0949	30.5425	47.9503	42.0121	38.5113	6.79457	33.3862	32.4146	33.3183	37.0233	35.691	34.3667	1.91588	34.9158	32.2767	31.9917	36.8227	32.3562	33.6726	2.11986	34.6453	35.6189	37.4621	37.4256	35.0824	36.0469	1.32114	40.0525	33.544	38.5377	33.7679	33.3557	35.8515	3.19216	33.3738	33.0793	34.8672	32.082	35.0648	33.6934	1.2584	35.6304
ENSMUSG00000000340	32.9525	24.4331	32.1941	30.6039	30.0459	3.86771	28.7545	23.6764	28.2507	32.3977	27.5236	28.1206	3.11528	34.5133	35.0174	36.6156	36.5114	32.5175	35.0351	1.67992	27.1346	32.6717	31.9042	32.8086	30.9934	31.1025	2.33302	29.6737	32.3564	29.0449	27.2186	29.522	29.5631	1.84267	23.5514	28.7927	22.3639	24.5086	26.7307	25.1895	2.5734	30.9209	35.2651	28.4343	34.9097	36.4855	33.2031	3.38705	30.6361
ENSMUSG00000000346	111.575	112.096	129.327	122.771	118.942	8.63444	123.658	113.455	144.801	144.601	122.888	129.881	14.1136	107.237	99.5334	121.269	115.591	114.007	111.527	8.36402	131.306	118.311	137.179	149.753	127.732	132.856	11.6661	114.456	120.376	125.652	120.292	111.754	118.506	5.47147	123.661	125.591	114.738	129.213	126.752	123.991	5.54944	105.947	105.358	107.158	112.158	118.644	109.853	5.59743	124.757
ENSMUSG00000000355	55.4237	47.6524	47.7748	47.9743	49.7063	3.81392	54.404	50.1506	50.5956	71.2167	53.528	55.979	8.71243	56.7858	60.925	60.9255	65.004	48.0155	58.3312	6.4573	43.4508	53.6483	51.6638	48.8649	51.6213	49.8498	3.9615	46.2307	50.2553	48.1912	47.6743	47.2065	47.9116	1.49581	55.0182	48.5521	48.1252	54.1295	42.9584	49.7567	4.92783	50.1197	59.6842	49.9539	54.6525	56.4711	54.1763	4.18672	48.0659
ENSMUSG00000000359	0.13472	0.359641	0.757238	0.73396	0.49639	0.302207	0.359993	0.334059	0.30851	0	0.242208	0.248954	0.145896	0.360688	0.216901	0.301718	0.341228	0.391253	0.322358	0.0673035	0.332532	0.197478	0.459526	0.749298	0.268431	0.401453	0.217037	0.244137	0.268147	0.336688	0.500956	0.143311	0.298648	0.132672	0.25952	0.387438	0.291794	0.131649	0.323169	0.278714	0.094822	0.188686	0.27063	0.251446	0.565548	0.322043	0.31967	0.145497	0.134075
ENSMUSG00000000365	1.18553	1.95555	1.53742	1.00085	1.41984	0.420815	1.14748	1.12745	1.16793	0.125088	1.38719	0.991027	0.495273	0.901719	1.1086	0.8405	1.10899	1.15202	1.02237	0.140875	1.15278	2.36974	1.26917	0.990144	1.79642	1.51565	0.564997	0.688023	1.31839	1.3692	0.814054	0.974512	1.03284	0.302011	0.713679	0.734093	1.25055	0.746009	0.969508	0.882767	0.230317	0.967016	1.10334	0.5448	0.616961	0.644085	0.77524	0.244837	0.938525
ENSMUSG00000000374	103.815	98.4742	104.315	103.911	102.629	2.77826	94.0483	102.368	92.8835	75.8032	98.8429	92.7892	10.2289	102.751	97.7258	102.67	91.0227	102.226	99.2791	5.06998	89.5176	86.6052	94.9905	88.8454	94.1365	90.819	3.59698	100.74	98.7675	106.977	98.6049	100.919	101.202	3.40274	94.6598	96.6351	105.338	93.4925	100.621	98.1492	4.84608	103.14	95.8653	104.329	96.6573	94.2827	98.855	4.55535	85.2717
ENSMUSG00000000378	40.3621	39.9651	40.7991	41.769	40.7238	0.775584	27.022	27.4972	27.6998	30.3963	27.3915	28.0014	1.36126	26.2626	23.5458	22.9306	22.3931	29.5396	24.9343	2.9738	73.9107	61.7668	56.6311	67.3833	54.8631	62.911	7.85034	40.5933	43.127	71.1982	43.8337	51.9644	50.1433	12.5187	33.4564	33.8294	28.2832	27.5585	38.3648	32.2985	4.44622	22.3593	23.399	28.8534	24.37	28.3587	25.4681	2.95667	56.8143
ENSMUSG00000000381	0	0	0	0	0	0	0	0	0	0	0	0	0	0	0	0	0	0	0	0	0	0	0	0	0	0	0	0	0	0	0	0	0	0	0	0	0	0	0	0	0	0	0	0	0	0	0	0	0
ENSMUSG00000000384	20.7738	22.4776	22.9925	20.195	21.6097	1.33733	20.9921	23.3006	18.5547	21.0147	18.9583	20.5641	1.90336	20.9424	19.7862	20.366	16.8055	20.8451	19.749	1.70821	21.8584	21.4154	22.7137	21.9437	17.4893	21.0841	2.06317	21.1955	18.7033	28.4164	24.2546	23.3023	23.1744	3.62523	20.6318	18.7805	20.1546	21.2393	21.283	20.4179	1.02703	22.4536	18.5694	22.8187	22.3648	20.5728	21.3559	1.78472	20.4464
ENSMUSG00000000385	0	0	0.0688398	0.0222412	0.0227703	0.0324533	0.0449992	0	0	0	0	0.00899983	0.0201242	0.067629	0	0.129308	0	0.0217363	0.0437346	0.0552337	0	0	0.0218822	0	0.0619455	0.0167655	0.0269753	0	0	0	0	0	0	0	0	0	0	0	0.046167	0.00923341	0.0206465	0	0.104088	0	0.0514134	0.0378874	0.0386778	0.0431083	0
ENSMUSG00000000386	0.0808319	0.292208	0.367146	0.0889649	0.207288	0.144634	0.157497	0.563724	0.176291	0.708831	0.330284	0.387325	0.242432	0.428317	0.144601	0.581885	0.554496	0.282572	0.398374	0.184904	0.0886751	0.658261	0.175057	0.347888	0.206485	0.295273	0.223353	0.244137	0.245802	0	0.313098	0.0573242	0.172072	0.135364	0.410906	0.489395	0.375164	0.329122	0.115418	0.344001	0.140587	0.1651	0.124906	0.188584	0.257067	0.265212	0.200174	0.0602007	0.134075
ENSMUSG00000000392	0.431103	0.876625	0.734291	1.20103	0.810761	0.319704	6.02989	6.13833	5.55318	4.41977	6.49558	5.72735	0.804785	0.495946	0.482002	0.797398	0.341228	0.304308	0.484176	0.194318	0.997595	1.514	1.92563	0.508452	0.805292	1.15019	0.567392	0.7768	0.625677	0.157121	0.751434	0.630566	0.58832	0.250621	5.6013	5.11826	6.31526	5.35371	5.23996	5.5257	0.476014	0.283029	0.541259	0.838153	0.539841	0.227324	0.485921	0.243964	1.24019
ENSMUSG00000000394	0.107776	0.112388	0.0688398	0.111206	0.100052	0.0209001	0.0449992	0	0.0220364	0.0416959	0.0440378	0.0305539	0.0194982	0	0.0482002	0.0215513	0.0426535	0.0217363	0.0268283	0.0192401	0	0	0	0	0	0	0	0.199748	0.0446912	0	0.104366	0.286621	0.127085	0.116391	0.0432533	0	0.0416849	0	0.046167	0.026221	0.0239904	0.0471715	0.0832706	0	0	0	0.0260884	0.0379345	0
ENSMUSG00000000399	75.2545	75.2773	79.7165	76.3541	76.6506	2.10733	77.2861	69.4216	67.0568	84.7678	73.8514	74.4767	6.97853	86.6552	74.5657	90.0844	81.9801	87.8146	84.22	6.15358	77.7459	73.4619	77.1128	89.9425	78.4437	79.3414	6.23039	79.3667	85.1367	87.1572	86.4984	75.8113	82.7941	4.96874	81.2945	71.5129	72.4275	71.2439	68.1426	72.9243	4.94946	80.9227	85.3524	81.1961	83.2127	92.2747	84.5917	4.65029	73.406
ENSMUSG00000000402	4.60742	4.51799	5.25477	5.31565	4.92396	0.419471	1.93496	2.12962	2.46808	1.79293	2.40006	2.14513	0.290579	4.08028	6.36242	5.62489	6.65395	7.08603	5.96151	1.17867	3.72436	3.2913	3.96067	2.89015	3.69608	3.51251	0.422993	4.50544	4.91603	4.62384	4.32075	3.64009	4.40123	0.477298	1.18947	2.61011	2.39688	2.41356	1.91593	2.10519	0.572164	5.87285	5.82894	5.46895	6.09249	5.8536	5.82337	0.224407	3.82114
ENSMUSG00000000409	1.61664	1.52847	1.42269	1.64585	1.55341	0.10042	1.05748	0.835147	1.38829	1.37597	0.836719	1.09872	0.274105	2.52481	2.00031	1.89651	1.91941	2.65183	2.19857	0.360678	2.23905	1.62371	1.20352	1.39155	1.58993	1.60955	0.390268	2.01968	1.58654	1.86301	2.23343	1.51909	1.84435	0.297797	0.865066	1.06036	1.00044	0.570478	1.03876	0.907019	0.202864	2.66519	2.31076	2.01157	2.31361	2.82261	2.42475	0.321002	1.44131
ENSMUSG00000000411	0.0808319	0	0.0688398	0.133447	0.0707797	0.0548993	0	0	0.0881457	0.0833919	0.0220189	0.0387113	0.04392	0.157801	0.0723003	0.323269	0.341228	0.17389	0.213698	0.115079	0	0.021942	0.0437643	0.080282	0.082594	0.0457165	0.0361032	0.0443886	0.178765	0.0897834	0.0208732	0.171973	0.101157	0.0721723	0	0.122349	0.0416849	0.131649	0.046167	0.0683699	0.0565628	0.117929	0.104088	0.0628615	0.102827	0.0947184	0.0964848	0.0205641	0
ENSMUSG00000000416	173.816	150.959	154.431	155.889	158.774	10.2389	158.217	162.603	167.124	116.54	149.376	150.772	20.2273	60.5279	59.0211	55.0204	51.5681	61.405	57.5085	4.12511	208.63	223.041	195.452	154.81	221.331	200.653	27.9331	130.103	159.592	159.433	122.526	170.31	148.393	20.8046	134.626	191.721	149.378	153.546	194.733	164.801	26.9056	58.2332	55.604	59.9279	51.3106	48.3822	54.6916	4.79673	238.519
ENSMUSG00000000420	68.4107	66.8483	75.4943	67.5243	69.5694	4.00142	63.0438	56.6647	70.6929	63.9616	64.8457	63.8417	5.00266	95.2216	96.7618	107.153	106.847	98.0742	100.812	5.73985	65.93	69.4246	77.7474	79.1312	71.5264	72.7519	5.58485	66.9379	74.0757	69.7617	62.9744	65.0917	67.7683	4.31833	59.6463	64.6002	55.0866	58.0132	57.4549	58.9602	3.55132	91.3476	101.403	89.5776	95.7061	93.9986	94.4065	4.56834	69.1156
ENSMUSG00000000435	0	0	0	0	0	0	0	0	0	0.0833919	0	0.0166784	0.037294	0	0	0	0.213268	0.0434726	0.0513481	0.0924525	0	0	0	0	0.0206485	0.0041297	0.00923429	0	0	0	0.0417464	0	0.00834927	0.0186695	0	0	0	0	0	0	0	0.0235857	0.0208177	0	0.0257067	0.0378874	0.0215995	0.0137228	0
ENSMUSG00000000439	24.061	23.9836	24.4152	24.8434	24.3258	0.392941	24.0746	21.9226	22.8077	27.1441	24.6612	24.122	1.99941	23.3996	24.6544	29.3744	26.2746	26.127	25.966	2.23858	27.578	26.3524	24.4424	29.9452	28.2265	27.3089	2.06132	24.3471	23.7534	24.5782	26.4046	25.5093	24.9185	1.0437	23.3568	23.5114	22.7599	20.4933	22.391	22.5025	1.21069	27.218	26.1262	27.0723	24.7813	28.3587	26.7113	1.33869	25.7759
ENSMUSG00000000440	1.42803	1.21379	0.894917	1.06758	1.15108	0.225998	4.36492	5.99218	4.89209	5.29538	5.2405	5.15701	0.596074	0.180344	0.313301	0.301718	0.554496	0.195627	0.309097	0.149788	0.709401	0.394956	1.57552	0.776059	0.371673	0.765521	0.487798	0.954354	0.782096	0.426471	0.834927	0.773877	0.754345	0.196945	4.82274	2.83441	5.29398	5.99001	4.45512	4.67925	1.18007	0.283029	0.478806	0.565753	0.539841	0.644085	0.502303	0.136171	1.00556
ENSMUSG00000000441	80.7511	84.6055	84.3287	80.0684	82.4384	2.36178	67.7237	75.4346	64.2582	58.4577	63.6347	65.9018	6.27396	74.5947	70.2999	72.8003	65.7718	69.8387	70.6611	3.34522	84.2636	79.6057	71.5109	74.0735	66.7566	75.2421	6.85051	77.2583	73.4276	84.8004	81.0297	86.273	80.5578	5.30593	66.4803	71.778	68.9885	67.7332	78.9687	70.7897	4.9757	77.9037	65.9503	79.0378	75.6035	73.35	74.3691	5.18962	70.2888
ENSMUSG00000000486	0.242496	0.494506	0.527772	0.444824	0.427399	0.127894	0.337494	0.480209	0.220364	0.625439	0.440378	0.420777	0.152401	0.563575	0.457902	0.280167	0.213268	0.369517	0.376886	0.13928	0.421207	0.702145	0.393879	0.374649	0.598807	0.498137	0.144733	0.399497	0.290493	0.381579	0.730561	0.372607	0.434948	0.170474	0.3244	0.346655	0.16674	0.373005	0.39242	0.320644	0.0898202	0.589644	0.582894	0.649569	0.334187	0.644085	0.560076	0.129891	0.435744
ENSMUSG00000000489	13.9839	16.2962	17.9213	15.6801	15.9704	1.62712	18.8097	20.4402	18.7971	17.137	12.837	17.6042	2.90961	6.96578	5.25382	7.69381	7.16579	6.65131	6.7461	0.916304	13.4565	9.32536	13.4357	11.7479	9.33312	11.4597	2.06472	15.2697	12.8487	12.9288	18.3475	17.0826	15.2955	2.45445	16.0686	16.4967	19.3001	16.8071	25.0456	18.7436	3.74096	8.98617	5.5375	10.0997	8.56034	7.25543	8.08784	1.7518	9.75395
ENSMUSG00000000530	8.05624	11.5984	11.1291	9.96406	10.187	1.57792	10.7548	9.93825	11.7895	14.1766	9.07179	11.1462	1.96931	7.28138	6.31422	6.29298	5.9715	5.73838	6.31969	0.588379	34.9602	34.8878	32.9546	32.3804	24.1588	31.8683	4.45972	9.01088	8.24553	11.829	15.9054	12.726	11.5433	3.07394	10.3375	9.99182	10.9423	12.8357	14.8427	11.79	2.02943	8.18425	4.53825	7.71101	6.94082	5.91043	6.65695	1.46377	33.7869
ENSMUSG00000000531	29.5575	35.7393	29.211	28.7356	30.8109	3.30285	29.677	29.8565	29.1542	28.8953	24.0006	28.3167	2.44367	5.47795	4.00061	4.2456	4.18005	6.75999	4.93284	1.17725	30.5264	27.0984	27.8779	26.1184	26.6366	27.6515	1.73225	28.7638	25.6081	25.5658	28.9511	32.8754	28.3528	3.01173	27.8984	27.0595	29.9506	27.9973	33.9328	29.3677	2.76336	3.84448	3.60145	6.09756	3.16193	4.07289	4.15566	1.13681	25.2396
ENSMUSG00000000532	85.089	88.9886	90.6161	85.7621	87.614	2.62725	77.5786	90.0706	70.5166	66.2131	92.6115	79.3981	11.6676	75.9248	75.3128	70.3219	74.6437	75.8597	74.4126	2.34406	68.7897	71.4213	67.8347	72.0129	76.0484	71.2214	3.21517	89.7537	83.5055	80.0419	81.4263	88.394	84.6243	4.27195	85.0143	74.592	95.9795	84.6501	76.545	83.3562	8.47016	77.7622	73.7361	75.8738	70.9763	69.1824	73.5062	3.49529	79.0372
ENSMUSG00000000538	245.001	244.578	244.703	249.724	246.002	2.48814	274.945	284.848	261.154	234.456	267.816	264.644	19.0253	247.206	238.567	251.353	221.969	251.424	242.104	12.4133	215.591	199.058	219.544	214.032	199.299	209.505	9.63856	253.192	230.897	248.7	249.81	249.36	246.392	8.83401	268.776	264.09	300.444	282.65	287.782	280.748	14.6786	263.665	242.255	274.076	252.106	241.437	254.708	14.0829	210.397
ENSMUSG00000000544	0	0	0	0	0	0	0	0	0	0	0	0	0	0	0	0.0862052	0	0.0217363	0.0215883	0.037328	0	0	0	0	0.0206485	0.0041297	0.00923429	0	0	0	0	0	0	0	0	0	0	0	0	0	0	0.0235857	0.0416353	0.0419077	0	0	0.0214257	0.0209208	0
ENSMUSG00000000552	48.6339	54.598	52.7542	53.5124	52.3746	2.6061	47.6766	42.1123	45.4832	45.657	48.882	45.9622	2.57919	54.1708	45.6697	48.7921	41.6725	53.7973	48.8205	5.34829	63.7131	54.6137	49.2787	58.3382	44.3736	54.0635	7.55776	55.2638	48.9592	84.329	66.6689	59.3592	62.916	13.5886	45.9999	46.0847	49.48	47.7226	57.7088	49.3992	4.85819	51.1811	43.4881	59.7394	51.9019	54.9367	52.2494	5.94441	50.915
ENSMUSG00000000555	2.55968	3.46154	3.37315	3.51411	3.22712	0.448748	2.11496	2.00435	2.55623	1.95971	1.87161	2.10137	0.268956	1.14969	1.1568	0.862052	1.32226	1.45633	1.18943	0.222879	18.2892	20.9327	15.2081	15.093	12.5956	16.4237	3.22932	2.50795	2.68147	7.74382	4.19551	5.73242	4.57223	2.20131	2.11941	3.24224	2.02172	2.47938	5.65546	3.10364	1.50499	1.25004	0.728618	1.71821	1.02827	1.19345	1.18372	0.361061	20.614
ENSMUSG00000000560	60.8125	53.4741	55.0718	56.8708	56.5573	3.15795	39.7793	36.2662	44.0288	33.5652	42.4525	39.2184	4.31819	52.3448	58.6114	52.7576	55.9614	51.6237	54.2598	2.94555	46.4879	58.3	56.2591	43.5663	61.2228	53.1672	7.70693	55.8186	60.6683	45.8344	48.885	55.6045	53.3622	5.94041	27.2928	50.5504	37.1621	36.0717	34.0713	37.0297	8.47503	50.9452	62.0783	46.2661	47.9173	48.6474	51.1708	6.3252	50.8479
ENSMUSG00000000561	67.4407	64.4656	64.4799	62.0085	64.5987	2.22247	59.5114	57.646	53.4383	57.1651	50.1811	55.5884	3.7407	84.942	84.4226	74.4597	70.8475	75.2945	77.9933	6.33348	53.0942	54.9648	50.7229	59.2748	51.167	53.8447	3.47203	63.0539	62.3219	63.9707	64.1224	63.4866	63.3911	0.730877	60.5113	50.1834	55.8994	51.2552	56.2315	54.8162	4.17596	80.5453	75.3183	78.8702	80.5649	84.3184	79.9234	3.25692	54.3004
ENSMUSG00000000562	1.29331	0.809192	1.3309	0.978613	1.103	0.25163	1.05748	1.04393	1.58662	1.33427	1.40921	1.2863	0.233828	0.608661	0.530202	0.905154	0.170614	0.847715	0.612469	0.292841	1.13061	1.20681	1.46611	1.44508	1.67253	1.38423	0.217557	0.887771	0.983206	1.25697	0.834927	0.831201	0.958815	0.177602	0.929945	1.16231	1.10465	1.5359	1.40809	1.22818	0.242695	0.683987	0.853524	0.649569	0.334187	1.00402	0.705056	0.25124	1.6089
ENSMUSG00000000563	207.873	206.164	199.957	205.309	204.826	3.41645	208.324	183.273	192.576	309.676	222.655	223.301	50.5756	204.172	201.935	225.06	235.021	214.515	216.141	13.9976	213.574	200.528	215.408	232.684	212.308	214.9	11.5277	205.741	220.909	222.079	220.796	192.695	212.444	12.9343	230.756	190.15	198.879	212.042	165.578	199.481	24.3555	194.983	226.225	211.424	215.32	244.506	218.492	18.3659	209.894
ENSMUSG00000000567	23.549	24.9276	24.0939	21.2404	23.4527	1.58011	23.8271	21.1083	27.4133	21.807	19.9271	22.8166	2.93417	32.3717	30.9204	26.0771	25.5068	26.1053	28.1963	3.19968	21.7697	20.9327	22.9982	23.3888	20.2149	21.8609	1.3423	25.1905	19.4407	21.4807	25.3192	26.6271	23.6116	3.01826	22.1241	22.084	24.6566	20.8444	26.0151	23.1448	2.12036	30.2133	22.608	26.0247	29.974	31.295	28.023	3.62718	20.9157
ENSMUSG00000000568	185.428	176.426	170.837	170.256	175.737	7.03419	141.275	133.373	140.659	141.224	143.343	139.975	3.82912	219.005	225.553	223.013	237.666	202.343	221.516	12.7793	154.228	174.286	164.707	168.646	181.087	168.591	10.1238	176.844	189.357	174.965	167.215	160.393	173.755	10.9056	139.816	141.598	138.06	143.343	127.975	138.159	6.02446	213.97	223.915	192.629	222.852	195.878	209.848	14.7956	193.303
ENSMUSG00000000579	17.9716	17.4201	19.78	12.544	16.9289	3.09215	12.5098	12.7569	10.4012	7.92223	6.75981	10.07	2.68569	33.2284	34.2462	33.189	26.3599	25.9749	30.5997	4.07052	11.4834	12.3753	11.9914	12.3902	8.75497	11.3991	1.52353	13.938	14.6587	15.1285	17.45	18.3438	15.9038	1.89471	8.95343	9.3189	8.17024	8.97405	14.5888	10.0011	2.59888	32.6663	29.2488	30.3411	30.8995	33.1515	31.2614	1.62591	10.726
ENSMUSG00000000581	47.3405	50.552	48.0272	47.0179	48.2344	1.60136	49.2741	39.8783	45.0425	62.1269	47.5388	48.7721	8.2634	69.748	77.4336	75.6881	92.8141	69.9257	77.1219	9.41486	47.0422	53.8677	53.8739	61.3087	56.0813	54.4347	5.12953	49.0937	54.2104	44.4652	49.699	41.4741	47.7885	4.93738	48.1409	43.3726	36.4534	39.1216	34.002	40.2181	5.62886	63.2806	80.4603	65.3131	71.1819	73.2552	70.6982	6.82076	56.7137
ENSMUSG00000000594	58.7917	54.6205	59.0186	57.0932	57.381	2.03105	53.8865	55.0362	64.126	58.9997	53.8583	57.1813	4.41688	61.4973	58.8283	67.3478	70.1651	70.2082	65.6093	5.19178	59.9444	55.7547	61.0731	65.1622	50.2791	58.4427	5.66117	58.7483	59.0818	61.569	62.3899	56.0631	59.5704	2.50798	56.0995	57.0757	51.4808	57.706	61.5176	56.7759	3.60325	67.4552	61.7452	68.3514	64.2154	72.5733	66.8681	4.13446	51.7529
ENSMUSG00000000600	68.3838	72.1979	69.3446	67.5688	69.3738	2.0178	73.1911	75.4973	71.8828	62.1269	66.387	69.817	5.45022	74.9103	81.9885	74.4597	82.4919	67.7738	76.3248	6.09735	65.1097	77.4334	75.0121	65.7242	80.4466	72.7452	6.96464	64.4744	68.6904	67.0009	61.9307	72.2572	66.8707	3.95247	69.0755	73.2461	70.3849	71.9021	73.4287	71.6075	1.87045	69.0826	75.1934	69.8182	75.6806	73.1795	72.5909	3.02744	81.3835
ENSMUSG00000000605	211.241	193.936	210.696	208.378	206.063	8.17892	217.481	208.494	203.881	216.861	230.076	215.359	10.0275	168.306	159.133	165.169	181.491	165.587	167.937	8.2846	178.791	186.288	188.318	174.426	180.261	181.617	5.66245	207.672	215.858	190.924	189.027	210.953	202.887	12.1594	225.76	203.752	229.996	207.873	195.794	212.635	14.6534	155.336	167.79	165.368	165.14	159.657	162.658	5.06119	188.912
ENSMUSG00000000606	0	0	0	0	0	0	0	0	0	0	0	0	0	0	0	0	0	0	0	0	0	0	0	0	0	0	0	0	0	0	0	0	0	0	0	0	0	0	0	0	0	0	0	0	0	0	0	0	0
ENSMUSG00000000617	0	0	0	0	0	0	0	0	0.0661093	0	0	0.0132219	0.029565	0	0	0	0	0	0	0	0	0	0.0218822	0	0	0.00437643	0.00978601	0.0443886	0	0	0	0	0.00887771	0.0198512	0	0.0407829	0	0	0	0.00815659	0.0182387	0	0.0208177	0	0	0	0.00416353	0.00930994	0
ENSMUSG00000000627	34.0572	40.6619	40.9597	34.0735	37.4381	3.89638	43.2442	43.198	35.8753	45.532	39.6781	41.5055	3.7795	46.4836	45.1395	47.0465	39.4545	45.5593	44.7367	3.0466	29.4623	26.4182	26.4993	29.6776	25.0053	27.4125	2.05847	38.729	35.5965	31.6486	42.3099	34.9105	36.6389	4.04678	44.5292	35.3384	48.3753	40.3284	45.0821	42.7307	5.026	50.1905	48.3802	54.8152	51.1307	54.3494	51.7732	2.75322	28.4574
ENSMUSG00000000628	3.31411	3.77623	4.86468	4.60393	4.13974	0.719912	5.10741	5.0944	5.06838	4.62825	3.83129	4.74594	0.549199	5.38777	5.97682	5.71109	4.90516	4.93414	5.383	0.471726	3.59134	3.94956	3.4355	4.38875	4.29489	3.93201	0.419277	4.68299	4.82665	3.47911	4.00765	4.24199	4.24768	0.541538	3.61165	4.36377	4.31439	3.5984	5.40154	4.25795	0.737378	4.95301	5.41259	6.45378	6.24673	5.38001	5.68922	0.634334	4.52503
ENSMUSG00000000631	147.788	165.412	142.544	147.126	150.717	10.0702	166.047	196.948	135.149	135.178	163.358	159.336	25.7124	139.271	140.407	113.338	112.008	126.223	126.249	13.5969	160.103	153.397	131.534	143.544	139.254	145.566	11.3301	153.695	136.42	160.914	150.767	152.224	150.804	8.93728	172.624	153.14	182.997	176.826	184.045	173.926	12.5184	144.604	124.49	146.488	136.22	116.049	133.57	13.0871	146.276
ENSMUSG00000000632	160.721	174.583	179.397	184.847	174.887	10.3329	114.883	122.996	112.738	103.739	97.6098	110.393	9.90177	97.1152	82.6151	76.3778	72.5963	103.052	86.3512	13.2041	385.914	325.378	292.171	319.148	305.226	325.567	36.0974	190.316	160.285	401.938	219.314	246.064	243.583	94.1373	116.265	148.96	125.576	115.456	159.761	133.203	20.0851	98.9658	71.0923	131.192	90.719	90.1909	96.432	21.9566	315.914
ENSMUSG00000000673	0.13472	0.0674327	0.114733	0.0667236	0.0959023	0.03427	0.0449992	0.062636	0	0.0416959	0.132113	0.0562889	0.0482144	0.067629	0.0964003	0.0215513	0.127961	0.217363	0.106181	0.0734505	0.110844	0.0658261	0.0875287	0.107043	0.123891	0.0990265	0.022675	0.110971	0.245802	0.157121	0.0834927	0.171973	0.153872	0.0624158	0.108133	0.101957	0.0416849	0.0219414	0.115418	0.0778269	0.0428463	0.212272	0.0208177	0.125723	0.102827	0.113662	0.11506	0.0681855	0.234631
ENSMUSG00000000682	1.07776	0.651849	0.986704	0.822925	0.884809	0.187716	1.10248	1.12745	1.07978	2.41836	0.880756	1.32177	0.620769	0.428317	0.482002	0.905154	1.27961	1.17376	0.853768	0.389099	0.55422	1.42623	1.20352	1.4986	1.01178	1.13887	0.378856	1.24288	1.13963	1.75078	1.14802	1.20381	1.29702	0.257141	0.800186	1.26427	0.812855	1.1629	0.738673	0.955776	0.239706	0.731158	0.666165	0.98483	0.694082	0.681973	0.751641	0.132542	1.30723
ENSMUSG00000000686	1.02387	1.12388	0.917864	0.845166	0.977695	0.121991	0.607489	1.16921	0.859421	0.333567	0.638548	0.721646	0.312183	1.28495	1.205	1.31463	0.895724	0.978133	1.13569	0.188089	1.10844	1.14099	1.02846	1.28451	0.722698	1.05702	0.208587	0.62144	0.91617	1.43653	0.647068	0.917188	0.90768	0.327758	0.583919	0.509787	0.812855	0.570478	0.646339	0.624675	0.115844	0.967016	0.999248	1.02674	1.18251	1.2124	1.07758	0.11195	0.368706
ENSMUSG00000000690	0	0	0	0	0	0	0	0	0	0	0	0	0	0	0	0	0	0	0	0	0	0	0	0	0	0	0	0	0	0	0	0	0	0	0	0.0407829	0	0	0	0.00815659	0.0182387	0	0	0	0	0	0	0	0
ENSMUSG00000000693	2.99078	3.77623	4.26807	3.62532	3.6651	0.526691	3.44244	3.48674	2.93084	3.0855	3.30284	3.24967	0.237059	4.12537	4.09701	4.18095	3.92413	3.99948	4.06539	0.102776	4.63328	3.8618	3.39174	4.04086	3.79933	3.9454	0.451983	3.12939	3.91048	2.94041	4.46686	3.03818	3.49706	0.66465	3.09261	3.95594	3.18889	3.22539	4.29353	3.55127	0.53912	4.33978	4.66316	4.81938	4.67862	3.78874	4.45793	0.413294	2.58094
ENSMUSG00000000701	0	0	0	0	0	0	0	0	0	0	0	0	0	0	0	0	0	0	0	0	0	0	0	0	0	0	0	0	0	0	0	0	0	0	0	0	0	0	0	0	0	0	0	0	0	0	0	0	0
ENSMUSG00000000702	0	0	0	0	0	0	0	0	0	0	0	0	0	0	0	0	0	0	0	0	0	0	0	0	0	0	0	0	0	0	0	0	0	0	0	0	0	0	0	0	0	0	0	0	0	0	0	0	0
ENSMUSG00000000706	0.0538879	0.224776	0.0917864	0.133447	0.125974	0.0734457	0.0449992	0.062636	0	0	0	0.021527	0.0301294	0.315602	0.506102	1.03446	1.06634	0.543407	0.693182	0.337534	0.155181	0.21942	0.109411	0	0.123891	0.121581	0.0800576	0.355108	0.111728	0.336688	0.146112	0.171973	0.224322	0.11321	0.0648799	0	0	0.0219414	0.115418	0.0404478	0.0495781	0.613229	0.499624	0.335261	0.745495	0.663029	0.571328	0.159192	0.234631
ENSMUSG00000000708	32.0364	34.8852	35.6361	36.6535	34.8028	1.98153	27.112	26.2027	34.2005	28.3115	30.8265	29.3307	3.22871	39.5855	41.8859	37.7579	42.1417	41.6685	40.6079	1.88937	42.5862	46.4074	44.4208	44.503	50.2172	45.6269	2.90014	33.9129	37.1831	39.0333	32.3743	39.1811	36.3369	3.06816	27.0117	32.504	24.2189	30.8277	34.002	29.7129	4.02834	42.2892	39.616	38.6808	36.375	40.6721	39.5266	2.21361	53.7641
ENSMUSG00000000711	173.977	167.593	173.224	178.263	173.264	4.38435	168.027	165.004	169.813	174.789	178.199	171.166	5.29732	197.725	200.416	219.952	211.988	200.604	206.137	9.47641	162.409	162.788	173.898	177.503	172.374	169.794	6.82936	174.625	179.1	167.087	166.944	162.743	170.1	6.6074	172.321	167.72	168.907	173.403	151.082	166.687	9.0329	198.403	207.802	194.493	193.417	203.266	199.476	6.04909	159.415
ENSMUSG00000000724	0	0.134865	0	0.0444824	0.0448369	0.0635766	0.0674988	0.0417573	0	0.0833919	0.0220189	0.0429334	0.0336245	0	0	0	0	0	0	0	0	0	0.0656465	0	0.041297	0.0213887	0.0305267	0.0443886	0.0446912	0	0	0.0573242	0.0292808	0.0272346	0	0	0.0416849	0.0219414	0	0.0127253	0.018771	0.0707572	0	0.0209538	0	0.0378874	0.0259197	0.029673	0
ENSMUSG00000000730	0	0.0449551	0	0.0667236	0.0279197	0.0334413	0.112498	0.0417573	0.0661093	0	0.0440378	0.0528805	0.0410107	0.22543	0	0.0215513	0.0426535	0.0869452	0.075316	0.0898602	0	0	0.0218822	0	0	0.00437643	0.00978601	0.133166	0.0223456	0.0224458	0.0834927	0.114648	0.0752197	0.0513847	0.0432533	0.101957	0.0833698	0.0877658	0.0692506	0.0771193	0.0222383	0.0235857	0.0832706	0.0628615	0	0.132606	0.0604647	0.051832	0
ENSMUSG00000000731	0.215552	0.112388	0	0.0222412	0.0875452	0.0982032	0.0224996	0.167029	0.0440729	0	0.0220189	0.0511241	0.0666406	0.022543	0.0723003	0.258615	0	0.130418	0.0967753	0.10344	0.0221688	0.175536	0.131293	0.42817	0.082594	0.167952	0.156248	0.177554	0.178765	0.246904	0.333971	0.0859863	0.204636	0.0921881	0	0.0815659	0	0.131649	0.115418	0.0657264	0.0626613	0.0471715	0.104088	0.146677	0.128534	0.189437	0.123181	0.052708	0.100556
ENSMUSG00000000732	2.61356	2.29271	2.84538	3.73652	2.87204	0.619267	2.18246	2.1505	3.04103	2.37667	1.78353	2.30684	0.463052	3.99011	3.75961	6.35763	5.84353	5.45581	5.08134	1.14976	3.17014	3.73014	3.76373	4.09438	2.99403	3.55049	0.454939	2.86306	2.34629	2.51393	3.44407	2.75156	2.78378	0.420573	1.9464	2.24306	1.64655	2.91821	2.90852	2.33255	0.570627	5.49548	5.16278	4.56793	4.70433	4.75487	4.93708	0.382881	2.34631
ENSMUSG00000000738	39.2574	49.8777	42.1758	41.9024	43.3033	4.57624	49.0941	49.8165	45.2408	46.491	45.359	47.2003	2.13098	40.1265	37.09	34.4174	33.611	38.4732	36.7436	2.72856	40.7019	39.2543	37.703	40.8635	35.6187	38.8283	2.20238	43.0125	40.7584	48.0341	45.4618	47.4931	44.952	3.0645	45.7403	42.4754	49.084	46.1867	52.3534	47.168	3.72763	39.7892	32.9544	39.5399	36.9406	37.7927	37.4033	2.75754	35.1947
ENSMUSG00000000739	0	0.0449551	0.13768	0.0444824	0.0567793	0.0579073	0.0224996	0.0208787	0.0220364	0	0.0440378	0.0218905	0.0155814	0.022543	0.192801	0.0646539	0.127961	0.0652089	0.0946334	0.0665378	0.0443376	0.10971	0.284468	0.133803	0	0.114464	0.108763	0.0221943	0.0223456	0.0897834	0.104366	0.0573242	0.0592027	0.0377707	0.0432533	0.122349	0.125055	0	0.0692506	0.0719815	0.0533098	0.117929	0.0416353	0.0838153	0.102827	0.0378874	0.0768187	0.0359476	0.0335187
ENSMUSG00000000740	92.8489	110.635	104.246	105.624	103.338	7.51242	113.533	95.854	117.697	141.474	101.573	114.026	17.6948	113.233	110.547	127.433	130.562	121.049	120.565	8.68132	134.01	111.114	120.461	144.989	109.685	124.052	15.2005	115.344	112.599	107.516	145.987	104.101	117.109	16.723	106.381	111.215	98.5639	93.5364	120.681	106.075	10.6474	105.334	124.011	129.746	124.935	140.013	124.808	12.6042	100.255
ENSMUSG00000000743	58.8187	63.3193	66.9352	66.0786	63.788	3.6545	71.4587	70.5281	72.4337	77.346	63.6787	71.089	4.90718	53.765	46.4891	56.5721	53.9141	61.6007	54.4682	5.4719	70.2529	59.2654	63.1957	74.3946	60.3143	65.4846	6.57218	65.806	60.9811	66.3499	72.3256	68.2445	66.7414	4.11251	68.232	69.331	68.5091	66.3948	78.0685	70.1071	4.57811	56.2756	58.4352	59.6346	52.0561	61.9838	57.677	3.75877	53.7641
ENSMUSG00000000751	45.9125	44.1234	51.3545	46.2617	46.913	3.10556	39.6668	34.7421	36.6906	39.8196	36.6395	37.5117	2.18382	53.5847	55.4302	60.5376	55.1084	56.6883	56.2698	2.62929	40.1698	42.6114	45.7337	55.7692	42.2881	45.3145	6.17271	46.3195	47.7972	46.3507	46.0254	41.7034	45.6392	2.30575	41.1339	39.0497	36.7869	36.7739	35.9641	37.9417	2.12283	49.9074	57.769	53.1808	56.1949	55.8649	54.5834	3.09108	44.6805
ENSMUSG00000000753	3.07161	5.05745	6.12674	6.36099	5.1542	1.49986	5.75989	3.25707	6.36853	7.96392	5.17444	5.70477	1.719	10.505	8.91703	11.7455	12.1136	8.91188	10.4386	1.5136	5.23183	4.76142	5.60184	9.68736	5.69899	6.19629	1.98603	5.88148	5.22887	6.19505	5.94886	6.16235	5.88332	0.389757	5.01738	6.36214	5.89841	5.09041	7.50214	5.9741	1.02316	10.3541	9.30549	9.76448	10.4883	12.4649	10.4755	1.20905	6.50264
ENSMUSG00000000759	52.3252	50.552	47.706	47.574	49.5393	2.31015	42.1867	45.1606	43.0812	34.8161	36.3973	40.3284	4.47829	69.5226	72.3726	62.0893	68.075	63.796	67.1711	4.20172	49.1704	50.6641	47.0686	47.2861	44.291	47.696	2.40515	52.3563	47.7302	49.9196	50.9097	50.4453	50.2722	1.68567	41.5015	44.535	45.9784	39.341	43.9279	43.0568	2.63181	71.111	66.8039	71.8297	66.1691	64.4464	68.072	3.22994	46.5575
ENSMUSG00000000766	4.79603	3.64136	4.29101	4.09238	4.2052	0.478566	1.28248	1.08569	0.793311	0.166784	1.03489	0.87263	0.431337	9.89637	10.1702	8.06018	8.78663	7.3686	8.8564	1.18955	3.23664	4.47617	3.93879	1.84648	4.87305	3.67423	1.19189	4.15033	4.11159	2.24458	3.21447	4.78657	3.70151	0.988282	0.821812	2.34502	1.33392	0.987365	2.03135	1.50389	0.660801	10.6372	11.6579	7.10335	7.22359	4.24339	8.17308	2.98764	4.42447
ENSMUSG00000000776	17.0016	17.0605	13.4926	15.3909	15.7364	1.68404	16.2222	16.7865	18.775	17.8459	18.5619	17.6383	1.10898	17.9668	24.0037	19.6117	18.5116	18.4541	19.7096	2.47475	17.0478	16.0835	16.1709	16.5916	14.5365	16.0861	0.947194	18.3769	17.2731	16.0712	18.4519	16.5094	17.3365	1.07419	19.9398	16.0889	16.2988	17.0046	17.4973	17.3659	1.54451	18.2082	20.2972	20.1995	20.1541	19.834	19.7386	0.872974	15.8544
ENSMUSG00000000782	5.11935	5.39461	5.34656	5.071	5.23288	0.161426	3.62243	3.75816	5.90576	3.66924	3.03861	3.99884	1.10302	2.68262	2.38591	2.19823	1.8341	3.52128	2.52443	0.636569	14.8531	13.8893	11.882	12.9254	11.6458	13.0391	1.35153	4.6608	4.67023	12.637	5.63576	7.50947	7.02265	3.34641	3.91442	5.15904	3.93922	3.81781	5.97863	4.56183	0.964926	2.59443	1.51969	3.39452	2.18507	2.5574	2.45022	0.681942	14.7147
ENSMUSG00000000787	433.367	385.782	394.452	416.823	407.606	21.586	361.613	329.632	350.732	355.791	399.996	359.553	25.6274	534.269	552.422	555.678	590.965	528.496	552.366	24.4853	321.625	367.244	354.163	352.652	400.085	359.154	28.3569	402.449	429.214	376.978	361.252	384.932	390.965	26.0277	374.487	350.998	357.865	373.421	289.098	349.174	35.0595	520.75	575.546	471.629	530.612	504.167	520.541	38.0378	385.801
ENSMUSG00000000791	1.3472	0.741759	0.527772	0.822925	0.859914	0.347895	0.494991	0.709875	0.30851	0.20848	0.660567	0.476485	0.217222	1.39767	0.843503	0.8405	0.72511	0.978133	0.956982	0.262135	1.46314	0.680203	0.656465	0.990144	0.640104	0.886011	0.353355	0.332914	1.05024	1.14474	0.667942	1.00317	0.839802	0.335572	0.519039	0.407829	0.333479	0.416887	0.831007	0.501648	0.195606	1.08494	0.957612	0.628615	0.462721	0.625142	0.751807	0.258905	1.10612
ENSMUSG00000000792	17.1094	19.3757	18.1967	18.26	18.2354	0.925586	13.5672	13.07	11.7234	15.0105	14.2242	13.5191	1.23997	18.35	18.6294	21.5513	18.9382	19.8887	19.4715	1.29913	8.13594	7.81136	8.57781	7.97467	5.24472	7.5489	1.31935	22.1277	16.424	15.757	21.7916	18.4584	18.9117	2.95731	11.5919	10.6036	12.568	11.0146	11.611	11.4778	0.741304	21.5574	20.0058	23.7826	20.1284	22.9219	21.6792	1.67248	5.8993
ENSMUSG00000000794	7.11321	7.97953	8.62792	10.1198	8.4601	1.26855	3.68993	3.94607	4.38525	0.917311	3.23678	3.23507	1.36082	11.4518	13.5924	11.5946	8.74398	9.43355	10.9633	1.92452	8.46848	10.1153	8.16205	8.2958	11.2534	9.25901	1.36629	8.81113	7.73158	10.5271	6.32457	10.7196	8.8228	1.86646	3.50352	6.36214	3.81417	3.62034	5.19379	4.49879	1.24359	14.4816	11.304	10.9169	10.2313	5.5505	10.4969	3.21105	10.4578
ENSMUSG00000000804	196.233	182.81	186.831	196.99	190.716	7.00955	218.448	224.968	209.61	171.203	242.384	213.323	26.4304	196.372	202.441	199.479	206.273	201.256	201.164	3.65853	135.207	165.421	168.274	144.16	174.046	157.422	16.7891	191.625	197.043	174.449	157.008	179.482	179.922	15.6948	215.726	205.199	244.294	220.819	187.277	214.663	20.956	201.163	213.339	181.439	197.119	174.661	193.544	15.5385	174.767
ENSMUSG00000000805	23.0371	24.2982	21.1568	18.3935	21.7214	2.56677	36.5393	37.3728	29.4407	41.0705	30.0999	34.9046	4.99307	9.82874	8.98933	10.3446	8.53071	8.49889	9.23846	0.818835	12.7027	9.58866	11.7726	10.8381	6.35974	10.2524	2.46229	17.023	16.0888	11.4249	21.6455	16.8247	16.6014	3.63073	30.4936	23.6541	32.6393	32.3856	36.9336	31.2212	4.84224	9.71733	6.09957	10.3093	9.76856	9.20663	9.02027	1.67873	9.55284
ENSMUSG00000000811	4.79603	5.12488	4.58932	5.22669	4.93423	0.294359	4.90491	4.61419	4.58358	7.2134	4.0735	5.07791	1.2307	8.04785	9.90514	9.87049	11.0046	9.47702	9.66102	1.06594	2.4829	2.63304	2.86656	3.18452	2.60171	2.75375	0.278088	5.28224	5.07245	4.17493	5.36441	4.78657	4.93612	0.480518	3.76304	3.99673	5.37735	3.22539	3.37019	3.94654	0.856686	9.52864	8.90996	9.74353	10.6169	9.11191	9.58218	0.665682	2.41335
ENSMUSG00000000817	0.13472	0.314686	0.458932	0.266895	0.293808	0.133835	0.202496	0.354937	0.132219	0.20848	0.176151	0.214857	0.0838797	0.901719	1.0363	0.711193	0.170614	0.478198	0.659606	0.344675	0.0886751	0.153594	0.218822	0.133803	0.268431	0.172665	0.0711156	0.377303	0.178765	0.404025	0.354844	0.257959	0.314579	0.0938183	0.0216266	0.183523	0.104212	0.285239	0.253919	0.169704	0.108221	0.495301	0.541259	0.628615	0.951149	0.909297	0.705124	0.21151	0.167594
ENSMUSG00000000823	69.9196	81.3688	68.8857	60.029	70.0508	8.75417	60.9514	73.2424	58.4626	47.45	54.3207	58.8854	9.51546	64.0672	66.709	53.2317	56.5586	58.2315	59.7596	5.5237	69.2775	71.1141	56.1497	63.503	57.9604	63.6009	6.63359	77.9685	57.3612	78.0218	81.2384	72.7731	73.4726	9.50373	62.6307	58.9517	68.8426	62.5551	74.5136	65.4987	6.16853	76.7244	48.7133	75.4338	67.6601	58.1192	65.3302	11.8897	72.6351
ENSMUSG00000000826	392.062	378.769	393.19	400.698	391.18	9.11828	363.256	364.792	341.41	328.064	393.368	358.178	24.9794	428.159	428.451	434.345	424.829	426.466	428.45	3.60131	319.164	313.99	330.136	336.06	324.595	324.789	8.71671	393.66	388.121	364.969	363.047	387.684	379.496	14.3494	384.284	356.096	393.318	368.88	335.219	367.559	23.034	424.378	434.61	423.456	412.516	408.994	420.791	10.2297	316.92
ENSMUSG00000000827	46.0203	49.3607	44.8377	45.1274	46.3365	2.078	49.4091	45.2441	45.8358	52.5369	47.737	48.1526	2.9496	65.4197	65.5522	62.8651	66.1556	61.492	64.2969	2.01303	49.8798	52.6609	46.806	51.9959	46.5417	49.5769	2.84362	47.1406	49.2274	48.5055	54.2285	47.6938	49.3591	2.83514	50.6712	45.5749	45.4365	47.5032	45.9131	47.0198	2.20146	57.9266	65.6381	60.2003	65.7835	67.97	63.5037	4.23429	47.3955
ENSMUSG00000000838	112.545	104.588	104.705	106.357	107.049	3.752	121.25	120.178	124.065	126.672	140.701	126.573	8.29349	83.9726	83.2417	83.0156	81.6815	78.3376	82.0498	2.2342	86.3474	106.616	100.942	93.8764	107.021	98.9608	8.83817	100.096	113.18	90.7934	84.1398	102.324	98.1067	11.1526	132.29	120.575	129.39	119.164	99.0283	120.089	13.0386	76.5122	83.0833	72.5002	80.5649	79.1657	78.3652	4.0488	112.958
ENSMUSG00000000861	87.6218	101.261	81.1621	88.0974	89.5357	8.43288	81.8985	81.6774	83.8927	92.0229	86.7985	85.258	4.30433	35.0318	30.0528	26.271	26.4025	37.0604	30.9637	4.93392	70.6741	71.6188	72.43	61.5495	65.1873	68.2919	4.71606	88.0669	84.0418	93.2849	81.0297	90.9735	87.4794	4.99186	97.4064	92.1694	89.6017	92.8123	88.6869	92.1353	3.41155	25.8971	26.9797	37.2769	28.5088	31.6549	30.0635	4.5785	66.6017
ENSMUSG00000000869	0.0538879	0	0	0	0.013472	0.026944	0.0224996	0.0417573	0	0	0.0220189	0.0172552	0.0176496	0	0	0.0862052	0	0.0434726	0.0259355	0.0385938	0.0443376	0.0658261	0.0656465	0.080282	0	0.0512184	0.0313724	0	0	0.0448917	0.0208732	0.0286621	0.0188854	0.0192949	0	0.0203915	0	0	0	0.00407829	0.00911934	0.0235857	0	0	0.0514134	0	0.0149998	0.0227742	0
ENSMUSG00000000876	10.7776	11.1039	13.5844	12.6108	12.0192	1.31391	14.3322	12.6525	12.6048	18.0543	11.692	13.8672	2.52729	9.12991	9.85693	10.3015	10.962	10.6943	10.1889	0.724112	11.5721	12.0242	11.4444	12.2029	10.5307	11.5549	0.652215	13.3388	12.7817	13.0859	12.6074	12.296	12.822	0.406512	15.0521	12.0717	11.4217	12.4408	14.1964	13.0365	1.52491	11.6749	8.99323	10.2045	10.8997	9.73706	10.3019	1.03486	10.7595
ENSMUSG00000000881	213.72	223.247	202.251	191.697	207.729	13.708	213.679	223.089	183.123	189.3	216.886	205.215	17.8093	135.078	129.152	119.179	114.994	128.614	125.403	8.14025	180.986	172.091	174.204	167.87	177.722	174.574	5.05646	203.588	204.261	168.725	180.177	203.988	192.148	16.6562	225.717	200.774	221.847	211.954	190.116	210.082	14.7619	123.306	120.722	124.612	122.03	120.501	122.234	1.7421	174.029
ENSMUSG00000000884	1.72441	2.74226	3.006	2.22412	2.4242	0.568446	1.91246	1.98347	2.37993	1.62614	2.06978	1.99436	0.272381	2.77279	3.34991	2.30599	1.70614	3.06482	2.63993	0.649179	2.90411	1.88701	1.81622	1.87325	2.37458	2.17103	0.467458	2.88526	2.81555	2.40171	3.13098	2.14966	2.67663	0.394505	2.09778	1.89641	2.08424	1.57978	2.44685	2.02101	0.316797	2.94822	2.7063	2.74495	2.05654	2.91733	2.67467	0.361157	1.34075
ENSMUSG00000000889	0.727487	0.764237	0.619558	0.711719	0.70575	0.0615302	0.247495	0.396695	0.352583	0.250176	0.39634	0.328658	0.0750486	0.0901719	0.192801	0	0	0.0434726	0.065289	0.0804358	0.133013	0	0.131293	0.0267607	0.0206485	0.062343	0.0644971	0.554857	0.335184	0.112229	0.417464	0.372607	0.358468	0.160799	0.237893	0.183523	0.270952	0.526595	0.161585	0.276109	0.146559	0.117929	0.062453	0	0	0	0.0360763	0.0531508	0
ENSMUSG00000000901	1.21248	1.34865	1.17028	1.28999	1.25535	0.0795424	1.05748	1.12745	1.05775	1.12579	0.836719	1.04104	0.119316	2.36701	2.45821	2.30599	3.15636	3.23871	2.70526	0.453575	1.17495	1.07516	1.00658	1.57888	0.805292	1.12817	0.285994	1.48702	0.849133	1.77322	1.56549	0.94585	1.32414	0.404718	0.670426	1.16231	0.750328	0.724068	0.715589	0.804545	0.202062	3.77372	2.91447	4.086	3.26475	2.97416	3.40262	0.511271	0.905006
ENSMUSG00000000902	45.9933	54.4856	45.985	45.5278	47.9979	4.33058	42.0967	43.1771	40.1283	43.0302	39.3258	41.5516	1.73966	52.6604	48.8027	46.2491	46.8336	52.6018	49.4295	3.07202	58.3704	48.7113	43.086	54.8326	44.0226	49.8046	6.6787	47.4292	45.585	54.2067	55.5435	48.4103	50.2349	4.38119	43.6858	41.3539	43.8525	43.1808	44.0203	43.2186	1.08874	49.3886	44.1543	52.4474	49.6911	53.9706	49.9304	3.7541	47.2279
ENSMUSG00000000903	0	0	0.0688398	0	0.0172099	0.0344199	0.0224996	0	0	0.0416959	0	0.0128391	0.0188452	0.112715	0	0	0	0.0217363	0.0268902	0.048892	0	0.10971	0	0	0.0206485	0.0260717	0.0476025	0	0	0	0	0	0	0	0.216266	0	0.0208424	0	0	0.0474218	0.0948175	0.0707572	0.0832706	0	0.0514134	0.0378874	0.0486657	0.0323172	0
ENSMUSG00000000915	66.6863	79.593	71.1803	72.662	72.5304	5.35021	70.1987	74.4116	61.8562	69.799	67.51	68.7551	4.59113	66.2087	67.5043	61.9169	54.6818	68.252	63.7127	5.61234	78.544	67.0548	63.7647	68.9622	60.3969	67.7445	6.86321	80.0104	67.8636	99.8616	86.895	80.3399	82.9941	11.6684	70.784	69.2698	72.1149	72.1215	79.3381	72.7256	3.87863	70.3327	59.7259	75.7481	68.2256	64.598	67.7261	6.02464	68.7805
ENSMUSG00000000916	7.81375	11.1039	8.49024	7.76218	8.79252	1.57623	9.49482	10.502	10.0706	7.88053	6.82586	8.95477	1.55056	10.212	9.76053	8.38345	8.95724	9.23792	9.31023	0.70793	10.4637	10.203	9.43122	8.72397	8.07357	9.37909	0.998936	10.7642	7.888	10.5944	10.4366	11.1782	10.1723	1.30656	10.4457	9.72673	9.73342	10.1589	11.5648	10.3259	0.756184	10.6608	7.7858	12.0485	9.71714	11.423	10.327	1.66626	8.78191
ENSMUSG00000000934	13.7145	12.5874	12.5518	12.8332	12.9217	0.543109	8.16735	9.54155	7.95515	8.92293	9.09381	8.73616	0.660488	15.9604	16.2917	14.2239	16.0804	15.3893	15.5891	0.833166	9.82077	10.5102	8.68722	12.2296	9.6222	10.174	1.32083	14.8924	12.9158	11.5372	16.5524	13.4999	13.8795	1.91898	9.10481	9.19655	8.1494	8.90823	8.84099	8.83999	0.41196	17.9016	16.0296	15.904	17.0179	15.136	16.3978	1.07441	7.77635
ENSMUSG00000000938	0	0	0	0	0	0	0	0	0	0	0	0	0	0	0	0	0	0	0	0	0	0	0	0	0	0	0	0	0	0	0	0	0	0	0	0	0	0	0	0	0	0	0	0	0	0	0	0	0
ENSMUSG00000000942	0	0	0	0	0	0	0	0	0	0	0	0	0	0	0	0	0	0	0	0	0	0	0	0	0	0	0	0	0	0	0	0	0	0	0	0	0	0	0	0	0	0.0235857	0	0	0	0	0.00471715	0.0105479	0
ENSMUSG00000000948	645.308	721.664	641.656	650.444	664.768	38.1018	709.457	669.683	643.398	936.657	750.955	742.03	116.171	629.265	628.145	650.375	681.732	649.394	647.782	21.7394	561.291	513.619	571.65	610.518	515.593	554.534	40.8142	698.476	684.356	601.93	715.929	631.426	666.424	47.9164	746.616	639.639	693.366	691.046	613.283	676.79	51.8821	616.649	660.378	665.535	623.054	727.741	658.671	44.3144	477.81
ENSMUSG00000000957	7.24793	8.65386	8.65087	9.56372	8.52909	0.956075	7.19987	5.88778	7.82293	6.50457	6.29741	6.74251	0.768403	9.78366	12.1464	10.6032	8.4454	10.9116	10.3781	1.37396	6.16292	8.07467	7.04606	8.40284	7.99097	7.53549	0.918417	8.83332	7.68689	8.93345	6.5333	6.42031	7.68145	1.20448	5.75269	7.56523	5.77336	4.30052	6.85581	6.04952	1.24206	11.0381	11.9493	12.9495	9.66573	8.78987	10.8785	1.68035	6.36856
ENSMUSG00000000958	0.592767	1.37113	1.14733	1.08982	1.05026	0.328251	1.28248	0.876904	2.37993	2.0848	0.946813	1.51418	0.681331	1.35258	1.1327	0.948257	0.767764	1.1955	1.07936	0.226529	2.03953	0.877681	1.53175	1.65916	1.23891	1.46941	0.438235	1.06533	1.25135	1.0774	1.66985	1.11782	1.23635	0.253335	1.57874	1.65171	1.02128	0.767951	1.47735	1.29941	0.38523	0.990601	1.29069	1.02674	1.31104	0.947184	1.11325	0.173719	1.74297
ENSMUSG00000000959	27.2673	31.2663	31.5745	30.1591	30.0668	1.9628	27.202	27.7478	27.3472	33.7737	27.3035	28.6748	2.85791	33.589	31.2337	33.7709	32.2034	32.8001	32.7194	1.04186	34.6498	28.5466	28.6875	35.779	27.8548	31.1035	3.78699	33.0917	30.2336	40.1556	38.9285	35.6557	35.613	4.09038	29.4987	29.1802	28.9918	26.9441	29.0852	28.74	1.02193	35.8032	30.4146	39.8332	34.7298	37.357	35.6275	3.48892	26.4463
ENSMUSG00000000976	22.9563	27.2878	25.8838	21.7741	24.4755	2.54934	17.9322	19.0831	17.4969	13.1342	13.7838	16.2861	2.65493	28.9001	29.8359	24.6978	24.2699	26.127	26.7661	2.49476	26.7577	30.3239	23.2389	24.7268	24.262	25.8619	2.80357	22.5272	19.4854	27.9675	27.8448	25.6239	24.6898	3.65148	16.1335	18.2504	18.8833	16.2367	21.9063	18.282	2.361	30.8973	24.6481	34.2805	31.4136	23.869	29.0217	4.54346	24.3346
ENSMUSG00000000982	0.0538879	0.0224776	0.160626	0.133447	0.0926097	0.0650944	0.179997	0.187908	0.132219	0.166784	0.220189	0.177419	0.032024	0.0901719	0	0	0	0.217363	0.061507	0.0954752	0.0221688	0.0438841	0.109411	0.347888	0.247782	0.154227	0.139536	0.288526	0.0446912	0.157121	0.354844	0.0573242	0.180501	0.138047	0.216266	0.14274	0.0416849	0.0219414	0.115418	0.10761	0.0787187	0.094343	0.104088	0.125723	0.308481	0.15155	0.156837	0.0875782	0.0670375
ENSMUSG00000000983	0.619711	0.404596	0.435985	0.600513	0.515201	0.110618	0.652488	0.835147	0.396656	1.0424	0.528454	0.691029	0.254363	0.247973	0.241001	0.150859	0.341228	0.543407	0.304894	0.14938	0.642895	0.680203	0.437643	1.44508	0.619455	0.765054	0.391455	0.710217	0.55864	0.65093	0.647068	0.601904	0.633752	0.0569547	0.800186	0.611744	0.666958	0.592419	0.761756	0.686613	0.0913912	0.283029	0.437171	0.314307	0.668375	0.852466	0.51107	0.243657	0.871487
ENSMUSG00000001014	0.323328	0.359641	0.114733	0.355859	0.28839	0.116913	0.764986	0.542845	0.528874	1.0007	0.572492	0.68198	0.202028	0.180344	0.0964003	0.280167	0.255921	0.304308	0.223428	0.084866	0.199519	0.153594	0.153175	0.214085	0.185837	0.181242	0.0273221	0.266331	0.20111	0.202013	0.166985	0.372607	0.241809	0.0814682	0.735306	0.489395	0.77117	0.175532	0.669422	0.568165	0.244829	0.188686	0.124906	0.481938	0	0.170493	0.193205	0.177409	0.167594
ENSMUSG00000001016	70.3507	69.4781	66.2468	68.3472	68.6057	1.77362	69.8612	64.4525	65.5143	88.3537	67.1797	71.0723	9.87394	76.9167	81.1209	78.8131	90.6814	80.5112	81.6087	5.32887	63.2475	64.8387	66.2155	79.3989	66.2198	67.9841	6.49743	72.087	71.3942	64.0604	72.4925	64.7764	68.9621	4.17405	73.3143	66.1703	62.6941	70.5417	61.1482	66.7737	5.13884	75.4744	83.4372	75.2871	75.3721	83.4848	78.6111	4.42785	63.8867
ENSMUSG00000001017	135.097	138.484	145.711	138.629	139.48	4.46279	135.897	127.402	137.463	159.779	131.145	138.337	12.6271	138.932	131.49	146.98	149.245	147.263	142.782	7.44645	153.984	156.293	149.827	162.651	152.923	155.136	4.80169	139.469	148.531	148.838	147.678	140.846	145.072	4.53319	142.801	140.66	130.474	131.451	129.06	134.889	6.34811	135.005	147.16	133.518	133.649	154.296	140.726	9.49107	154.086
ENSMUSG00000001018	41.6823	42.6399	40.6384	43.3481	42.0772	1.17727	41.8267	40.087	48.0614	50.9941	44.9626	45.1864	4.45355	50.1807	48.1279	58.0807	55.279	57.6012	53.8539	4.47825	47.3969	43.6207	49.7819	57.3213	48.9576	49.4157	5.01248	46.3195	45.0487	51.7152	49.9078	40.2989	46.658	4.45193	43.5777	44.8816	38.7669	47.7885	41.181	43.2391	3.45489	54.9312	55.604	51.9236	52.4417	55.8271	54.1455	1.83111	47.0938
ENSMUSG00000001020	0.458047	1.14636	1.05554	1.33447	0.998605	0.37863	0.787485	0.856025	0.771275	1.66784	1.49729	1.11598	0.431349	1.01443	0.723003	0.387923	0.72511	0.847715	0.739637	0.229883	1.17495	1.44817	1.2254	1.39155	1.46604	1.34122	0.132867	1.08752	1.29604	0.5387	1.21064	0.687891	0.96416	0.332964	0.800186	1.24388	1.16718	0.724068	1.22343	1.03175	0.249183	0.896258	0.791071	0.44003	0.411308	0.700916	0.647917	0.214579	1.24019
ENSMUSG00000001021	0.188608	0.292208	0.0458932	0.200171	0.18172	0.101726	0.269995	0.271423	0.286474	0.250176	0.220189	0.259651	0.0255541	0.135258	0.192801	0.0862052	0.0426535	0.304308	0.152245	0.101769	0.687232	0.373014	0.218822	0.267607	0.392322	0.387799	0.182277	0.221943	0.20111	0.112229	0.375717	0.143311	0.210862	0.102087	0.605546	0.28548	0.16674	0.46077	0.253919	0.354491	0.176389	0.141514	0.104088	0.314307	0.0771202	0.0947184	0.14635	0.0967958	0.368706
ENSMUSG00000001023	0	0	0	0	0	0	0.0224996	0	6.28038	1.79293	0	1.61916	2.71799	0	0.0241001	0	0	0.0217363	0.00916728	0.0125806	0	0	0.0875287	0	0	0.0175057	0.039144	0.0443886	0.0223456	0	0	0	0.0133468	0.0198682	0.0648799	0.28548	0.0208424	0.175532	0	0.109347	0.119552	0	0	0	0	0.0378874	0.00757748	0.0169438	0
ENSMUSG00000001025	5.06547	6.33867	7.29702	6.87253	6.39342	0.968246	13.4998	12.6107	12.2302	17.3038	10.7452	13.2779	2.46041	5.43286	6.62752	7.88777	7.08049	9.12924	7.23158	1.38337	8.62366	7.46029	8.51217	9.20566	8.32135	8.42462	0.632042	6.10343	7.15059	5.81347	7.59784	7.36616	6.8063	0.796594	11.2675	11.2357	11.6926	11.1682	10.6646	11.2057	0.366063	5.94361	7.97316	6.62141	6.73516	7.74797	7.00426	0.841999	6.23449
ENSMUSG00000001027	0	0.0674327	0.0688398	0	0.0340681	0.0393427	0	0	0	0	0.0220189	0.00440378	0.00984716	0.022543	0	0	0.0426535	0	0.0130393	0.0192184	0	0.0658261	0	0.0267607	0.041297	0.0267767	0.0281499	0	0	0.0224458	0.146112	0.0573242	0.0451765	0.0611026	0.108133	0	0	0	0.0230835	0.0262433	0.0468564	0.094343	0.0208177	0.125723	0.0514134	0.0757748	0.0736144	0.0400937	0
ENSMUSG00000001029	0.808319	1.70829	1.42269	1.44568	1.34625	0.381303	1.48497	1.12745	1.212	1.75123	1.03489	1.32211	0.292908	0.924262	1.75931	1.89651	1.1943	1.04334	1.36354	0.437272	1.30796	1.79925	2.25386	2.00705	0.743346	1.62229	0.601994	1.1541	1.05024	1.54876	2.2543	1.69106	1.5397	0.480079	1.10296	1.24388	1.60487	1.31649	1.86977	1.42759	0.307582	1.36797	0.895159	1.84394	1.31104	1.61021	1.40567	0.355286	0.402225
ENSMUSG00000001034	10.9123	16.3187	14.5022	11.8768	13.4025	2.46594	13.4323	17.0579	13.1337	14.2183	13.3875	14.2459	1.62356	14.2472	12.7248	12.8661	11.6444	13.6069	13.0179	0.981506	12.0377	10.5322	10.022	13.4874	9.0234	11.0205	1.75669	13.6495	10.8823	12.8839	14.6321	15.8501	13.5796	1.87266	14.8575	13.9274	18.8207	14.5911	18.5592	16.1512	2.34402	15.8024	12.553	18.0203	14.0102	15.1739	15.112	2.04334	10.0891
ENSMUSG00000001036	114.835	121.986	115.398	118.123	117.586	3.2659	116.75	127.068	119.988	98.6943	109.852	114.471	10.7767	104.194	108.258	104.007	93.198	107.769	103.485	6.07707	122.749	122.393	118.776	110.093	117.903	118.383	5.10488	113.435	104.309	115.843	112.423	124.422	114.086	7.22321	112.696	119.698	118.698	110.475	129.845	118.282	7.55019	113.07	97.4475	104.748	97.1714	101.614	102.81	6.53847	119.829
ENSMUSG00000001039	6.35878	6.72079	6.17263	5.47134	6.18088	0.524934	6.23238	6.78557	6.96351	5.71234	5.3506	6.20888	0.68662	6.13169	6.82032	6.83176	4.8625	6.30353	6.18996	0.804316	7.0275	6.75814	5.51431	6.77044	6.02936	6.41995	0.628309	6.43634	5.85455	6.26239	7.07601	5.38848	6.20355	0.633439	6.79076	6.09705	6.08599	6.25331	7.06356	6.45813	0.443848	7.288	7.09882	7.04049	8.12332	6.57346	7.22482	0.566883	5.63115
ENSMUSG00000001052	62.5908	63.0046	61.7493	61.6082	62.2382	0.670244	60.6364	63.2415	55.0029	46.6161	50.6215	55.2237	6.8721	86.9708	80.5425	77.0243	68.5442	72.7731	77.171	7.09203	55.422	58.2341	51.5763	52.0227	53.2525	54.1015	2.7496	62.2328	55.9087	66.1479	59.8434	66.1235	62.0512	4.35903	56.9429	55.893	63.5695	57.9035	62.3717	59.3361	3.41945	88.9183	74.2358	84.7163	85.6548	79.8098	82.667	5.73268	58.5572
ENSMUSG00000001053	5.28102	7.03548	6.72335	6.67236	6.42805	0.781354	9.51732	9.04046	8.08737	9.2148	7.13413	8.59882	0.977885	6.13169	4.74772	6.22832	4.47862	6.41221	5.59971	0.911186	10.8405	8.27214	8.40275	8.72397	6.99984	8.64785	1.39022	6.83584	5.27356	9.65171	8.89197	7.19419	7.56946	1.73458	9.45084	7.70797	7.37823	6.12166	11.2417	8.38008	1.99318	4.83508	4.53825	7.10335	4.9871	7.71008	5.83477	1.45988	6.8043
ENSMUSG00000001054	21.0432	25.9616	22.786	23.0641	23.2137	2.03855	32.3994	32.9883	30.1679	35.65	31.421	32.5253	2.04763	17.4934	15.5205	15.5169	14.7155	19.2801	16.5053	1.85917	36.379	27.9322	33.4141	32.3804	31.6955	32.3602	3.05413	23.9032	20.1781	25.476	27.2604	26.9424	24.752	2.88336	30.2124	27.9363	34.8069	30.3231	38.8265	32.421	4.36217	18.9394	15.8006	17.685	18.2518	21.5011	18.4356	2.07312	30.5021
ENSMUSG00000001056	13.5528	15.2173	15.8332	15.8135	15.1042	1.07301	18.9221	16.9117	17.8275	26.5603	16.7784	19.4	4.09376	9.69348	7.51923	9.28861	7.8056	9.89001	8.83939	1.10075	23.8758	18.936	21.2257	23.148	21.7016	21.7774	1.91478	14.8036	15.776	16.2732	19.2659	16.8533	16.5944	1.67213	20.6318	17.6794	16.8199	18.8258	20.9829	18.9879	1.81118	7.288	8.78505	8.94728	9.15159	9.54762	8.74391	0.862394	19.5079
ENSMUSG00000001062	37.0479	43.7188	37.3112	33.0282	37.7765	4.41985	42.9967	49.0022	41.2081	48.0337	39.2377	44.0957	4.26404	31.5376	31.4747	25.3443	23.0756	27.2356	27.7336	3.74568	40.3694	35.963	34.3769	33.1564	29.5893	34.691	3.94786	41.814	30.6135	45.0937	47.6535	45.1428	42.0635	6.72825	47.903	38.7438	46.8538	40.7453	54.7772	45.8046	6.35342	36.1569	24.0444	39.1208	33.393	32.7726	33.0976	5.65226	35.8986
ENSMUSG00000001065	18.8608	21.7133	21.7763	17.4371	19.9469	2.15606	18.8547	21.2545	21.1329	17.9709	16.25	19.0926	2.13495	22.1823	21.666	20.9479	20.431	19.7366	20.9927	0.970027	24.297	21.8543	21.7509	21.5691	19.3889	21.772	1.73946	17.1562	16.7369	22.2438	23.3362	22.0125	20.2971	3.10279	18.2096	19.8817	18.3414	18.7599	27.8849	20.6155	4.1166	21.9819	19.5061	23.6359	19.5628	24.229	21.7832	2.21184	21.9548
ENSMUSG00000001076	0.0538879	0	0	0.0667236	0.0301529	0.0352097	0	0	0	0	0	0	0	0.473403	0.602502	0.49568	0.639803	0.782507	0.598779	0.124299	0	0.021942	0.0875287	0.0267607	0	0.0272463	0.0358715	0	0	0	0	0	0	0	0	0	0.0208424	0	0	0.00416849	0.00932102	0.801915	0.874342	0.5448	1.00256	0.681973	0.781118	0.175952	0
ENSMUSG00000001082	10.8045	13.7563	10.4178	9.85286	11.2079	1.74331	10.7998	12.2767	9.43159	9.29819	7.31028	9.8233	1.85182	12.3986	12.3392	8.55586	9.51174	9.95522	10.5521	1.73401	11.1952	9.45701	7.8557	8.99158	6.97919	8.89574	1.60987	12.5176	7.64219	13.6022	16.8029	14.503	13.0136	3.39197	8.91017	8.99264	11.6092	10.7732	15.1428	11.0856	2.54684	13.9628	8.86832	15.9878	11.4909	13.4879	12.7595	2.69957	8.61432
ENSMUSG00000001089	123.323	107.128	104.636	112.274	111.84	8.28914	107.503	114.979	92.9937	74.0103	135.659	105.029	23.1856	111.655	112.644	105.17	95.6292	103.617	105.743	6.88684	87.4337	95.7331	93.5901	73.4847	87.0747	87.4633	8.68156	100.496	111.527	120.691	92.8439	123.104	109.732	12.9678	124.418	104.302	126.785	123.333	110.247	117.817	9.92936	99.9564	104.609	98.1477	97.7113	87.5388	97.5926	6.2493	102.232
ENSMUSG00000001095	0	0	0	0	0	0	0	0	0.0440729	0.125088	0	0.0338321	0.0544663	0	0	0	0	0	0	0	0	0	0	0	0.0619455	0.0123891	0.0277029	0	0	0	0	0	0	0	0	0	0	0	0	0	0	0	0	0	0	0	0	0	0
ENSMUSG00000001098	42.5176	44.6404	42.6118	42.0804	42.9626	1.14229	43.1542	44.1166	41.5607	44.6146	39.1937	42.528	2.19792	54.7795	51.6706	49.805	51.2696	55.6014	52.6252	2.45974	38.6402	39.737	38.0969	39.686	36.362	38.5044	1.38654	44.1	40.5573	39.3027	45.3365	46.8912	43.2375	3.20804	43.7291	40.5178	45.3948	39.363	47.5059	43.3021	3.37278	53.3274	51.9817	60.4518	53.9841	58.8012	55.7092	3.69446	35.0606
ENSMUSG00000001100	64.6925	71.1415	70.1936	69.1034	68.7828	2.85117	73.0111	78.3576	72.6761	82.683	73.2789	76.0014	4.40474	70.8751	67.2392	69.6753	67.9471	75.751	70.2976	3.3667	64.5777	56.0838	61.6421	67.8383	57.8984	61.608	4.79358	72.8416	67.7295	75.6201	81.0088	70.6234	73.5647	5.07105	77.7478	71.9003	75.1162	76.5318	82.1081	76.6808	3.73889	70.2384	67.5949	77.6549	70.1022	79.3551	72.9891	5.17912	56.5796
ENSMUSG00000001103	0	0.247253	0.206519	0.133447	0.146805	0.108606	3.98243	3.17356	3.43768	4.75334	2.20189	3.50978	0.948505	0.360688	0.216901	0.17241	0.0426535	0.152154	0.188961	0.11544	0.443376	0.263304	0.831523	0.642256	0.433619	0.522815	0.21862	0.0887771	0.156419	0.157121	0.250478	0.200635	0.170686	0.0599173	2.87634	2.69167	3.31395	2.98404	2.90852	2.9549	0.227692	0.235857	0.187359	0.2724	0.179947	0.227324	0.220577	0.0378115	0.0335187
ENSMUSG00000001105	30.1503	35.7393	33.066	31.5603	32.629	2.39104	41.0167	35.452	37.4399	51.703	36.5294	40.4282	6.64003	28.9227	27.3295	29.6977	32.2461	30.6264	29.7645	1.84008	35.4035	30.5652	29.1689	31.7114	27.7103	30.9119	2.925	33.6465	31.6861	29.5387	36.3402	33.85	33.0123	2.54968	40.3121	35.3996	34.5985	34.2067	37.9493	36.4932	2.58447	29.2227	29.8317	29.8592	29.28	35.1974	30.6782	2.5438	28.1557
ENSMUSG00000001119	42.787	62.5101	41.7628	40.0564	46.7791	10.5476	66.5538	91.9288	84.3334	49.2012	50.9077	68.585	19.2697	23.9407	9.13393	7.37054	4.99046	15.824	12.2519	7.67569	107.319	90.6206	87.6162	81.8341	84.7621	90.4304	9.99012	60.3462	31.7531	63.6789	81.8229	60.4197	59.6042	17.9386	57.8729	81.7086	64.2781	60.5364	100.321	72.9434	17.906	9.08051	5.3085	25.5846	8.30327	10.8737	11.8301	7.9472	89.7632
ENSMUSG00000001120	38.449	41.6284	38.1143	37.1651	38.8392	1.93737	34.1769	34.5542	52.1161	47.9086	33.3807	40.4273	8.8856	33.8145	33.4027	36.0769	30.7105	33.1044	33.4218	1.91413	34.5833	32.3864	32.0793	34.2536	28.5156	32.3636	2.41805	40.2826	34.1888	37.1928	43.7293	38.9518	38.8691	3.54761	38.1061	43.5154	36.2242	35.0185	34.9946	37.5718	3.55629	37.2891	32.6629	38.115	37.8917	34.307	36.0531	2.43422	29.7982
ENSMUSG00000001123	4.17631	4.02348	5.20888	4.60393	4.50315	0.530758	4.25242	3.69552	4.36321	5.1286	4.46984	4.38192	0.513205	3.06585	3.03661	2.90942	3.07105	3.30392	3.07737	0.142621	4.21207	3.99345	5.71125	5.24509	4.58397	4.74916	0.717358	4.57202	4.29035	3.86069	6.32457	4.64326	4.73818	0.93859	3.74141	4.18025	3.66827	4.73935	3.71645	4.00915	0.457173	3.01898	3.0602	4.19077	2.82774	3.04993	3.22952	0.545589	3.38539
ENSMUSG00000001127	202.888	192.52	187.313	177.418	190.035	10.614	156.732	135.043	144.272	175.623	144.048	151.144	15.7104	305.705	330.123	327.709	364.091	289.571	323.44	28.1824	178.104	202.393	176.086	222.702	182.966	192.45	19.8595	205.874	197.826	197.075	205.309	176.845	196.586	11.7667	148.791	133.544	138.79	129.564	126.636	135.465	8.73359	290.836	327.816	292.117	351.925	331.155	318.77	26.576	194.442
ENSMUSG00000001128	11.6128	14.2508	12.0929	8.11804	11.5186	2.54081	12.5773	12.9865	10.5775	7.29679	6.42952	9.97352	2.9978	10.6628	10.3148	10.6463	6.09946	9.10751	9.36619	1.93381	12.5475	10.2689	12.1884	9.55355	7.47476	10.4066	2.06765	8.96649	7.8433	13.9613	13.4841	14.2164	11.6943	3.04035	8.99668	8.78872	8.98309	10.7294	18.6284	11.2253	4.21257	11.5334	6.62002	13.18	11.0796	15.4959	11.5818	3.26911	7.8769
ENSMUSG00000001131	0.107776	0.202298	0.0229466	0.222412	0.138858	0.092028	0.0449992	0.146151	0.0661093	0.20848	0.176151	0.128378	0.0704341	0.067629	0.0964003	0.17241	0.0853071	0.130418	0.110433	0.0415361	0.0221688	0.153594	0.218822	0.133803	0.082594	0.122196	0.074214	0.0443886	0	0.112229	0.187859	0.0859863	0.0860925	0.0710468	0.3244	0.367046	0.16674	0.241356	0.300086	0.279925	0.0778991	0.117929	0.145724	0.251446	0	0.208381	0.144696	0.0963143	0.0335187
ENSMUSG00000001134	3.50272	4.78772	4.95647	3.84773	4.27366	0.708579	4.38742	4.30101	4.0547	5.50386	4.22763	4.49492	0.57714	2.63753	2.43411	3.92233	3.19902	4.04295	3.24719	0.728726	5.6087	4.47617	4.13573	4.12114	5.28602	4.72555	0.683643	3.44011	5.18418	4.55651	4.34162	4.15601	4.33569	0.633063	3.37376	4.66965	4.50197	3.86169	4.3397	4.14935	0.528103	4.03316	4.18435	2.4516	3.13622	3.88346	3.53776	0.728696	3.7541
ENSMUSG00000001138	22.8754	28.8387	27.9031	26.3114	26.4821	2.62107	24.952	27.5181	23.0501	20.3893	20.3895	23.2598	3.06263	38.3907	35.4512	34.6329	29.9854	36.2561	34.9433	3.10414	27.1346	25.7599	22.9982	25.7705	23.147	24.962	1.81394	30.1842	24.6472	32.3894	30.2452	28.8627	29.2657	2.8746	22.535	23.7357	24.0313	21.8976	29.0622	24.2523	2.82597	37.5721	31.3722	41.2581	38.1745	36.8455	37.0445	3.58901	21.385
ENSMUSG00000001143	37.5599	38.032	38.3208	34.4739	37.0967	1.77642	28.327	30.6916	27.6557	21.3483	22.8116	26.1668	3.93169	49.3466	54.2734	53.2317	48.1985	49.2327	50.8566	2.70639	38.2412	38.8154	35.2522	32.7015	34.132	35.8285	2.63302	36.1545	36.1105	40.7617	39.7425	41.8753	38.9289	2.66193	26.6008	29.588	28.7	25.7373	33.725	28.8702	3.12565	51.582	53.8136	54.48	51.0021	52.2278	52.6211	1.47758	36.2338
ENSMUSG00000001150	66.9827	65.9492	67.9908	64.633	66.3889	1.43704	56.654	64.3689	49.0531	41.3207	51.0619	52.4917	8.61762	64.2926	61.2865	56.4644	51.5681	57.1882	58.16	4.86457	71.9599	71.2677	61.1826	62.4594	64.4027	66.2544	5.03091	65.9836	58.0762	68.3252	63.6841	68.3878	64.8914	4.2753	55.1047	54.2617	59.9012	55.9946	64.4261	57.9376	4.22107	60.6154	53.0226	60.7661	57.4545	51.6594	56.7036	4.22384	66.233
ENSMUSG00000001151	38.7993	42.078	36.7146	38.3216	38.9784	2.25062	31.6569	33.4476	30.3882	21.3066	32.7641	29.9127	4.94872	33.1607	37.6684	33.9217	31.5636	33.2565	33.9142	2.27045	31.0363	31.048	31.0727	24.9409	30.7456	29.7687	2.7021	37.7969	35.7083	33.5565	35.0461	36.1429	35.6501	1.54941	30.4287	31.4844	32.5351	34.0312	34.8561	32.6671	1.80826	36.4871	35.4941	34.9719	35.6809	28.6997	34.2668	3.15935	30.2339
ENSMUSG00000001155	0.0538879	0.134865	0.0229466	0.0222412	0.0584853	0.0530147	0.0224996	0.0208787	0.0440729	0.20848	0.0440378	0.0679937	0.0793283	0.022543	0	0	0.170614	0.0217363	0.0429787	0.0722046	0.266025	0.131652	0.0875287	0	0.082594	0.11356	0.0976031	0.0665828	0.0446912	0.0673375	0.0626195	0.0573242	0.0597111	0.00928893	0.0216266	0.0611744	0.0416849	0	0.046167	0.0341306	0.0237411	0.0235857	0.062453	0.0628615	0.102827	0	0.0503454	0.0397124	0.201112
ENSMUSG00000001156	29.342	31.6259	32.0105	28.5355	30.3785	1.70202	28.4395	29.7939	29.2423	26.1017	29.3732	28.5901	1.47503	27.1868	24.1724	24.5038	21.6253	24.8446	24.4666	1.98137	49.6137	47.3509	39.2566	39.4987	43.0521	43.7544	4.63952	25.59	30.9933	35.3747	28.5336	38.4359	31.7855	5.16469	28.1146	29.9143	28.3457	27.5365	37.58	30.2982	4.16469	24.5528	22.1084	22.7139	22.7247	29.3248	24.2849	2.96277	41.2951
ENSMUSG00000001157	45.6431	39.2683	40.7761	37.5432	40.8077	3.48371	37.3043	34.763	34.4209	37.568	33.9311	35.5975	1.70688	39.9687	40.8737	41.7233	38.4308	39.9948	40.1983	1.22473	44.3819	42.3701	44.377	41.2382	42.6392	43.0013	1.36355	35.7772	39.0378	41.5922	39.6799	37.92	38.8014	2.15284	35.4244	35.787	33.9732	32.4514	34.6714	34.4615	1.32356	37.6664	39.158	41.0905	40.7195	41.373	40.0015	1.56096	43.809
ENSMUSG00000001158	29.315	35.4921	32.3776	30.5817	31.9416	2.67981	32.8494	28.917	30.9612	45.7404	31.2669	33.947	6.73961	34.1526	37.2828	33.426	40.6915	35.7562	36.2618	2.89008	33.0537	36.8187	30.7663	37.9198	34.2352	34.5588	2.8791	32.9585	34.4793	29.6061	34.4825	28.0315	31.9116	2.944	32.8941	30.6688	28.3874	30.0817	27.3771	29.8818	2.13543	31.2039	37.0554	31.6193	34.9354	33.3788	33.6386	2.42018	36.4684
ENSMUSG00000001166	1.50886	1.32618	1.19322	1.04534	1.2684	0.19712	1.16998	0.93954	0.969603	2.29328	1.40921	1.35632	0.556476	2.00633	1.47011	1.76721	1.15165	1.56501	1.59206	0.320882	1.15278	1.11904	1.2254	1.12395	0.908534	1.10594	0.118247	1.30946	1.40777	1.81811	1.41938	1.46177	1.4833	0.195304	1.34085	1.32545	0.792013	1.82114	1.06184	1.26826	0.38198	1.36797	1.62378	1.55058	1.10539	1.78071	1.48569	0.25923	0.905006
ENSMUSG00000001168	0.215552	0	0	0.0222412	0.0594482	0.104596	0	0	0.0440729	0	0	0.00881457	0.01971	0.0901719	0	0	0	0	0.0180344	0.0403261	0	0.0658261	0	0	0.0206485	0.0172949	0.0285651	0.0443886	0.0446912	0.157121	0.0834927	0	0.0659387	0.0589197	0.0216266	0	0	0	0	0.00432533	0.00967173	0	0	0	0	0	0	0	0
ENSMUSG00000001173	103.141	99.8004	103.466	105.735	103.036	2.446	78.861	84.4125	69.8775	56.8316	78.6075	73.718	10.7777	154.78	155.903	138.51	146.216	148.981	148.878	7.04946	88.2318	96.6985	85.5593	88.444	95.3961	90.8659	4.88637	100.518	98.5664	97.6843	99.4816	103.442	99.9384	2.22372	78.0505	82.8301	85.2664	79.6474	78.8995	80.9388	3.01969	159.558	152.76	138.547	152.132	128.533	146.306	12.5229	92.7128
ENSMUSG00000001175	2846.63	2722.93	2818.35	2816.74	2801.16	53.9299	3619.91	3564.53	3649.58	3912.79	3845.45	3718.45	151.689	1729	1732.92	1779.75	1928.71	1812.65	1796.61	81.577	2629.91	2627.54	2861.95	2750.54	2766.03	2727.19	99.5099	2663.09	2874.6	2364.85	2554.58	2763.11	2644.05	195.992	3714.18	3536.72	3670.27	3734.41	3346.33	3600.38	161.552	1619	1807.72	1684.73	1679.37	1754.6	1709.08	73.1323	2636.08
ENSMUSG00000001211	256.965	253.345	262.945	269.074	260.582	6.90816	256.225	259.96	267.126	223.699	280.895	257.581	21.1552	251.602	246.182	260.167	243.552	263.792	253.059	8.73949	247.049	227.956	247.794	244.86	230.334	239.598	9.64026	261.227	254.136	279.024	255.655	263.548	262.718	9.90382	250.653	258.686	269.826	263.999	272.409	263.115	8.76239	261.873	249.604	261.588	247.71	243.37	252.829	8.43484	232.52
ENSMUSG00000001225	0	0	0.0458932	0.0222412	0.0170336	0.0219111	0.179997	0	0.0440729	0.0833919	0.0660567	0.0747036	0.0666254	0.743919	0.361501	0.517231	0.639803	1.02161	0.656812	0.248819	0.110844	0.131652	0.175057	0.107043	0.454267	0.195773	0.147008	0.0221943	0.0446912	0.0897834	0	0.0859863	0.048531	0.0392692	0.0648799	0.0407829	0.145897	0.0877658	0.0923341	0.086332	0.0391184	0.636815	1.04088	0.733384	0.411308	0.738804	0.712239	0.22661	0.0335187
ENSMUSG00000001227	74.042	86.4487	88.2297	82.1813	82.7254	6.32079	79.2435	85.1432	73.3372	82.0993	75.6129	79.0872	4.76721	63.7065	61.9372	62.0246	57.9662	69.7083	63.0686	4.26899	78.5883	65.87	64.3336	81.4594	64.8363	71.0175	8.30257	91.8177	70.2099	84.1944	107.121	93.2952	89.3277	13.5129	82.9814	73.8783	97.626	76.0271	95.0579	85.1141	10.8258	71.9837	61.5786	86.3298	73.7526	75.0928	73.7475	8.82207	57.7193
ENSMUSG00000001228	0.781375	0.966535	0.527772	0.778442	0.763531	0.180124	0.854984	0.772511	0.837384	0.875615	0.440378	0.756174	0.180706	1.21732	0.602502	0.646539	0.767764	0.782507	0.803326	0.243928	0.665064	1.64565	1.37858	1.4986	1.4454	1.32666	0.382695	0.909965	0.737405	0.583592	0.834927	0.888525	0.790883	0.133682	1.05971	1.65171	0.583588	1.14096	0.992591	1.08571	0.382387	1.17929	0.957612	1.11055	0.796908	0.738804	0.956633	0.191199	1.10612
ENSMUSG00000001229	52.1905	62.083	53.5574	50.4208	54.5629	5.17521	56.5415	65.6425	49.9125	55.2888	56.2583	56.7287	5.6623	50.0454	47.5254	39.8268	40.6915	44.5594	44.5297	4.36599	55.9097	49.3696	47.6156	47.4734	43.2173	48.7171	4.61428	59.3031	49.0039	62.2648	59.6347	60.0471	58.0507	5.18812	64.7934	52.2429	73.3446	57.5305	66.6421	62.9107	8.20186	50.3792	42.1349	56.6592	51.5934	56.2628	51.4059	5.87847	50.4122
ENSMUSG00000001240	7.51737	9.80021	9.88998	9.05217	9.06493	1.09795	10.5523	8.05917	11.7234	12.884	7.66258	10.1763	2.27309	6.37967	8.70013	8.3188	8.31744	5.95574	7.53436	1.26619	8.71233	7.8333	9.36557	11.5874	6.40104	8.77992	1.92253	9.12185	6.72603	9.62927	10.6871	10.5763	9.34811	1.60522	7.13679	7.50406	8.3995	8.35969	11.7726	8.63453	1.83708	7.33517	5.70404	8.33962	6.8894	7.67219	7.18809	0.984078	6.06689
ENSMUSG00000001247	5.73906	5.55196	4.26807	4.89307	5.11304	0.670055	4.83741	4.65594	5.26671	3.71094	3.50101	4.3944	0.756778	4.17045	3.78371	4.03009	3.0284	3.6517	3.73287	0.443077	5.32051	4.73948	4.7922	5.21833	2.53977	4.52205	1.13711	3.28475	3.01666	4.53406	5.46877	5.2165	4.30415	1.11113	3.9793	4.15986	4.39776	4.76129	6.85581	4.8308	1.16921	3.302	2.18585	4.3584	4.01025	3.78874	3.52905	0.84299	3.48595
ENSMUSG00000001248	72.6948	85.7968	79.7394	68.9255	76.7891	7.49317	70.3562	76.0192	62.4953	64.6287	53.7482	65.4495	8.39817	88.7743	78.1084	66.7012	62.7434	75.2728	74.32	10.2011	82.4457	62.9956	62.1891	72.2805	54.9457	66.9713	10.6176	82.0744	64.5564	83.4537	95.7661	83.8367	81.9375	11.172	62.1117	60.4607	71.3854	67.2725	85.5706	69.3602	10.0372	90.4513	70.9674	98.5249	83.1098	95.552	87.7211	11.0391	60.9036
ENSMUSG00000001249	0.943039	1.7982	0.940811	0.822925	1.12624	0.451473	1.30498	1.14833	0.61702	1.0007	0.440378	0.902281	0.363014	0.721376	0.626602	0.689641	0.682457	0.478198	0.639655	0.096498	1.28579	1.05322	0.919051	0.82958	0.660752	0.949678	0.235866	0.843383	0.55864	0.606038	0.834927	1.31846	0.832289	0.301066	1.03808	0.897224	1.20886	1.1629	2.30835	1.32308	0.563925	1.06136	0.686983	0.859107	0.694082	0.928241	0.845954	0.159437	0.603337
ENSMUSG00000001260	83.2838	71.7708	82.5619	82.2035	79.955	5.47457	44.9092	36.0157	63.0683	37.7348	41.7479	44.6952	10.8407	172.026	186.029	184.867	227.941	164.892	187.151	24.4669	52.008	76.841	72.0799	87.8017	76.9157	73.1292	13.1397	89.9756	87.3489	70.9064	85.4757	73.2317	81.3877	8.6945	34.6242	47.6752	32.5767	37.1249	32.4785	36.8959	6.31616	152.458	193.583	136.493	178.302	166.004	165.368	22.1597	69.1827
ENSMUSG00000001270	666.055	695.253	713.456	692.458	691.805	19.529	694.99	615.169	677.818	845.01	628.398	692.277	91.6104	605.572	513.067	578.609	509.71	617.919	564.975	50.9555	1172	894.884	863.274	1065.9	790.383	957.288	156.914	694.481	642.659	1069.21	881.453	863.073	830.175	169.133	671.68	630.076	679.589	672.681	831.053	697.016	77.435	584.148	517.485	690.408	580.766	716.791	617.92	83.1235	802.07
ENSMUSG00000001280	40.6315	36.7283	41.1432	42.0359	40.1347	2.34392	31.7694	33.7191	34.5972	20.6395	32.2797	30.601	5.68126	50.5188	50.8753	48.0163	43.1654	47.6242	48.04	3.08702	33.9404	42.1287	42.0357	36.4212	43.3619	39.5776	4.14159	38.1742	39.44	38.1804	35.6514	39.611	38.2114	1.58307	29.6285	37.7242	31.2011	31.7273	35.641	33.1844	3.36695	49.4593	49.2338	43.8773	49.4083	39.2324	46.2422	4.58404	48.7027
ENSMUSG00000001281	0.431103	0.269731	0.550718	0.355859	0.401853	0.119147	0.472491	0.563724	0.30851	0.416959	0.352303	0.422797	0.100493	0.202887	0.482002	0.344821	0.127961	0.326044	0.296743	0.136736	0.532051	0.285246	0.19694	0.42817	0.454267	0.379335	0.135501	0.577051	0.625677	0.26935	0.333971	0.487256	0.458661	0.15339	0.0865066	0.326263	0.187582	0.592419	0.300086	0.298571	0.190004	0.471715	0.437171	0.460984	0.591255	0.303099	0.452845	0.102773	0.234631
ENSMUSG00000001285	18.1602	21.3986	19.3669	18.5714	19.3743	1.43951	16.8972	15.8052	16.4392	17.8459	13.8499	16.1675	1.4938	26.3077	22.5095	23.6418	22.3078	24.4751	23.8484	1.63168	21.3042	18.541	19.2782	21.3282	18.15	19.7203	1.51213	19.8861	17.8988	22.1316	23.6911	21.21	20.9635	2.20328	16.3281	16.2316	15.4026	16.6974	19.1593	16.7638	1.42029	24.7179	23.3574	26.5695	24.0872	29.5332	25.653	2.47446	13.1729
ENSMUSG00000001288	8.08319	10.3622	9.17864	8.20701	8.95775	1.05666	6.81737	6.47239	7.80089	7.42188	6.09924	6.92235	0.691442	7.66462	7.80843	7.41364	8.40275	8.17285	7.89246	0.395995	13.5008	10.7516	9.62816	10.062	8.48654	10.4858	1.8757	7.19095	7.39639	11.9412	9.39293	11.6082	9.50592	2.24566	6.29335	7.48367	7.77423	4.98071	9.46424	7.19924	1.6796	8.25501	7.307	9.42922	7.275	7.65325	7.9839	0.89896	8.84895
ENSMUSG00000001289	85.2238	91.6185	91.8323	83.0932	87.9419	4.45538	96.6357	86.6256	96.0788	128.048	85.037	98.4851	17.3543	99.9781	107.173	114.351	122.586	115.028	111.823	8.57958	101.444	99.902	107.441	113.92	94.7973	103.501	7.36583	98.4094	97.9408	86.4614	109.48	84.152	95.2887	10.2483	89.4261	95.0854	82.9946	81.6222	94.0423	88.6341	6.17385	97.3855	113.748	105.775	103.367	116.939	107.443	7.9133	85.875
ENSMUSG00000001300	95.0583	91.5286	90.6391	88.9204	91.5366	2.58539	61.0639	62.2184	56.237	57.874	62.0933	59.8973	2.69551	45.0409	38.4155	38.7061	33.0565	44.1681	39.8774	4.87611	87.6775	79.101	77.3535	62.3523	85.1544	78.3278	9.88413	86.6465	93.0471	90.5241	73.8702	92.034	87.2244	7.85165	64.3609	70.5749	63.9655	63.6082	62.3948	64.9808	3.21248	34.4824	35.5774	41.279	36.812	41.1646	37.8631	3.1752	80.1098
ENSMUSG00000001305	8.62207	10.2498	10.739	8.62959	9.56011	1.09715	10.4623	9.93825	9.47566	8.29749	7.94883	9.22451	1.07137	9.76111	10.604	10.1938	11.2179	9.23792	10.2029	0.761172	9.24438	8.79875	8.81852	7.70707	8.3007	8.57388	0.588638	9.83207	9.4075	11.0882	11.0628	10.2897	10.3361	0.743691	8.58578	8.68676	8.3995	8.03057	10.1567	8.77187	0.813626	11.3447	9.34713	10.8331	11.8251	9.47184	10.5644	1.11197	9.6534
ENSMUSG00000001313	77.5986	88.3593	87.243	89.0093	85.5525	5.35256	53.2115	46.4342	57.0303	61.8768	53.8362	54.4778	5.6563	96.8447	84.3503	98.123	93.1127	111.355	96.7571	9.77476	101.777	81.2952	87.9226	104.527	89.7591	93.0562	9.78747	90.7968	94.3208	106.932	112.715	84.6965	97.8923	11.6046	51.5147	59.8897	45.8534	47.3496	62.6025	53.442	7.48176	97.1025	95.7196	108.227	93.4696	120.823	103.068	11.4407	79.4059
ENSMUSG00000001323	102.818	90.5846	89.8359	98.5508	95.4474	6.30067	95.1507	107.671	95.3075	73.3431	110.755	96.4456	14.7265	58.9499	61.5275	60.1928	63.8097	61.7093	61.2378	1.81986	91.8674	91.5202	100.921	85.0989	103.346	94.5506	7.47746	89.6205	92.2426	78.0442	77.2516	94.0977	86.2513	8.01817	102.186	112.989	116.78	115.324	97.297	108.915	8.65731	62.5022	63.14	63.972	59.3825	48.0412	59.4076	6.58667	104.243
ENSMUSG00000001333	0.916095	0.899102	1.21617	0.822925	0.963573	0.173203	1.32748	1.92084	1.12386	0.959006	1.23306	1.31285	0.366454	2.43464	3.01251	2.26289	3.24167	2.95614	2.78157	0.413791	0.90892	0.965449	0.765876	0.82958	1.07372	0.90871	0.11949	1.08752	0.91617	1.27941	1.02279	1.11782	1.08474	0.133467	1.49224	1.03996	1.93835	2.1722	1.24651	1.57785	0.471606	2.00479	2.16504	2.24206	3.59894	2.67106	2.53638	0.643095	1.10612
ENSMUSG00000001334	68.761	68.1744	73.6815	69.8374	70.1136	2.47631	69.7487	56.6647	71.4862	95.7756	76.0974	73.9545	14.1728	72.7462	64.3231	79.9984	76.2219	71.7298	73.0039	5.83789	85.239	77.8722	80.3076	90.6918	69.9571	80.8136	7.8092	69.5125	76.5784	115.372	82.0733	73.547	83.4166	18.442	71.1516	69.5349	66.5291	71.7485	65.9496	68.9827	2.64002	65.1202	71.9042	73.7365	67.5573	78.5405	71.3718	5.26542	71.2944
ENSMUSG00000001348	0.0808319	0.0449551	0.13768	0.200171	0.115909	0.0679188	0.224996	0	0.110182	0.20848	0.0440378	0.117539	0.0988549	0.135258	0.0482002	0	0	0.130418	0.0627752	0.0669387	0.199519	0.175536	0.0218822	0.160564	0.041297	0.11976	0.0819664	0.288526	0	0	0.0834927	0.200635	0.114531	0.127364	0.12976	0.224306	0.125055	0.0658243	0.207752	0.150539	0.0651396	0.117929	0.166541	0.209538	0	0.0757748	0.113957	0.08118	0.26815
ENSMUSG00000001349	0.161664	0.247253	0.757238	1.4012	0.641838	0.57044	0.404993	0.814268	0.594984	0.166784	0.308265	0.457859	0.252848	0.112715	0.0241001	0.107756	0.383882	0.130418	0.151774	0.136101	0.399038	0.0438841	0.175057	0.187325	0.123891	0.185839	0.131872	1.10971	0.335184	0.0897834	0.605322	0.257959	0.479592	0.398368	0.367653	0.387438	0.291794	0.526595	0.484754	0.411647	0.0941327	0.117929	0.145724	0.209538	0.179947	0.15155	0.160937	0.0349741	0.0335187
ENSMUSG00000001366	82.5024	82.9197	84.2599	77.5996	81.8204	2.91205	94.0258	85.3938	87.0218	108.993	93.14	93.7149	9.32592	101.984	94.0867	100.817	99.8946	105.486	100.454	4.14284	71.45	68.0642	73.1083	79.7467	67.2728	71.9284	4.98383	83.1176	79.4833	82.7578	90.3809	84.5532	84.0586	3.99144	91.9997	76.9778	93.0407	85.5716	86.771	86.8721	6.40201	98.1167	99.1961	104.203	98.8938	114.685	103.019	6.94919	63.5851
ENSMUSG00000001376	100.555	96.7434	91.1898	98.3729	96.7152	4.00092	105.433	102.097	94.9329	130.55	118.792	110.361	14.224	84.8067	88.1099	88.8991	94.2217	78.881	86.9837	5.65062	84.6183	97.8614	93.2181	89.7285	102.396	93.5644	6.91608	92.3282	101.74	77.9993	86.1853	87.0755	89.0656	8.74631	115.421	93.6988	111.257	108.084	78.5071	101.394	15.1808	74.2951	85.4357	72.0602	84.1124	80.1318	79.207	5.89317	95.1597
ENSMUSG00000001379	27.1056	30.8392	29.8306	25.9333	28.4272	2.29155	27.427	27.4137	22.4992	28.7702	22.2611	25.6742	3.05831	27.9758	25.5943	26.034	23.886	26.3009	25.9582	1.46804	29.551	24.8164	23.6765	28.0987	21.5157	25.5317	3.27205	28.0092	22.6137	30.6161	32.7083	31.2417	29.0378	3.97326	28.8283	21.9004	26.6158	23.6309	27.9311	25.7813	2.92777	29.7652	22.6288	30.2364	28.1232	28.2829	27.8073	3.03631	21.0833
ENSMUSG00000001380	63.938	72.5351	69.4135	67.9024	68.4472	3.57183	69.1187	68.3359	62.1207	86.8526	70.0201	71.2896	9.2375	81.9212	82.7115	83.619	82.4493	81.1851	82.3772	0.906663	59.1241	54.6137	56.5217	60.4791	55.1522	57.1781	2.53944	71.9095	68.2435	61.12	69.6955	68.2158	67.8369	4.04553	72.9899	60.6442	67.4045	67.0092	63.2488	66.2593	4.6842	78.5405	83.5204	80.7561	79.4081	87.6903	81.9831	3.70552	55.8757
ENSMUSG00000001383	133.858	143.632	127.331	126.864	132.921	7.82165	169.129	152.018	149.363	200.557	152.899	164.793	21.4514	108.274	125.586	122.993	145.662	116.202	123.743	13.9691	124.323	125.794	130.768	139.182	120.959	128.205	7.07919	136.606	144.308	104.441	134.048	112.413	126.363	17.0381	171.824	141.945	143.438	154.292	135.523	149.404	14.2341	108.164	126.446	106.299	122.647	116.807	116.073	8.79554	124.958
ENSMUSG00000001403	0	0.224776	0.206519	0.17793	0.152306	0.103352	0.202496	0.208787	0.176291	0	0.132113	0.143938	0.0859348	0.157801	0.0964003	0.150859	0.0853071	0.0869452	0.115463	0.0358169	0.0886751	0.526609	0.350115	0.936623	0.598807	0.500166	0.313354	0.15536	0.156419	0.336688	0.271351	0.343945	0.252753	0.092834	0.19464	0.509787	0.145897	0.351063	0.600172	0.360312	0.19582	0.212272	0.0832706	0.188584	0.179947	0.246268	0.182068	0.0609134	0.335187
ENSMUSG00000001415	80.293	88.5616	79.1199	81.3584	82.3332	4.2517	79.671	81.4059	78.2513	74.9276	81.2278	79.0967	2.65988	86.7905	81.6511	86.5069	83.9848	92.0532	86.1973	3.88273	126.672	127.198	114.925	120.824	109.375	119.799	7.6722	79.4333	81.8519	114.945	86.4984	90.8302	90.7118	14.2366	77.0341	80.5463	79.4931	76.4001	94.8502	81.6647	7.56608	90.0975	82.7502	87.6499	87.3514	81.0411	85.778	3.7498	115.07
ENSMUSG00000001416	93.6572	99.5081	97.2706	95.3036	96.4349	2.52578	83.9909	75.9566	70.7149	92.3982	73.6092	79.334	8.81517	134.379	137.901	139.803	133.847	135.852	136.356	2.48642	103.794	100.582	97.3319	111.083	96.5524	101.869	5.89746	95.4798	104.756	103.453	100.316	100.117	100.824	3.59484	79.0454	78.8742	73.4696	67.5577	78.23	75.4354	4.96461	124.91	143.475	135.152	125.012	156.361	136.982	13.3237	96.4334
ENSMUSG00000001417	0.0538879	0	0	0.0222412	0.0190323	0.0254929	0.0674988	0	0.0881457	0	0	0.0311289	0.0432455	0.045086	0	0	0.0426535	0	0.0175479	0.0240438	0	0	0	0.0535213	0.103243	0.0313528	0.0463912	0.0221943	0	0.157121	0.125239	0	0.0609109	0.0746889	0.0216266	0	0.0416849	0	0.0230835	0.017279	0.0176449	0.0471715	0.062453	0	0.15424	0.0189437	0.0565617	0.059746	0
ENSMUSG00000001418	22.579	21.7583	25.6313	23.5312	23.375	1.66962	23.7596	24.9918	22.6094	23.2663	21.0501	23.1354	1.45586	22.8811	17.9787	20.7539	22.0945	21.345	21.0107	1.87378	26.1813	21.7007	23.2826	26.6001	21.1234	23.7776	2.51733	24.4359	22.2339	29.4938	30.4748	25.6526	26.4582	3.46165	22.4268	23.3686	25.5112	24.355	27.5156	24.6354	1.97632	22.548	20.5262	25.0608	22.1592	25.9907	23.257	2.23003	19.2733
ENSMUSG00000001419	193.646	221.269	195.895	203.129	203.485	12.5274	196.129	223.945	189.579	168.785	205.392	196.766	20.2982	136.092	136.768	124.416	108.553	134.743	128.114	12.029	184.466	171.916	182.3	161.608	171.651	174.388	9.23476	205.919	178.206	183.876	199.193	212.243	195.887	14.4563	212.503	196.533	227.203	201.401	221.994	211.927	13.0656	141.585	121.304	142.402	137.737	126.733	133.952	9.43484	169.873
ENSMUSG00000001420	0.431103	0.157343	0.252413	0.200171	0.260257	0.120349	0.224996	0.334059	0.330546	0.291872	0.154132	0.267121	0.0769041	0.0901719	0.0964003	0.17241	0.127961	0.130418	0.123472	0.0328067	0.421207	0.32913	0.153175	0.294367	0.103243	0.260224	0.130319	0.199748	0.379875	0.381579	0.166985	0.229297	0.271497	0.102122	0.302773	0.163132	0.229267	0.0219414	0.253919	0.194206	0.108654	0.188686	0.166541	0.356215	0.462721	0.132606	0.261354	0.141769	0.402225
ENSMUSG00000001424	52.1635	59.9926	55.439	59.3618	56.7392	3.65559	52.6265	55.9131	48.3259	56.8316	50.8417	52.9077	3.52738	78.7201	76.8793	71.5503	69.0134	76.9247	74.6176	4.12565	65.0876	57.9269	53.8301	59.5692	57.8984	58.8625	4.0737	57.3278	55.8193	61.8159	63.8093	59.4166	59.6378	3.24466	56.5753	50.265	57.5043	53.1422	56.2545	54.7483	2.99509	78.3518	73.9443	80.8818	79.1253	77.5933	77.9793	2.56449	52.9261
ENSMUSG00000001435	4.74214	6.8107	5.3695	6.11633	5.75967	0.898049	2.67745	2.46368	3.54786	2.0431	2.9065	2.72772	0.55802	12.872	13.8575	12.1549	8.23213	10.303	11.4839	2.23495	2.68242	3.73014	2.95409	4.20142	2.91144	3.2959	0.642171	7.59044	3.97752	3.54644	6.59592	5.38848	5.41976	1.70921	2.53032	2.67128	2.54278	2.67686	3.09319	2.70288	0.228817	17.2176	8.86832	17.9365	13.9845	13.4121	14.2838	3.60992	3.18428
ENSMUSG00000001436	7.81375	8.74377	9.27043	11.8323	9.41507	1.72036	9.60732	8.2262	9.47566	9.04802	9.07179	9.0858	0.539565	11.4969	10.8209	10.517	7.72029	10.1726	10.1456	1.44074	9.06703	8.97429	7.96511	9.63383	8.342	8.79645	0.652631	8.87771	8.46898	10.1231	11.8977	11.2355	10.1206	1.47257	9.96988	8.87029	9.65005	8.24998	11.4956	9.64716	1.23253	12.0523	9.76348	11.6294	11.1824	11.7451	11.2745	0.900561	7.84339
ENSMUSG00000001440	209.139	200.68	212.577	211.625	208.505	5.41471	184.677	191.269	181.117	182.003	195.198	186.853	6.1298	248.739	255.22	243.443	254.684	251.619	250.741	4.83849	190.474	199.914	198.012	194.202	211.544	198.829	7.98006	212.865	213.065	202.237	188.902	212.272	205.868	10.5213	202.447	187.01	198.67	192.843	176.543	191.503	10.2094	251.801	251.29	238.455	245.474	233.633	244.13	7.97384	201.883
ENSMUSG00000001441	194.158	191.936	185.156	187.227	189.619	4.14783	172.122	165.735	167.675	166.283	172.518	168.867	3.23383	213.166	215.744	204.694	200.856	203.343	207.561	6.50684	186.351	193.309	184.686	174.533	192.94	186.364	7.65288	191.248	198.541	199.701	175.523	193.727	191.748	9.7059	175.435	173.491	185.081	175.729	164.17	174.781	7.44435	203.804	221.042	206.626	214.497	218.591	212.912	7.47205	202.118
ENSMUSG00000001444	0	0.112388	0.0917864	0.0667236	0.0677245	0.0488583	0.112498	0.146151	1.12386	0.500351	0.132113	0.402994	0.433836	0.180344	0.216901	0.0646539	0.0426535	0.326044	0.166119	0.116078	0	0	0.0656465	0	0.0206485	0.017259	0.0284889	0.0443886	0.0670368	0	0	0.0859863	0.0394823	0.0389347	0	0.917616	0.145897	0.241356	0.115418	0.284057	0.364498	0.283029	0.124906	0.209538	0.282774	0.15155	0.210359	0.0729491	0
ENSMUSG00000001445	37.8024	41.4261	38.252	40.4568	39.4843	1.73819	36.5393	33.1553	37.3077	48.7425	36.3312	38.4152	5.98767	43.508	44.8021	51.8955	45.7246	48.8849	46.963	3.3972	41.5443	36.4457	39.1034	44.9579	37.4564	39.9015	3.4214	45.3873	39.7305	42.3104	45.2948	39.3244	42.4095	2.91105	36.0732	33.7275	33.2645	31.7054	36.9105	34.3362	2.12631	48.0442	45.8197	48.8434	44.2927	52.3414	47.8683	3.08109	37.3399
ENSMUSG00000001467	93.2531	84.8303	87.0823	80.5354	86.4253	5.30046	96.5457	82.8257	84.9725	95.4837	81.6241	88.2903	7.16249	110.664	109.848	117.95	106.165	102.965	109.518	5.62833	64.4225	64.2024	72.5394	61.5495	67.4174	66.0262	4.19214	85.9584	91.8181	72.7694	77.8778	77.2157	81.1279	7.63783	88.5611	88.1115	81.7232	75.6102	75.4831	81.8978	6.3977	111.891	124.594	102.401	105.526	119.838	112.85	9.36051	66.5347
ENSMUSG00000001472	445.249	488.392	466.963	453.988	463.648	18.7538	506.803	507.498	450.535	481.796	490.669	487.46	23.3534	518.466	498.101	492.878	486.378	514.346	502.034	13.8384	392.809	362.219	366.898	406.521	329.117	371.513	29.9341	503.322	456.319	458.726	514.983	465.444	479.759	27.3526	528.728	432.931	543.321	492.234	492.256	497.894	42.7151	535.915	505.952	555.235	525.265	552.209	534.915	20.2787	340.785
ENSMUSG00000001473	0.538879	0.449551	0.550718	0.600513	0.534915	0.0628637	0.472491	0.501088	0.506838	0.792223	0.352303	0.524988	0.161935	0.653747	0.457902	0.560334	0.511842	0.804243	0.597613	0.136118	0.443376	0.394956	0.525172	0.294367	0.433619	0.418298	0.0839485	0.532663	0.625677	0.426471	0.626195	1.14648	0.671498	0.277974	0.108133	0.774876	0.375164	0.702126	0.761756	0.544411	0.293347	0.353786	0.499624	0.775292	0.565548	0.681973	0.575244	0.162992	0.469262
ENSMUSG00000001482	38.6376	38.3692	37.4488	41.3464	38.9505	1.67642	34.5819	34.0949	34.9277	29.7292	33.6009	33.3869	2.10522	46.5513	46.465	47.887	43.9758	47.6025	46.4963	1.54228	41.6773	36.1824	36.6308	37.1705	35.3915	37.4105	2.47264	35.2001	35.0379	43.5449	39.5129	40.9008	38.8393	3.69259	32.5265	35.1345	33.3062	34.47	38.7803	34.8435	2.42149	46.2988	45.5282	50.4568	48.6114	46.7909	47.5372	1.98775	31.4071
ENSMUSG00000001493	0.673599	0.584416	0.344199	0.266895	0.467277	0.192866	0.269995	0.31318	0.418692	0.542047	0.220189	0.352821	0.128616	0.22543	0.578402	0.797398	0.255921	0.478198	0.46707	0.236965	0.266025	0.438841	0.656465	0.347888	0.392322	0.420308	0.146582	0.355108	0.513949	0.26935	0.208732	0.372607	0.343949	0.11586	0.237893	0.28548	0.333479	0.482712	0.530921	0.374097	0.12693	0.707572	0.582894	0.481938	0.771202	0.454649	0.599651	0.138058	0.569819
ENSMUSG00000001494	0.242496	0.157343	0.321252	0.266895	0.246996	0.0682346	0.0899983	0.146151	0.0440729	0.125088	0.0440378	0.0898695	0.0463837	0.202887	0.144601	0.0431026	0.255921	0.0652089	0.142344	0.0899569	0	0.0438841	0	0.0267607	0.0206485	0.0182586	0.0187177	0.0443886	0.134074	0	0.333971	0.0573242	0.113951	0.13214	0.0432533	0.0407829	0	0	0	0.0168072	0.0230308	0.283029	0.124906	0.125723	0	0.0947184	0.125675	0.101874	0.0335187
ENSMUSG00000001496	1.99385	2.87713	2.7077	2.55774	2.5341	0.383071	1.43997	0.793389	0.506838	0.458655	0.264227	0.692617	0.458657	31.0191	31.788	26.5296	26.5732	30.1048	29.2029	2.49283	9.0892	11.366	5.57995	9.9282	8.67237	8.92714	2.1357	3.92839	2.45802	7.60914	4.75908	3.66875	4.48468	1.93133	0.605546	1.26427	0.312637	0.61436	1.38501	0.836365	0.463943	27.9963	29.7276	35.2653	33.3673	35.1974	32.3108	3.29642	9.55284
ENSMUSG00000001497	0	0	0	0	0	0	0	0	0	0	0	0	0	0	0	0	0	0.0217363	0.00434726	0.00972077	0	0	0	0	0	0	0	0	0	0	0	0	0	0	0	0	0	0	0	0	0	0	0	0	0	0.0189437	0.00378874	0.00847188	0
ENSMUSG00000001504	0.026944	0	0.0458932	0.0667236	0.0348902	0.0283719	0	0	0	0	0	0	0	0.0901719	0.144601	0.387923	0	0.260836	0.176706	0.151191	0	0.131652	0.0875287	0	0	0.0438362	0.0620192	0	0	0	0.0208732	0.0573242	0.0156395	0.0249939	0	0	0	0	0	0	0	0.1651	0.3539	0.104769	0.359894	0.15155	0.227043	0.120654	0
ENSMUSG00000001506	2.37107	5.43957	5.78254	7.51753	5.27768	2.14059	3.59993	2.48456	4.7819	3.16889	3.52303	3.51166	0.835743	2.07395	2.50641	2.09048	1.8341	2.43446	2.18788	0.278339	3.17014	2.63304	2.88845	3.05071	1.75512	2.69949	0.564981	4.39447	4.26801	3.43421	5.40615	6.53496	4.80756	1.19269	3.11424	3.71125	3.85585	3.13763	5.12454	3.7887	0.817585	2.87746	2.45648	4.58889	2.59638	2.48162	3.00017	0.903689	2.21224
ENSMUSG00000001507	22.7676	21.3986	18.5409	18.1043	20.2029	2.249	13.4773	13.947	9.29937	10.0487	12.2425	11.803	2.05782	42.764	42.8741	40.9474	36.6394	39.4731	40.5396	2.5939	13.5008	13.626	10.8536	15.2268	11.5632	12.9541	1.75089	22.9045	16.6251	27.2493	24.0042	20.8087	22.3183	3.94307	13.841	11.9698	14.1312	13.2087	16.32	13.8942	1.59036	49.6008	37.8881	48.2776	44.7811	43.059	44.7213	4.63455	11.9997
ENSMUSG00000001508	0.296384	0.202298	0.275359	0.244653	0.254674	0.0408706	0.382493	0.229665	0.286474	0.291872	0.110095	0.26012	0.100141	0.180344	0.0723003	0.0431026	0.213268	0.152154	0.132234	0.0721358	0	0.0877681	0.0875287	0.133803	0.041297	0.0700794	0.0510334	0.133166	0.0893824	0.157121	0.166985	0.200635	0.149458	0.0414111	0.0865066	0.183523	0.270952	0.175532	0.0692506	0.157153	0.0817023	0.0707572	0.0416353	0.125723	0	0.189437	0.0855105	0.0739467	0.0670375
ENSMUSG00000001510	0.026944	0.157343	0.0917864	0.155688	0.10794	0.0620265	0.112498	0.0417573	0	0.0416959	0.0660567	0.0524016	0.0411457	0.135258	0.313301	0.0215513	0.127961	0.0869452	0.137003	0.108398	0.0665064	0	0	0	0	0.0133013	0.0297425	0	0.0670368	0.246904	0	0.114648	0.0857179	0.102301	0	0.0611744	0	0.15359	0.0230835	0.0475696	0.0643248	0	0.0832706	0.2724	0.0514134	0.170493	0.115515	0.107387	0
ENSMUSG00000001517	1.64358	1.3037	1.42269	1.04534	1.35383	0.249251	1.03498	1.29448	1.74088	0.708831	0.858738	1.12758	0.406261	1.14969	0.843503	1.01291	1.27961	1.21723	1.10059	0.174531	1.10844	1.44817	1.81622	1.31127	1.34215	1.40525	0.2606	1.46482	0.782096	1.27941	1.14802	1.37578	1.21003	0.266542	1.42736	1.46819	1.29223	1.22872	1.31576	1.34645	0.0988778	1.43873	0.97843	1.65535	1.18251	1.2124	1.29348	0.259901	0.770931
ENSMUSG00000001518	13.1217	15.5545	15.3742	14.2121	14.5656	1.13159	13.2523	11.0866	11.5912	13.1342	12.1765	12.2481	0.945962	29.1706	28.173	29.5253	24.0993	29.4744	28.0885	2.2955	16.6931	13.1652	13.4794	16.4578	14.743	14.9077	1.63507	15.6026	14.2788	19.9319	18.2223	17.4839	17.1039	2.21516	12.3056	13.0709	13.7977	12.3092	13.6193	13.0205	0.703966	28.4208	26.8964	31.745	29.1771	32.0338	29.6546	2.2016	11.8992
ENSMUSG00000001520	21.5282	24.4106	21.6616	21.9298	22.3826	1.36231	11.4523	8.43498	7.40424	8.1724	8.16902	8.72659	1.57171	42.6513	42.4162	42.9302	37.0233	40.386	41.0814	2.48073	13.4786	12.0462	10.9411	17.7156	12.5336	13.343	2.60977	23.6147	22.7031	27.0697	31.2054	25.2227	25.9631	3.36886	6.9854	8.40128	8.5454	9.30317	8.24082	8.29522	0.837912	45.1195	42.8636	46.727	41.7734	46.9614	44.689	2.30952	9.28469
ENSMUSG00000001521	18.9147	19.3532	21.1797	17.9931	19.3602	1.33891	16.1547	17.7051	18.8852	15.219	13.4536	16.2835	2.11827	19.8153	21.7624	19.9349	19.578	21.1277	20.4437	0.949994	20.75	19.2432	17.7683	20.4987	16.9524	19.0425	1.66344	17.4225	18.1893	21.4133	18.3684	20.7514	19.229	1.74456	14.7061	15.7014	15.9445	15.1396	20.6367	16.4257	2.40309	21.4394	18.611	21.6034	21.2852	21.3117	20.8501	1.25805	18.737
ENSMUSG00000001524	9.69983	9.89012	10.6931	8.27373	9.6392	1.00696	10.2598	11.2954	8.88068	11.7583	9.6663	10.3721	1.17355	8.38599	7.78433	7.43519	8.18948	8.65104	8.08921	0.483343	9.75427	8.38185	8.27146	9.47327	7.26827	8.62983	1.00243	9.78768	8.82651	9.67416	10.0817	9.14321	9.50266	0.508027	10.7268	9.05381	11.4008	9.82977	10.4568	10.2936	0.893374	8.67955	7.41109	8.90538	8.53463	9.58551	8.62323	0.788336	7.84339
ENSMUSG00000001525	366.707	407.563	364.025	361.531	374.957	21.8402	380.873	387.592	337.157	453.652	351.356	382.126	45.0454	426.085	403.508	426.522	408.749	425.379	418.048	11.0458	281.743	249.612	295.037	332.233	268.596	285.444	31.0755	410.217	368.814	318.686	418.09	356.012	374.364	40.8197	407.576	365.537	408.429	349.79	361.303	378.527	27.5186	431.761	436.442	466.809	431.796	496.609	452.683	28.578	247.703
ENSMUSG00000001542	25.1926	24.4331	24.5299	25.9333	25.0222	0.694847	34.8519	35.1388	38.6078	37.2762	42.5185	37.6786	3.11814	22.0245	25.8594	23.4047	22.5637	21.1494	23.0003	1.79628	29.9944	31.6404	32.2762	26.9212	31.427	30.4518	2.14281	23.8145	23.3065	24.1966	25.1104	24.0188	24.0894	0.660978	36.8302	33.6867	37.4122	38.8583	31.8322	35.7239	2.88072	22.0527	23.0451	22.1482	20.1027	21.6337	21.7965	1.0775	35.3958
ENSMUSG00000001552	29.0725	35.4246	29.0733	29.8922	30.8657	3.06374	24.862	27.7269	27.4794	26.4769	23.274	25.9638	1.87868	20.5592	21.2081	17.7583	16.6349	19.8235	19.1968	1.93177	31.1028	28.5685	26.1711	31.6043	26.4301	28.7754	2.537	30.4062	24.1556	34.9706	31.6229	36.1143	31.4539	4.70314	29.0662	29.8939	29.1794	26.5053	33.9328	29.7155	2.68476	21.3215	16.8207	24.1807	20.1027	21.3306	20.7512	2.65952	29.6641
ENSMUSG00000001555	4.39187	5.23727	5.85138	5.42686	5.22684	0.613012	4.56742	4.44716	6.12613	6.42117	4.91022	5.29442	0.915876	5.52303	6.50702	5.62489	6.14211	6.86867	6.13314	0.572587	4.63328	3.94956	5.55807	6.69016	4.37748	5.04171	1.09371	6.32537	4.62554	5.56657	6.03235	5.18784	5.54753	0.674516	4.15231	5.19982	4.02259	4.01528	5.6093	4.59986	0.750696	5.99078	5.95385	6.26519	6.06679	6.55452	6.16623	0.248162	4.25688
ENSMUSG00000001558	0.242496	0.382118	0.275359	0.17793	0.269476	0.0853065	0.0899983	0.292301	0.30851	0.20848	0.308265	0.241511	0.0943024	0.45086	0.723003	0.0862052	0.469189	0.282572	0.402366	0.236608	0.354701	0.548551	0.218822	0.240846	0.289079	0.3304	0.132625	0.244137	0.312838	0.224458	0.313098	0.343945	0.287695	0.0508373	0.25952	0.489395	0.125055	0.109707	0.415503	0.279836	0.170025	0.448129	0.3539	0.607661	0.257067	0.568311	0.447014	0.146006	0.134075
ENSMUSG00000001566	0	0	0	0	0	0	0	0	0	0	0.0440378	0.00880756	0.0196943	0	0	0	0	0	0	0	0	0	0	0	0	0	0	0	0	0	0	0	0	0	0	0	0	0	0	0	0	0	0.0416353	0	0	0	0.00832706	0.0186199	0
ENSMUSG00000001569	26.917	27.4451	26.9393	27.6681	27.2424	0.374174	27.157	25.0962	23.2484	26.3101	28.1181	25.986	1.89133	30.8613	31.1132	32.133	32.9285	30.1265	31.4325	1.10256	26.4474	29.6437	28.1186	25.9846	27.9994	27.6387	1.46079	28.2311	28.0884	27.6308	27.5735	26.2545	27.5557	0.780878	28.5688	25.0611	26.4074	25.8031	22.2294	25.614	2.29984	29.8596	34.4324	30.6345	33.573	32.621	32.2241	1.93466	28.5244
ENSMUSG00000001576	97.4024	100.093	96.1004	96.816	97.6028	1.74313	94.3408	97.4825	96.5636	103.865	104.105	99.2714	4.45276	106.651	98.6175	111.14	110.302	105.551	106.452	4.97568	85.2611	80.3517	90.6578	90.9862	86.3314	86.7177	4.37441	102.87	89.1142	97.0558	100.525	98.0817	97.5295	5.21647	107.225	91.9655	107.047	106.855	97.3894	102.096	7.03991	113.73	104.442	117.698	111.233	110.063	111.433	4.88142	85.6069
ENSMUSG00000001583	0.377215	0	0	0	0.0943039	0.188608	0.0224996	0.0835147	0.0220364	0.125088	0.0880756	0.0682428	0.0449594	0.202887	0	0.193962	0.0426535	0.130418	0.113984	0.0903474	0.0665064	0.021942	0.0656465	0.080282	0.14454	0.0757833	0.0442588	0.0221943	0.0893824	0.0448917	0.0626195	0.114648	0.0667473	0.0363543	0	0.0815659	0.0416849	0.131649	0.184668	0.0879135	0.0727674	0.0471715	0.0832706	0.188584	0	0.113662	0.0865377	0.0710606	0
ENSMUSG00000001588	0	0	0.0458932	0.111206	0.0392748	0.0526084	0.0674988	0.0208787	0	0.0833919	0.0880756	0.051969	0.0393689	0.022543	0	0.107756	0	0.0434726	0.0347544	0.0446379	0.0221688	0.0877681	0.0218822	0.160564	0.0206485	0.0626063	0.061812	0.0221943	0.0223456	0.112229	0.0208732	0.171973	0.069923	0.0691944	0.237893	0.0203915	0.0833698	0	0.0692506	0.082181	0.0935234	0.0707572	0.0208177	0	0	0.0378874	0.0258925	0.0296788	0.0670375
ENSMUSG00000001604	0.296384	0.247253	0.435985	0.422583	0.350551	0.0932599	0.247495	0.187908	0.154255	0.375263	0.374321	0.267849	0.103178	0.789005	0.674802	0.603436	0.469189	0.782507	0.663788	0.133609	0.155181	0.175536	0.218822	0.294367	0.082594	0.1853	0.0783746	0.177554	0.268147	0.0224458	0.313098	0.343945	0.225038	0.12947	0.12976	0.163132	0.125055	0.175532	0.207752	0.160246	0.0341563	0.424543	0.7078	0.502892	0.796908	0.738804	0.63419	0.161269	0.0335187
ENSMUSG00000001622	0	0	0	0	0	0	0.0449992	0.0208787	0	0	0	0.0131756	0.0199554	0	0	0	0	0	0	0	0	0	0	0	0	0	0	0	0	0	0	0	0	0	0	0	0	0	0	0	0	0	0	0.0419077	0.0257067	0	0.0135229	0.0193826	0
ENSMUSG00000001627	31.8208	30.4796	32.4694	33.2951	32.0162	1.18889	44.8642	40.4629	43.0151	56.2478	43.2011	45.5582	6.1793	27.1868	26.3173	26.8098	25.7201	28.1485	26.8365	0.916618	28.5312	30.0825	33.8298	32.1663	32.4595	31.4139	2.09633	28.9191	33.3173	29	27.5735	31.7863	30.1192	2.3548	43.6858	40.2324	39.288	40.1309	36.8644	40.0403	2.44884	23.515	27.9789	24.3483	25.7324	30.8214	26.4792	2.95755	32.245
ENSMUSG00000001630	38.3951	38.3692	37.4259	39.3892	38.3949	0.801713	41.5117	37.9574	39.6656	40.1115	40.757	40.0006	1.33742	35.1671	39.4759	38.663	38.8147	34.3868	37.3015	2.3411	37.3101	37.5647	38.2063	35.2705	37.0434	37.079	1.09908	37.819	39.9539	37.4397	33.9398	34.4805	36.7266	2.49644	40.5283	38.805	39.1213	36.4886	38.5726	38.7031	1.45238	32.2653	36.2019	32.3737	33.2645	35.652	33.9515	1.85479	35.6639
ENSMUSG00000001632	31.9825	31.4911	26.5263	24.5765	28.6441	3.66425	30.8694	34.8047	28.5372	24.9342	28.8228	29.5937	3.61263	25.3158	25.763	25.0426	24.3125	26.0401	25.2948	0.671485	29.1741	26.0452	26.937	24.0311	23.8697	26.0114	2.20053	28.4531	24.893	28.3716	30.9758	30.7544	28.6896	2.45263	30.9045	27.243	33.3479	31.9906	34.4868	31.5946	2.78426	28.3501	25.9596	29.5239	26.0152	27.3547	27.4407	1.53296	24.4687
ENSMUSG00000001642	15.3042	18.4316	17.9672	19.083	17.6965	1.65923	18.9896	18.1853	17.541	26.9773	20.4115	20.421	3.81858	23.9407	24.0278	26.0986	24.6111	25.6488	24.8654	0.96902	22.59	18.1899	20.3067	22.8268	19.2651	20.6357	2.03648	19.6419	18.6809	20.2013	20.581	19.4042	19.7019	0.734283	21.9078	19.2495	22.093	20.5811	21.5831	21.0829	1.1794	25.3783	26.2511	27.5962	24.1643	26.2749	25.9329	1.26691	16.5918
ENSMUSG00000001655	0	0	0	0	0	0	0	0	0	0	0	0	0	0	0	0	0	0	0	0	0	0	0	0	0	0	0	0	0	0	0	0	0	0	0	0	0.0416849	0	0	0.00833698	0.018642	0	0	0	0	0	0	0	0
ENSMUSG00000001656	0	0	0	0	0	0	0	0	0	0	0	0	0	0	0	0	0	0	0	0	0	0	0	0	0	0	0	0	0	0	0	0	0	0	0	0	0	0	0	0	0	0	0.0416353	0	0	0.0189437	0.0121158	0.0184282	0
ENSMUSG00000001657	0	0	0	0	0	0	0	0	0	0	0	0	0	0	0	0	0	0	0	0	0	0	0	0	0	0	0	0	0	0	0	0	0	0	0	0	0	0	0	0	0	0	0	0	0	0	0	0	0
ENSMUSG00000001661	0	0	0.0229466	0	0.00573665	0.0114733	0.0449992	0	0	0	0	0.00899983	0.0201242	0	0	0	0	0	0	0	0	0	0	0	0	0	0	0.0221943	0.0223456	0	0	0	0.00890798	0.0121979	0.0432533	0	0	0	0	0.00865066	0.0193435	0	0	0	0	0	0	0	0
ENSMUSG00000001663	3.31411	4.11339	5.20888	5.98289	4.65482	1.17777	5.08491	4.63506	5.88373	5.21199	5.39463	5.24206	0.455263	10.2345	8.12173	13.254	12.1563	12.3245	11.2182	2.04965	4.58894	3.37907	4.90161	7.76059	4.2123	4.9685	1.66151	4.37227	4.93838	4.66874	5.78187	5.53179	5.05861	0.588328	5.47154	5.36295	5.50241	5.96807	6.74039	5.80907	0.570005	12.3353	10.8876	11.818	10.0513	12.2187	11.4622	0.972354	4.92725
ENSMUSG00000001665	1.05081	0.651849	1.39974	1.37896	1.12034	0.350839	1.46247	1.25272	2.04939	1.45936	1.12296	1.46938	0.354789	3.3589	2.94021	5.02145	4.81985	3.71691	3.97146	0.911831	0.798076	1.18487	1.31293	2.67607	1.34215	1.46282	0.712063	1.46482	0.960861	1.39164	0.939293	1.26113	1.20355	0.242738	1.49224	1.12153	0.93791	1.18484	0.85409	1.11812	0.248302	4.10392	3.4141	4.4003	4.6015	4.9443	4.29283	0.578599	1.0726
ENSMUSG00000001666	5.22713	6.24876	7.64122	5.84944	6.24164	1.02338	6.14239	5.21967	7.80089	9.92363	5.5928	6.93588	1.93996	9.60331	7.54333	9.80584	6.90987	9.62918	8.69831	1.36424	8.15811	6.64843	7.33053	9.1789	4.7698	7.21716	1.6628	6.70267	6.50257	7.45202	7.61871	6.24834	6.90486	0.600563	5.57967	5.44452	5.37735	5.83642	7.68681	5.98496	0.967456	7.6182	8.99323	8.36058	8.30327	11.8398	9.02302	1.64815	7.5082
ENSMUSG00000001670	0	0	0	0.0667236	0.0166809	0.0333618	0	0	0	0	0	0	0	0.202887	0.289201	0.301718	0.0853071	0.17389	0.210601	0.0888623	0	0	0.109411	0	0.0206485	0.0260119	0.0474711	0.0443886	0	0.0224458	0	0	0.0133669	0.0198796	0.0432533	0	0.0416849	0	0.0692506	0.0308377	0.0302046	0.283029	0.374718	0.356215	0	0.227324	0.248257	0.15077	0
ENSMUSG00000001672	0.431103	0.629372	0.596612	0.622754	0.56996	0.0936454	0.134998	0.0835147	0.220364	0.291872	0.220189	0.190187	0.0815098	0.405774	0.650702	0.991359	0.59715	0.478198	0.624637	0.226531	0.665064	1.00933	1.00658	0.82958	0.743346	0.850781	0.154834	0.710217	1.00555	0.92028	0.814054	1.00317	0.890655	0.127637	0.3244	0.367046	0.125055	0.351063	0.484754	0.330464	0.13019	0.94343	0.7078	1.00578	1.07968	0.814579	0.910255	0.149226	0.569819
ENSMUSG00000001674	15.4119	16.3861	17.4853	14.9683	16.0629	1.11796	15.7947	13.592	14.3457	17.8876	14.3563	15.1953	1.70321	19.9055	21.3045	22.1332	20.2178	18.9323	20.4986	1.24551	18.3779	17.6194	16.0615	16.6184	16.8492	17.1053	0.905001	16.8455	16.8486	16.8793	16.6777	16.8247	16.8151	0.0792782	16.2849	14.4779	13.4017	16.4561	13.1807	14.7603	1.55086	18.0431	19.7768	17.9365	18.8687	22.9976	19.5245	2.07802	17.4968
ENSMUSG00000001687	156.437	156.376	165.606	168.789	161.802	6.36407	156.867	150.848	165.119	193.177	167.718	166.746	16.2214	152.12	158.313	157.023	154.278	154.262	155.199	2.46126	231.42	224.423	214.905	219.036	223.004	222.558	6.18844	150.81	166.676	194.695	166.401	183.352	172.387	16.9698	163.973	158.095	158.069	164.254	155.491	159.976	3.92329	140.477	150.22	154.995	149.536	169.679	152.981	10.7088	219.849
ENSMUSG00000001700	14.8192	16.3412	18.3802	16.7254	16.5665	1.46273	14.7822	15.5129	20.8024	16.2197	15.8316	16.6298	2.39149	12.7368	11.3029	14.3316	12.4548	14.5851	13.0822	1.36915	18.3114	16.5004	19.9128	17.7691	19.1825	18.3352	1.31284	14.4929	17.2285	15.959	15.2792	18.745	16.3409	1.67749	16.6093	19.2903	13.9436	17.0924	18.3976	17.0666	2.04202	13.3259	14.2601	13.0961	14.3186	15.2307	14.0463	0.857971	16.022
ENSMUSG00000001707	25.489	25.8492	23.7497	24.1317	24.8049	1.02063	23.5346	19.0831	24.4825	31.397	23.0538	24.3102	4.4653	37.6242	36.9936	39.5035	38.1749	33.5608	37.1714	2.22028	18.9986	20.4939	22.3855	23.6297	22.796	21.6607	1.88009	26.8551	27.5521	24.4435	25.7992	22.6717	25.4643	1.9523	25.2167	21.1052	20.8216	18.4528	16.7586	20.471	3.19771	30.4728	38.2004	32.4156	33.3416	36.7508	34.2362	3.17475	20.6811
ENSMUSG00000001729	106.321	119.581	113.264	113.008	113.043	5.41533	119.113	123.33	119.526	128.966	120.84	122.355	4.04548	120.718	112.74	119.631	116.188	131.092	120.074	6.90799	127.005	109.535	121.052	128.826	121.145	121.512	7.54103	119.339	109.002	130.792	130.29	119.951	121.875	9.03028	115.248	126.998	118.093	121.446	129.314	122.22	5.90308	131.325	117.453	129.013	122.595	134.841	127.046	6.9781	107.025
ENSMUSG00000001739	0.0808319	0.0899102	0.229466	0.266895	0.166776	0.0953039	0.202496	0.271423	0.264437	0.0833919	0.176151	0.19958	0.076526	0.157801	0.216901	0.0215513	0.127961	0.195627	0.143968	0.07652	0.465544	0.153594	0.30635	0.107043	0.185837	0.243674	0.144294	0.399497	0.268147	0.336688	0.104366	0.315283	0.284796	0.111367	0.3244	0.244698	0.0625273	0.0219414	0.600172	0.250747	0.232022	0.283029	0.0832706	0.125723	0.179947	0.0947184	0.153338	0.0816028	0.167594
ENSMUSG00000001741	1.93997	1.61838	2.54707	2.31309	2.10463	0.409373	3.35244	2.12962	2.64437	1.33427	2.15785	2.32371	0.742508	1.9387	1.42191	1.78876	1.06634	1.60849	1.56484	0.339392	2.28338	2.36974	3.04162	2.5155	2.29198	2.50045	0.316526	2.19723	2.45802	2.10991	1.66985	2.20698	2.1284	0.2873	1.98965	2.83441	1.6674	2.01861	3.23169	2.34835	0.655294	1.8161	1.33233	1.32009	1.46528	1.83754	1.55427	0.255349	2.04464
ENSMUSG00000001750	8.35263	11.6883	9.68346	9.2301	9.73863	1.41232	8.16735	9.45804	8.55013	8.50597	6.53962	8.24422	1.06619	15.0813	13.7852	12.4351	9.55439	12.3245	12.6361	2.05753	12.3924	11.0149	8.92793	11.5071	8.15616	10.3997	1.78711	10.8086	6.90479	14.2531	13.2545	11.5795	11.3601	2.8355	8.80204	9.84908	8.6913	8.11833	11.7033	9.43282	1.41458	16.2506	11.0958	17.0145	15.2441	14.4351	14.808	2.29452	11.0612
ENSMUSG00000001751	5.06547	5.61939	6.72335	6.27202	5.92006	0.727986	4.81491	5.11527	5.75151	4.92012	5.30656	5.18167	0.370014	6.28949	5.37432	4.69818	5.11842	6.39047	5.57418	0.740445	4.78846	5.61716	6.23642	7.62679	4.56332	5.76643	1.23572	6.39195	5.98862	7.8336	7.26387	4.81523	6.45865	1.16887	5.77431	6.54566	5.85673	5.20012	6.50955	5.97727	0.5626	7.71254	6.20366	7.41766	7.40354	7.02811	7.1531	0.583681	4.65911
ENSMUSG00000001755	16.84	18.9261	16.6822	16.8366	17.3212	1.07245	17.5497	17.4337	15.2272	19.7222	14.8187	16.9503	1.98677	23.625	21.0635	23.728	22.5211	21.3233	22.4522	1.24608	17.6907	15.4472	15.7114	18.0099	13.628	16.0974	1.79346	17.9996	15.1503	18.8096	22.6683	19.3756	18.8007	2.70443	18.2313	16.4559	17.5077	16.3464	18.9516	17.4986	1.12503	24.2933	19.6935	24.495	23.4959	28.3398	24.0635	3.07995	14.1784
ENSMUSG00000001761	12.017	12.1604	12.5747	14.7682	12.8801	1.28075	9.42733	8.05917	9.56381	9.75685	9.64428	9.29029	0.698614	20.6043	18.3161	26.034	25.4215	22.8448	22.6441	3.2457	11.5943	12.4192	12.3415	14.1831	11.5219	12.412	1.07273	14.2709	13.4521	14.0511	13.5676	13.5858	13.7855	0.35522	7.61258	9.68595	7.69086	7.61368	11.1724	8.7551	1.61638	22.8546	25.1061	23.1959	21.6194	24.1153	23.3782	1.31624	9.95507
ENSMUSG00000001763	14.7114	16.5884	16.0167	14.2566	15.3933	1.09149	13.5897	15.137	13.4202	13.6763	11.4278	13.4502	1.32353	26.488	28.6068	26.4865	27.1703	25.7358	26.8975	1.08193	8.0251	8.2502	9.65004	10.1423	8.09421	8.83237	0.989942	15.6026	12.1337	12.7717	18.3893	12.7833	14.3361	2.63351	14.5331	12.7854	13.1307	12.8357	14.0348	13.464	0.780219	29.5765	25.2518	29.943	29.3057	28.3208	28.4796	1.90204	8.0445
ENSMUSG00000001767	24.3573	23.7363	22.35	22.9974	23.3603	0.873287	19.7996	20.5655	23.0721	24.1002	22.085	21.9245	1.76343	25.451	27.4741	26.6374	24.6964	23.7143	25.5946	1.49857	25.0951	25.1894	25.5584	22.1578	24.7989	24.5599	1.36992	23.0599	23.8651	20.6502	19.0155	22.6431	21.8467	1.97658	23.3351	21.0236	21.9888	21.9853	17.4973	21.166	2.20981	21.9347	25.8972	21.771	24.5242	25.5361	23.9326	1.96498	23.7983
ENSMUSG00000001768	39.419	38.9986	37.9996	41.3687	39.4465	1.413	43.0192	41.6738	48.7886	40.5284	37.5643	42.3149	4.14054	45.1987	52.6587	48.0594	52.5065	46.4287	48.9704	3.45049	40.3029	43.2916	41.5324	42.2283	38.5095	41.1729	1.84275	30.2286	39.8199	32.1649	34.566	35.4837	34.4526	3.63865	33.3483	41.6394	31.2011	38.2659	42.6814	37.4272	5.03622	37.3834	46.6524	42.5572	44.2156	49.3104	44.0238	4.50389	32.2785
ENSMUSG00000001773	13.7684	10.6768	10.5784	11.5654	11.6473	1.48212	5.87239	5.65812	7.53646	3.83603	6.14328	5.80925	1.32432	19.0714	19.1114	16.0126	17.5306	16.0196	17.5491	1.53772	9.15571	11.0588	10.6566	10.624	10.8611	10.4712	0.755897	10.7198	12.223	13.1533	9.45555	10.2037	11.1511	1.50965	5.29853	6.9331	4.62702	6.31914	6.76347	5.98825	0.991445	17.0761	17.6534	13.6409	18.4317	16.8031	16.721	1.83136	13.3069
ENSMUSG00000001774	100.258	97.3053	96.4446	89.9212	95.9824	4.35838	88.1309	83.3685	91.0104	82.2244	87.8775	86.5223	3.63957	136.205	155.903	139.695	131.927	118.028	136.352	13.6821	90.1826	103.764	92.7804	80.0143	89.7591	91.3001	8.49305	88.9547	108.309	90.8159	76.4167	106.193	94.1379	13.2107	88.799	84.7061	86.7463	83.7505	81.0693	85.0142	2.94017	116.537	147.139	117.3	121.927	157.233	132.027	18.8583	98.3775
ENSMUSG00000001783	86.2207	91.9782	91.2357	89.3207	89.6888	2.56887	88.3559	77.961	78.1412	106.575	88.7142	87.9494	11.6579	124.55	124.405	129.502	134.529	128.961	128.389	4.17976	90.493	90.2914	87.2661	105.49	92.6498	93.2382	7.11249	94.0593	93.1141	86.1472	96.3923	89.0245	91.7475	4.1099	88.4313	82.096	83.8492	76.2026	79.5689	82.0296	4.59091	120.193	132.754	123.732	117.12	132.587	125.277	7.14345	86.0091
ENSMUSG00000001785	21.151	21.511	23.222	22.0633	21.9868	0.90487	18.6072	14.6568	16.4392	20.1391	17.9674	17.5619	2.09757	24.7522	23.8109	26.1848	27.0423	24.8228	25.3226	1.28075	22.6122	22.5564	22.0572	22.3719	23.3948	22.5985	0.495051	22.5938	23.1724	21.2338	20.1844	21.9552	21.8279	1.16883	18.3826	17.2716	19.4877	18.6722	17.7281	18.3084	0.85736	23.3263	26.605	22.9025	24.1129	27.6957	24.9285	2.10977	20.5805
ENSMUSG00000001786	24.6537	28.2768	29.3258	26.7117	27.242	2.0325	23.0171	22.0479	23.9536	25.0176	20.7859	22.9644	1.64186	29.5989	28.2694	32.564	28.7911	32.0393	30.2526	1.9385	28.7973	27.4934	28.2937	29.2762	27.7929	28.3307	0.725139	25.7454	28.0437	27.6757	29.5773	26.1685	27.4421	1.5392	21.259	21.982	21.7178	18.8916	21.6985	21.1098	1.26686	30.4728	31.5596	31.305	30.6681	30.5372	30.9085	0.491578	27.4183
ENSMUSG00000001794	72.8295	87.8198	77.33	81.6475	79.9067	6.38679	73.7536	73.6599	67.6298	86.3106	67.6201	73.7948	7.62888	114.902	100.738	109.416	97.8472	115.159	107.612	7.99915	78.8544	62.842	62.1673	84.189	62.5856	70.1276	10.5737	88.0669	78.4107	91.5791	103.761	89.7124	90.3059	9.0762	75.0444	71.5333	76.1583	71.1561	79.4766	74.6737	3.45126	124.438	109.022	128.3	118.534	138.611	123.781	11.0243	55.2724
ENSMUSG00000001802	49.5499	59.2508	56.1044	54.1129	54.7545	4.0636	55.0115	60.7569	49.5158	55.122	55.6638	55.214	3.98261	62.7371	58.7319	57.8868	51.1416	64.7307	59.0456	5.24076	49.8133	37.5647	40.4601	45.2255	36.8369	41.9801	5.48062	59.1477	49.4732	63.0953	65.834	63.4006	60.1902	6.45252	60.5113	51.2845	64.549	58.0132	66.2497	60.1216	5.91285	68.3987	57.9355	75.1614	64.8581	68.4625	66.9632	6.27393	34.7925
ENSMUSG00000001804	0	0	0	0	0	0	0	0	0	0	0	0	0	0	0	0	0	0	0	0	0	0	0	0	0	0	0	0	0	0	0	0	0	0	0	0	0	0	0	0	0	0	0	0	0	0	0	0	0
ENSMUSG00000001815	0	0	0	0	0	0	0	0	0	0	0	0	0	0	0	0	0	0.0434726	0.00869452	0.0194415	0	0	0	0	0	0	0	0	0	0	0	0	0	0	0	0	0	0	0	0	0	0.0235857	0	0	0.0257067	0	0.00985849	0.0135201	0
ENSMUSG00000001819	0	0	0	0	0	0	0	0	0	0	0	0	0	0	0	0	0	0	0	0	0	0	0	0	0	0	0	0	0	0	0	0	0	0	0	0	0	0	0	0	0	0	0	0	0	0	0	0	0
ENSMUSG00000001823	0	0	0	0	0	0	0	0	0	0	0	0	0	0	0	0	0	0	0	0	0	0	0	0	0	0	0	0	0	0	0	0	0	0	0	0	0	0	0	0	0	0	0	0	0	0	0	0	0
ENSMUSG00000001827	0	0	0	0	0	0	0.382493	0.146151	0.0661093	0.291872	0.110095	0.199344	0.132902	0.157801	0.867603	0.409474	0.298575	0.260836	0.398858	0.277061	1.10844	4.19093	0.109411	0.160564	0.0619455	1.12626	1.76719	0.0221943	0.0223456	0.0448917	0	0.0286621	0.0236187	0.0161204	0.12976	0.183523	0.270952	0.0438829	0.115418	0.148707	0.0845743	0.471715	0.478806	0.356215	0.231361	0.416761	0.390972	0.10196	0.201112
ENSMUSG00000001829	50.1697	51.8108	53.9245	50.6877	51.6482	1.66499	46.0341	48.877	42.8608	44.6146	48.5517	46.1877	2.5684	53.7425	54.4421	54.3308	49.5208	49.0806	52.2233	2.68575	51.1877	56.2813	53.6332	53.1734	53.872	53.6295	1.82079	55.2859	55.0149	55.7555	55.3765	56.1204	55.5106	0.431868	49.2006	51.5292	49.6675	48.9952	47.8521	49.449	1.34096	52.549	55.4374	53.537	53.8556	50.2387	53.1235	1.91791	52.4903
ENSMUSG00000001833	474.052	457.755	424.696	449.517	451.505	20.5761	608.974	569.675	597.54	745.982	675.32	639.498	71.045	400.138	429.03	441.435	473.966	384.732	425.86	35.0711	384.717	430.634	445.543	428.652	458.748	429.659	27.9294	427.617	471.425	343.534	390.641	396.34	405.911	47.3787	687.597	560.276	630.13	639.242	468.157	597.08	85.2042	371.617	455.49	353.114	411.59	413.579	401.078	39.9874	490.614
ENSMUSG00000001844	15.3042	15.2173	16.2921	15.5244	15.5845	0.489117	14.8272	16.2436	14.8526	17.9293	12.0003	15.1706	2.18124	15.9604	16.8219	15.9911	14.0757	15.498	15.6694	1.01065	18.7991	14.9645	15.5363	18.6522	13.6693	16.3243	2.29471	15.2475	12.8711	18.8321	20.0382	17.3406	16.8659	2.86064	13.4518	14.274	14.7356	12.9235	19.621	15.0012	2.67672	17.0761	13.0319	18.5232	19.6399	18.9247	17.4392	2.63542	15.251
ENSMUSG00000001847	271.892	279.98	288.232	283.242	280.837	6.86119	276.542	251.797	273.23	330.148	274.4	281.223	29.1203	275.34	265.414	308.765	278.656	313.133	288.262	21.3321	284.647	251.938	289.457	303.84	287.737	283.524	19.1352	289.347	288.482	265.849	286.255	280.029	281.992	9.73194	278.378	275.326	265.533	258.799	264.583	268.524	8.09953	288.973	287.7	298.005	272.337	332.575	295.918	22.472	275.993
ENSMUSG00000001855	34.8385	37.2678	35.5213	36.4533	36.0203	1.0629	29.9019	34.6795	25.0113	20.1808	26.0264	27.16	5.44682	39.4502	36.6321	33.5554	30.1987	34.1477	34.7968	3.46871	29.8614	33.4835	26.6306	24.7268	27.8961	28.5197	3.346	36.1545	27.0605	40.8514	35.1087	37.2894	35.2929	5.08507	27.747	27.6712	32.2849	30.8497	34.3021	30.571	2.88619	44.5299	31.1849	41.6143	35.7066	28.3208	36.2713	6.82189	30.435
ENSMUSG00000001864	5.03852	6.4061	5.64486	5.96065	5.76253	0.574883	4.94991	4.48891	7.18387	7.04661	5.5928	5.85242	1.2186	6.19932	7.51923	6.42228	7.12314	8.75973	7.20474	1.01817	6.98317	7.21893	7.94323	10.1155	9.6222	8.37661	1.41819	5.34882	6.14504	6.26239	7.22212	4.8439	5.96445	0.913476	5.83919	7.13701	5.18977	5.44148	6.87889	6.09727	0.867787	8.32577	7.51517	8.13009	7.60919	7.97529	7.9111	0.343486	10.1227
ENSMUSG00000001865	0	0.0899102	0.0229466	0	0.0282142	0.0425293	0	0	0	0	0	0	0	0	0	0	0.127961	0	0.0255921	0.0572257	0	0	0	0	0	0	0	0	0	0	0	0	0	0	0.0432533	0	0.0416849	0.0877658	0	0.0345408	0.0365581	0	0	0	0	0	0	0	0
ENSMUSG00000001870	5.20018	6.24876	8.19194	7.69546	6.83409	1.36601	9.51732	8.99871	10.9962	8.33919	8.93968	9.35821	1.00636	5.65829	5.47072	5.56023	2.85779	4.65157	4.83972	1.17801	4.61111	4.45423	5.79878	5.6465	3.86127	4.87438	0.825061	8.1453	6.74837	7.65403	5.84449	6.85024	7.04849	0.887224	9.73199	8.8295	7.50328	10.115	11.3109	9.49814	1.42723	4.50488	4.89215	6.13947	6.19532	5.64522	5.47541	0.753361	5.12837
ENSMUSG00000001891	91.5017	97.0806	108.767	102.977	100.081	7.44843	103.881	89.9244	128.142	128.423	108.509	111.776	16.549	97.2054	96.569	105.213	106.463	108.399	102.77	5.49345	99.5822	114.077	125.779	120.476	119.059	115.795	9.97566	101.139	111.147	104.553	99.1476	93.8684	101.971	6.42611	105.322	115.232	95.7293	99.8116	98.2896	102.877	7.74849	92.008	106.149	90.6463	100.41	104.001	98.643	7.00259	113.159
ENSMUSG00000001901	3.50272	3.41659	3.83208	3.80325	3.63866	0.209998	2.96995	3.40322	2.18161	2.0431	2.9065	2.70087	0.572337	5.1398	3.80781	4.71973	6.22742	5.67317	5.11359	0.923933	2.34989	2.06255	2.56021	2.56902	2.53977	2.41629	0.217272	3.97278	2.0111	3.45666	3.44407	4.18467	3.41386	0.848086	2.94122	2.77324	3.7308	4.01528	2.72386	3.23688	0.594861	6.39174	4.39253	6.09756	4.34444	6.11881	5.46901	1.01146	2.71502
ENSMUSG00000001909	46.3975	58.2843	53.8098	43.615	50.5267	6.72757	61.6264	67.6678	56.7218	56.7482	48.6178	58.2764	7.02606	51.7136	52.4659	43.8353	40.6488	49.2979	47.5923	5.14716	57.2176	53.0558	46.0401	49.2931	39.4386	49.0091	6.78685	51.9568	40.2444	53.9149	60.3026	56.321	52.548	7.54927	57.4836	47.7772	57.5043	55.5119	72.8978	58.2349	9.12245	56.936	42.2182	59.3831	53.6756	58.3655	54.1157	6.99115	46.1553
ENSMUSG00000001910	89.4001	94.7204	95.0448	93.3019	93.1168	2.59083	99.5157	105.27	99.3182	100.821	103.797	101.744	2.66235	84.2206	81.1932	82.9078	80.5299	86.7495	83.1202	2.49255	102.686	86.6491	85.7125	92.6989	84.2872	90.4067	7.57685	97.0556	84.5334	104.373	97.9578	102.438	97.2717	7.74447	100.239	100.632	104.191	101.699	109.324	103.217	3.74478	88.9183	78.5242	92.3016	85.1407	86.0991	86.1968	5.11539	81.6852
ENSMUSG00000001911	50.8971	60.7344	57.6419	60.5406	57.4535	4.59403	169.827	190.434	182.131	167.409	204.424	182.845	15.2601	65.9157	72.9992	71.2055	70.8049	70.6864	70.3223	2.63293	63.7131	56.5446	67.9223	68.9622	66.1578	64.66	4.95356	59.2587	52.5122	53.6456	61.1793	63.2859	57.9763	4.70925	202.296	152.977	209.446	208.707	202.258	195.137	23.8134	77.6443	65.076	74.7423	70.3593	59.1611	69.3966	7.43236	65.7973
ENSMUSG00000001918	2.18246	3.05695	3.60262	2.95808	2.95003	0.584958	2.47495	2.73511	3.65805	2.66854	1.54132	2.61559	0.754591	2.36701	2.86791	3.49131	2.81513	2.65183	2.83864	0.413738	3.59134	2.36974	2.64774	3.66621	1.54864	2.76473	0.886642	1.9531	1.7653	2.96285	3.00574	3.35347	2.60809	0.703362	1.77338	1.95758	1.98003	3.04986	3.6472	2.48161	0.822993	3.4671	2.62302	2.97544	3.31617	3.22043	3.12043	0.330503	1.6089
ENSMUSG00000001924	295.467	329.206	293.005	286.089	300.942	19.2566	258.453	269.418	200.686	243.087	229.129	240.155	26.8289	341.346	341.378	309.477	298.916	311.329	320.489	19.6337	251.749	242.503	220.397	244.111	212.101	234.172	16.9851	315.714	270.449	307.777	315.415	314.567	304.784	19.4681	266.483	235.297	285.625	246.995	262.852	259.45	19.2656	354.965	291.905	362.69	340.691	350.079	340.066	28.08	237.112
ENSMUSG00000001930	12.7445	13.6214	16.774	15.7913	14.7328	1.86862	13.2523	11.6712	20.0311	11.5498	9.29198	13.1593	4.09242	10.2345	9.37493	10.7972	11.6871	7.3686	9.89246	1.6427	17.2473	16.4346	16.6961	16.993	8.342	15.1426	3.81394	11.7852	7.75392	15.0163	18.8694	19.089	14.5027	4.8295	9.23457	11.5824	12.4846	11.3218	16.9895	12.3226	2.86755	9.52864	5.99549	12.4047	9.22871	6.21353	8.67421	2.65445	12.3349
ENSMUSG00000001942	15.6544	15.7343	20.2618	18.9718	17.6556	2.32528	23.4221	22.2358	20.9346	20.5144	22.9877	22.0189	1.2643	24.1661	25.9317	24.5038	24.0139	23.9317	24.5094	0.824632	21.7476	22.3589	22.7793	19.9099	19.3476	21.2287	1.51893	17.7776	18.3234	19.483	18.3893	16.796	18.1539	0.979299	20.9778	20.9216	22.1555	21.722	20.452	21.2458	0.682162	24.0339	27.1046	25.7942	23.0846	23.1302	24.6295	1.76576	20.9157
ENSMUSG00000001943	1.02387	1.21379	1.3309	0.889649	1.11455	0.19618	1.03498	1.52414	0.903493	0.583743	0.946813	0.998635	0.339615	1.19478	0.867603	0.862052	0.853071	0.369517	0.829404	0.294991	1.15278	1.47012	1.00658	1.81972	0.763995	1.24264	0.411604	0.710217	0.469258	1.34675	1.29414	1.71973	1.10802	0.507957	1.23272	0.83605	1.45897	0.987365	2.1006	1.32314	0.495245	1.53307	0.728618	1.73917	1.46528	0.985072	1.29024	0.418238	1.24019
ENSMUSG00000001946	7.49042	11.8232	7.36586	8.18477	8.71606	2.10252	11.8573	10.836	11.4369	12.1752	10.525	11.3661	0.687257	9.19754	9.23033	8.74982	7.72029	6.36873	8.25334	1.21742	12.215	12.0681	12.998	12.6578	8.19746	11.6273	1.9522	6.85803	5.22887	12.7043	11.3968	10.347	9.30701	3.14719	11.5054	8.54402	11.7551	9.89559	13.5039	11.0408	1.89329	7.75971	6.09957	10.9589	9.43437	8.48677	8.54786	1.81781	11.1282
ENSMUSG00000001948	2.85606	3.66384	3.0519	2.73567	3.07687	0.412446	2.29496	1.96259	2.88677	3.54415	2.17987	2.57367	0.641491	5.56812	6.36242	6.74555	8.06152	5.82533	6.51259	0.979842	2.61592	2.30391	3.1948	4.04086	3.24182	3.07946	0.667138	2.41918	3.2848	2.35681	2.85963	2.75156	2.7344	0.374452	2.74658	2.3858	1.85498	2.25997	1.63893	2.17725	0.438213	5.11811	6.91146	4.84033	7.6349	4.9443	5.88982	1.29229	2.91613
ENSMUSG00000001962	19.5613	25.1299	19.5046	18.7716	20.7419	2.9474	21.3071	22.7369	21.0007	23.4748	19.0464	21.5132	1.71287	22.791	30.0528	23.1461	24.7817	20.4539	24.2451	3.5956	19.9297	18.7604	18.4686	19.9902	16.4156	18.7129	1.45361	22.6604	18.9491	22.1541	27.7822	19.1463	22.1384	3.57944	20.2425	19.2088	19.7378	19.3085	22.2294	20.1454	1.23456	23.798	20.4013	24.7046	26.4779	27.1274	24.5018	2.65279	21.5526
ENSMUSG00000001964	19.6152	21.1289	20.9961	20.373	20.5283	0.692212	19.6871	17.2458	15.9764	23.2246	17.1087	18.6485	2.89389	21.2806	21.425	24.0297	22.4358	24.8663	22.8075	1.59009	20.9273	18.8482	18.009	21.1677	18.976	19.5856	1.38782	21.5284	20.0663	20.5379	23.2736	21.3819	21.3577	1.22882	19.7019	16.721	17.8828	17.0266	19.1593	18.0983	1.30281	24.2933	22.379	23.7407	23.5988	25.9339	23.9891	1.29242	15.0164
ENSMUSG00000001983	9.94232	11.6434	9.47694	11.8768	10.7349	1.20276	9.96732	9.37452	9.93843	9.54837	12.4407	10.2539	1.24848	12.083	14.6047	12.7153	11.3032	12.1723	12.5757	1.24105	9.62125	10.203	10.2409	10.8648	9.91128	10.1683	0.462854	10.8974	12.3795	11.7392	10.1444	11.4075	11.3136	0.846514	10.6403	9.7879	9.50415	9.78588	9.57966	9.85958	0.454088	12.0759	14.3642	11.1893	12.5963	14.7003	12.9852	1.50386	11.4634
ENSMUSG00000001985	88.0259	93.6865	78.3167	85.7399	86.4422	6.36406	92.0458	117.839	97.0705	65.7962	92.017	92.9537	18.5437	119.297	118.163	109.136	101.174	116.724	112.899	7.66339	98.7398	104.949	98.054	98.5327	106.175	101.29	3.93139	93.0162	75.9303	97.3476	96.6428	92.2633	91.0401	8.73043	98.5958	103.874	111.736	100.25	102.745	103.44	5.0779	128.613	116.621	120.589	114.061	95.192	115.015	12.3735	104.076
ENSMUSG00000001986	270.868	248.152	264.689	282.842	266.638	14.4449	369.443	381.725	328.299	319.474	361.573	352.103	26.9216	125.271	123.417	126.226	121.179	133.722	125.963	4.74654	232.107	235.043	249.697	225.539	257.941	240.066	13.3407	258.785	270.806	226.793	234.218	256.411	249.403	18.2829	347.583	372.389	402.947	358.721	325.755	361.479	28.7904	119.58	127.321	121.805	119.691	117.868	121.253	3.66826	258.396
ENSMUSG00000001988	5.73906	7.14786	6.65451	5.80496	6.3366	0.682864	7.01987	8.28883	5.48707	5.87913	5.48271	6.43152	1.21379	7.46173	7.25413	6.46539	6.0568	6.80346	6.8083	0.571859	5.40918	3.73014	3.74185	4.52255	2.49847	3.98044	1.07831	7.25753	6.27911	12.1208	9.78952	6.82158	8.4537	2.4523	5.75269	4.15986	7.75339	5.90225	7.77915	6.26947	1.52754	7.1229	6.97392	9.07301	8.99735	8.46783	8.127	1.01322	4.08929
ENSMUSG00000001995	50.466	53.8787	56.1274	54.8913	53.8409	2.43053	41.1967	43.4068	43.566	35.5249	48.6618	42.4712	4.75058	58.1384	57.31	57.8437	52.6345	55.558	56.2969	2.27866	29.0189	24.1143	32.692	28.9015	26.6159	28.2685	3.18274	54.1984	50.2553	56.2717	45.5453	55.5758	52.3693	4.46915	43.9886	45.942	49.5216	44.6289	47.3443	46.2851	2.22103	60.7097	51.5445	59.4041	52.7759	48.8937	54.6656	5.13839	27.0496
ENSMUSG00000001998	26.1356	22.2977	25.4937	23.6869	24.4035	1.74514	18.9221	21.7765	17.0562	7.38018	15.8977	16.2065	5.41111	26.8487	28.0284	22.8444	25.848	25.6271	25.8393	1.92521	18.2227	18.563	20.2191	19.3212	21.6603	19.5973	1.38547	21.9501	20.692	21.346	21.1028	21.6686	21.3519	0.488798	16.1767	19.6166	17.862	19.6376	19.9903	18.6566	1.61586	28.4444	26.0637	24.2645	26.4008	18.7164	24.778	3.69919	24.3346
ENSMUSG00000001999	13.3103	13.7787	13.8597	13.5004	13.6123	0.253406	14.2647	12.7151	12.715	19.1801	15.8756	14.9501	2.70233	16.276	14.4601	16.2066	18.2131	15.5197	16.1351	1.3718	13.3013	11.8487	13.2387	13.755	13.7106	13.1709	0.77496	14.4929	15.3961	16.2957	14.9452	12.6973	14.7654	1.33446	15.7874	12.8262	13.7352	14.7227	12.6498	13.9443	1.3203	13.8448	16.3419	14.1229	15.9125	17.8639	15.6172	1.66089	12.6366
ENSMUSG00000002006	126.421	140.507	134.536	130.867	133.083	5.95876	130.205	129.782	124.814	142.016	121.126	129.589	7.89422	115.555	109.993	113.424	113.757	122.049	114.956	4.44665	141.415	137.379	134.575	141.564	134.876	137.962	3.39951	131.967	128.688	121.926	141.729	127.26	130.314	7.33765	122.796	131.178	119.094	114.995	137.116	125.036	9.01116	110.924	106.378	124.885	110.256	120.349	114.558	7.72664	124.187
ENSMUSG00000002007	7.32876	7.93458	3.96976	4.09238	5.83137	2.09406	4.43242	4.13398	4.91412	3.83603	3.12669	4.08865	0.66911	5.59066	4.86822	3.18959	3.49759	4.08642	4.2465	0.987022	5.03231	5.74881	4.31079	4.62959	2.91144	4.52659	1.05065	6.12562	3.44122	5.16254	5.94886	6.90757	5.51716	1.31578	3.9793	2.81402	3.439	3.55451	6.60189	4.07775	1.47137	6.08512	2.87284	5.57372	5.78401	5.4179	5.14672	1.29549	5.363
ENSMUSG00000002010	74.2306	81.8633	77.1235	74.5081	76.9314	3.5368	85.0259	83.5356	66.7043	100.154	76.2295	82.3298	12.3266	94.7482	93.2191	88.8129	78.8664	88.2059	88.7705	6.20352	88.4313	74.2079	74.0274	78.6763	66.0339	76.2754	8.18147	87.8228	74.6343	96.2253	99.1058	88.7952	89.3167	9.50833	82.8084	77.0797	87.4966	82.2365	90.3489	83.994	5.12236	94.6024	85.4357	105.167	94.9092	112.412	98.5053	10.4493	68.2777
ENSMUSG00000002012	72.0482	84.0211	73.8192	67.9691	74.4644	6.82577	42.2992	32.7586	31.3358	38.1518	29.109	34.7309	5.38526	149.798	143.612	142.648	138.027	151.545	145.126	5.51968	48.7713	42.7211	41.9481	63.5833	47.3264	48.8701	8.72632	90.6414	71.059	60.4018	103.823	71.4833	79.4817	17.4356	34.0836	34.2577	35.182	26.8783	35.5948	33.1993	3.58912	151.185	148.451	163.88	140.693	176.233	156.088	14.0171	34.5578
ENSMUSG00000002014	26.432	25.9391	25.2642	24.4876	25.5307	0.844257	29.4295	26.2862	24.0638	34.691	24.0887	27.7118	4.47568	37.489	37.4033	36.5941	35.3171	37.9516	36.951	1.03587	29.6618	27.5592	26.5431	33.879	25.377	28.604	3.34279	28.4309	24.0886	30.0325	33.9607	25.1367	28.3299	3.96233	27.8335	25.6525	25.0109	26.6589	26.546	26.3404	1.07398	35.4258	33.9744	36.9835	37.6089	41.2215	37.0428	2.73015	25.6754
ENSMUSG00000002015	44.3498	41.3812	46.7881	43.6373	44.0391	2.22707	48.2841	41.4442	45.6815	56.7482	46.8342	47.7984	5.61519	59.9869	62.1059	74.9338	69.8665	68.1868	67.016	6.03543	44.3597	42.3042	47.8563	52.5312	43.5683	46.124	4.13181	48.2504	50.0541	44.5326	50.2209	40.5282	46.7172	4.14842	47.2542	45.1875	41.0179	44.6947	41.7581	43.9825	2.56905	61.4645	71.9042	63.3644	65.9635	77.1955	67.9784	6.4836	41.3956
ENSMUSG00000002017	46.5861	41.8757	45.2966	41.4131	43.7929	2.5431	43.6267	46.6847	42.2879	40.5284	38.7973	42.385	3.01484	48.2645	44.4165	43.7491	41.3313	40.1904	43.5904	3.13124	38.9062	37.6525	37.1997	36.6086	36.3414	37.3417	1.01275	38.9732	38.0992	47.2261	40.1809	38.7798	40.6518	3.75101	44.0102	40.8849	41.7891	43.5538	43.4201	42.7316	1.33074	40.7326	39.5952	39.8542	44.6269	40.3879	41.0394	2.0542	42.1331
ENSMUSG00000002020	1.02387	0.899102	1.19322	1.04534	1.04038	0.120579	0.607489	0.730753	1.41033	0.625439	0.572492	0.789301	0.352143	1.39767	1.59061	0.775846	0.426535	0.847715	1.00767	0.476696	0.842414	0.504667	0.350115	0.42817	0.371673	0.499408	0.200848	1.35385	0.603331	1.48143	1.08541	1.11782	1.12837	0.336568	0.821812	0.591352	0.229267	0.943482	0.646339	0.64645	0.272056	1.27363	0.811889	0.942922	1.72235	0.738804	1.09792	0.404843	0.770931
ENSMUSG00000002028	273.724	254.266	233.459	222.835	246.071	22.5893	172.302	197.303	166.133	77.2209	142.661	151.124	45.6607	311.341	324.7	263.831	225.339	252.293	275.501	41.5216	198.167	238.532	193.154	160.109	213.733	200.739	28.7753	239.854	200.909	256.309	198.65	242.51	227.646	26.2067	150.694	185.297	185.268	171.45	229.242	184.391	28.7931	352.064	264.072	298.424	299.175	199.742	282.696	56.0337	243.279
ENSMUSG00000002031	25.4082	27.7598	29.6241	26.556	27.337	1.80183	27.382	25.472	22.7416	27.8529	23.4281	25.3753	2.28596	37.5115	40.8737	35.4519	33.3124	38.8862	37.2072	2.94134	25.5163	24.5092	25.7334	29.3564	25.377	26.0985	1.87967	26.7885	26.636	27.5635	30.1617	26.3405	27.498	1.55613	27.747	24.4901	25.657	25.7373	26.8231	26.0909	1.24039	40.8977	37.9506	38.0731	41.4907	41.6193	40.0063	1.84138	21.3514
ENSMUSG00000002032	36.3744	44.7303	39.4452	36.4533	39.2508	3.9227	45.1792	49.1901	40.8996	47.3666	45.359	45.5989	3.09592	46.9796	47.0434	41.1414	36.2982	39.2992	42.1523	4.76073	23.6541	18.6727	23.217	23.362	17.5925	21.2997	2.92048	46.2751	35.7753	46.0813	49.0728	41.3881	43.7185	5.22765	49.0708	37.8058	51.4808	47.8323	54.2924	48.0964	6.26022	54.0585	36.8264	52.5312	44.6012	52.1709	48.0377	7.2634	20.1448
ENSMUSG00000002033	0.0808319	0	0	0.0667236	0.0368889	0.0429833	0	0	0	0	0.0220189	0.00440378	0.00984716	0	0	0	0	0.0652089	0.0130418	0.0291623	0	0	0	0	0	0	0	0	0.0223456	0	0.0417464	0.0286621	0.0185508	0.0183231	0	0	0	0	0	0	0	0.0235857	0.0208177	0	0.0514134	0	0.0191634	0.0211945	0.0670375
ENSMUSG00000002043	3.44883	2.94456	3.23547	3.22498	3.21346	0.206819	3.48744	2.21314	3.83434	4.04451	2.4441	3.2047	0.828155	2.50227	2.02441	2.60771	3.79617	2.76051	2.73821	0.6523	3.14797	3.26936	4.94537	4.68311	3.01468	3.8121	0.923916	3.884	2.90493	3.81579	4.55035	2.98086	3.62719	0.68796	2.66008	2.73246	2.29267	2.8085	4.40895	2.98053	0.822704	2.3114	2.08177	3.18498	2.21078	2.67106	2.492	0.44505	2.98317
ENSMUSG00000002052	176.887	184.136	168.635	162.783	173.11	9.35432	152.03	151.788	122.192	109.535	138.279	134.765	18.6736	201.151	208.08	185.32	175.946	179.237	189.947	14.0221	166.044	177.357	154.685	155.854	157.466	162.281	9.53483	179.774	167.234	160.151	171.014	174.237	170.482	7.38226	151.473	145.84	163.175	149.224	146.188	151.18	7.09302	201.54	194.812	189.024	207.17	165.757	191.661	16.0158	168.164
ENSMUSG00000002055	10.7237	13.1943	10.4407	8.40718	10.6915	1.96182	22.5896	25.0126	17.1664	13.843	14.5545	18.6332	4.95185	12.1732	14.2673	11.0127	13.3079	10.8899	12.3302	1.46142	4.16773	4.8053	5.90819	4.81692	3.75803	4.69123	0.814664	10.165	8.26787	4.44428	9.03809	9.20054	8.22315	2.21766	19.4856	15.0489	20.7382	20.998	25.5996	20.3741	3.77409	15.8732	11.533	15.5268	13.5989	12.6544	13.8372	1.85508	4.35744
ENSMUSG00000002057	0	0.0449551	0	0	0.0112388	0.0224776	0	0	0.0220364	0	0	0.00440729	0.00985499	0	0	0.0862052	0	0.0652089	0.0302828	0.0421257	0	0.0658261	0	0	0.0206485	0.0172949	0.0285651	0	0	0	0	0	0	0	0	0.0407829	0	0	0	0.00815659	0.0182387	0.0707572	0	0.0209538	0.0514134	0	0.0286249	0.0315914	0
ENSMUSG00000002058	15.0886	17.2178	15.6725	14.7237	15.6757	1.09986	15.3222	14.5942	14.0372	20.848	13.4976	15.6598	2.97802	26.5331	27.1367	27.3486	23.2888	29.3657	26.7346	2.20088	11.6386	10.8174	9.93451	15.3071	9.58091	11.4557	2.2969	20.2634	16.1112	20.6951	22.6056	15.3916	19.0134	3.1159	14.5547	13.0505	16.8824	13.5598	17.4973	15.109	1.98704	26.6283	25.8972	29.5449	26.4265	33.9471	28.4888	3.36672	7.77635
ENSMUSG00000002059	12.4212	14.5205	12.5518	14.1454	13.4097	1.07833	10.1698	7.93389	10.3792	10.1738	7.90479	9.31229	1.27444	17.6512	15.5687	16.0988	15.3553	19.6931	16.8734	1.81401	19.5972	15.3814	14.7048	20.5522	13.7726	16.8016	3.06068	15.4028	12.4242	24.1966	19.5582	14.1591	17.1482	4.73777	9.96988	10.6443	9.44163	8.35969	11.5418	9.99146	1.20366	19.812	14.1144	22.7768	18.0718	18.167	18.5884	3.14251	16.6923
ENSMUSG00000002064	27.1595	27.3777	27.3065	27.7348	27.3946	0.244304	27.1345	23.3424	24.0858	33.5235	24.6392	26.5451	4.15283	37.9849	41.2593	41.3785	39.9237	41.6902	40.4473	1.53368	27.1346	24.5312	26.9807	29.4635	23.7458	26.3712	2.28007	29.0967	26.9488	29.2245	33.418	26.2258	28.9828	2.80535	25.7357	23.96	26.72	24.5525	26.3383	25.4613	1.17353	37.4777	42.8636	42.8506	40.5909	46.5446	42.0655	3.33683	22.9603
ENSMUSG00000002068	18.1333	17.2178	15.9708	16.1916	16.8784	0.997549	12.1723	11.6921	11.7234	17.1787	13.3214	13.2176	2.31052	9.22008	9.78463	8.83603	8.14683	9.86828	9.17117	0.711739	7.09401	6.14377	9.58439	7.60003	7.02049	7.48854	1.28337	15.0921	14.9716	14.3205	14.319	16.3374	15.0081	0.825101	14.6196	13.8458	14.7356	14.1083	11.8649	13.8349	1.16003	8.7739	9.0765	8.65393	8.17474	11.0252	9.14086	1.10229	8.0445
ENSMUSG00000002076	0.13472	0.314686	0.390092	0.378101	0.3044	0.117859	0.202496	0.062636	0.242401	0	0.176151	0.136737	0.101527	0.541032	0.385601	0.17241	0.255921	0.217363	0.314466	0.149523	0.0665064	0.021942	0.678347	0.0535213	0.123891	0.188842	0.276119	0.488274	0.178765	0.112229	0.521829	0.286621	0.317544	0.182518	0.173013	0.14274	0.312637	0.109707	0.138501	0.17532	0.0799739	0.471715	0.166541	0.293354	0.822615	0.170493	0.384944	0.274392	0
ENSMUSG00000002083	3.47577	3.5065	3.37315	3.75877	3.52855	0.163727	2.99244	2.60983	3.68008	3.71094	2.84044	3.16675	0.501664	2.34447	1.56651	2.09048	1.96206	3.32565	2.25783	0.659767	3.76869	2.54527	3.12915	3.50565	3.09728	3.20921	0.463855	3.52889	3.84344	3.90558	4.0494	4.12734	3.89093	0.231595	3.3305	3.67046	2.25098	3.31316	4.70904	3.45483	0.880953	2.61802	2.64384	3.24784	2.59638	2.82261	2.78574	0.273415	2.74854
ENSMUSG00000002100	0.862207	0.449551	0.757238	0.689478	0.689618	0.175111	1.32748	1.60766	1.30015	1.58445	1.54132	1.47221	0.146861	0.22543	0.0482002	0	0	0.17389	0.0895041	0.104073	0.487713	0.460783	0.481408	0.561974	0.351025	0.46858	0.0760478	0.377303	0.648022	1.03251	0.208732	0.429932	0.539299	0.317236	1.3841	0.795267	1.29223	1.40425	1.31576	1.23832	0.251985	0.0235857	0	0.0628615	0	0	0.0172894	0.0274464	0.569819
ENSMUSG00000002102	87.7565	105.307	93.0943	93.591	94.9373	7.4007	110.045	103.642	91.0986	137.138	108.531	110.091	16.8543	85.8211	95.364	93.7481	104.16	95.1832	94.8553	6.51507	90.1604	84.2354	88.0757	96.8736	81.2725	88.1235	5.97428	98.0543	97.1587	78.4033	105.681	88.394	93.5382	10.446	118.514	103.65	105.796	100.097	98.4281	105.297	7.93526	90.1683	99.4876	95.6333	88.0198	108.472	96.3561	8.1378	76.5233
ENSMUSG00000002103	87.7565	86.179	90.6391	94.5696	89.786	3.68513	84.3734	80.4038	74.3068	78.43	81.9104	79.8849	3.79967	115.916	110.764	114.976	119.259	115.833	115.35	3.04168	78.8322	82.6337	86.3471	85.4468	81.2725	82.9064	3.06735	93.7708	93.6727	83.4312	90.1721	87.1328	89.6359	4.42845	84.3655	76.7535	80.0558	75.698	77.2836	78.8313	3.48774	112.952	117.641	109.589	109.691	111.427	112.26	3.31145	82.1209
ENSMUSG00000002104	0.026944	0.314686	0.13768	0.355859	0.208792	0.153805	0.179997	0.104393	0.132219	0.333567	0.220189	0.194073	0.089732	0.0901719	0.0482002	0.0431026	0.0853071	0.217363	0.0968289	0.0706343	0.753739	0.460783	0.853405	1.04367	0.516213	0.725561	0.240968	0.599245	0.35753	0.80805	0.417464	0.372607	0.510979	0.192016	0.302773	0.28548	0.104212	0.0658243	0.507837	0.253225	0.177233	0	0.228994	0.167631	0.102827	0.284155	0.156721	0.110734	0.972043
ENSMUSG00000002105	15.3581	16.7008	16.4298	18.1711	16.6649	1.15945	14.4447	15.2623	13.1778	14.26	13.8279	14.1945	0.770592	19.0488	16.5809	17.8445	14.1183	18.3672	17.1919	1.94136	19.3755	13.9771	13.9827	16.5381	13.1737	15.4094	2.55388	16.8011	15.9548	22.8948	19.9548	19.5189	19.0248	2.75933	14.8791	14.0497	16.0487	14.5472	18.1436	15.5337	1.63408	19.9064	16.2378	21.1005	19.4857	20.7433	19.4947	1.93099	16.3236
ENSMUSG00000002107	627.902	540.405	567.974	585.923	580.551	36.7007	521.81	536.206	504.678	364.214	476.974	480.776	68.791	217.63	207.188	198.509	193.221	230.796	209.469	15.0895	588.049	657.317	540.424	505.348	610.886	580.405	59.4454	517.593	541.389	584.512	461.36	606.949	542.361	57.2799	461.491	558.135	518.456	464.193	550.242	510.503	45.9837	207.059	184.715	221.482	179.69	181.329	194.855	18.5316	682.14
ENSMUSG00000002108	2.0208	2.06794	1.51448	2.17964	1.94571	0.295106	2.06996	1.58678	2.15957	2.16819	2.17987	2.03287	0.253153	1.87107	1.54241	1.76721	2.47391	2.04321	1.93956	0.349427	2.61592	2.32585	2.2101	2.19437	1.85837	2.24092	0.272626	1.59799	2.0558	2.19969	2.63002	2.32163	2.16103	0.379253	1.90314	1.59053	1.54234	1.42619	2.46994	1.78643	0.420871	1.88686	2.31076	2.07443	2.54497	1.87543	2.13849	0.287891	1.6089
ENSMUSG00000002109	12.96	13.5315	13.4467	11.6099	12.887	0.887867	13.9272	14.3019	15.2492	17.2204	11.8902	14.5178	1.94542	12.3986	13.1586	14.7411	13.0946	12.7809	13.2348	0.894354	13.7003	12.6605	10.7223	13.6212	11.8109	12.503	1.26082	14.5816	11.2398	12.3677	13.4006	12.9553	12.909	1.237	14.7494	13.8254	13.2141	14.8763	15.3505	14.4031	0.86442	15.1656	12.4281	14.8772	17.3263	14.3214	14.8238	1.75883	13.6756
ENSMUSG00000002111	2.18246	2.09041	1.60626	2.1574	2.00913	0.271377	1.75497	1.71205	3.0851	2.87702	2.40006	2.36584	0.628573	0.991891	0.819403	1.12067	1.7488	1.91279	1.31871	0.483024	2.4829	2.08449	2.14445	3.85353	2.91144	2.69536	0.726267	2.66331	2.21221	2.55883	2.58827	2.46494	2.49751	0.174602	1.49224	2.34502	2.93878	1.75532	2.81619	2.26951	0.6366	1.01419	1.18661	1.86489	1.41387	1.17451	1.33081	0.330763	2.04464
ENSMUSG00000002129	64.2883	71.3438	63.0114	61.7861	65.1074	4.28126	56.564	61.091	56.281	53.8711	55.8179	56.725	2.65764	74.7976	73.7945	72.5416	70.6343	70.4256	72.4387	1.91845	66.4842	70.4997	65.7122	64.6002	62.4204	65.9433	2.97159	66.1833	62.0984	68.3252	67.5456	71.1967	67.0698	3.32919	59.6679	57.5651	63.5903	59.8782	57.0163	59.5436	2.58867	76.3942	68.6358	81.3637	74.4724	73.009	74.775	4.66189	66.1325
ENSMUSG00000002147	7.75986	7.86714	8.65087	9.43027	8.42704	0.777858	9.38233	11.1492	9.96046	11.2996	10.2828	10.4149	0.808094	5.47795	4.84412	5.47403	4.90516	6.04269	5.34879	0.491266	10.8849	10.7955	10.4159	9.84792	8.75497	10.1398	0.875249	7.43508	7.53047	9.00078	9.43468	9.4585	8.5719	1.01135	10.251	11.358	11.9219	11.5631	13.0422	11.6273	1.0074	5.11811	4.99624	7.45956	6.65804	6.34614	6.11562	1.049	12.1003
ENSMUSG00000002190	21.5821	21.6234	19.3669	19.6835	20.564	1.20654	18.4722	20.0226	18.3123	23.0579	17.9234	19.5577	2.11351	19.7927	17.9546	20.172	21.4121	19.4322	19.7527	1.25169	18.5996	19.7039	16.8493	18.4648	16.3536	17.9943	1.37055	19.1981	21.4518	23.1192	19.3286	19.4042	20.5004	1.73452	18.4259	18.1484	17.0283	20.0764	18.4206	18.4199	1.09023	19.7884	18.1322	18.7956	20.7967	20.6486	19.6323	1.15798	23.6977
ENSMUSG00000002204	0	0.292208	0.0229466	0.0444824	0.0899093	0.136083	0.0449992	0.104393	0.0440729	0.20848	0.0880756	0.0980041	0.0671981	0.022543	0	0.129308	0	0	0.0303701	0.0561626	0	0.021942	0.0656465	0.160564	0.0206485	0.0537602	0.0643181	0.0665828	0.0893824	0.0673375	0.0417464	0	0.0530098	0.0340932	0.0865066	0.101957	0.0625273	0.263297	0.230835	0.149025	0.0913193	0	0.0208177	0	0	0.0378874	0.011741	0.0171724	0.0670375
ENSMUSG00000002205	15.5197	15.6444	16.338	14.7904	15.5731	0.633923	14.5122	14.5524	15.2492	17.5123	14.3343	15.2321	1.32153	14.698	15.882	14.8704	13.4785	15.6936	14.9245	0.955684	21.282	21.5471	19.3438	20.2846	17.3447	19.9605	1.70229	16.1574	14.3459	18.5627	17.4291	15.7068	16.4404	1.61918	15.3333	15.6606	15.1316	15.1396	17.0818	15.6694	0.818206	13.2552	14.5099	16.4278	14.8071	17.4471	15.2894	1.65303	15.7873
ENSMUSG00000002210	17.81	21.7133	20.6519	16.9923	19.2919	2.25073	21.4646	24.3445	21.4414	21.2649	18.7601	21.4551	1.97789	16.0731	14.8939	14.3963	11.3458	15.4762	14.4371	1.83866	23.6763	16.0835	17.265	18.6789	14.6811	18.077	3.45975	20.4631	18.7703	22.2887	20.9984	20.0921	20.5225	1.28501	21.0211	18.0261	23.0309	23.3676	25.438	22.1767	2.79945	16.1562	12.6363	19.9061	14.4986	16.2726	15.894	2.68649	16.6588
ENSMUSG00000002221	36.7246	37.0205	39.7894	38.0547	37.8973	1.38428	33.8394	37.5398	39.0706	34.6076	35.3183	36.0752	2.17043	40.7803	40.7773	38.0596	37.2792	40.2339	39.4261	1.64231	31.9674	31.8159	30.2849	32.541	31.7574	31.6733	0.835809	38.618	36.3563	36.4521	39.4712	41.904	38.5603	2.30845	35.2514	39.539	38.1	34.9747	39.5652	37.4861	2.24806	42.7845	39.0747	42.4734	41.4135	37.338	40.6168	2.34037	29.5635
ENSMUSG00000002222	191.329	171.931	170.493	180.265	178.505	9.57363	173.742	171.059	173.096	146.228	196.255	172.076	17.7313	163.865	165.64	161.915	165.24	163.979	164.128	1.45873	209.429	224.577	205.189	180.929	219.7	207.965	16.9887	159.288	185.714	177.569	148.2	185.071	171.168	16.6924	183.113	184.318	179.724	184.747	177.582	181.897	3.11477	152.458	169.019	148.688	166.4	152.989	157.911	9.14396	228.631
ENSMUSG00000002227	10.4812	14.6554	12.5747	10.876	12.1468	1.90309	11.5423	12.1931	9.34344	7.42188	6.34145	9.36844	2.53264	13.0975	12.3633	9.52567	9.17051	10.8681	11.005	1.71727	15.0526	11.7609	11.2037	11.9353	8.342	11.6589	2.38815	9.6989	9.1617	12.8166	14.0476	11.6082	11.4666	2.05801	8.30463	8.52363	8.60793	8.95211	14.1733	9.71232	2.50461	13.3495	10.2423	14.8982	11.6966	13.2795	12.6932	1.77741	8.4132
ENSMUSG00000002228	0.646655	0.561939	0.390092	0.511548	0.527559	0.107268	0.314994	0.31318	1.36626	1.87632	0.550473	0.884244	0.703226	0.383231	0.265101	0.452577	0.170614	0.282572	0.310819	0.109412	0.620726	0.416898	0.70023	0.294367	0.309728	0.46839	0.183756	0.488274	0.379875	0.830496	0.647068	0.487256	0.566594	0.175651	0.583919	0.489395	0.333479	0.570478	0.438587	0.483172	0.102721	0.566058	0.0832706	0.293354	0.462721	0.303099	0.3417	0.184117	0.201112
ENSMUSG00000002233	7.08626	9.19332	10.1424	9.85286	9.06871	1.38001	8.05485	7.78774	10.0045	9.88194	7.94883	8.73558	1.10738	8.38599	7.06133	7.60761	8.9999	9.45529	8.30202	0.980516	9.66559	8.82069	8.40275	9.71412	7.04114	8.72886	1.09674	8.78893	9.07231	9.96596	10.1861	9.8311	9.56888	0.604628	7.8721	8.15659	7.81592	8.77658	9.04874	8.33398	0.552261	8.39653	8.38952	10.0159	9.58861	10.078	9.29372	0.843542	7.77635
ENSMUSG00000002240	0	0	0	0	0	0	0	0	0	0	0	0	0	0	0	0	0	0	0	0	0	0	0	0	0	0	0	0	0	0	0	0	0	0	0	0	0	0	0	0	0	0	0	0	0	0	0	0	0
ENSMUSG00000002249	1.21248	1.82068	2.50118	1.8905	1.85621	0.526882	1.10248	1.60766	1.10182	0.792223	1.49729	1.22029	0.330884	1.66818	2.12081	1.65945	2.94309	2.65183	2.20867	0.5782	1.59615	1.97478	1.66305	2.5155	1.54864	1.85962	0.402557	2.19723	1.63123	2.87307	2.08732	1.8917	2.13611	0.464722	1.23272	1.81484	1.5215	1.90891	2.42377	1.78035	0.446825	3.11332	1.95686	3.16403	1.49099	2.59529	2.4641	0.73021	1.91057
ENSMUSG00000002250	13.445	16.2513	12.8501	14.9016	14.362	1.52613	16.5147	17.9765	21.1329	18.513	19.0904	18.6455	1.6875	12.2859	11.9054	10.9912	9.17051	12.281	11.3268	1.31601	16.5157	14.021	14.3109	13.9691	13.8139	14.5261	1.12669	12.562	11.7314	15.9366	15.5296	17.3119	14.6143	2.36571	18.5773	18.7194	18.7582	19.5718	23.1759	19.7605	1.94864	12.241	10.4088	13.5781	12.1336	12.2566	12.1236	1.12778	13.6756
ENSMUSG00000002257	1.07776	1.25874	0.894917	1.08982	1.08031	0.148667	1.73247	1.10657	1.76291	1.41766	1.21104	1.44613	0.297372	0.924262	1.2532	1.16377	1.10899	1.4346	1.17696	0.187643	0.886751	1.40429	1.57552	1.36479	1.03243	1.25276	0.283811	1.35385	1.09493	1.16718	2.2543	1.49043	1.47214	0.464055	1.44898	1.85562	1.45897	1.31649	2.05443	1.6269	0.312774	1.58024	1.26988	1.6344	1.28534	2.12169	1.57831	0.346186	1.54186
ENSMUSG00000002265	805.409	775.318	753.933	731.336	766.499	31.5496	481.874	463.444	378.63	270.523	390.814	397.057	83.6517	1964.85	2101.94	1858.78	1756.13	1653.22	1866.98	175.236	510.702	625.304	544.822	535.855	569.135	557.164	43.4494	813.731	746.052	712.566	694.033	709.846	735.246	47.7879	406.711	412.05	439.984	430.754	448.12	427.524	17.7661	2061.11	2010.36	1735.67	1993.35	1592.61	1878.62	203.75	587.617
ENSMUSG00000002266	18.0525	17.6898	17.9901	14.1454	16.9695	1.88934	3.03744	2.58896	2.02735	1.12579	1.60738	2.07738	0.760322	61.2718	74.1319	59.3954	53.061	47.4721	59.0664	10.0304	3.32532	6.71426	5.25172	6.20847	7.08244	5.71644	1.50309	18.3547	15.3738	6.64397	15.7592	13.4999	13.9263	4.42378	1.85989	2.40619	1.98003	1.86502	2.49302	2.12083	0.305495	69.5779	66.1377	53.1808	64.1383	45.2186	59.6507	10.1355	8.01098
ENSMUSG00000002274	26.2704	26.7932	30.955	26.7784	27.6992	2.18404	23.1071	17.5172	34.3989	33.4401	22.6795	26.2286	7.36526	29.0805	24.9677	36.7665	34.1655	34.5172	31.8995	4.78727	32.1669	22.1614	30.1974	40.1142	26.1617	30.1603	6.76534	26.2336	26.703	37.911	35.1296	28.4328	30.882	5.30375	20.9346	26.6924	24.3648	21.7659	29.8008	24.7117	3.63617	28.1142	30.8934	36.4178	29.3314	35.8793	32.1272	3.8056	21.0498
ENSMUSG00000002279	11.047	13.3517	12.0929	11.0094	11.8752	1.10496	11.2048	12.5063	10.0266	9.04802	9.73236	10.5036	1.36415	11.9252	12.532	10.905	11.1326	11.5854	11.6161	0.647107	17.0035	15.9957	13.9608	17.0733	13.9171	15.5901	1.56648	13.5829	10.6812	14.904	14.8617	13.5572	13.5174	1.71609	11.0728	11.5008	12.4638	11.5412	15.1428	12.3443	1.64461	13.7033	12.1575	14.2905	11.8251	12.4649	12.8883	1.05761	14.0779
ENSMUSG00000002280	17.0286	18.1619	17.7607	16.3473	17.3246	0.802896	18.3147	17.1831	16.4612	18.9716	17.7032	17.7268	0.97379	16.7494	14.6529	15.9264	16.4216	17.2151	16.1931	0.981045	24.2305	20.9107	18.1403	22.6663	19.0999	21.0095	2.50041	17.7554	17.4296	22.4683	20.1009	19.9202	19.5349	2.0416	19.2693	17.6794	20.5298	18.1017	19.1824	18.9525	1.11645	17.1233	16.9872	17.5384	15.8868	17.9018	17.0875	0.761488	19.0051
ENSMUSG00000002289	2.15552	1.43856	2.34055	1.4012	1.83396	0.484306	1.37247	1.58678	2.22568	2.66854	1.01287	1.77327	0.667047	2.52481	3.10891	2.80167	3.41228	2.36926	2.84339	0.424904	1.4188	1.31652	1.26917	3.58593	0.722698	1.66262	1.10867	1.77554	1.54185	1.3243	2.21256	1.94902	1.76065	0.345759	0.713679	1.44779	0.812855	0.702126	2.00827	1.13694	0.576429	2.52367	2.14422	2.28397	3.4447	3.06888	2.69309	0.548516	1.00556
ENSMUSG00000002290	0	0.0674327	0.13768	0.133447	0.0846399	0.0649496	0.0899983	0.125272	0.0661093	0.125088	0.0440378	0.090101	0.0359114	0.180344	0.0241001	0	0.0426535	0.0217363	0.0537668	0.0723571	0.155181	0.021942	0.0437643	0.107043	0.0619455	0.0779752	0.0533216	0.0887771	0	0.112229	0.229605	0.0859863	0.10332	0.0824837	0.0216266	0.0407829	0.229267	0.0219414	0.0692506	0.0765737	0.087541	0.094343	0.124906	0.0209538	0.205654	0.0757748	0.104326	0.0681113	0
ENSMUSG00000002297	3.44883	3.46154	3.07484	2.75791	3.18578	0.336956	2.99244	3.29883	3.90045	2.41836	2.86246	3.09451	0.550618	2.59244	2.94021	2.4353	2.26064	2.26057	2.49783	0.283334	1.79567	2.65499	2.95409	2.00705	2.91144	2.46465	0.532056	2.44137	2.68147	1.9079	2.17081	2.26431	2.29317	0.290251	3.3305	2.79363	2.52194	3.51063	3.13936	3.05921	0.400937	2.42933	2.37321	2.49351	2.44214	3.18254	2.58415	0.337238	2.71502
ENSMUSG00000002307	16.8669	20.9491	16.4757	17.4149	17.9266	2.05146	16.1097	17.4546	17.2325	17.2621	15.4132	16.6944	0.890637	18.6881	20.4128	20.3013	16.6349	18.4976	18.9069	1.54835	17.602	17.8389	17.2869	17.1001	15.4451	17.0546	0.943573	18.3103	16.2676	19.1463	19.9965	19.003	18.5447	1.40711	18.1664	14.8654	15.9236	15.9953	18.6746	16.7251	1.62105	19.1045	16.7999	19.5918	19.1001	21.0086	19.121	1.51435	15.9884
ENSMUSG00000002308	9.53816	9.48553	10.1653	9.09666	9.57142	0.442202	9.89982	8.64377	8.66032	9.88194	6.49558	8.71628	1.38739	9.71603	10.6763	9.78429	6.56865	10.5421	9.45748	1.6719	9.04486	8.57933	7.92135	9.50003	8.92015	8.79315	0.588415	8.50041	8.51367	10.9311	9.83127	9.31519	9.41833	1.01621	8.17487	8.76833	8.56624	7.59174	8.4024	8.30072	0.452215	9.22203	10.0757	9.74353	9.40866	9.90755	9.6715	0.351935	6.8043
ENSMUSG00000002319	59.0612	67.2978	58.881	54.5799	59.955	5.3154	50.2416	62.2393	43.5881	54.4132	45.8214	51.2607	7.41557	75.5866	73.8668	63.9427	57.4543	64.622	67.0945	7.5326	54.3357	49.3037	44.1582	46.9114	40.3059	47.003	5.29184	69.5125	51.6407	64.9134	69.7373	68.3018	64.8211	7.61619	56.0346	47.7568	66.2581	54.5025	60.1326	56.9369	6.85769	82.5973	62.5154	82.0761	79.5366	79.8098	77.307	8.37791	45.3509
ENSMUSG00000002320	16.0586	19.8477	18.1049	17.2814	17.8231	1.59009	16.4472	17.6634	13.2439	12.4254	15.8096	15.1179	2.20717	20.3338	18.1715	17.5643	15.6538	18.5193	18.0485	1.69027	15.4295	16.1713	15.2738	16.2972	15.5277	15.7399	0.462439	18.2881	16.5804	20.4033	20.1217	17.6272	18.6041	1.63475	14.8359	14.4779	16.5281	14.5252	18.1206	15.6975	1.59413	18.9629	18.5277	22.9444	19.0487	21.7474	20.2462	1.97281	14.1114
ENSMUSG00000002324	8.19096	7.12539	9.84409	7.09495	8.06385	1.29163	4.47742	1.77469	3.15121	2.87702	2.7964	3.01535	0.969847	17.6962	16.123	16.4436	15.3979	16.5196	16.4361	0.832293	6.78365	5.48551	7.15547	9.23242	6.19455	6.97032	1.41357	11.0971	5.74282	14.1633	12.2526	8.68462	10.3881	3.26771	3.0061	2.18189	2.37604	2.54521	3.67028	2.7559	0.595162	21.7225	15.6341	24.0759	22.0564	17.5797	20.2137	3.48208	5.22892
ENSMUSG00000002325	15.5197	18.0045	14.6399	11.988	15.038	2.48282	15.3672	17.893	16.329	10.3406	9.44611	13.8752	3.75834	19.9731	19.8826	16.9178	13.2226	14.7807	16.9553	3.01411	16.028	16.1932	16.6086	12.1493	10.3862	14.2731	2.82132	12.9615	11.4186	16.0039	16.5107	19.2323	15.2254	3.07938	11.7	12.969	14.027	13.8451	20.6828	14.6448	3.49855	16.2742	14.8222	18.1041	16.478	20.2508	17.1859	2.07101	12.9718
ENSMUSG00000002326	16.2472	17.1729	18.036	15.8357	16.823	0.983199	15.2097	16.181	14.6983	16.6784	12.2866	15.0108	1.71091	14.9685	16.6291	15.3876	16.4216	15.6501	15.8114	0.699452	15.8285	18.3874	15.4269	20.3916	16.5395	17.3148	2.06104	15.425	15.0833	17.9567	19.4747	16.796	16.9471	1.81805	14.5331	14.4372	14.3813	15.6442	16.0892	15.017	0.793346	16.0147	15.6132	18.1879	14.73	18.4133	16.5918	1.6296	18.5359
ENSMUSG00000002329	30.4736	32.7048	37.2653	32.8058	33.3124	2.84662	39.1043	37.1432	35.5007	47.3249	32.9843	38.4115	5.46498	35.8208	34.3667	35.1933	37.4498	36.5822	35.8826	1.19608	30.3269	26.3524	27.4184	31.7381	25.8932	28.3458	2.56328	34.6009	34.2335	31.9853	36.8203	29.4933	33.4267	2.78815	37.1113	33.5643	34.786	32.8244	35.5486	34.7669	1.68279	31.4398	31.1849	33.8404	33.2388	40.0659	33.954	3.60101	24.4016
ENSMUSG00000002332	42.5176	42.7523	44.0575	42.3473	42.9187	0.777155	43.7392	43.8243	41.6268	56.5814	41.4396	45.4423	6.32806	42.8993	40.4399	46.8956	46.7909	47.7112	44.9474	3.13626	44.2932	38.4863	42.3201	44.1283	39.1289	41.6714	2.73589	46.4304	44.6018	46.418	49.5738	43.1078	46.0264	2.42117	43.1019	39.9265	44.0609	42.4567	44.7589	42.861	1.86245	45.7563	48.4427	51.274	45.0896	55.6755	49.2476	4.34598	38.4795
ENSMUSG00000002341	188.608	205.445	190.503	186.937	192.873	8.50675	208.256	237.036	213.379	173.33	181.26	202.652	25.7202	95.9655	85.2179	71.852	75.6674	85.0106	82.7427	9.4178	186.018	179.486	170.987	156.015	155.091	169.519	13.8226	200.681	175.882	203	179.551	205.622	192.947	14.0729	197.776	204.526	216.324	205.218	237.783	212.325	15.7093	93.8241	79.69	100.201	85.372	79.8666	87.7908	9.00951	164.845
ENSMUSG00000002342	20.6121	22.545	22.327	19.1719	21.164	1.58458	21.2171	19.3754	19.7446	23.5165	17.5271	20.2761	2.23812	24.8198	25.0159	23.34	22.1372	24.649	23.9924	1.22787	22.2353	19.7698	20.3504	22.3184	16.9731	20.3294	2.18901	20.4409	19.9099	21.6154	24.9643	21.4966	21.6854	1.96805	20.1777	18.5562	19.6544	18.5625	21.9755	19.7853	1.41192	25.5434	26.0013	28.4553	27.3262	28.5103	27.1673	1.3679	19.7425
ENSMUSG00000002343	14.8731	18.8811	16.7281	16.97	16.8631	1.63935	17.4822	17.559	15.6679	20.431	16.5582	17.5397	1.79097	20.3338	18.1233	20.3013	16.7628	19.6496	19.0342	1.55419	15.895	11.8926	13.8952	15.655	12.5336	13.9743	1.79786	18.8651	16.6922	18.4056	20.7479	18.1431	18.5708	1.46339	19.81	15.0693	19.1959	18.6502	19.2286	18.3908	1.90157	20.8262	19.4229	23.0283	20.514	23.6417	21.4866	1.77921	9.85451
ENSMUSG00000002345	15.5197	18.1843	15.7184	14.8126	16.0588	1.46939	16.7397	16.9952	14.0592	17.7625	15.127	16.1367	1.50658	17.3581	17.2557	17.9953	15.9951	18.1281	17.3464	0.846545	14.188	14.9425	15.0987	17.1803	13.8139	15.0447	1.30606	17.933	16.8933	18.9443	20.6644	16.9966	18.2863	1.56662	16.3714	14.8246	16.2779	14.8544	18.3283	16.1313	1.43562	18.6799	15.4051	20.1576	18.0975	19.5499	18.378	1.84041	14.1449
ENSMUSG00000002346	23.6299	28.9736	26.2739	23.976	25.7133	2.46998	31.9044	36.8926	28.427	23.1412	24.0447	28.882	5.69798	28.8099	28.1489	23.534	18.5116	26.3009	25.0611	4.19383	30.8368	26.3963	24.6393	26.7874	25.3357	26.7991	2.41202	23.4594	20.9825	30.0999	29.0137	31.9296	27.097	4.65469	27.7902	26.0807	31.2845	27.6462	42.9815	31.1566	6.87868	28.4444	23.9195	33.7985	27.1977	30.6888	28.8098	3.7103	25.3066
ENSMUSG00000002365	12.96	16.1389	15.489	15.5021	15.0225	1.40803	16.1097	15.9095	18.2682	16.8452	16.3601	16.6985	0.944608	19.5899	19.3765	21.8746	18.9382	20.5408	20.064	1.16945	20.0849	18.8043	18.9718	20.3916	19.9465	19.6398	0.707389	15.4694	15.776	16.5201	15.968	16.0221	15.9511	0.384651	16.1767	16.354	14.548	15.1396	18.0744	16.0585	1.35009	20.5432	19.298	22.3577	17.5577	22.6945	20.4902	2.14305	17.2957
ENSMUSG00000002372	47.9333	55.542	51.9052	49.331	51.1779	3.34231	52.7615	52.2593	47.18	51.0358	48.9921	50.4457	2.33336	59.7164	57.0931	56.4213	53.1037	59.3618	57.1392	2.66388	51.6533	43.2477	45.0335	49.7481	43.2793	46.5924	3.87828	55.6189	48.1548	51.7826	57.1299	51.6778	52.8728	3.55458	52.6609	46.2071	53.5442	45.7479	53.8539	50.4028	4.06662	58.3747	56.0411	63.3015	57.8144	65.1284	60.132	3.87957	45.0492
ENSMUSG00000002379	29.7192	33.1319	37.403	36.2309	34.1213	3.4437	32.0619	30.3785	31.5562	41.4458	32.61	33.6105	4.45693	35.0318	27.4741	38.4044	35.4451	42.1467	35.7004	5.40949	41.5221	28.6343	29.8473	41.3987	29.0937	34.0992	6.73389	34.1348	33.2949	43.7021	47.2151	38.6079	39.391	6.02505	36.203	31.464	32.9936	28.9627	35.941	33.1129	3.06203	36.5107	39.387	45.0717	39.5112	49.1399	41.9241	5.0877	24.9044
ENSMUSG00000002384	0.0538879	0.404596	0.275359	0.333618	0.266865	0.151501	0.0674988	0.0835147	0.132219	0	0.0660567	0.0698577	0.0473696	0.518489	0.265101	0.603436	0.72511	0.695561	0.561539	0.184528	0.243857	0.241362	0.0875287	0.321128	0.0619455	0.191164	0.111383	0.288526	0.469258	0.336688	0.292224	0.229297	0.323198	0.0901309	0.216266	0.28548	0.0833698	0.219414	0.0923341	0.179373	0.0880563	0.754744	0.457988	0.628615	0.514134	0.663029	0.603702	0.118542	0.0335187
ENSMUSG00000002393	16.1664	19.0385	17.8983	19.0607	18.041	1.36252	19.5521	16.7865	18.0038	20.3893	16.0518	18.1567	1.82095	15.487	12.5561	16.1204	16.6775	18.5628	15.8808	2.18481	18.777	13.5602	16.2366	18.5987	15.5277	16.54	2.19307	18.0661	16.0888	22.5581	22.376	20.4361	19.905	2.80051	18.9666	16.5783	19.5502	13.9328	24.7225	18.7501	4.00871	16.3921	16.446	21.4777	15.8868	21.4253	18.3256	2.86196	13.7762
ENSMUSG00000002395	30.5545	36.5036	32.8366	33.1616	33.2641	2.4515	34.2894	31.2971	32.3054	44.0309	29.8576	34.3561	5.64369	38.1202	37.0659	38.9863	43.5493	44.9941	40.5432	3.50833	37.3987	33.308	33.3047	40.7297	32.7279	35.4938	3.47361	36.332	34.5239	36.5867	44.6686	35.1971	37.4617	4.11522	33.3915	36.2356	30.6175	30.9155	38.411	33.9142	3.38169	39.1288	38.1588	41.3629	41.9791	44.8397	41.0938	2.61552	26.7815
ENSMUSG00000002396	15.2772	18.1169	17.0493	15.2352	16.4197	1.41246	16.1772	16.6821	15.3374	15.5526	15.6334	15.8765	0.546358	8.31836	9.23033	8.59896	6.14211	9.23792	8.30554	1.2739	17.9789	18.4313	17.8996	14.8522	15.3418	16.9008	1.66805	15.2031	15.8877	16.3181	15.7801	17.8852	16.2148	1.01492	15.0305	18.0261	14.2771	13.9767	16.6432	15.5907	1.70903	8.6088	7.84826	9.28255	9.12589	7.44487	8.46207	0.797939	15.251
ENSMUSG00000002409	22.1749	23.579	21.5469	21.1292	22.1075	1.07101	16.3572	19.2919	15.8883	10.4657	15.6995	15.5405	3.18747	20.0633	19.3283	16.0342	14.0757	17.1717	17.3346	2.43714	23.4989	22.71	18.9718	18.4113	19.8019	20.6788	2.28598	21.7282	17.9212	26.2616	23.7328	25.8819	23.1051	3.42189	16.9337	20.6362	19.842	19.6376	23.2682	20.0635	2.2707	20.2602	17.237	22.3158	20.077	14.8897	18.9559	2.9041	20.4464
ENSMUSG00000002413	227.569	192.251	205.624	220.032	211.369	15.6631	194.261	191.374	175.212	136.888	197.047	178.956	24.9976	187.467	196.777	180.32	188.657	181.15	186.874	6.65815	183.824	224.73	199.193	182.989	226.204	203.388	21.1692	200.059	208.328	207.22	167.445	206.998	198.01	17.3962	188.865	197.96	198.274	198.241	177.951	192.258	8.95419	187.695	180.198	169.391	177.196	141.339	171.164	17.9162	227.76
ENSMUSG00000002416	36.563	34.0985	35.8196	33.2729	34.9385	1.51606	30.8919	27.0379	28.405	32.0225	26.1364	28.8987	2.50337	49.4593	46.2722	49.805	48.1132	42.9509	47.3201	2.80927	34.7163	34.2296	31.4228	33.1297	30.1055	32.7208	1.93327	32.1373	35.9541	37.2377	33.5641	32.7895	34.3365	2.17139	28.7634	29.6492	26.5116	24.9474	30.8627	28.1469	2.39391	41.11	48.0263	43.102	41.8505	50.8827	44.9943	4.25497	29.3624
ENSMUSG00000002428	43.7301	43.6514	39.3534	40.6125	41.8368	2.20178	41.4217	36.4959	43.0812	39.6528	37.5202	39.6344	2.71087	55.2078	56.7075	53.7705	56.9425	48.3198	54.1896	3.52084	41.3226	50.4228	43.6549	40.9706	45.5919	44.3926	3.85618	44.1	49.2497	42.894	38.845	43.7384	43.7654	3.71349	43.0803	43.4746	39.5381	38.6389	34.7869	39.9037	3.56221	51.4405	63.2857	48.11	56.2977	51.4889	54.1246	5.89437	50.3116
ENSMUSG00000002455	57.3906	59.071	54.3605	53.6013	56.1059	2.56657	49.5891	50.0253	40.3046	44.9482	45.447	46.0628	3.96592	76.5785	74.3488	71.3779	76.819	72.621	74.349	2.39194	59.6119	57.7075	47.725	54.8326	51.6419	54.3038	4.75412	59.1477	58.0762	54.9474	58.6745	54.6873	57.1066	2.12601	48.7464	44.4126	49.0214	48.4248	46.421	47.4052	1.96055	76.6773	73.6529	74.0508	76.9145	78.9194	76.043	2.18615	54.7696
ENSMUSG00000002458	15.9508	17.7797	16.751	15.6578	16.5349	0.949872	16.4472	16.6612	15.5136	19.8056	16.6903	17.0236	1.62742	17.065	17.2316	17.5212	15.6965	17.6281	17.0285	0.777673	12.1707	9.83003	12.9542	11.5606	12.3272	11.7685	1.19171	16.8455	15.3961	13.7144	17.4291	15.7642	15.8298	1.43671	16.3497	15.7626	15.9862	14.613	13.55	15.2523	1.15215	19.5762	19.2772	20.0947	18.7402	20.194	19.5764	0.599756	10.4914
ENSMUSG00000002459	28.7762	32.2103	31.1156	33.006	31.277	1.83854	31.2744	29.3137	30.6086	35.7751	33.1385	32.022	2.51118	16.6593	15.1108	19.0298	20.0472	19.5844	18.0863	2.11363	57.0846	63.6977	49.4975	56.2509	61.4912	57.6044	5.4786	31.6047	33.0491	43.7918	33.7937	35.4837	35.5446	4.8176	35.4244	38.3971	31.2011	36.4667	34.833	35.2645	2.64486	15.1656	17.5285	18.6908	15.4754	17.3145	16.835	1.4824	64.9928
ENSMUSG00000002475	82.5563	74.5581	88.2756	82.1368	81.8817	5.62842	59.0839	49.7121	79.243	71.5502	58.9446	63.7068	11.649	75.9699	79.217	91.7654	91.3212	82.4892	84.1525	7.13141	64.489	72.4087	73.4803	80.5763	66.2404	71.4389	6.40168	73.1967	87.3043	88.2346	76.4584	74.5788	79.9546	7.23476	52.7906	60.3383	49.5633	51.9793	59.0015	54.7346	4.68297	74.6961	85.7479	77.8854	77.4801	92.1989	81.6017	7.21075	68.4118
ENSMUSG00000002477	34.2727	37.4027	34.4658	33.2951	34.8591	1.77147	33.9519	31.9026	30.873	54.2881	32.6981	36.7427	9.87254	43.7559	45.2841	48.2964	53.1463	49.624	48.0213	3.69445	35.3592	34.3173	35.1865	38.241	36.2588	35.8726	1.4926	36.0657	41.384	34.6788	38.0727	31.9583	36.4319	3.55094	36.4409	32.9934	27.9706	31.1569	30.4933	31.811	3.15226	41.2515	50.5453	43.4163	40.3853	48.5527	44.8302	4.5023	32.3791
ENSMUSG00000002486	11.8553	13.4191	11.7946	9.1189	11.547	1.78483	10.7323	9.62507	8.02126	8.58936	7.2222	8.83804	1.37364	14.698	15.4482	13.0816	12.8387	13.1287	13.8391	1.16254	11.5499	12.2656	8.18393	9.44651	9.31248	10.1517	1.69538	10.8308	9.74268	11.7167	12.7326	11.4075	11.2861	1.10477	8.10999	8.76833	9.00394	6.88961	9.99516	8.55341	1.15029	16.2742	13.9686	14.6048	15.7325	14.4919	15.0144	0.95355	9.6534
ENSMUSG00000002489	234.628	225.562	211.132	211.736	220.765	11.3947	68.6912	71.0501	72.0812	60.2923	81.2278	70.6685	7.50357	66.7498	59.5272	52.3912	54.3833	70.556	60.7215	7.81107	109.58	102.469	109.017	89.0059	104.709	102.956	8.34461	199.194	202.406	225.065	153.084	221.501	200.25	28.7131	76.9908	99.4492	68.3632	74.2279	82.7313	80.3525	11.8627	57.6436	52.856	64.3073	53.9841	48.6284	55.4839	5.88788	107.763
ENSMUSG00000002496	88.9151	109.241	93.7827	80.1796	93.0296	12.1851	82.4385	98.1089	78.3615	57.7072	76.5598	78.6352	14.4573	89.3153	93.0022	76.5502	72.3831	79.4244	82.135	8.70763	91.8674	90.6425	80.7233	81.4594	74.0042	83.7394	7.46301	105.711	74.7013	102.712	102.78	105.305	98.2418	13.2326	82.3542	81.6066	94.2704	85.5936	101.983	89.1616	8.75551	104.438	76.151	108.897	92.7242	81.0979	92.6616	14.2178	93.2827
ENSMUSG00000002500	0.943039	0.472029	0.183573	0.311377	0.477504	0.332037	0.269995	0.396695	0.132219	0.291872	0.330284	0.284213	0.0976445	0.383231	0.409701	0.301718	0.298575	0.282572	0.335159	0.0572049	1.01976	0.702145	0.70023	0.642256	0.516213	0.716121	0.185786	0.31072	0.290493	0.718267	0.354844	0.487256	0.432316	0.177262	0.151386	0.183523	0.270952	0.197473	0.323169	0.225301	0.0700809	0.259443	0.27063	0.209538	0.282774	0.322043	0.268886	0.0407212	0.670375
ENSMUSG00000002504	26.2704	31.8732	27.4212	25.3327	27.7244	2.89474	28.1245	27.8939	30.1899	30.4797	23.3621	28.01	2.84962	35.9335	31.0891	29.8054	29.9854	29.4962	31.2619	2.67966	24.8734	23.7413	22.8888	30.4001	20.8963	24.56	3.5739	27.188	24.4237	36.4521	36.4654	30.0092	30.9077	5.4386	28.8499	26.4273	29.2419	28.4142	32.894	29.1655	2.3489	33.7984	25.689	40.6504	34.7298	38.4367	34.6609	5.73095	19.8766
ENSMUSG00000002524	87.2715	95.642	89.5147	86.4738	89.7255	4.14909	85.1834	79.5686	70.9132	97.6936	79.3562	82.543	9.88391	99.0313	104.088	110.17	105.653	109.247	105.638	4.4613	96.8333	86.5174	86.9379	97.3285	82.594	90.0422	6.64727	94.4367	91.5723	96.0233	107.163	91.1169	96.0624	6.5285	85.0143	80.5871	82.4944	76.5756	82.2927	81.3928	3.12222	103.117	106.774	113.926	109.074	117.337	110.045	5.65424	76.825
ENSMUSG00000002546	91.5556	95.7769	87.5183	86.4071	90.3145	4.26083	82.7985	93.1815	75.2103	77.6795	87.2169	83.2173	7.24976	106.155	110.354	104.524	98.9562	102.443	104.486	4.24191	85.2168	86.276	80.22	87.4806	82.9863	84.436	2.87839	96.7449	84.8462	93.5767	98.5214	94.6423	93.6663	5.28686	92.8215	81.6474	91.019	90.7937	93.9499	90.0463	4.87304	113.872	101.965	112.333	114.549	100.231	108.59	6.91355	87.0482
ENSMUSG00000002550	23.2796	30.2098	28.3161	26.1557	26.9903	2.97709	25.8745	25.6181	26.0471	26.6854	22.7455	25.3941	1.53213	31.7631	32.4869	30.3011	26.6585	35.7779	31.3975	3.323	32.1447	27.3178	26.3024	29.9452	25.3357	28.2092	2.79238	28.4531	23.3735	30.0325	32.6874	29.8086	28.871	3.43476	26.298	23.2463	25.261	22.9727	32.2015	25.9959	3.73635	30.6143	34.1618	38.597	32.1077	39.1945	34.935	3.83449	23.329
ENSMUSG00000002565	0.215552	0.0224776	0.160626	0.0889649	0.121905	0.0841425	0.0899983	0.0417573	0.176291	0.0833919	0.110095	0.100307	0.0492186	0.112715	0.168701	0.517231	0.298575	0.282572	0.275959	0.15566	0.17735	0	0.109411	0.080282	0.14454	0.102317	0.0678553	0.0887771	0.111728	0	0.0626195	0.200635	0.0927519	0.0733578	0.0648799	0.14274	0.0416849	0.131649	0	0.0761907	0.0604732	0.353786	0.645347	0.0628615	0.0257067	0.15155	0.24785	0.255963	0
ENSMUSG00000002578	18.1602	21.4436	20.193	18.0599	19.4642	1.64536	16.8072	18.9787	14.9407	14.5936	14.4444	15.9529	1.93863	22.6332	22.8228	19.4177	19.7912	18.7367	20.6803	1.90828	11.9268	12.858	13.5013	10.9451	14.0616	12.6586	1.24399	19.997	17.7871	21.346	19.5373	21.1813	19.9697	1.44167	16.8039	17.1492	16.6948	15.0079	20.5905	17.2493	2.04347	25.4018	22.4831	24.956	23.753	21.8231	23.6834	1.53939	11.4634
ENSMUSG00000002580	27.7523	31.5135	29.9453	28.6912	29.4756	1.6288	34.7169	28.1236	32.7902	49.5765	34.1293	35.8673	8.08887	24.8424	23.4494	29.1804	28.1513	29.1049	26.9457	2.63429	36.246	30.6969	39.6067	40.6494	32.6453	35.9689	4.30286	30.1176	33.0938	31.8282	37.0081	31.0697	32.6235	2.68199	32.1588	36.358	31.1803	31.3543	36.0565	33.4216	2.57179	25.85	25.5016	29.3982	25.2954	31.8254	27.5741	2.90951	29.3624
ENSMUSG00000002588	0	0	0	0	0	0	0	0	0	0	0	0	0	0	0.0964003	0	0	0	0.0192801	0.0431115	0	0	0	0	0	0	0	0.0221943	0	0	0	0.0573242	0.0159037	0.02507	0	0	0.0416849	0	0	0.00833698	0.018642	0	0	0	0.128534	0	0.0257067	0.057482	0
ENSMUSG00000002602	39.4729	43.2019	49.2663	51.3327	45.8185	5.45917	43.1767	42.5716	56.0607	40.8203	42.1442	44.9547	6.26847	47.8813	44.9708	46.2491	41.4592	49.9717	46.1064	3.20145	46.6431	45.3542	42.9547	51.4607	42.3707	45.7567	3.63317	50.7805	46.7246	54.3189	47.0064	46.8052	49.1271	3.3671	42.9505	46.309	40.476	38.3098	51.6378	43.9366	5.23323	49.5301	44.7788	53.2227	45.6808	48.9884	48.4402	3.36826	42.4012
ENSMUSG00000002603	2.77523	2.74226	3.85503	3.26946	3.16049	0.522047	3.64493	3.8208	4.38525	2.54345	3.83129	3.64514	0.67583	2.81787	2.12081	2.90942	2.68717	2.73877	2.65481	0.31011	4.14556	3.15965	4.00444	4.20142	2.95274	3.69276	0.590074	3.81742	2.74851	3.68112	3.61106	3.52544	3.47671	0.420882	3.41701	3.36459	4.31439	3.81781	4.52437	3.88763	0.521413	2.09913	1.7695	2.97544	2.59638	2.21641	2.33137	0.465808	2.98317
ENSMUSG00000002608	34.3536	39.4256	37.0358	33.0504	35.9664	2.84101	33.2769	34.7421	29.5949	30.0628	29.2191	31.3792	2.47452	33.4312	33.4509	32.4347	29.6442	32.4306	32.2783	1.55647	42.5641	39.1446	35.7336	32.1663	32.1084	36.3434	4.53592	36.443	31.3285	41.0983	38.1353	42.1906	37.8392	4.30066	32.4183	31.3213	33.1395	31.5957	39.7037	33.6357	3.4665	37.8315	32.1633	37.0254	33.393	35.1974	35.1221	2.38294	31.7758
ENSMUSG00000002617	33.5991	33.6264	35.3148	32.6279	33.7921	1.11636	39.7568	36.8091	47.3783	40.6535	42.0121	41.322	3.88646	35.6179	41.428	36.5079	43.1654	36.43	38.6299	3.42106	33.4084	39.1885	38.5126	40.1945	38.0552	37.8718	2.62179	34.0682	40.2221	27.8328	32.75	28.9774	32.7701	4.89843	41.9341	42.2919	38.0583	42.2812	34.8561	39.8843	3.33016	32.5247	43.5922	34.2176	39.8711	33.7577	36.7927	4.73729	40.6582
ENSMUSG00000002625	106.536	142.598	97.7525	77.3994	106.071	27.2376	126.223	148.385	112.033	102.238	87.0628	115.188	23.4118	119.974	134.623	84.0716	86.5014	85.6845	102.171	23.5319	134.387	148.394	99.5201	110.441	82.2017	114.989	26.5855	125.375	81.3156	137.369	148.847	117.486	122.078	25.7094	118.622	91.5781	122.533	115.675	154.752	120.632	22.5861	130.028	78.4618	137.625	127.531	125.407	119.811	23.5712	137.025
ENSMUSG00000002633	8.29874	6.87813	6.79219	6.56116	7.13256	0.788894	4.25242	3.48674	2.93084	3.96111	3.65514	3.65725	0.500826	16.9749	15.2072	15.9911	14.5449	15.4328	15.6301	0.912999	6.38461	6.18765	5.6456	8.13524	4.25359	6.12134	1.40038	6.63609	7.39639	13.0635	6.32457	6.76426	8.03696	2.83684	2.50869	3.14029	2.7512	3.09374	2.3776	2.7743	0.340749	13.5146	13.6564	13.2428	12.9305	18.489	14.3667	2.3211	4.35744
ENSMUSG00000002635	8.89151	9.7103	7.84774	8.18477	8.65858	0.825095	9.33733	7.34929	6.80926	9.2148	9.38006	8.41815	1.23853	9.69348	7.88073	9.74118	9.68235	9.15098	9.22975	0.791759	7.27136	6.84591	7.76817	8.00143	8.07357	7.59209	0.522024	7.7458	7.93269	9.00078	8.26578	8.31201	8.25141	0.480277	7.9586	7.76915	9.02478	9.87365	9.53349	8.83193	0.936318	8.82107	9.55531	10.4141	9.9228	10.438	9.83024	0.673194	6.30152
ENSMUSG00000002658	47.9064	55.6544	48.0961	46.0393	49.424	4.25602	49.9491	54.5977	45.7256	58.7496	50.6655	51.9375	4.94067	47.2501	56.8762	47.7361	52.1653	49.3197	50.6695	3.96484	45.6455	48.5358	46.0839	51.1396	44.1672	47.1144	2.74447	50.492	50.367	47.7872	55.3348	48.9262	50.5814	2.88079	53.4394	50.2242	50.7722	50.5531	48.8216	50.7621	1.67829	48.398	50.3371	49.9539	43.7528	52.7771	49.0438	3.3485	43.742
ENSMUSG00000002660	21.151	26.3437	25.0806	23.1086	23.921	2.27647	21.1721	20.8787	19.8989	29.6875	18.9803	22.1235	4.3156	28.7874	26.4137	27.9089	29.0471	32.7349	28.9784	2.33847	26.2922	21.0205	24.7269	29.6776	20.1942	24.3823	3.89384	26.278	25.1165	29.3592	32.6456	24.2195	27.5238	3.45932	22.5998	21.3703	19.9671	18.8477	25.3457	21.6261	2.516	30.0718	27.7499	34.5529	30.2568	35.7089	31.6681	3.33697	20.0107
ENSMUSG00000002661	6.62821	7.97953	7.7789	7.22839	7.40376	0.606758	5.96239	5.86691	5.72947	8.63106	6.62769	6.5635	1.20635	10.6403	9.27853	11.6592	9.51174	11.1507	10.4481	1.02982	8.71233	5.3758	7.28676	10.1155	6.1739	7.53286	1.91191	6.63609	7.08355	7.69893	9.39293	7.07954	7.57821	1.08267	6.44474	5.52609	6.73211	5.20012	7.10972	6.20256	0.810018	9.19844	10.4296	12.3837	9.07447	10.9116	10.3996	1.36001	5.09485
ENSMUSG00000002664	0	0	0	0.0444824	0.0111206	0.0222412	0	0	0	0	0	0	0	0	0	0	0	0	0	0	0.0886751	0.0438841	0	0	0	0.0265118	0.0396065	0	0	0	0	0	0	0	0	0	0	0	0	0	0	0	0	0	0	0	0	0	0
ENSMUSG00000002668	1.45497	1.32618	1.10144	1.1343	1.25422	0.166536	1.28248	1.64941	1.65273	1.25088	1.32113	1.43133	0.202141	1.66818	1.49421	1.22842	1.66349	1.60849	1.53256	0.183895	1.72917	1.66759	1.44422	1.41831	1.50734	1.55333	0.138042	1.64238	1.47481	2.46904	2.06644	1.6624	1.86302	0.40258	0.670426	1.50897	1.31307	0.636302	1.91593	1.20894	0.551954	1.83969	1.66541	1.48772	2.41643	2.12169	1.90619	0.368884	1.87705
ENSMUSG00000002679	15.3042	13.5764	13.8827	13.5227	14.0715	0.836946	13.2748	12.6942	11.8776	15.9695	12.5728	13.2778	1.58458	14.0443	13.0863	15.5385	14.033	12.9114	13.9227	1.04403	15.4073	16.259	15.0112	16.9395	15.5483	15.8331	0.765424	14.1378	14.5023	13.4002	14.2564	12.898	13.8389	0.667376	14.2736	11.9494	12.8806	11.2779	12.3266	12.5416	1.13011	13.6326	15.8839	10.9798	13.8816	15.8748	14.0505	2.02001	16.3907
ENSMUSG00000002688	11.3434	11.2388	13.6991	11.8323	12.0284	1.14345	10.1473	9.98	12.2082	11.6749	8.34517	10.4711	1.52742	14.0894	13.8816	13.7497	12.9667	13.8895	13.7154	0.435765	17.3582	18.7824	18.1622	16.0564	17.6751	17.6068	1.01989	11.0749	10.7259	15.5999	14.152	12.7546	12.8615	2.05719	9.23457	11.827	8.0035	8.68881	11.9573	9.94224	1.83326	13.2316	14.7389	13.9762	12.9562	14.3593	13.8524	0.74946	18.2677
ENSMUSG00000002699	3.87993	3.23677	3.67146	4.29255	3.77018	0.439391	2.96995	2.77686	2.99695	2.29328	2.97255	2.80192	0.297797	3.62942	3.68731	3.59907	2.94309	3.54302	3.48038	0.304844	2.26122	2.50139	4.50773	3.2648	3.51025	3.20908	0.891566	3.66206	3.17307	3.05264	3.71543	3.41079	3.4028	0.29172	2.44381	3.8336	2.93878	2.85239	3.30094	3.0739	0.522739	3.79731	2.81038	4.73557	5.39841	4.16761	4.18186	0.976681	2.81557
ENSMUSG00000002718	79.4847	67.8597	72.2818	75.4867	73.7782	4.92444	77.8486	71.0501	62.7597	80.6399	84.1563	75.2909	8.49651	95.0638	89.9897	95.2136	100.023	91.8141	94.4207	3.83572	59.2128	58.5633	65.2089	61.5227	65.9926	62.1001	3.39099	73.9957	78.0532	68.0109	65.3122	72.4005	71.5545	5.01078	78.4398	70.4525	85.2664	77.5849	60.1326	74.3753	9.53523	87.9277	98.4883	86.4555	91.5931	92.18	91.3289	4.6736	54.6355
ENSMUSG00000002728	50.6816	48.529	48.119	49.4867	49.2041	1.13958	50.6241	44.2628	46.9596	62.2937	52.7353	51.3751	6.92301	55.9291	52.2249	57.4342	63.0846	53.6017	56.4549	4.21965	45.5569	47.307	49.1911	53.2537	48.1317	48.6881	2.87748	50.1591	50.7022	46.4629	47.069	47.0059	48.2798	1.9868	50.9091	44.433	47.5833	43.7293	41.4349	45.6179	3.68537	47.5489	55.0627	54.9409	53.1358	58.195	53.7767	3.92834	46.7922
ENSMUSG00000002731	15.3581	14.8352	16.9805	16.6587	15.9581	1.02584	13.0948	10.3558	14.5	13.0508	12.3746	12.6752	1.5097	29.5989	28.7032	31.4218	35.9569	29.9091	31.118	2.87696	11.9711	12.858	11.9914	15.2536	12.1826	12.8514	1.39034	19.1759	19.5524	16.9242	19.7252	16.2514	18.3258	1.61655	13.0409	12.8466	11.6718	11.7167	10.7569	12.0066	0.939837	31.8879	31.2889	30.3202	31.3879	33.8713	31.7513	1.31406	12.1673
ENSMUSG00000002732	1.93997	2.80969	2.91422	3.44739	2.77782	0.624484	2.45245	2.40105	2.07142	3.91942	2.04776	2.57842	0.772051	2.32193	1.90391	2.39219	2.04737	2.56488	2.24606	0.26707	1.86218	2.10643	2.03504	2.54226	2.56041	2.22127	0.314193	1.86432	2.63678	2.46904	2.31692	2.80889	2.41919	0.360567	1.55712	1.81484	2.33435	2.6988	1.84668	2.05036	0.45863	1.86327	2.16504	2.57732	2.46785	1.85648	2.18599	0.33382	1.54186
ENSMUSG00000002733	40.5237	40.3922	40.2024	40.2788	40.3493	0.139992	45.0667	40.609	45.373	49.368	41.88	44.4593	3.41967	44.5675	44.0068	47.1542	43.1227	46.2114	45.0125	1.64355	42.4311	49.3476	47.6813	44.0748	44.9518	45.6973	2.78915	41.814	41.9203	47.4505	41.8925	45.2861	43.6727	2.57729	42.345	42.5978	39.7674	43.8829	40.8578	41.8902	1.60081	41.1571	40.2822	38.6598	43.2644	48.7042	42.4135	3.88936	46.4235
ENSMUSG00000002741	66.2821	68.9611	65.2372	63.7433	66.0559	2.19924	82.101	82.1367	79.9702	96.5678	86.4462	85.4444	6.64868	64.4053	59.7441	67.8219	64.4068	71.5776	65.5912	4.41052	68.2799	60.6039	61.292	66.1256	63.4942	63.9591	3.23844	64.0305	66.277	62.1077	67.9004	63.7732	64.8178	2.2742	88.0204	75.5708	84.8496	75.8077	78.6456	80.5788	5.59461	60.922	64.0559	63.4482	56.6319	69.7128	62.9542	4.77591	55.3059
ENSMUSG00000002748	180.417	185.305	178.134	171.079	178.734	5.915	177.027	181.999	169.526	123.128	158.052	161.946	23.5001	215.894	233.819	208.854	198.936	200.648	211.63	14.142	171.276	191.4	170.768	161.955	171.445	173.369	10.8425	172.494	170.899	162.71	158.031	180.973	169.021	8.93088	165.509	176.141	171.554	167.457	187.715	173.675	8.84675	215.173	209.426	205.871	210.358	187.865	205.738	10.529	189.548
ENSMUSG00000002763	29.5575	41.4711	37.4488	32.7835	35.3153	5.22837	34.7169	37.1223	35.8753	40.5701	31.443	35.9455	3.33763	36.1364	32.27	37.0251	31.7342	40.386	35.5104	3.57832	42.5641	36.0727	33.2609	41.0776	31.1586	36.8268	4.90913	39.0175	34.6357	44.8692	51.2436	40.7002	42.0933	6.29388	37.1329	38.0505	40.0383	33.6362	44.3434	38.6403	3.94148	41.7939	36.1603	47.2509	35.1925	48.0601	41.6915	6.00642	31.2059
ENSMUSG00000002767	14.8731	17.2178	17.9672	16.2583	16.5791	1.33519	16.9197	16.1601	15.1611	23.6833	16.8445	17.7537	3.38909	18.4627	16.7978	17.0471	17.5306	19.2366	17.815	1.01807	20.4618	15.9299	16.2585	19.8029	15.7548	17.6416	2.29279	17.0008	16.3793	18.7647	20.08	17.2259	17.8902	1.50624	19.5505	15.8238	16.1737	16.127	18.5592	17.2468	1.69261	16.6751	18.1946	19.508	18.8687	20.6676	18.7828	1.48945	14.7818
ENSMUSG00000002768	36.8593	43.4491	40.9826	39.3892	40.1701	2.76786	39.7793	38.3332	35.4346	47.45	39.1496	40.0293	4.46908	44.1166	42.5608	45.2793	42.1844	45.8418	43.9966	1.61326	31.9009	32.8692	31.9917	38.4283	32.4182	33.5216	2.76975	45.9643	43.3058	39.572	50.9097	36.9455	43.3395	5.46068	44.0318	38.336	38.6419	39.0119	40.073	40.0189	2.33715	45.0959	46.5066	49.472	46.632	52.4361	48.0285	2.93159	27.8876
ENSMUSG00000002769	1.13165	1.01149	0.298306	0.222412	0.665964	0.471932	0.53999	0.542845	0.418692	0.542047	0.264227	0.46156	0.12249	0.247973	0.409701	0.797398	0.469189	0.608616	0.506575	0.207754	0.598557	0.746029	0.634583	0.535213	0.268431	0.556563	0.178342	0.266331	0.245802	0.583592	0.187859	0.515918	0.3599	0.177307	0.108133	0.28548	0.458534	0.285239	0.669422	0.361362	0.212144	0.566058	0.3539	0.314307	0.591255	0.663029	0.49771	0.154167	0.368706
ENSMUSG00000002771	16.1664	25.3996	21.6616	17.8597	20.2718	4.11902	12.9598	10.4393	9.47566	8.04731	7.59652	9.70372	2.14353	44.1843	43.4284	35.1502	35.5731	41.8206	40.0313	4.35001	15.1413	13.0336	10.2846	15.7085	9.80804	12.7952	2.70529	25.9007	18.0776	27.2717	30.0156	21.8119	24.6155	4.70301	9.86175	7.93228	11.5467	10.6416	12.8806	10.5726	1.85453	54.5302	37.3052	55.9467	49.7682	46.1279	48.7357	7.48495	11.6645
ENSMUSG00000002778	43.6223	45.9441	49.0139	50.532	47.2781	3.09547	47.8791	39.6486	43.566	54.6634	42.6727	45.6859	5.81867	43.2825	45.6938	49.5249	46.2791	50.1239	46.9808	2.83625	49.6137	46.9559	45.3399	55.4481	45.3854	48.5486	4.23012	50.7361	46.5235	50.8398	54.8756	48.2097	50.2369	3.16342	47.8598	42.0472	45.8951	44.8483	46.4902	45.4281	2.18092	45.2846	45.8613	47.7119	49.7939	53.1181	48.354	3.19441	42.8034
ENSMUSG00000002781	12.3942	13.8012	11.0603	11.9658	12.3054	1.14179	14.2197	13.6129	12.0539	13.3844	11.7801	13.0102	1.04807	12.6466	10.3871	12.0041	10.1942	11.3681	11.32	1.04497	15.895	12.5508	14.4204	14.9592	12.6575	14.0966	1.46146	11.4522	12.0666	15.5999	13.985	13.7578	13.3723	1.64905	11.9379	13.0098	14.9023	12.2214	13.7116	13.1566	1.19761	11.4627	10.4713	12.9704	12.1593	13.5447	12.1217	1.21501	13.441
ENSMUSG00000002791	0.026944	0.0899102	0.0229466	0	0.0349502	0.0385154	0.0899983	0.062636	0.0661093	0	0.0220189	0.0481525	0.0363487	0.293059	0.337401	0.0862052	0.426535	0.152154	0.259071	0.138428	0.266025	0.0877681	0	0	0.0206485	0.0748884	0.112758	0.0443886	0.134074	0.0448917	0.104366	0.0286621	0.0712764	0.0454794	0.0216266	0.0407829	0.0416849	0	0.0230835	0.0254356	0.0170777	0.283029	0.312265	0.335261	0.359894	0.208381	0.299766	0.0584443	0.134075
ENSMUSG00000002797	18.9686	18.072	17.2099	15.0795	17.3325	1.66476	16.2897	14.6151	14.3016	18.096	16.9105	16.0426	1.589	16.2309	17.2798	18.7927	21.4974	17.3021	18.2206	2.04647	16.3827	17.3781	17.4839	17.1268	17.1589	17.1061	0.431032	17.2006	19.6194	16.565	17.7631	16.1081	17.4512	1.36478	17.4094	13.5807	14.423	14.9421	13.7347	14.818	1.5485	14.4345	19.2772	17.2869	15.0127	18.4322	16.8887	2.1088	15.8879
ENSMUSG00000002799	21.8516	28.8837	25.2872	22.1078	24.5325	3.29489	23.9846	27.873	20.56	18.513	20.0592	22.198	3.74948	42.8993	40.5363	34.9993	36.5967	39.6253	38.9314	3.15094	20.4396	18.6507	17.3088	20.4987	16.8079	18.7411	1.71544	27.6985	20.5356	30.257	33.9189	26.7131	27.8246	4.93554	23.7677	20.5342	28.2415	23.1482	32.063	25.5509	4.57621	51.3462	36.9513	49.7653	45.0382	44.1956	45.4593	5.64262	16.5918
ENSMUSG00000002803	34.4883	36.054	34.6494	34.8075	34.9998	0.714793	37.3718	37.3519	33.7598	49.8266	37.0358	39.0692	6.20236	30.2978	27.8597	31.2925	35.4024	33.5174	31.6739	2.91066	40.4359	32.8253	33.6329	39.5522	31.7368	35.6366	4.04637	37.4196	32.1106	36.5418	40.6818	33.7066	36.0921	3.33813	37.8682	34.7878	38.6627	36.0059	39.1958	37.3041	1.8547	33.6569	28.4786	35.6634	33.4702	35.8415	33.4221	2.97375	28.7926
ENSMUSG00000002804	2.47884	2.74226	2.31761	1.93499	2.36842	0.337836	2.90245	2.2549	1.98328	3.96111	1.89363	2.59907	0.857687	3.3589	2.65101	3.08183	3.6682	4.04295	3.36058	0.534194	1.97302	1.73342	2.10069	2.89015	2.33328	2.20611	0.439592	2.41918	2.5474	2.40171	4.21638	2.78022	2.87298	0.766057	1.88152	2.34502	2.43857	1.88696	3.00086	2.31058	0.463032	3.11332	3.35164	4.02314	3.03339	3.92134	3.48857	0.458203	1.77649
ENSMUSG00000002808	112.734	103.06	105.646	108.003	107.361	4.11176	135.852	120.825	115.934	165.616	151.666	137.979	20.8323	135.641	137.009	148.1	147.283	144.612	142.529	5.82857	111.952	109.008	111.752	113.385	112.328	111.685	1.62368	107.287	112.801	112.768	109.584	106.48	109.784	2.96631	145.482	113.886	138.623	135.554	111.747	129.059	15.2749	131.986	149.283	136.619	141.953	156.001	143.168	9.63716	120.567
ENSMUSG00000002812	52.1635	58.3742	56.1962	43.5705	52.5761	6.53181	46.8666	47.4363	39.9741	34.3991	35.7587	40.887	6.08019	92.6291	98.9309	85.2138	79.7621	78.968	87.1008	8.57427	46.7761	48.6235	38.4251	46.0016	36.2175	43.2088	5.51378	58.371	45.4509	62.983	60.5113	56.751	56.8135	6.76895	42.864	39.6002	43.79	44.3217	51.8456	44.4843	4.5049	100.758	80.0231	104.664	98.431	96.6128	96.0979	9.47645	38.513
ENSMUSG00000002814	4.01465	5.41709	5.34656	4.82634	4.90116	0.64706	4.76991	4.55155	4.2971	3.0438	4.44782	4.22204	0.680734	8.11547	9.25443	7.67226	7.59233	6.54262	7.83542	0.980951	3.65785	4.25675	4.70467	5.00424	4.66656	4.45801	0.520448	5.45979	4.82665	6.5093	5.69838	4.90122	5.47907	0.683629	4.84437	4.81239	4.14765	5.06847	4.01653	4.57788	0.465538	8.46728	7.86907	8.00436	7.6606	7.31226	7.86272	0.42704	4.42447
ENSMUSG00000002820	15.3311	16.993	17.623	14.657	16.151	1.38806	15.7722	16.9744	16.0205	15.7611	14.8187	15.8694	0.769554	17.2003	15.0626	13.0816	12.7108	15.6501	14.7411	1.86101	18.8213	16.3907	15.3613	16.7254	14.1029	16.2803	1.75018	18.2437	15.709	24.1293	19.9548	19.2323	19.4538	3.06791	16.739	16.2316	17.1742	15.2712	19.8518	17.0536	1.71727	16.227	13.8646	18.6489	14.7042	18.9816	16.4853	2.29236	15.184
ENSMUSG00000002825	6.38572	10.1599	7.84774	6.07185	7.61629	1.86395	7.71736	8.89431	5.94984	8.67275	4.86618	7.22009	1.75463	7.73224	6.43472	6.44384	6.65395	6.75999	6.80495	0.536696	9.06703	6.53872	5.6456	7.76059	5.5338	6.90915	1.50056	8.76674	6.56961	8.911	10.0191	8.65596	8.58449	1.25129	6.79076	6.9331	7.12812	6.56049	10.0644	7.49538	1.45099	8.67955	6.2453	9.47113	8.86882	10.5327	8.7595	1.58036	6.23449
ENSMUSG00000002831	17.9986	17.5325	8.26078	9.14114	13.2332	5.24921	12.2173	9.12398	3.26139	3.96111	6.38548	6.98985	3.71888	27.0741	21.7865	9.61188	8.91459	12.1941	15.9162	8.08673	24.1196	19.0237	6.0176	8.34932	10.0352	13.5091	7.71053	5.74832	5.56405	6.06038	8.0153	13.7005	7.81771	3.43132	3.48189	4.07829	3.45985	5.37565	13.6424	6.00761	4.33824	11.0617	7.14046	9.59685	11.6194	19.2657	11.7368	4.55138	7.5082
ENSMUSG00000002833	67.5216	80.627	62.3	59.4063	67.4637	9.39612	66.5538	70.9457	59.7408	71.175	54.5849	64.6	7.26688	70.9202	69.36	61.1841	63.5538	63.9482	65.7933	4.14342	69.4991	68.6347	59.3226	66.6608	54.5534	63.7341	6.51084	73.9513	60.9588	66.5744	85.9349	65.6936	70.6226	9.7419	69.7675	53.1198	63.7362	63.323	73.8903	64.7674	7.85886	72.9035	58.5184	72.3326	66.9146	74.1645	68.9667	6.46574	60.5013
ENSMUSG00000002835	1.93997	2.42758	2.38645	2.95808	2.42802	0.41669	3.32994	3.44498	3.94452	1.95971	2.84044	3.10392	0.750443	3.22365	2.53051	2.21978	2.00472	2.28231	2.45219	0.470209	2.99279	2.6111	2.97598	3.98734	3.24182	3.1618	0.513391	3.15159	2.59209	2.55883	2.58827	1.8917	2.5565	0.446758	3.67653	2.83441	2.85541	3.81781	2.56227	3.14929	0.560134	2.59443	2.66466	1.76012	1.85088	2.42479	2.25898	0.424264	2.91613
ENSMUSG00000002844	47.1519	53.2493	55.7832	51.9332	52.0294	3.62298	54.764	51.1945	48.9429	70.8414	48.5957	54.8677	9.26151	60.9111	50.9235	56.8523	51.8241	59.2097	55.9441	4.42554	50.3453	38.4424	42.5389	47.5804	40.0787	43.7972	5.03176	56.3513	51.1267	56.9227	61.2002	51.8211	55.4844	4.12004	54.7154	50.0203	56.8582	51.9793	54.4309	53.6008	2.64535	60.2144	58.4976	62.8615	58.7656	69.4855	61.9649	4.54655	35.9321
ENSMUSG00000002845	10.9123	10.969	10.9914	9.74165	10.6536	0.608881	8.88734	8.93607	11.2165	7.79714	6.73779	8.71497	1.66494	14.1345	12.8453	14.073	11.8577	13.107	13.2035	0.94492	10.8184	12.3314	11.4006	11.1324	10.5927	11.2551	0.675317	10.4757	9.31811	11.6269	11.188	10.7196	10.6657	0.873472	9.45084	8.80911	7.96181	9.1057	11.611	9.3877	1.35964	14.1514	12.6571	12.4675	14.5243	16.0642	13.9729	1.47538	12.7036
ENSMUSG00000002846	16.4358	18.3642	16.751	15.7468	16.8244	1.10883	15.9072	17.1831	15.2492	17.137	15.2591	16.1471	0.962502	19.4771	18.3884	17.4565	18.0424	18.0411	18.2811	0.747739	19.309	17.3123	16.8712	17.6085	15.6929	17.3588	1.31158	15.6914	15.709	18.1811	17.1995	18.0285	16.9619	1.21086	18.1015	16.823	15.4651	13.4062	16.5278	16.0647	1.75819	16.9346	19.0273	17.6012	16.2724	18.7353	17.7142	1.16903	17.5973
ENSMUSG00000002847	1.50886	1.55095	1.35385	1.46792	1.4704	0.0847704	1.77747	1.48239	2.29179	2.29328	1.25508	1.82	0.469442	0.946805	1.205	1.681	2.30329	0.782507	1.38372	0.616092	1.48531	1.82119	1.37858	1.17747	1.38345	1.4492	0.236023	1.26507	1.22901	1.14474	2.00382	1.40444	1.40942	0.345247	1.36248	1.12153	0.958752	1.55784	1.40809	1.28174	0.239115	1.17929	0.562077	1.65535	1.02827	1.345	1.154	0.404554	1.74297
ENSMUSG00000002870	2.31718	2.33767	3.41904	2.71343	2.69683	0.514781	3.39744	3.63289	3.70212	4.0862	2.48814	3.46136	0.597717	2.59244	3.03661	2.82322	2.94309	3.30392	2.93986	0.262779	2.52724	2.56722	2.29763	4.09438	3.53089	3.00347	0.771943	2.7299	3.2848	2.9853	3.25622	2.98086	3.04741	0.228614	3.39538	3.0995	2.91794	2.76462	2.60844	2.95718	0.305171	3.58503	3.4141	3.16403	4.44726	3.2962	3.58132	0.508247	2.91613
ENSMUSG00000002871	16.3011	19.8027	19.344	18.4602	18.477	1.55392	15.7722	16.0975	14.1474	16.178	12.771	14.9932	1.49028	28.6521	26.5583	26.034	20.1325	26.9965	25.6747	3.24955	21.8584	16.2152	15.7114	19.8296	15.7342	17.8698	2.81547	18.9539	15.5302	25.9474	24.4634	22.8724	21.5534	4.25885	14.8791	13.5807	15.4859	15.2274	21.837	16.202	3.23408	31.369	23.5448	37.0254	30.9766	35.5384	31.6908	5.2496	14.9829
ENSMUSG00000002881	41.9248	41.561	41.3727	37.5209	40.5949	2.06206	33.6819	30.1906	41.6048	34.8995	36.5294	35.3812	4.1867	33.0931	34.2462	36.4863	37.1086	33.3435	34.8555	1.83708	28.4869	31.1357	35.6461	33.4241	35.0612	32.7508	2.95647	37.8856	43.3281	34.836	35.6305	37.7193	37.8799	3.31791	20.8265	37.6019	31.2637	31.1788	32.7555	30.7253	6.12151	31.0624	33.6622	30.3411	37.6861	33.985	33.3474	2.89777	28.692
ENSMUSG00000002885	9.56511	10.9016	8.21488	9.31907	9.50017	1.10348	8.75234	7.87126	9.16715	7.83884	6.67173	8.06026	0.96397	11.3617	10.9655	9.61188	9.38378	8.25979	9.91653	1.25601	11.0844	11.344	8.66534	11.6409	7.70189	10.0873	1.7818	8.65577	7.15059	13.1084	14.6321	11.2642	10.9622	3.08275	7.56932	8.97224	9.58752	9.89559	12.0958	9.62409	1.64554	12.1231	8.32706	12.9495	11.3624	10.8168	11.1158	1.75386	9.78747
ENSMUSG00000002897	6.87071	8.87863	7.80184	7.67322	7.8061	0.825219	16.2222	18.6447	15.734	16.1363	15.5233	16.4521	1.25878	4.80166	5.95272	5.23696	3.41228	5.60796	5.00232	0.986611	7.42654	6.01211	7.72441	7.4127	6.02936	6.92103	0.831248	8.41163	6.39084	7.78871	7.13863	8.31201	7.60836	0.847924	18.1664	13.3972	16.4238	20.1642	20.5905	17.7484	2.94855	4.90584	4.72561	6.70523	6.01537	5.77783	5.62597	0.816813	7.57524
ENSMUSG00000002900	15.8969	20.9266	18.1737	19.8169	18.7035	2.18627	15.6147	12.8821	11.3267	10.7576	9.79842	12.0759	2.27263	11.9703	13.496	12.1549	9.85297	14.2373	12.3423	1.6802	29.5953	30.4994	23.3702	27.3761	26.5953	27.4873	2.79623	23.5703	18.1446	20.4706	22.8561	24.7067	21.9497	2.63228	12.8678	15.0693	11.4425	12.4847	14.4041	13.2537	1.46974	13.4675	11.6163	11.336	11.0539	11.3662	11.768	0.970719	28.9602
ENSMUSG00000002908	8.32568	10.1149	9.31632	9.76389	9.3802	0.775261	14.5122	13.3623	15.8442	13.9264	13.5416	14.2374	1.00048	8.20565	6.02502	5.8404	5.92884	6.39047	6.47808	0.988145	10.3085	7.8333	9.49686	9.50003	7.6606	8.95986	1.15717	8.5226	8.67009	10.4822	9.14245	10.0031	9.36409	0.851081	14.8142	12.867	14.0895	12.3092	15.9045	13.9969	1.45266	6.39174	7.03637	6.76809	7.22359	7.61536	7.00703	0.461927	8.01098
ENSMUSG00000002910	9.08012	12.475	8.65087	10.3644	10.1426	1.71694	11.4748	9.58331	8.59421	11.9667	8.63141	10.0501	1.58536	11.5871	12.5802	8.85758	12.2842	12.2375	11.5093	1.52606	14.7422	12.4411	10.394	15.2803	10.8611	12.7438	2.21276	7.34631	8.69244	7.94583	11.7933	8.68462	8.89251	1.71647	7.80722	9.74712	7.23233	8.68881	12.3728	9.16965	2.02695	8.2786	10.7627	10.456	10.9768	12.768	10.6484	1.60209	8.84895
ENSMUSG00000002930	1.13165	0.876625	0.803131	0.867407	0.919702	0.145028	0.314994	0.229665	0.462765	0.250176	0.0880756	0.269135	0.136286	13.6836	17.4967	16.8316	20.559	12.8679	16.2877	3.10153	0.221688	0.614377	0.678347	0.481692	0.330376	0.465296	0.190678	0.976548	0.737405	0.202013	0.834927	0.630566	0.676292	0.294145	0.237893	0.509787	0.104212	0.109707	0.046167	0.201553	0.186	13.0901	16.9039	12.719	16.4266	15.3823	14.9044	1.91124	0.26815
ENSMUSG00000002944	2.6944	2.6074	2.75359	2.2686	2.581	0.216745	0.629988	0.354937	1.12386	0.667135	1.12296	0.779777	0.336074	4.95946	6.48292	5.15076	4.81985	3.84732	5.05206	0.944854	0.487713	1.03128	1.07223	1.33803	0.82594	0.951038	0.316705	3.15159	2.83789	0.852942	1.85771	2.32163	2.20435	0.902614	0.3244	1.06036	0.85454	0.570478	0.831007	0.728156	0.284952	4.55205	5.51668	4.48412	5.60407	3.73191	4.77776	0.784182	1.10612
ENSMUSG00000002948	67.3869	76.7159	68.771	69.1257	70.4998	4.21139	66.0588	67.292	61.3494	60.0838	63.6126	63.6793	3.04439	89.1801	87.2182	79.1363	73.7906	83.7499	82.615	6.23595	84.2636	79.496	71.6204	76.4552	68.6356	76.0941	6.20657	74.8835	67.6401	86.5961	81.635	80.1393	78.1788	7.22084	65.2476	63.601	66.3415	70.6514	72.5515	67.6786	3.77186	96.56	77.4625	92.9512	88.6111	90.3425	89.1855	7.20523	72.2329
ENSMUSG00000002949	47.3944	56.4861	50.6431	45.3276	49.9628	4.8682	45.8992	50.7978	43.9186	43.9892	43.025	45.5259	3.12777	52.0743	53.1166	48.5982	43.5493	44.7768	48.423	4.25561	55.6215	57.0712	48.4034	57.3481	46.3972	52.9683	5.17382	52.6004	45.9872	60.312	62.4525	50.302	54.3308	6.90249	47.557	42.455	44.582	46.8889	49.8142	46.2594	2.82859	54.2236	43.7795	58.4193	53.8556	53.5728	52.7702	5.4009	56.345
ENSMUSG00000002957	169.504	192.7	183.963	187.204	183.343	9.90545	184.542	199.872	169.901	174.122	160.826	177.852	14.9718	190.443	188.463	187.001	179.358	191.388	187.331	4.77236	147.334	134.154	144.072	146.648	127.009	139.843	8.90777	195.665	166.207	148.681	183.6	186.59	176.149	18.6999	188.368	164.783	204.798	171.56	180.444	181.991	15.5573	199.795	183.195	202.163	196.091	196.048	195.458	7.32938	130.589
ENSMUSG00000002963	11.8284	14.9026	12.024	11.7211	12.619	1.52754	14.4222	15.3249	13.0015	18.096	11.8682	14.5426	2.38647	14.2923	13.3755	13.7713	12.5401	13.433	13.4824	0.640511	15.4073	15.3594	12.9542	15.2536	9.56026	13.707	2.53848	16.0909	11.7985	15.8019	18.4728	14.503	15.3334	2.441	14.7061	14.2536	13.8185	13.2087	17.8436	14.7661	1.80694	14.7883	12.4073	17.224	14.1901	13.9047	14.5029	1.75593	11.3964
ENSMUSG00000002968	27.2942	35.9866	32.4465	32.3832	32.0276	3.57678	33.6819	37.6651	34.7955	29.7709	30.8485	33.3524	3.15782	27.8406	30.8963	26.1202	22.905	30.3221	27.6168	3.26211	39.8595	29.9289	29.5191	33.21	26.5746	31.8184	5.07321	33.2026	24.2897	36.5418	39.2207	40.9008	34.8311	6.57287	32.8292	32.7691	39.8299	34.9747	47.0673	37.494	6.07323	31.2511	24.6065	37.0254	31.1565	30.5183	30.9116	4.40066	29.3959
ENSMUSG00000002980	8.51429	12.8122	11.2438	12.3661	11.2341	1.92954	9.76482	8.10092	11.7675	8.25579	7.31028	9.03985	1.76445	22.295	21.8347	21.3142	21.4974	26.4096	22.6702	2.12345	11.1731	10.9271	9.49686	11.5606	6.8553	10.0026	1.92441	11.1193	10.1226	14.0511	16.6359	13.8725	13.1603	2.58718	6.20685	8.8499	10.6922	8.55716	11.9342	9.24805	2.19007	23.6329	21.0258	27.8895	22.5191	27.5252	24.5185	3.05715	6.13393
ENSMUSG00000002981	110.982	123.199	123.889	122.571	120.16	6.14243	110.495	105.124	100.332	116.749	104.238	107.388	6.36626	129.374	121.199	130.148	121.52	131.852	126.819	5.06479	146.602	127.044	121.205	155.426	120.236	134.103	15.9637	132.256	114.901	146.167	154.879	134.855	136.612	15.1527	110.707	103.527	122.345	108.764	119.18	112.905	7.72035	137.67	123.761	153.047	144.806	147.306	141.318	11.2599	117.182
ENSMUSG00000002983	3.82604	4.72029	4.06155	4.44824	4.26403	0.397885	4.00493	2.77686	3.23935	2.75193	2.86246	3.12711	0.528354	2.70516	1.75931	2.5646	1.40757	2.2171	2.13075	0.544655	3.92387	2.56722	3.17292	4.36199	2.99403	3.40401	0.726238	5.12688	3.99986	3.74846	5.63576	4.49995	4.60218	0.781932	2.81146	3.0995	3.29311	3.29122	3.20861	3.14078	0.200368	2.92463	2.66466	3.22689	2.64779	2.59529	2.81185	0.264791	2.31279
ENSMUSG00000002984	38.4221	45.6744	43.415	40.39	41.9754	3.20906	42.1867	39.6277	37.8806	46.6577	35.7807	40.4267	4.20207	40.9831	37.6925	40.4733	36.5967	44.9507	40.1393	3.25995	43.1183	34.7342	34.0924	39.9269	32.7898	36.9323	4.39575	44.4329	40.7137	44.2408	57.0046	44.0823	46.0949	6.28948	43.1451	35.787	42.2268	36.8397	44.2742	40.4546	3.86726	43.6808	41.6978	50.2473	42.7246	49.6325	45.5966	4.03227	33.016
ENSMUSG00000002985	628.845	845.92	822.911	833.868	782.886	103.123	713.012	720.711	794.501	910.222	645.572	756.804	100.687	903.816	891.992	965.024	1008.76	1084.12	970.742	79.0772	940.843	782.387	798.546	1118.94	786.502	885.444	146.247	868.751	813.67	853.01	1003.08	828.507	873.404	75.5607	688.008	795.124	622.209	644.969	907.829	731.628	118.81	998.007	996.833	1066.63	960.866	1127.57	1029.98	66.6414	673.492
ENSMUSG00000002992	0	0	0	0	0	0	0	0	0	0	0	0	0	0	0	0	0	0	0	0	0	0	0	0	0	0	0	0.0221943	0	0	0	0	0.00443886	0.00992558	0	0	0	0	0	0	0	0	0	0	0	0	0	0	0
ENSMUSG00000002996	29.5036	28.6364	30.2666	30.7374	29.786	0.919658	27.292	25.7852	30.9171	23.8918	23.274	26.232	3.06186	32.6873	30.583	34.245	32.5447	33.3652	32.685	1.3541	37.3544	38.8813	35.5366	35.5917	38.0139	37.0756	1.48231	26.3446	28.4683	29.1123	28.1579	30.1812	28.4529	1.41014	23.4865	28.6908	22.7183	26.6589	30.0547	26.3218	3.18923	30.9209	28.3537	31.0536	30.8224	33.1704	30.8642	1.7075	35.5299
ENSMUSG00000002997	140.001	123.222	136.899	138.652	134.693	7.75236	90.0208	80.6752	83.1214	86.9777	94.7254	87.1041	5.56327	101.984	92.3515	95.4291	100.577	107.66	99.6004	5.9485	176.863	177.687	162.431	160.27	190.875	173.625	12.5319	138.736	153.693	211.103	117.975	150.447	154.391	34.6536	96.1953	99.2045	89.1223	93.7558	80.977	91.851	7.11099	87.9041	99.9039	100.474	94.6265	91.2707	94.8358	5.43768	181.906
ENSMUSG00000003031	43.4337	46.4386	47.27	45.7724	45.7287	1.6481	52.154	48.877	63.2225	60.5008	53.572	55.6653	5.9851	66.9076	70.3481	64.3522	68.331	59.014	65.7906	4.37217	54.4244	59.5507	56.9374	57.0002	58.2701	57.2365	1.90243	44.6993	45.6967	48.7075	42.2891	51.1332	46.5052	3.46263	52.2716	55.5463	48.9589	53.3835	52.2149	52.4751	2.38383	60.0021	60.3504	58.9431	67.7629	71.9671	63.8051	5.75149	56.1439
ENSMUSG00000003032	3.42188	4.94506	4.93352	4.0479	4.33709	0.740853	5.1974	5.0944	7.6246	3.29398	3.28082	4.89824	1.78541	4.14791	6.36242	4.37491	3.24167	3.39086	4.30355	1.24788	4.8328	4.84919	5.77689	3.74649	2.39523	4.32012	1.29414	3.5067	3.5753	5.27477	4.84258	5.6751	4.57489	0.988961	4.10906	4.03751	4.58534	5.20012	6.32488	4.85138	0.945653	3.41993	3.14347	4.84033	3.49611	3.20148	3.62027	0.697644	2.6815
ENSMUSG00000003033	47.2058	53.8113	45.2736	45.2609	47.8879	4.05328	42.5917	49.8374	37.484	40.9871	37.3441	41.6488	5.1053	62.5342	55.0928	48.124	49.8193	55.058	54.1257	5.63633	46.7761	46.5171	40.3288	51.7819	40.1407	45.1089	4.91994	54.1318	45.2722	57.0349	61.8263	49.8147	53.616	6.39206	44.3995	40.7625	44.6654	43.7732	48.0137	44.3229	2.58475	63.7287	56.6865	67.2827	63.8298	65.5073	63.407	4.02741	47.362
ENSMUSG00000003037	33.68	34.6154	33.0431	32.2498	33.3971	1.00101	30.1044	31.6938	33.6276	34.7327	29.9237	32.0165	2.12799	39.9462	41.2834	38.1458	40.7341	42.3423	40.4904	1.57411	32.5216	27.8444	31.4228	36.6086	28.5362	31.3867	3.50821	33.7131	31.9095	34.7013	34.6703	35.5697	34.1128	1.39588	31.4019	31.3213	29.4921	28.6336	31.2551	30.4208	1.27731	39.1523	41.4896	40.3571	39.7169	43.4189	40.827	1.68929	26.5468
ENSMUSG00000003038	50.1697	55.4746	56.9764	48.5971	52.8044	4.04884	46.9566	40.9222	51.1245	64.8372	41.7699	49.1221	9.70768	63.3683	64.6364	71.5503	80.6152	66.1435	69.2628	7.07084	75.5512	78.1575	78.2725	93.0735	80.6944	81.1498	6.90941	54.9974	55.4171	55.5086	60.4487	52.4803	55.7704	2.89405	48.1625	53.2013	36.8911	42.325	45.59	45.234	6.12876	59.837	67.6366	60.808	69.511	72.4596	66.0504	5.51494	76.2551
ENSMUSG00000003039	54.6962	52.5301	55.416	53.0231	53.9163	1.36346	53.009	46.2671	51.3449	62.7107	53.506	53.3675	5.95712	77.638	81.7957	77.326	86.2028	78.7723	80.347	3.71932	47.5964	46.9779	48.5128	52.3974	49.99	49.0949	2.16643	59.4585	57.6516	49.9645	58.9041	49.5568	55.1071	4.92644	55.3426	55.0162	50.2094	46.9986	47.1135	50.936	4.08377	72.3139	85.2691	75.0357	79.4595	73.1984	77.0553	5.3545	45.3509
ENSMUSG00000003051	0.0538879	0.0449551	0.0229466	0.155688	0.0693695	0.0589966	0.0674988	0.250544	0.110182	0.0833919	0.242208	0.150765	0.0886525	0	0	0	0	0.0652089	0.0130418	0.0291623	0.0443376	0	0	0	0.041297	0.0171269	0.0234766	0.0221943	0.0223456	0	0	0.114648	0.0318377	0.047613	0.0432533	0.0815659	0.0833698	0	0.0923341	0.0601046	0.0385264	0	0	0	0.231361	0.0189437	0.0500608	0.101681	0
ENSMUSG00000003053	0	0	0	0	0	0	0	0	0	0	0	0	0	0	0	0	0	0	0	0	0	0	0	0	0	0	0	0	0	0	0	0	0	0	0	0	0	0	0	0	0	0	0	0	0	0	0	0	0
ENSMUSG00000003062	41.9248	35.0875	39.0781	35.964	38.0136	3.11948	33.5244	31.8191	32.5258	43.7807	31.2008	34.5702	5.22084	45.5819	44.1514	49.8912	51.5255	51.4715	48.5243	3.44028	32.5438	31.7721	34.7489	36.2874	33.4299	33.7564	1.79624	36.3986	36.1105	35.7787	37.53	36.6015	36.4839	0.661843	33.132	33.0546	32.2224	30.6961	30.2625	31.8735	1.33062	46.2988	47.9014	47.4814	46.0407	55.5808	48.6606	3.94644	31.273
ENSMUSG00000003068	41.9787	50.2598	45.4113	43.2369	45.2217	3.64577	50.9841	52.0714	48.6564	61.8351	52.405	53.1904	5.05035	49.2113	45.5733	44.1155	46.7909	51.8193	47.5021	3.05185	55.3998	47.7678	50.3728	54.5114	48.937	51.3978	3.39095	47.0075	45.2498	48.1688	55.2304	50.0727	49.1458	3.82712	52.2716	49.6736	48.8964	48.5564	55.1696	50.9135	2.7893	46.8413	43.5714	52.5312	46.2464	52.0004	48.2381	3.88209	39.8538
ENSMUSG00000003070	4.79603	5.77673	4.22217	4.33704	4.78299	0.707362	4.40992	4.65594	4.7819	3.75263	4.91022	4.50212	0.457907	4.68894	4.41032	5.90505	3.6682	4.82546	4.69959	0.808785	4.47809	4.08122	4.61714	5.86058	4.8111	4.76963	0.665969	4.72738	4.71492	5.387	5.88624	6.42031	5.42717	0.740893	4.51997	4.36377	4.60618	3.88364	5.44771	4.56425	0.567373	4.92942	5.28769	4.60984	5.08993	4.96325	4.97603	0.24826	4.35744
ENSMUSG00000003072	72.587	86.5386	87.3577	80.5132	81.7491	6.82804	83.6085	83.4103	78.5819	107.867	77.8589	86.2654	12.3649	68.1474	60.7081	63.8134	60.0562	72.5992	65.0649	5.28922	93.5301	70.3681	73.3709	95.8834	61.6564	78.9618	15.0263	90.2197	78.1426	100.019	117.495	88.5373	94.8827	14.8319	91.3509	83.4215	90.5396	82.8509	97.9203	89.2166	6.24831	69.8374	69.1563	87.8384	73.0328	91.1002	78.193	10.4611	59.1271
ENSMUSG00000003099	80.1583	91.4612	82.08	81.2694	83.7422	5.20592	90.6283	92.5343	76.2901	111.412	93.5143	92.8757	12.4923	79.2386	74.3729	75.0631	73.6627	81.2937	76.7262	3.34902	57.1511	52.3537	60.1979	64.5467	55.9575	58.0414	4.59497	83.5615	80.3771	75.8894	91.508	77.7603	81.8193	6.13647	105.127	84.5634	101.503	96.2571	89.9334	95.4767	8.36481	79.9085	75.235	78.5978	80.2307	86.9136	80.1771	4.25366	47.7307
ENSMUSG00000003119	30.1503	30.7043	29.8765	30.1591	30.2225	0.34696	24.772	27.4555	24.9012	14.1766	26.9732	23.6557	5.43356	39.6531	40.8978	37.176	28.9191	31.9741	35.724	5.11574	27.3341	30.9821	26.368	21.917	28.3297	26.9862	3.3156	29.6959	28.3789	25.5883	26.5924	28.4615	27.7434	1.63564	25.0869	27.814	25.657	28.6994	25.969	26.6453	1.53686	38.0674	37.451	31.6193	39.2542	27.8851	34.8554	4.88519	30.4685
ENSMUSG00000003123	7.73292	7.5075	6.08085	7.3396	7.16522	0.740655	5.01741	4.63506	4.73783	4.87842	5.17444	4.88863	0.215298	8.38599	7.47103	6.78866	7.42172	8.43368	7.70021	0.701657	8.86751	6.91174	6.14889	7.89439	6.15325	7.19516	1.17753	7.41289	6.83775	9.53948	8.07792	7.71011	7.91563	1.0149	5.79594	5.44452	4.39776	5.5073	7.61756	5.75262	1.16947	7.75971	7.14046	10.0369	7.19788	8.08896	8.04478	1.18181	6.33504
ENSMUSG00000003131	231.125	211.851	233.298	240.783	229.264	12.3241	221.238	209.079	200.201	240.544	239.147	222.042	17.8929	304.871	312.699	328.442	330.437	313.068	317.903	11.0505	198.3	218.235	208.428	219.036	224.387	213.677	10.3468	236.547	249.466	237.32	220.087	233.596	235.403	10.4953	234.433	204.057	224.056	205.109	187.046	210.94	18.549	303.478	336.039	294.443	303.211	321.853	311.805	16.8291	220.52
ENSMUSG00000003134	30.1503	32.2553	31.0926	33.6287	31.7817	1.50245	22.2296	21.505	22.4992	19.9724	19.8611	21.2134	1.23895	23.6701	23.7145	22.5211	18.0424	25.388	22.6672	2.78007	116.054	114.362	88.1633	85.982	95.0657	99.9253	14.3606	33.0695	29.4292	55.127	41.7672	43.2225	40.5231	10.0093	19.9398	31.4436	23.0101	23.0824	35.2485	26.5449	6.47809	24.9537	20.9009	25.0189	23.1875	21.6526	23.1427	1.87401	104.21
ENSMUSG00000003135	32.5753	33.8737	31.6663	30.7374	32.2131	1.33735	32.6469	32.2784	28.3168	37.1511	28.6246	31.8036	3.59847	28.9001	27.0644	26.5512	27.5968	29.6266	27.9478	1.2825	29.3071	27.1642	26.8932	28.5536	26.905	27.7646	1.10235	30.8722	31.0604	33.5565	32.6665	33.5347	32.3381	1.30437	32.3535	28.8335	31.3679	28.7214	31.1858	30.4924	1.62783	26.6991	27.9998	26.6533	24.2929	30.6698	27.263	2.32706	29.7311
ENSMUSG00000003153	174.543	157.972	166.478	165.875	166.217	6.7696	161.12	164.983	139.204	132.635	145.677	148.724	13.9355	144.253	143.757	141.57	137.046	142.96	141.917	2.90586	135.252	148.372	142.759	132.465	144.147	140.599	6.56558	165.747	163.011	163.742	155.797	164.349	162.529	3.89503	155.625	142.924	159.549	137.858	148.289	148.849	8.89703	133	135.023	141.375	137.274	140.24	137.383	3.4962	146.812
ENSMUSG00000003154	34.4613	35.8967	39.514	31.1822	35.2636	3.45295	34.7394	40.1497	32.9885	30.1045	33.1385	34.2241	3.70994	33.1156	33.4509	30.452	30.5399	31.7567	31.863	1.4003	36.3125	34.6465	33.8955	31.2029	32.3356	33.6786	1.99084	35.2667	31.8201	33.3994	37.697	35.5124	34.7391	2.23273	36.2679	32.6263	37.433	35.3038	38.8957	36.1054	2.36228	33.3738	26.6258	37.0464	32.6218	30.6319	32.06	3.82347	35.6304
ENSMUSG00000003161	49.3883	45.562	48.0272	49.0864	48.016	1.73695	49.9041	46.6221	52.1382	55.8309	47.1205	50.3231	3.8	59.0401	58.033	68.4684	65.6865	59.1227	62.0701	4.69529	46.9091	45.9905	50.0664	55.2072	47.9458	49.2238	3.67275	48.4057	51.5066	47.1363	49.1355	44.9995	48.2367	2.4093	48.4653	48.2258	45.2698	45.6601	46.5364	46.8315	1.45872	59.7427	60.5586	58.2726	64.3182	62.6278	61.104	2.38856	50.4122
ENSMUSG00000003166	65.2583	66.5111	66.7287	64.8554	65.8384	0.921599	62.6613	62.8657	51.9178	59.7503	57.4033	58.9197	4.51625	95.2441	90.2789	90.9249	89.6577	95.7701	92.3752	2.89993	58.969	52.3317	55.0337	65.9382	54.8218	57.4189	5.32202	72.5309	60.78	69.1557	74.0789	68.4451	68.9981	5.15176	60.4897	55.7503	60.6724	56.4115	62.6948	59.2037	2.98838	100.051	89.4118	102.045	93.9324	103.944	97.8768	6.04413	51.2502
ENSMUSG00000003178	26.1895	24.568	21.3174	22.6193	23.6736	2.14422	20.0696	23.8643	16.4832	5.00351	25.9163	18.2674	8.24913	31.1093	31.4988	22.8013	22.9476	25.1272	26.6968	4.3077	18.3114	19.5284	15.8208	13.4606	19.2238	17.269	2.57942	21.3953	17.7648	20.8522	17.7422	23.3883	20.2285	2.44879	20.0911	21.2479	24.5107	22.6655	24.4224	22.5875	1.9428	32.6898	26.5841	28.4134	24.5756	15.1739	25.4874	6.49691	23.3961
ENSMUSG00000003184	15.3042	21.6684	15.7414	12.6997	16.3534	3.78918	17.5047	18.3315	16.8579	15.636	13.8499	16.436	1.74935	21.7991	20.6779	15.3661	16.9761	16.976	18.359	2.73833	21.3042	21.3715	16.6742	19.8296	12.8847	18.4129	3.6299	19.1537	15.776	20.1564	23.2527	20.3214	19.732	2.68828	16.4579	14.2332	16.3613	16.3683	22.5064	17.1854	3.11868	20.5432	16.779	25.5846	21.5422	25.3467	21.9591	3.66168	16.7929
ENSMUSG00000003190	0.969983	1.32618	1.19322	0.667236	1.03915	0.288228	1.07998	1.08569	1.03571	0.583743	1.07893	0.972811	0.218414	1.28495	1.59061	1.33618	1.27961	1.32591	1.36345	0.129368	1.48531	1.20681	1.85998	1.39155	1.05307	1.39935	0.306844	1.1541	1.07259	1.43653	2.10819	1.14648	1.38358	0.42821	1.42736	1.57014	1.06296	0.921541	1.50043	1.29649	0.286672	1.25004	0.811889	2.07443	1.79947	1.345	1.45617	0.492454	1.74297
ENSMUSG00000003198	4.98463	4.90011	4.91057	5.00427	4.9499	0.0522456	5.89489	5.69988	6.10409	5.58725	4.35974	5.52917	0.682707	3.89994	4.48262	3.66372	5.07577	4.65157	4.35472	0.571992	7.20486	8.11855	6.14889	8.75073	7.80514	7.60563	0.987023	4.06155	5.02776	4.89319	5.11393	4.67192	4.75367	0.421333	5.32015	4.24142	5.02303	6.23137	5.10146	5.18349	0.713564	4.08033	5.10033	4.27458	4.39585	4.39494	4.44921	0.386106	7.07245
ENSMUSG00000003199	40.847	48.6414	44.4246	43.4148	44.332	3.24376	44.2117	42.2584	37.9247	47.9086	38.0487	42.0704	4.2446	46.912	43.814	42.2621	40.9474	50.7977	44.9466	3.95542	49.3699	43.7524	39.8474	50.2833	39.2735	44.5053	5.16439	46.9409	42.546	58.8755	60.1565	46.8339	51.0706	7.92373	42.3882	42.5978	39.7882	39.714	52.5612	43.4099	5.29682	48.7282	44.4665	55.1714	47.0176	56.5469	50.3861	5.24385	33.7869
ENSMUSG00000003200	16.9208	21.6234	17.5541	16.4807	18.1448	2.36057	20.0021	21.2127	20.5379	19.3886	16.316	19.4915	1.8982	15.8928	15.2072	13.5342	13.6918	16.3022	14.9256	1.26176	19.8632	16.4785	17.4839	19.8296	13.8345	17.4979	2.52447	17.0008	13.9437	20.8073	21.5829	20.9807	18.8631	3.29128	20.4588	18.6582	19.6753	20.7347	26.6615	21.2377	3.13736	17.2412	14.5932	17.5174	15.3983	18.849	16.7198	1.71101	14.3795
ENSMUSG00000003206	0.377215	0.292208	0.619558	0.778442	0.516856	0.222816	0.652488	0.334059	0.396656	1.58445	0.836719	0.760873	0.502642	0.428317	0.337401	0.366372	0.170614	0.326044	0.32575	0.0953586	0.443376	0.351072	0.612701	0.508452	0.227134	0.428547	0.147553	0.688023	0.692714	0.471363	0.45921	0.54458	0.571178	0.113612	0.692052	0.652527	0.687801	0.767951	0.369336	0.633933	0.153783	0.589644	0.582894	0.5448	0.514134	0.606198	0.567534	0.0373766	0.469262
ENSMUSG00000003208	5.17324	5.46205	5.50718	5.04876	5.29781	0.222378	4.29742	4.59331	4.20896	6.1293	4.66801	4.7794	0.778939	4.14791	5.20562	4.74128	3.62555	5.34713	4.6135	0.724217	5.87473	6.07794	5.6456	6.85073	4.8524	5.86028	0.722925	4.52763	5.51936	5.49923	6.5333	4.98721	5.41335	0.748165	4.67135	5.24061	4.23102	5.90225	5.00912	5.01087	0.626654	4.57563	5.49586	4.44221	4.47297	4.58437	4.71421	0.441367	3.72058
ENSMUSG00000003226	210.405	189.328	185.477	199.815	196.257	11.2107	201.214	193.963	195.287	144.101	219.529	190.819	28.0388	200.43	205.309	198.337	203.713	191.801	199.918	5.29412	191.494	237.939	219.434	169.582	240.534	211.797	30.6671	183.369	207.501	169.219	149.598	194.358	180.809	22.4223	205.453	213.519	226.349	205.964	179.497	206.157	17.1258	188.12	217.232	163.251	190.513	159.013	183.626	23.5474	250.821
ENSMUSG00000003227	0.107776	0.0449551	0.114733	0.133447	0.100228	0.03841	0.269995	0.271423	0.242401	0.458655	0.330284	0.314551	0.0866956	0.360688	0.313301	0.49568	0.383882	0.695561	0.449822	0.152825	0.354701	0.877681	0.787758	0.80282	0.660752	0.696742	0.206496	0.399497	0.134074	0.224458	0.292224	0.257959	0.261643	0.0969654	0.281146	0.591352	0.16674	0.175532	0.207752	0.284504	0.177343	0.495301	0.437171	0.44003	0.694082	0.776691	0.568655	0.156704	0.569819
ENSMUSG00000003228	12.5828	12.7223	13.3549	15.4576	13.5294	1.32866	15.7047	16.0766	17.3867	11.6332	17.461	15.6524	2.37781	11.8125	11.9536	11.8317	10.0662	11.1942	11.3717	0.787447	17.2917	16.6979	18.7749	18.6254	24.0968	19.0973	2.92999	14.2931	14.1895	14.3429	15.6758	16.1368	14.9276	0.909826	14.4898	18.1892	16.3405	15.7759	14.2425	15.8076	1.59239	11.0617	11.8661	11.336	9.25442	9.64234	10.6321	1.12698	16.1225
ENSMUSG00000003233	27.1056	29.6704	29.0274	25.7776	27.8953	1.78335	22.8371	29.7103	24.5045	12.8007	27.6998	23.5105	6.55993	26.7134	25.1364	22.8875	18.7249	21.2581	22.9441	3.14887	19.9076	18.4313	18.0747	17.3944	18.1294	18.3875	0.930485	26.8773	23.3065	31.6486	26.3837	32.5888	28.161	3.87758	23.2919	27.2022	29.8464	29.3577	31.7629	28.2922	3.23217	31.8879	21.6295	29.4401	28.9458	20.8191	26.5445	4.99099	21.8877
ENSMUSG00000003234	58.0642	64.2633	60.6479	55.692	59.6669	3.67232	53.594	54.7648	42.8168	60.1672	46.6361	51.5958	6.87704	81.3351	73.192	78.9424	77.4162	79.5766	78.0924	3.07863	52.407	52.0904	49.5631	59.3284	47.8426	52.2463	4.38172	63.52	55.3277	61.3221	64.6234	59.8465	60.9279	3.6422	54.8235	45.3302	52.6897	50.1801	56.8778	51.9803	4.47317	80.8519	75.8179	80.0436	76.3747	88.1829	80.2542	4.94967	48.5016
ENSMUSG00000003235	48.8763	52.1255	48.8992	48.0855	49.4966	1.79292	53.144	49.5451	48.3259	58.1241	49.2783	51.6835	4.03875	50.7668	49.8149	53.0162	54.4686	53.3191	52.2771	1.92212	54.3135	47.702	50.7666	51.3805	45.4267	49.9179	3.43737	49.4489	50.4787	47.2036	47.4239	49.6141	48.8338	1.44381	50.2387	46.0439	48.021	49.1927	47.8752	48.2743	1.57324	48.4923	51.7527	51.6512	52.3389	53.8948	51.626	1.96802	39.9879
ENSMUSG00000003269	46.9633	54.2608	51.125	47.2403	49.8974	3.47444	61.5589	63.8052	60.6663	77.2626	61.5429	64.9672	6.97078	40.1491	36.2706	37.2191	28.5352	38.0385	36.0425	4.43406	54.6904	41.7118	50.2415	46.4833	42.5566	47.1367	5.42061	49.2491	45.004	44.8468	53.8945	52.3943	49.0778	4.14508	66.7182	58.7682	66.6333	62.8842	67.173	64.4354	3.60763	39.2703	32.5588	38.7436	36.1951	45.3891	38.4314	4.709	38.1443
ENSMUSG00000003271	3.69132	4.11339	3.18958	3.6698	3.66602	0.377622	6.47988	5.61636	6.25835	6.71305	5.72492	6.15851	0.475048	1.35258	1.3014	2.04737	2.09002	2.17363	1.793	0.428207	2.66025	2.01867	2.53833	2.75635	2.51912	2.49854	0.285001	3.04062	3.93283	2.58127	3.61106	2.80889	3.19493	0.562821	5.57967	5.36295	5.35651	6.05584	4.98604	5.4682	0.391719	1.93403	1.72787	1.71821	2.31361	1.62916	1.86457	0.274766	2.04464
ENSMUSG00000003273	122.083	142.126	124.715	112.674	125.399	12.2905	129.44	129.343	115.074	131.092	102.278	121.446	12.5234	46.8669	39.6928	33.4476	33.739	45.9505	39.9394	6.4182	241.263	208.734	169.74	185.772	164.011	193.904	31.6481	125.686	119.08	178.871	170.847	151.307	149.158	26.5213	126.408	126.264	124.638	125.373	169.018	134.34	19.3985	43.8223	35.5774	58.5031	42.9302	53.156	46.7978	9.04364	199.437
ENSMUSG00000003279	469.472	451.956	426.463	434.571	445.615	19.1323	593.472	642.103	606.464	608.052	636.765	617.371	21.0045	136.498	130.165	124.847	138.155	131.439	132.221	5.30854	182.028	167.176	253.461	191.58	199.072	198.663	32.8684	402.205	397.662	223.852	334.2	372.435	346.071	73.4609	619.3	575.814	643.239	627.174	497.265	592.559	58.8284	121.231	115.413	130.228	122.107	113.624	120.521	6.53646	184.789
ENSMUSG00000003282	6.11628	5.75425	5.14004	6.24978	5.81509	0.496343	6.34488	7.11963	7.42628	4.00281	8.34517	6.64775	1.64297	4.39588	4.48262	4.69818	5.33169	3.93427	4.56853	0.509584	8.44631	10.4444	10.2846	7.70707	11.6251	9.7015	1.5926	4.83835	7.3517	5.387	5.46877	6.19102	5.84737	0.968826	6.07709	8.72755	7.62833	8.05251	7.54831	7.60676	0.974505	4.62281	5.16278	4.48412	5.39841	4.09184	4.75199	0.526985	15.4521
ENSMUSG00000003283	1.56275	2.0005	1.39974	1.84602	1.70225	0.271168	1.91246	1.81644	2.15957	2.50176	1.69546	2.01714	0.3201	1.66818	1.73521	1.27153	1.23695	1.36939	1.45625	0.230484	2.57158	1.71148	2.2101	2.11409	1.61058	2.04357	0.390276	1.70896	1.78765	1.6161	2.48391	1.74839	1.869	0.349588	1.60037	1.81484	2.04256	1.99667	2.1006	1.91101	0.20392	1.58024	1.31151	1.82298	1.36246	1.5155	1.51854	0.202315	2.01112
ENSMUSG00000003299	20.181	25.1973	24.0021	21.1514	22.633	2.35639	22.8371	24.2819	21.4855	28.2698	20.6537	23.5056	2.99839	22.5655	18.9427	17.7152	16.8908	22.671	19.757	2.7123	28.1322	21.4374	19.9128	29.5973	20.3388	23.8837	4.61015	24.4803	19.5971	27.0024	29.7651	25.9392	25.3568	3.75577	23.8974	22.2063	24.469	22.3803	27.0077	23.9922	1.94406	21.6753	19.069	25.1446	19.9484	24.229	22.0133	2.63445	18.9716
ENSMUSG00000003308	48.3644	52.7323	49.0828	50.5543	50.1835	1.92828	51.7265	55.2241	47.8852	55.7475	53.0436	52.7254	3.15845	58.7019	62.4192	54.3092	60.9946	64.5568	60.1964	3.92055	56.9738	53.8457	50.9855	58.3917	51.4767	54.3347	3.28058	53.2219	51.8865	55.2392	63.2249	51.0472	54.9239	4.90298	55.7535	51.8147	54.107	52.0451	56.2315	53.9903	2.04096	60.4267	60.6627	66.9056	59.1769	63.0825	62.0509	3.06012	49.0714
ENSMUSG00000003309	0.889151	0.989012	1.10144	0.689478	0.917269	0.174876	0.51749	0.62636	0.61702	1.0424	0.880756	0.736805	0.21723	0.270516	0.144601	0.0862052	0.298575	0.152154	0.19041	0.0901904	0.642895	0.307188	0.240704	0.508452	0.495564	0.438961	0.163012	0.843383	0.692714	0.987617	0.709688	0.888525	0.824385	0.124109	1.08133	0.856441	0.458534	1.00931	0.669422	0.815007	0.254296	0.117929	0.187359	0.0419077	0.0771202	0.189437	0.12275	0.065693	0.5363
ENSMUSG00000003316	247.48	242.443	243.142	257.865	247.733	7.11277	190.819	204.214	171.862	114.747	207.66	177.861	37.9794	335.327	324.941	309.477	284.712	311.698	313.231	19.073	202.778	211.543	198.362	188.716	214.538	203.187	10.3866	258.852	241.69	241.113	217.979	257.242	243.375	16.4679	201.149	192.088	223.744	205.021	198.68	204.136	11.9279	352.819	319.197	320.573	319.252	258.657	314.1	34.1596	224.542
ENSMUSG00000003341	0.242496	0.0674327	0.344199	0.111206	0.191333	0.126171	0.202496	0.250544	0.0440729	0.166784	0.154132	0.163606	0.0765812	1.12715	0.819403	0.754295	0.72511	1.10855	0.906902	0.195681	0.443376	0.0877681	0.175057	0.214085	0.289079	0.241873	0.133993	0.15536	0.111728	0.246904	0.292224	0.114648	0.184173	0.0814286	0.151386	0.122349	0.521061	0.15359	0.230835	0.235844	0.164434	0.990601	0.936795	0.607661	1.10539	0.663029	0.860695	0.21543	0.402225
ENSMUSG00000003344	44.2959	50.7768	49.5647	47.1736	47.9527	2.86084	43.7167	46.6012	48.5683	44.0726	42.6947	45.1307	2.39961	49.3015	40.464	45.2362	37.9617	50.7325	44.7392	5.5044	56.5082	41.7996	44.7709	56.4382	41.5654	48.2165	7.64256	53.5992	43.0153	62.4443	65.2704	55.5472	55.9753	8.68964	45.4592	45.8604	45.4157	46.9108	55.6082	47.8509	4.37813	49.247	43.9461	57.2249	48.123	53.156	50.3394	5.05776	38.6806
ENSMUSG00000003345	103.357	121.199	110.19	111.362	111.527	7.351	146.315	157.279	156.503	162.864	144.07	153.406	7.92938	99.2342	92.1105	97.3687	94.6482	109.986	98.6695	6.87854	131.35	110.325	124.51	119.674	111.295	119.431	8.90267	121.491	109.963	115.708	126.825	116.884	118.174	6.34472	142.671	148.593	145.355	140.074	165.971	148.533	10.248	103.471	101.444	111.6	95.2691	111.332	104.623	6.93933	100.757
ENSMUSG00000003346	52.9179	63.1619	61.7722	60.8964	59.6871	4.60819	76.0936	76.061	83.2536	95.7756	72.9927	80.8353	9.16302	31.0868	29.4262	35.9907	25.976	38.6037	32.2167	5.07557	70.3194	50.5983	60.92	69.3101	54.8631	61.2022	8.68285	55.4857	50.6575	65.093	75.874	67.7286	62.9677	10.016	76.1474	79.6694	86.6004	73.5258	93.7653	81.9416	8.23202	32.8078	34.2867	43.8145	33.4702	42.0739	37.2906	5.22389	47.0938
ENSMUSG00000003348	8.11013	9.19332	8.37551	8.87424	8.6383	0.487079	9.47232	6.72293	7.84497	7.2134	7.31028	7.71278	1.06121	17.9442	16.5568	18.2324	14.7581	17.2586	16.95	1.38629	7.71474	7.37252	7.39617	9.44651	6.62817	7.71162	1.0486	10.7864	8.84886	9.65171	9.07983	7.96807	9.26698	1.04328	8.08836	7.68758	7.7117	7.65756	8.28698	7.88644	0.28446	17.878	20.4221	17.8527	17.7891	18.4512	18.4786	1.11871	6.10041
ENSMUSG00000003352	146.548	171.212	153.421	149.884	155.266	10.9945	219.281	247.872	226.27	221.781	220.96	227.233	11.8236	63.4134	64.5882	60.4945	55.4069	70.0343	62.7875	5.38242	132.059	102.755	123.984	101.851	95.5613	111.242	15.826	146.371	135.258	116.92	157.321	154.661	142.106	16.4964	218.862	213.172	237.979	219.349	249.764	227.825	15.4216	71.8186	62.3905	76.691	68.0714	70.3569	69.8657	5.23779	96.1653
ENSMUSG00000003354	5.41574	5.86664	6.08085	5.00427	5.59188	0.479893	6.88487	6.70205	5.22263	6.71305	7.57451	6.61942	0.858671	8.13802	9.49543	9.31016	8.40275	9.15098	8.89947	0.594482	2.03953	2.6111	3.96067	4.25494	3.01468	3.17619	0.924193	6.61389	6.05566	4.37694	6.38719	4.47129	5.58099	1.0751	7.28818	5.28139	8.25361	7.43815	6.00172	6.85261	1.19249	8.91541	9.97166	8.77965	10.9254	9.03614	9.52564	0.911952	3.15076
ENSMUSG00000003355	0.808319	0.359641	0.344199	0.578272	0.522608	0.218416	0.652488	0.480209	0.947566	0.458655	0.462397	0.600263	0.21025	1.96124	1.56651	2.13358	1.66349	2.15189	1.89534	0.268704	0.221688	0.416898	0.50329	0.347888	0.392322	0.376417	0.103372	0.865577	0.737405	0.673375	0.500956	0.487256	0.652914	0.160715	0.562293	0.448612	0.312637	0.373005	0.530921	0.445493	0.104708	1.93403	1.9985	1.69726	2.2879	1.91331	1.9662	0.21254	0.201112
ENSMUSG00000003360	52.5138	61.8358	55.1407	51.3994	55.2224	4.67956	57.5989	57.1032	53.7248	49.9517	51.5903	53.9938	3.3486	70.1538	76.1081	65.4944	68.6295	65.5784	69.1928	4.35327	60.5873	60.5161	50.5697	55.8495	47.76	55.0565	5.79647	58.1046	54.1881	60.2671	62.2438	57.6968	58.5001	3.02212	59.7328	49.8979	54.2737	52.4839	59.4401	55.1657	4.32624	73.6819	67.5741	77.6549	65.7064	75.3391	71.9913	5.12721	52.6579
ENSMUSG00000003363	368.324	412.463	392.547	398.963	393.074	18.4703	463.469	517.937	404.809	480.921	447.975	463.022	41.6875	315.399	292.888	293.356	278.229	311.112	298.197	15.1082	439.208	377.798	369.59	378.69	333.618	379.781	37.9855	409.618	346.759	323.983	420.866	401.843	380.614	42.6183	478.554	412.703	532.941	476.48	510.677	482.271	45.4462	347.772	300.711	368.62	317.195	351.368	337.133	27.5286	334.115
ENSMUSG00000003378	157.245	187.822	165.835	161.872	168.194	13.5486	181.257	202.502	185.062	176.332	166.177	182.266	13.3456	111.069	104.064	97.1963	85.9895	125.266	104.717	14.7507	250.263	178.081	168.93	178.788	163.743	187.961	35.3979	181.039	138.275	207.13	207.563	194.988	185.799	28.6983	188.801	178.385	208.695	178.954	236.352	198.237	24.5822	125.877	97.5515	138.819	110.539	118.152	118.188	15.5655	166.756
ENSMUSG00000003379	0.026944	0.292208	0.206519	0.133447	0.16478	0.112488	0.224996	0.334059	0.264437	0.625439	0.220189	0.333824	0.169271	0.180344	0.168701	0.301718	0	0.326044	0.195361	0.129896	0.221688	0.373014	0.109411	0.0267607	0.041297	0.154434	0.14442	0.177554	0.290493	0.157121	0.187859	0.487256	0.260056	0.137077	0.12976	0.28548	0.354322	0.241356	0.300086	0.262201	0.0843187	0.212272	0.187359	0.2724	0.282774	0.246268	0.240214	0.0401819	0.167594
ENSMUSG00000003380	39.3651	46.4162	48.6468	48.686	45.7785	4.40525	45.6742	38.2706	38.0349	57.0817	41.0653	44.0253	7.92074	57.958	46.7301	58.5333	52.6771	67.8824	56.7562	7.83515	51.0104	34.9756	37.3091	54.7523	37.7868	43.1668	9.0291	47.4736	43.06	53.8027	62.9535	50.7606	51.6101	7.49029	44.0318	39.641	48.7922	40.5917	53.8308	45.3775	5.93169	57.502	61.6827	71.2011	57.4802	77.6123	65.0957	8.9617	30.5356
ENSMUSG00000003382	42.787	36.8632	40.1107	34.8075	38.6421	3.52163	33.0294	36.8509	37.2636	28.2698	28.0961	32.702	4.44371	48.1744	44.5129	44.762	39.3692	41.0381	43.5713	3.44844	35.1375	31.7282	36.587	30.4001	32.4388	33.2583	2.53938	35.6662	33.0938	34.7686	35.3174	35.9709	34.9634	1.13662	31.3586	29.7104	30.1799	32.21	33.1249	31.3167	1.40907	41.7939	40.9067	42.8715	44.0356	43.5515	42.6319	1.27985	34.893
ENSMUSG00000003402	57.4445	66.0615	55.4619	47.7964	56.6911	7.50555	56.4065	52.8648	48.1055	52.8704	39.8322	50.0159	6.41212	65.9833	70.2035	65.0418	65.6865	59.1879	65.2206	3.93871	64.09	56.786	49.3224	57.91	42.9695	54.2156	8.18804	58.1268	51.8641	59.5264	68.1718	57.6395	59.0657	5.87178	53.3529	45.2894	48.1252	47.7885	59.5555	50.8223	5.69569	64.3183	60.9125	69.1895	69.074	78.8057	68.46	6.74652	46.1888
ENSMUSG00000003410	206.822	222.573	216.639	209.201	213.809	7.18486	214.376	222.817	219.329	211.523	206.692	214.947	6.35092	206.223	209.502	198.724	197.614	202.517	202.916	5.00387	210.581	205.136	201.951	213.818	197.358	205.769	6.58895	217.393	214.473	232.808	239.415	228.781	226.574	10.4805	221.37	224.265	222.306	208.137	240.438	223.303	11.5031	207.908	191.314	217.04	206.168	210.805	206.647	9.51596	210.062
ENSMUSG00000003411	74.3923	75.5695	65.0766	72.1505	71.7972	4.69954	42.2092	38.0201	36.3381	50.9941	38.6212	41.2365	5.85955	65.5775	55.5266	56.5506	59.1605	62.3397	59.831	4.15497	51.6976	40.483	41.795	49.534	39.5625	44.6144	5.58822	72.5087	65.629	105.069	74.1206	74.4355	78.3526	15.3546	42.0638	43.495	37.3288	40.109	42.012	41.0017	2.37972	57.9502	56.6865	65.9417	68.1485	74.1267	64.5707	7.27992	39.3175
ENSMUSG00000003418	8.43346	8.15935	7.3888	8.45166	8.10832	0.497965	4.27492	3.1318	3.61397	1.87632	3.52303	3.28401	0.887789	21.9569	25.0882	22.5642	24.5684	18.7367	22.5829	2.52014	4.47809	7.76748	6.17077	10.9719	9.91128	7.8599	2.65475	7.54605	7.46343	9.51704	7.4726	7.62412	7.92465	0.892529	3.37376	3.38498	3.06384	3.31316	2.86236	3.19962	0.228996	21.0385	26.3135	18.9004	19.897	18.3564	20.9012	3.19373	6.50264
ENSMUSG00000003420	11.5859	11.5085	14.8694	15.7913	13.4388	2.2166	11.2498	11.5459	13.3981	14.6353	8.19104	11.804	2.44871	9.12991	8.94113	10.6248	10.4075	8.49889	9.52044	0.940487	12.3924	9.89585	11.4881	14.0226	8.05292	11.1704	2.29522	14.0046	11.9996	11.8963	16.9908	15.0476	13.9878	2.14876	9.60223	10.9706	10.8589	10.5977	15.8584	11.5776	2.45318	8.91541	9.24304	14.7305	11.748	10.9873	11.1249	2.33618	9.55284
ENSMUSG00000003421	30.0964	32.2103	31.0009	28.58	30.4719	1.52997	32.3094	30.3367	28.2507	35.0246	30.8265	31.3496	2.51642	29.6666	29.6431	31.4002	29.175	30.9525	30.1675	0.954824	35.071	28.6563	29.4972	33.7719	29.6513	31.3295	2.88464	31.4493	28.8705	33.0627	34.5869	31.1844	31.8308	2.1471	30.9045	29.0171	31.6597	30.2353	28.0926	29.9818	1.43444	31.77	28.6867	33.4633	32.0306	34.4207	32.0743	2.17973	27.4183
ENSMUSG00000003423	12.6367	14.5879	14.617	13.4782	13.83	0.955948	14.0622	14.7821	10.7758	19.4303	14.026	14.6153	3.10672	10.3923	9.83283	9.89204	10.6207	10.0639	10.1604	0.337015	12.2815	10.0056	11.3131	11.6944	9.49831	10.9586	1.1681	13.0946	13.1392	12.2779	15.0496	12.8406	13.2804	1.04676	14.5115	12.9078	17.1533	13.6915	15.5583	14.7645	1.65827	9.5994	10.7211	11.7761	9.76856	11.3094	10.6349	0.947022	7.70931
ENSMUSG00000003429	74.5001	80.5146	88.7345	79.0008	80.6875	5.94176	75.6211	65.3711	76.7529	96.6512	68.9412	76.6675	12.1218	99.3244	90.9296	112.843	102.667	120.919	105.337	11.7259	93.7518	77.3456	90.2421	114.455	83.007	91.7604	14.1928	84.9597	85.4943	95.2826	113.634	83.0915	92.4923	12.736	71.9086	86.2763	67.5295	66.5484	87.4865	75.9499	10.1901	103.612	107.128	125.094	109.742	134.765	116.068	13.2869	71.8977
ENSMUSG00000003435	108.719	124.93	104.499	100.997	109.786	10.578	109.505	121.472	87.1541	87.5615	96.641	100.467	14.8436	119.613	119.536	107.088	100.748	110.246	111.446	8.17066	109.203	104.949	89.6513	102.761	89.2222	99.1573	9.17227	114.833	97.9631	118.985	127.786	114.476	114.809	10.8366	116.049	93.8823	114.821	107.513	120.819	110.617	10.4993	128.684	109.73	135.927	126.863	114.363	123.113	10.7816	95.6625
ENSMUSG00000003436	1.29331	1.39361	1.35385	1.28999	1.33269	0.0501092	1.16998	0.897783	0.793311	1.54275	0.770662	1.0349	0.325248	1.9387	1.42191	1.48704	1.45022	1.99974	1.65952	0.284476	0.931089	1.11904	0.853405	1.17747	0.660752	0.948352	0.208361	1.57579	1.13963	1.52632	1.81597	1.20381	1.4523	0.279507	0.821812	0.774876	0.500219	0.767951	1.06184	0.78534	0.199681	1.86327	1.35315	1.0896	1.928	2.67106	1.78102	0.608621	1.03908
ENSMUSG00000003437	51.1666	66.4886	49.7712	47.3293	53.6889	8.67924	51.2991	50.2132	42.354	50.2853	41.5497	47.1402	4.76425	65.2845	75.7948	59.2445	65.2173	60.6443	65.2371	6.48985	54.9342	57.4442	46.3246	56.465	45.0344	52.0405	5.89295	57.2834	47.5961	49.336	62.4734	51.4485	53.6275	6.14733	48.2923	42.1695	45.1447	43.8829	48.5216	45.6022	2.77072	66.559	60.1422	69.8601	78.4312	71.664	69.3313	6.72039	55.507
ENSMUSG00000003438	15.3311	17.8697	18.0131	15.858	16.768	1.37315	17.2347	16.0557	14.7644	20.0974	13.6077	16.352	2.49735	20.6494	16.0748	20.0643	18.2131	21.2146	19.2432	2.09989	16.1167	13.6918	13.3044	16.6184	12.6162	14.4695	1.7838	17.1562	16.2452	19.6401	20.6853	17.4552	18.2364	1.85131	16.6958	14.7634	17.6119	13.8889	19.4132	16.4746	2.21313	19.93	18.8816	22.6301	19.28	24.229	20.9901	2.32776	14.3795
ENSMUSG00000003444	6.6821	8.87863	8.16899	7.67322	7.85074	0.922872	7.40236	7.41193	8.24162	9.00632	7.2222	7.85689	0.754425	7.98022	8.29043	9.48257	7.29376	9.93349	8.59609	1.08895	10.242	7.35058	9.21239	9.58031	7.20633	8.71832	1.36615	8.21188	7.888	8.46208	8.3284	9.37251	8.45257	0.556434	8.71554	6.6884	7.52412	8.29387	9.23341	8.09107	1.00311	8.23143	10.159	10.5607	9.07447	11.3473	9.87458	1.23092	4.99429
ENSMUSG00000003452	99.2616	75.5695	93.5533	90.7886	89.7933	10.1175	83.4285	81.3433	90.3493	66.6718	89.9913	82.3568	9.62239	109.018	129.201	121.01	124.804	98.0524	116.417	12.7168	61.8066	78.2891	74.2681	65.4566	81.3138	72.2268	8.33532	88.7993	98.5888	76.5628	68.9232	82.5469	83.0842	11.3623	84.625	82.9933	86.1001	81.5125	67.3115	80.5085	7.57552	107.551	122.325	91.5682	113.598	93.1461	105.638	13.2237	86.5454
ENSMUSG00000003458	50.1697	54.8228	54.2687	50.0872	52.3371	2.56056	50.5341	53.2406	47.0698	49.9517	48.4856	49.8564	2.32192	49.5269	48.3689	47.3266	48.7956	46.7765	48.1589	1.10959	52.4957	45.8588	46.1714	44.503	42.7218	46.3501	3.69521	51.3576	48.3782	53.4211	55.46	52.7383	52.271	2.6315	53.1366	47.0227	55.6076	51.2772	53.3691	52.0827	3.21882	52.4075	48.0055	53.6837	53.5471	52.3035	51.9895	2.31527	47.1609
ENSMUSG00000003464	60.5161	64.8478	64.9159	63.3652	63.4113	2.05843	65.3613	65.7052	66.5059	78.9721	67.2017	68.7492	5.75931	65.0365	61.2865	62.8867	60.7386	65.0785	63.0054	2.03285	63.181	53.4069	60.5261	64.734	56.04	59.5776	4.7714	66.5163	62.9029	63.836	66.6689	64.5471	64.8942	1.65729	69.8973	65.008	64.1947	65.8682	63.2258	65.6388	2.57359	65.7571	64.4931	69.9229	64.8581	69.4476	66.8957	2.59312	55.0378
ENSMUSG00000003469	314.113	371.891	339.128	343.427	342.14	23.6741	461.984	463.423	383.698	468.495	419.152	439.351	36.8997	152.841	141.395	140.816	120.24	162.153	143.489	15.7149	562.444	470.964	444.908	452.442	435.725	473.297	51.4907	349.893	300.883	409.233	380.226	410.9	370.227	46.0915	455.176	378.16	499.26	449.624	497.127	455.869	49.1507	150.689	126.155	173.812	153.186	161.457	153.06	17.5405	447.643
ENSMUSG00000003476	2.64051	3.23677	2.29466	2.13516	2.57677	0.487944	0.877484	0.772511	0.550911	0.500351	0.39634	0.619519	0.199166	4.71148	4.33802	4.2025	3.79617	4.9124	4.39211	0.437816	1.15278	1.73342	1.35669	2.48874	1.77577	1.70148	0.511437	2.97403	2.7932	3.20976	3.61106	2.20698	2.95901	0.519929	0.540666	0.917616	0.354322	0.789892	0.669422	0.654383	0.218431	4.59922	4.80888	5.09178	4.52438	5.81571	4.968	0.522506	0.938525
ENSMUSG00000003477	1.07776	0.899102	1.12438	1.24551	1.08669	0.143658	1.21498	0.730753	1.47644	1.91801	1.21104	1.31024	0.433512	0.495946	0.265101	0.431026	0.511842	0.58688	0.458159	0.121333	1.99519	2.1942	1.44422	2.43522	1.34215	1.8822	0.474188	1.02094	0.782096	1.21208	1.75335	1.03184	1.16006	0.365154	1.53549	1.36623	0.646116	0.965424	1.45426	1.1935	0.37631	0.306615	0.437171	0.565753	1.05398	0.757748	0.624252	0.292318	0.737412
ENSMUSG00000003484	0	0.0224776	0.0229466	0.0667236	0.0280369	0.0279258	0.0224996	0	0	0	0.0220189	0.0089037	0.0121931	0.045086	0	0.0215513	0	0.0217363	0.0176747	0.0187596	0	0	0.0437643	0	0.0206485	0.0128826	0.0194414	0.0665828	0	0.0673375	0	0.0286621	0.0325165	0.0335504	0.0432533	0	0	0	0	0.00865066	0.0193435	0.0707572	0	0	0	0.0568311	0.0255177	0.0352867	0.234631
ENSMUSG00000003500	35.7546	40.3472	39.4223	35.7639	37.822	2.4116	37.3043	39.2728	33.275	39.6111	36.9698	37.2866	2.52695	33.0706	32.0049	32.1545	27.085	30.17	30.897	2.37661	37.4652	33.681	35.2303	37.9466	32.8105	35.4267	2.26032	37.7525	34.9038	42.8042	42.9153	41.1015	39.8954	3.48365	42.9505	36.3172	41.9558	40.7453	41.8273	40.7592	2.60318	36.6287	28.0622	38.5131	35.4753	35.4058	34.817	3.97966	31.4071
ENSMUSG00000003505	0	0	0	0	0	0	0	0	0	0	0	0	0	0	0	0	0	0	0	0	0	0	0	0	0	0	0	0	0	0	0	0	0	0	0	0	0	0	0	0	0	0	0	0	0	0	0	0	0
ENSMUSG00000003518	147.842	145.7	137.703	140.676	142.98	4.62572	212.531	214.904	215.494	218.153	235.118	219.24	9.0985	102.954	99.6057	103.08	105.482	106.073	103.439	2.55794	156.933	152.76	158.077	132.331	132.543	146.529	13.0155	134.076	140.934	122.218	129.101	141.333	133.532	8.11767	233.222	199.49	229.1	220.226	207.659	217.939	14.2251	98.6356	106.649	103.7	108.097	104.077	104.232	3.61954	163.773
ENSMUSG00000003526	23.1179	27.9621	25.5855	24.799	25.3661	2.01355	25.6945	22.9874	26.5098	21.5151	19.2445	23.1903	2.98776	23.084	20.702	20.2582	22.5637	21.3233	21.5862	1.20556	33.231	24.597	25.4052	27.3494	22.0113	26.5188	4.21291	25.6566	22.9936	24.3762	29.0346	31.1271	26.6376	3.36362	20.7832	24.6941	19.5919	21.8537	31.6937	23.7233	4.83935	22.3357	18.3612	21.0796	22.7247	23.3386	21.568	1.97388	25.3402
ENSMUSG00000003527	18.0525	19.1284	18.9539	19.2609	18.8489	0.545651	18.6522	18.6447	17.519	19.5554	17.6812	18.4105	0.829269	17.2003	16.5327	17.0255	18.469	18.8671	17.6189	0.998486	17.0035	17.3123	15.602	17.6888	16.2917	16.7796	0.834462	19.3534	18.1893	19.685	21.1237	17.4552	19.1613	1.41576	20.2642	16.721	21.1342	21.0857	19.4132	19.7237	1.81999	20.6847	15.9047	19.1728	21.1309	19.7962	19.3378	2.06476	14.7818
ENSMUSG00000003528	23.6837	29.8952	26.5492	24.7322	26.2151	2.72403	21.9596	22.3819	24.5265	25.8098	19.0904	22.7536	2.58221	46.7091	40.0784	40.9474	34.7626	43.6682	41.2332	4.44966	34.5611	31.0041	32.7138	39.9804	24.8608	32.6241	5.49474	29.6959	25.0941	43.4552	37.8431	26.971	32.6119	7.77465	19.7235	21.3499	20.3631	21.7879	25.1149	21.6678	2.09048	45.1195	41.5312	46.9785	41.9534	52.3225	45.581	4.39243	25.977
ENSMUSG00000003531	15.0078	15.8017	18.059	15.7023	16.1427	1.32544	21.5321	19.7303	21.9262	29.1455	19.751	22.417	3.893	18.5303	19.0391	20.7539	18.3837	19.867	19.3148	0.991752	16.7153	11.1465	14.8799	17.1268	13.8758	14.7489	2.41234	18.3991	16.6698	15.4427	21.4159	18.0285	17.9912	2.24371	19.3342	19.3923	21.0926	20.4055	23.1066	20.6662	1.54938	19.6233	19.2355	22.9654	16.0153	21.3117	19.8302	2.59683	11.8992
ENSMUSG00000003534	41.4398	49.9676	48.7156	50.3763	47.6248	4.18345	34.1769	34.4289	37.9467	36.4839	34.3935	35.486	1.66401	63.2331	59.0934	62.7789	58.6486	66.8608	62.123	3.36747	60.1439	48.2505	48.6878	59.6495	52.344	53.8151	5.77736	50.8915	44.8253	53.9598	57.0255	52.8816	51.9167	4.54271	38.8198	43.7397	37.2246	37.6954	47.3674	40.9694	4.41509	73.6819	66.0752	71.9974	66.7089	66.947	69.0821	3.49601	54.7361
ENSMUSG00000003541	3.47577	4.74276	5.85138	4.82634	4.72407	0.97295	8.09985	7.30753	8.90272	7.50527	6.03318	7.56971	1.05969	6.42475	5.18152	5.40937	8.27479	6.06443	6.27097	1.22585	3.90171	4.56394	4.77031	4.44227	4.19165	4.37398	0.336941	4.54983	3.55295	5.02787	7.86919	5.47446	5.29486	1.60624	5.99058	5.03669	5.77336	5.94613	9.44116	6.43758	1.72239	6.98138	5.47504	6.78904	5.80972	6.74395	6.35983	0.671484	3.78762
ENSMUSG00000003545	5.84684	6.83318	10.6472	5.96065	7.32197	2.26019	8.36985	8.28883	9.9825	4.96182	5.48271	7.41714	2.12245	2.34447	1.90391	2.13358	1.1943	1.82585	1.88042	0.434086	7.71474	7.65777	10.4597	6.04791	7.45411	7.86684	1.60223	7.52386	4.69258	5.99304	8.91285	8.54131	7.13273	1.77194	8.17487	7.68758	7.48244	9.17152	11.0801	8.7193	1.47212	2.09913	1.51969	1.6344	1.56811	2.33007	1.83028	0.362507	8.48024
ENSMUSG00000003546	16.2472	17.9596	15.6955	15.4354	16.3344	1.13508	15.1647	15.3041	13.7067	17.0119	13.1013	14.8577	1.52842	21.0101	22.7264	17.9522	19.45	22.4101	20.7098	2.01489	15.1634	16.5223	13.9389	17.3677	13.4422	15.2869	1.66517	18.3103	15.6643	25.4985	19.4955	18.1718	19.4281	3.66907	14.7061	13.907	15.4859	16.0831	18.5822	15.7529	1.78105	24.4348	21.1091	26.2971	24.0358	25.7445	24.3243	2.02124	13.8768
ENSMUSG00000003549	11.9631	13.6439	15.0989	13.3447	13.5126	1.28615	15.2097	16.2645	12.6709	15.0522	12.0223	14.2439	1.80821	11.6322	11.809	11.0774	11.7297	10.716	11.3929	0.474775	18.6439	16.8734	15.3613	15.6817	13.3596	15.984	1.95148	12.1625	11.5303	16.767	16.6359	13.7865	14.1764	2.44798	13.6248	11.8067	12.5263	11.8923	17.7974	13.5295	2.49395	13.6561	12.1575	12.5723	12.3392	12.9196	12.729	0.591398	13.9438
ENSMUSG00000003555	0	0	0	0	0	0	0.0224996	0	0	0	0	0.00449992	0.0100621	0.067629	0	0	0	0	0.0135258	0.0302446	0	0	0	0	0.041297	0.0082594	0.0184686	0	0	0.0673375	0	0	0.0134675	0.0301143	0	0	0.0208424	0	0.046167	0.0134019	0.020419	0	0	0.0419077	0	0	0.00838153	0.0187417	0
ENSMUSG00000003559	14.442	12.6549	13.2631	13.0334	13.3483	0.771017	11.3623	8.99871	13.332	12.9674	8.147	10.9615	2.3226	29.3059	33.2581	32.2623	31.521	33.713	32.012	1.73731	14.321	10.9271	13.6326	15.2536	11.9142	13.2097	1.76634	15.4472	14.7481	15.3754	14.5277	12.2674	14.4732	1.29488	9.71036	11.7863	8.21192	9.32511	10.0182	9.81038	1.29883	30.3077	34.7863	32.2898	35.2953	36.675	33.8708	2.54588	14.1114
ENSMUSG00000003573	4.79603	5.88912	6.51683	5.8272	5.75729	0.712555	4.88241	3.98783	6.78722	4.46146	4.40378	4.90454	1.09914	5.43286	6.33832	4.80594	4.56393	5.95574	5.41936	0.748404	6.22943	6.056	6.6303	8.48313	6.9379	6.86735	0.966584	5.23785	5.18418	6.15016	5.9906	6.24834	5.76223	0.511876	5.2769	5.75039	4.58534	5.15624	6.04788	5.36335	0.564371	6.10871	5.78731	6.5795	4.75574	6.30825	5.9079	0.705985	5.43004
ENSMUSG00000003575	140.351	149.498	144.724	145.168	144.935	3.73872	141.86	167.238	151.765	105.532	131.035	139.486	23.1887	95.2441	96.5208	88.856	70.5063	102.987	90.8228	12.4157	164.47	151.729	139.696	141.912	140.369	147.635	10.5921	141.999	119.571	161.251	151.706	163.919	147.689	17.9335	131.858	152.569	164.655	152.339	189.539	158.192	21.1173	104.296	86.6639	120.631	94.318	85.9286	98.3676	14.4821	138.332
ENSMUSG00000003581	17.2441	24.4781	22.1894	18.438	20.5874	3.34171	20.0021	20.7743	20.6702	19.2635	15.8756	19.3171	2.0168	28.4492	26.3173	28.7494	28.1087	26.3444	27.5938	1.17504	22.5678	19.1554	18.6217	21.7564	16.2504	19.6703	2.54008	23.3262	18.0552	21.7051	26.6133	22.7864	22.4972	3.0851	18.2961	17.9853	20.0087	14.986	23.222	18.8996	3.01786	30.1662	24.4816	32.6251	29.7941	32.3369	29.8808	3.27125	17.966
ENSMUSG00000003585	30.7969	35.7168	35.9803	32.4722	33.7416	2.52953	43.1092	41.6529	41.4946	40.3617	38.445	41.0127	1.73596	23.7378	22.0998	27.5425	26.3599	25.1706	24.9821	2.1416	35.1375	28.1077	35.0771	36.1536	28.5982	32.6148	3.91783	32.4702	31.3285	31.5813	34.3781	31.9296	32.3376	1.2184	37.0032	42.8832	37.5372	38.5072	41.7812	39.5424	2.63217	26.4396	25.4808	25.2494	27.2234	25.3845	25.9556	0.850286	30.4685
ENSMUSG00000003604	4.2302	5.46205	4.35985	6.04961	5.02543	0.878438	7.13237	6.51414	6.01594	9.33989	8.01488	7.40345	1.31465	6.04152	6.07322	5.0861	4.60658	5.95574	5.55263	0.668054	8.29113	5.79269	5.31737	6.12819	6.8966	6.4852	1.16205	5.32663	5.22887	5.47679	5.69838	5.38848	5.42383	0.178107	8.283	6.40292	6.83632	7.0432	7.61756	7.2366	0.730195	6.65118	5.5375	6.34901	5.83543	7.12283	6.29919	0.632457	5.43004
ENSMUSG00000003617	16.4897	19.2857	23.5203	31.7382	22.7585	6.64764	17.0997	17.5798	18.8632	14.8021	16.4922	16.9674	1.49174	17.5159	17.9064	17.6721	18.2984	14.1721	17.113	1.67022	17.8459	18.8701	16.893	15.2001	14.1442	16.5907	1.92236	20.9958	19.0831	15.1061	20.8106	28.7194	20.943	4.95031	14.771	16.3743	15.4859	17.597	20.8444	17.0145	2.3868	17.1233	16.5084	21.0376	18.0204	14.2267	17.3833	2.47776	16.7594
ENSMUSG00000003623	41.3859	39.1109	46.0997	43.1035	42.425	2.94542	43.0867	40.6299	53.3722	38.527	44.1699	43.9572	5.70095	31.0417	31.065	36.6156	31.265	33.9738	32.7922	2.46955	47.7959	45.9905	57.3313	46.7776	48.5033	49.2797	4.60195	36.6871	44.2219	40.9637	37.3004	40.1556	39.8657	3.03935	40.1823	49.6736	37.6206	41.4693	44.9898	42.7871	4.6768	30.3077	33.0793	29.0001	30.2054	31.276	30.7737	1.521	43.0716
ENSMUSG00000003644	10.2656	11.5759	12.1158	11.0094	11.2417	0.79213	10.1473	10.147	8.99086	7.88053	9.49015	9.33118	0.945669	14.2923	14.0021	12.4566	12.3269	14.9546	13.6065	1.16229	11.5278	11.2343	9.86886	13.3803	10.0145	11.2052	1.41771	11.8295	10.4577	13.7593	14.0894	12.0954	12.4463	1.4901	9.32108	10.522	10.5463	10.115	11.5418	10.4092	0.803859	15.0713	13.3649	17.3498	16.7094	15.5907	15.6172	1.54645	9.15062
ENSMUSG00000003657	40.3082	48.0121	42.2906	36.2309	41.7104	4.90028	18.0222	7.2449	38.74	25.0176	7.15615	19.2362	13.2761	180.727	211.599	218.164	240.523	190.366	208.276	23.6029	19.5529	25.6722	21.1819	32.5142	17.386	23.2614	6.00048	57.1725	45.9872	43.7021	56.0236	32.2162	47.0203	10.1902	8.5209	16.2928	7.75339	7.92086	6.3018	9.35795	3.96145	202.955	211.591	211.194	205.525	220.277	210.308	6.68489	13.8768
ENSMUSG00000003660	121.409	125.672	128.524	122.438	124.511	3.2336	102.891	107.024	87.705	80.3064	95.0336	94.5919	10.8987	137.535	135.997	130.062	117.724	123.984	129.06	8.29491	111.775	116.293	113.328	105.731	117.284	112.882	4.57063	127.506	129.135	125.001	117.975	130.9	126.103	5.03609	103.375	103.262	114.592	104.551	102.814	105.719	5.00142	140.972	125.468	130.123	131.721	110.176	127.692	11.2943	121.572
ENSMUSG00000003662	46.0203	50.0126	45.2048	46.7288	46.9916	2.10803	47.4291	46.288	41.5607	50.4104	49.3444	47.0065	3.44252	53.9003	50.0318	55.0204	49.5634	54.9276	52.6887	2.68069	51.3429	47.307	45.9963	52.9058	47.0786	48.9261	3.01236	51.1134	50.434	48.0117	49.2607	47.5791	49.2798	1.51619	50.5847	42.9852	48.4378	43.8171	41.1348	45.3919	3.95721	50.6622	54.1884	49.8492	53.1872	57.9866	53.1747	3.22313	46.6581
ENSMUSG00000003665	0.673599	0.989012	1.14733	0.55603	0.841493	0.273846	0.292495	0.104393	0.198328	0.291872	0.132113	0.20384	0.0875698	0.811547	0.819403	0.624987	0.383882	0.76077	0.680118	0.183012	1.52965	1.11904	0.962816	1.23099	1.19761	1.20802	0.207438	1.24288	1.34074	1.14474	0.876673	1.2898	1.17896	0.183773	0.173013	0.244698	0.312637	0.285239	0.507837	0.304685	0.125148	0.518886	0.936795	0.398123	0.951149	1.26923	0.814836	0.353964	1.03908
ENSMUSG00000003680	6.22406	8.42908	7.29702	6.93926	7.22235	0.919876	6.79487	7.14051	5.443	6.87983	6.80384	6.61241	0.668555	8.76922	9.78463	8.68517	7.67764	9.5205	8.88743	0.825262	7.00534	5.30997	6.30207	7.65355	5.28602	6.31139	1.0413	8.67796	6.72603	7.45202	9.43468	7.71011	8.00016	1.06363	6.9854	5.87274	7.62833	7.74533	7.59448	7.16526	0.780721	10.1183	8.26461	10.1626	9.51149	10.5516	9.72172	0.895512	5.96634
ENSMUSG00000003721	53.4838	47.5625	50.9873	52.645	51.1696	2.61893	45.2242	42.8639	43.3897	51.6196	47.759	46.1713	3.59783	61.7452	60.684	64.1151	67.8191	65.9697	64.0666	2.93837	45.9781	52.8803	51.5763	50.3368	52.4266	50.6396	2.77997	51.4907	54.6797	50.5032	50.2417	51.1905	51.6212	1.78254	46.8866	44.6165	43.0813	44.212	39.9576	43.7508	2.5314	57.502	66.2418	59.7813	62.4416	70.7926	63.3519	5.28	50.2446
ENSMUSG00000003731	119.496	116.681	119.529	116.922	118.157	1.56841	114.118	122.683	106.149	91.2307	116.348	110.106	12.0951	141.525	143.685	132.39	127.065	136.156	136.164	6.75167	102.375	106.156	105.778	96.7933	103.015	102.824	3.75616	115.188	118.365	117.459	110.273	115.25	115.307	3.13605	122.969	116.904	124.158	117.189	107.685	117.781	6.53153	142.835	135.814	141.753	129.639	130.143	136.037	6.21704	103.003
ENSMUSG00000003746	35.8085	36.7283	37.2423	46.4397	39.0547	4.95889	47.9916	47.5199	44.6899	45.7404	47.1865	46.6257	1.3703	32.6197	31.9567	29.5899	30.7532	32.3001	31.4439	1.25428	66.4398	79.1449	64.5962	76.2679	110.057	79.3011	18.2809	40.0163	36.3116	31.5364	46.9646	44.111	39.788	6.13226	47.1461	50.53	49.4174	46.2306	46.9057	48.046	1.83419	30.9681	31.4763	32.2689	31.465	32.0527	31.6462	0.5183	96.2993
ENSMUSG00000003752	5.79295	6.96804	7.29702	6.38323	6.61031	0.663119	6.83987	6.86908	6.52278	5.25369	5.08637	6.11436	0.874687	7.16867	7.23003	8.18949	6.69661	8.21632	7.50022	0.67391	6.89449	4.91501	5.60184	5.99439	5.55445	5.79204	0.727693	6.25879	6.01097	5.94815	6.5333	6.16235	6.18271	0.231102	4.97413	5.93392	5.66914	5.3976	8.63324	6.1216	1.4482	7.54744	6.99473	7.16621	7.89196	7.5017	7.42041	0.350331	4.35744
ENSMUSG00000003762	15.3581	18.8811	18.1967	16.0582	17.1235	1.68253	14.5572	15.2832	15.7781	15.8445	13.1453	14.9216	1.11848	22.7233	24.9436	22.2625	19.9192	23.9099	22.7517	1.89796	15.0526	14.1526	11.9477	17.8494	12.9053	14.3815	2.27109	19.1759	14.7928	16.6548	19.9548	15.9361	17.3029	2.18684	14.9873	14.1721	15.8194	11.9361	18.1206	15.0071	2.26285	24.8122	23.6489	26.5904	26.0152	28.7755	25.9684	1.93557	12.8712
ENSMUSG00000003778	75.3892	79.0311	71.6163	72.5064	74.6357	3.34355	64.9788	64.703	60.4239	59.5001	61.653	62.2517	2.48579	102.999	103.823	98.3385	101.302	90.9881	99.4902	5.19568	69.743	82.4801	73.5897	74.9298	77.0809	75.5647	4.69885	74.484	69.1373	83.319	71.595	68.3591	73.3789	6.04976	68.9241	64.1923	62.6732	62.577	62.4178	64.1569	2.75904	100.216	97.7181	93.2026	105.552	92.7672	97.8911	5.29992	86.3443
ENSMUSG00000003779	0.458047	0.719282	0.527772	0.467065	0.543042	0.121505	0.584989	0.354937	0.110182	0.20848	0.374321	0.326582	0.180717	0.608661	0.192801	1.01291	0.469189	0.41299	0.53931	0.304158	0.642895	0.767971	0.80964	0.454931	1.3628	0.807648	0.339605	0.443886	0.603331	0.852942	0.313098	0.773877	0.597427	0.224096	0.583919	0.713701	0.187582	0.351063	0.300086	0.42727	0.215648	0.683987	0.936795	0.377169	0.488428	0.681973	0.63367	0.214265	1.10612
ENSMUSG00000003808	26.9979	28.5015	24.5758	22.2635	25.5847	2.74187	26.347	27.0796	22.1466	23.8501	19.5088	23.7864	3.09812	29.3961	25.8112	23.3185	24.7391	25.1924	25.6914	2.26525	25.3168	21.942	23.6546	22.8536	18.6456	22.4825	2.47783	25.9229	21.8763	26.9575	31.936	29.3787	27.2143	3.78173	23.9623	22.1043	24.5732	22.5339	28.6928	24.3733	2.61719	28.7746	20.4846	29.7125	26.2723	29.1354	26.8759	3.80691	22.5246
ENSMUSG00000003809	29.5845	32.9521	27.9948	25.7331	29.0661	3.03459	27.292	28.3115	28.449	33.9822	25.4539	28.6977	3.18729	28.4718	32.9689	30.7321	32.4167	28.8875	30.6954	2.0215	27.9992	26.9667	25.1426	29.0353	23.4774	26.5242	2.22874	30.4062	25.9209	30.3692	34.3155	31.299	30.4622	3.00763	29.4987	25.6525	26.4282	29.7526	32.1553	28.6975	2.65206	30.3077	25.9596	31.745	33.0846	34.2123	31.0618	3.20488	28.2563
ENSMUSG00000003810	99.073	116.411	99.7259	97.4165	103.157	8.8897	119.405	139.929	121.002	89.3544	109.082	115.754	18.4848	122.296	133.37	112.993	107.146	120.289	119.219	9.94208	79.0317	73.3302	73.349	74.9031	69.4822	74.0193	3.44291	106.2	89.3824	101.141	108.874	103.356	101.791	7.52422	117.865	119.127	135.789	119.734	136.008	125.705	9.33023	141.632	112.332	139.993	119.716	114.363	125.607	14.1519	67.6743
ENSMUSG00000003812	2.90995	2.65235	4.40575	3.64756	3.4039	0.789911	3.75743	2.71423	3.41565	3.37737	2.66429	3.18579	0.477139	3.53925	3.44631	3.03873	3.24167	3.60822	3.37484	0.233083	3.32532	3.77403	5.33925	5.88734	3.22117	4.30942	1.2237	3.32914	3.08369	4.26471	4.48773	3.52544	3.73814	0.608274	2.31405	3.44616	2.33435	4.30052	3.83186	3.24539	0.893721	3.39635	3.24755	3.62501	3.77889	3.39092	3.48774	0.211558	3.28484
ENSMUSG00000003813	50.008	59.0036	51.4692	49.5979	52.5197	4.39658	52.694	47.2693	44.9102	60.9178	50.8417	51.3266	6.15887	59.8291	57.0931	58.6842	58.478	57.536	58.3241	1.0671	48.4166	45.5736	46.6309	51.7283	44.9518	47.4603	2.72355	55.175	52.5122	56.5186	57.2134	49.4708	54.178	3.18664	52.8555	50.4689	50.7305	47.4155	48.7755	50.0492	2.06607	61.1578	59.6634	67.3456	65.4493	67.7805	64.2793	3.67694	43.6079
ENSMUSG00000003814	300.749	352.65	322.629	295.875	317.976	25.8793	324.916	302.782	282.309	324.77	269.247	300.805	24.9879	337.784	352.777	326.179	311.669	313.372	328.356	17.2697	321.447	337.71	298.801	298.328	280.097	307.277	22.459	333.225	333.083	333.276	334.242	352.544	337.274	8.54845	307.25	297.471	300.34	278.964	340.39	304.883	22.4373	331.12	319.78	349.363	342.285	397.912	348.092	30.0291	299.523
ENSMUSG00000003824	1.13165	1.07892	0.894917	1.08982	1.04883	0.105093	0.989982	0.814268	1.03571	0.833919	0.880756	0.910927	0.0974736	1.12715	1.47011	1.61635	1.36491	1.95627	1.50696	0.308072	0.376869	0.636319	0.831523	0.669016	1.03243	0.70923	0.243314	1.19849	1.29604	1.0774	1.02279	1.08916	1.13678	0.109501	0.951572	1.08075	0.687801	0.921541	0.807923	0.889917	0.14899	1.79252	2.01931	1.46677	1.5424	1.85648	1.7355	0.228002	0.972043
ENSMUSG00000003847	177.561	154.174	165.468	180.643	169.461	12.1147	146.607	169.43	147.953	79.7643	136.231	135.997	33.673	176.669	187.981	155.428	153.638	164.87	167.717	14.5611	140.129	165.136	149.083	126.15	170.371	150.174	18.104	141	154.229	176.155	140.017	175.67	157.414	17.7954	129.392	162.846	154.026	151.769	166.755	152.958	14.5434	192.2	165.271	162.12	167.762	122.395	161.95	25.1222	174.532
ENSMUSG00000003848	23.2257	23.2643	23.4744	19.1497	22.2785	2.08874	23.5796	23.6764	20.8685	24.7257	21.5125	22.8725	1.61603	27.1643	25.2569	24.5685	20.3884	23.8447	24.2446	2.48418	27.0016	21.4154	21.1163	23.7635	19.0586	22.4711	3.03277	22.0167	21.5412	23.7477	28.0953	24.936	24.0674	2.63001	21.3887	18.8417	21.7804	21.7001	24.3993	21.622	1.97033	27.2415	25.231	27.4286	23.2903	28.4724	26.3328	2.0661	17.5973
ENSMUSG00000003849	2.883	3.21429	3.37315	3.44739	3.22946	0.2506	3.37494	2.04611	3.26139	3.21059	3.01659	2.98192	0.538934	5.72592	5.63942	6.14212	6.48334	5.60796	5.91975	0.380935	4.61111	3.92762	5.12043	4.7634	4.2123	4.52697	0.467281	3.17378	2.92727	4.0627	4.02852	3.95537	3.62953	0.537093	3.37376	3.24224	2.37604	3.79587	2.72386	3.10235	0.557895	5.18886	5.10033	5.86707	4.52438	5.66416	5.26896	0.52516	4.72614
ENSMUSG00000003863	116.506	142.418	122.305	118.902	125.033	11.8319	160.647	186.593	157.957	152.482	162.632	164.062	13.1596	89.5633	93.5083	76.1407	73.2788	85.9236	83.6829	8.67855	95.4588	82.8311	92.671	96.151	86.9509	90.8126	5.74796	128.682	111.572	101.074	127.994	127.174	119.299	12.4252	178.095	157.932	187.811	163.946	187.23	175.003	13.572	93.0694	81.522	102.213	90.282	89.0922	91.2357	7.47863	91.6738
ENSMUSG00000003865	17.3789	20.1848	20.5602	17.1035	18.8068	1.81783	16.8072	18.6447	17.3867	14.0932	15.2591	16.4382	1.7884	20.3563	19.2801	20.0211	18.341	19.6931	19.5383	0.778847	17.5133	15.5788	14.3547	17.3944	13.7106	15.7104	1.72778	18.6876	16.3346	22.9845	20.4975	19.175	19.5358	2.44519	16.2416	16.4151	18.0704	19.3962	22.0909	18.4429	2.41419	22.6187	17.3411	20.87	20.334	19.8151	20.1958	1.91301	16.156
ENSMUSG00000003868	17.783	19.8252	18.5179	17.9042	18.5076	0.935473	16.3122	15.6381	18.4004	18.8883	15.3252	16.9128	1.62954	22.2499	22.1962	19.7194	21.9239	21.8232	21.5825	1.05684	20.484	18.4094	16.6961	20.5254	15.6103	18.345	2.2097	17.6888	17.4743	22.3785	22.9396	17.7992	19.6561	2.75099	17.669	15.783	16.1737	15.4468	17.9359	16.6017	1.12987	22.0763	21.0883	23.3426	23.7787	24.3048	22.9181	1.31345	15.0834
ENSMUSG00000003872	20.2349	28.6364	26.6639	23.5312	24.7666	3.68048	33.4794	33.9278	28.405	44.698	28.9108	33.8842	6.5548	13.2553	11.2788	14.0945	12.6681	14.8242	13.2242	1.36125	32.1004	23.9387	26.5868	32.1931	22.1352	27.3909	4.62132	27.1436	24.4461	29.3143	31.7272	26.7131	27.8689	2.76376	34.5377	28.1606	35.849	27.9753	37.3491	32.7744	4.41046	14.0335	12.0326	16.8469	13.5732	18.1102	14.9193	2.49133	22.0889
ENSMUSG00000003873	17.6214	20.8592	20.5602	19.4611	19.6254	1.46506	20.6771	20.9831	21.3533	24.8091	18.7821	21.3209	2.1876	15.2616	14.4842	15.7755	13.2653	17.7368	15.3047	1.65615	20.7722	18.7165	18.2935	21.462	15.7755	19.0039	2.24607	20.0414	17.9882	19.6401	25.9662	20.7514	20.8775	3.02032	22.4268	20.0448	22.2389	19.5498	25.2303	21.8981	2.26099	16.7695	16.1961	20.5348	16.9664	20.2887	18.1511	2.08478	16.6923
ENSMUSG00000003882	0.700543	0.584416	0.826078	0.600513	0.677887	0.111351	0.51749	0.605481	0.506838	0.625439	0.506435	0.552337	0.058223	0.495946	0.337401	0.474128	0.469189	0.608616	0.477056	0.0964868	0.509882	0.351072	0.612701	0.963383	0.82594	0.652596	0.2447	0.399497	0.35753	0.471363	0.605322	0.601904	0.487123	0.113872	0.25952	0.509787	0.77117	0.570478	0.39242	0.500675	0.192353	0.589644	0.541259	0.628615	0.128534	0.549367	0.487484	0.203667	0.703894
ENSMUSG00000003923	37.1018	37.4251	37.4488	37.1651	37.2852	0.177403	35.4593	31.6729	31.7765	44.1977	37.7184	36.165	5.16895	48.6703	49.7908	50.9472	53.5728	50.776	50.7514	1.82025	36.3346	34.5806	35.8211	38.0804	34.7514	35.9136	1.41495	36.0435	39.1048	38.4946	38.4693	36.4009	37.7026	1.38097	37.9331	34.7267	36.0783	35.8084	30.4472	34.9987	2.79385	46.5583	49.1921	44.8621	44.8582	49.9924	47.0926	2.40154	36.1332
ENSMUSG00000003929	37.3443	37.3352	36.7375	39.3669	37.696	1.14958	36.6293	37.8113	45.5052	29.7709	41.4616	38.2357	5.86656	34.085	37.4033	34.1157	39.4972	31.648	35.3498	3.09207	30.7924	38.6399	39.5192	38.7227	41.4828	37.8314	4.09807	32.2927	38.5908	30.7957	30.1617	36.0856	33.5853	3.62217	40.4634	39.8245	36.6827	39.5824	31.8091	37.6724	3.58565	32.171	37.3261	30.9069	33.6501	27.3926	32.2893	3.6443	40.3566
ENSMUSG00000003934	90.6395	105.24	105.417	101.843	100.785	6.96056	46.7316	38.4585	59.5204	50.9941	41.6818	47.4773	8.25964	145.38	137.563	151.161	152.998	157.979	149.016	7.82923	134.276	132.332	121.249	163.748	134.855	137.292	15.7872	121.159	105.851	140.017	134.444	104.989	121.292	16.0299	50.9091	66.2723	39.2672	52.3962	65.2802	54.825	11.2209	159.793	148.742	156.546	163.212	169.224	159.504	7.63016	140.611
ENSMUSG00000003948	189.551	194.701	204.821	198.525	196.899	6.43524	300.144	312.324	293.107	335.069	286.928	305.514	19.0266	103.089	97.3643	101.248	97.2501	115.224	102.835	7.36872	238.713	230.83	234.074	214.246	235.909	230.754	9.66277	196.885	197.066	171.733	199.13	201.839	193.331	12.2378	300.286	271.084	309.385	282.277	276.356	287.878	16.2994	94.9326	103.818	109.568	96.0146	107.373	102.341	6.60739	236.508
ENSMUSG00000003949	138.869	137.068	138.988	161.627	144.138	11.6923	317.739	306.332	283.499	287.368	363.18	311.624	32.0265	103.878	108.908	111.377	123.951	118.963	113.415	8.01881	288.017	306.42	266.831	232.844	292.755	277.373	28.6686	139.602	147.414	200.082	141.395	188.711	163.441	28.6896	349.832	277.405	329.957	351.085	315.113	324.679	30.3485	102.928	104.754	108.164	114.086	101.084	106.203	5.12407	314.372
ENSMUSG00000003955	19.5074	19.2408	19.321	18.8828	19.238	0.261833	20.0696	16.2436	18.9734	24.9759	18.606	19.7737	3.22551	19.387	18.8945	21.1849	22.4784	20.6495	20.5188	1.43356	24.563	22.0956	23.7859	25.5297	22.032	23.6012	1.53358	19.0649	20.8038	20.6053	19.8921	17.3119	19.5356	1.41827	18.1015	19.6778	16.1737	16.4561	17.682	17.6182	1.40681	16.3449	20.6928	20.6395	18.6117	23.6038	19.9785	2.70006	21.6196
ENSMUSG00000003970	136.714	157.41	154.086	147.793	149.001	9.11073	152.57	143.833	152.602	208.521	144.224	160.35	27.2667	207.463	188.414	209.457	197.657	231.687	206.936	16.1896	173.914	139.244	153.394	191.446	154.017	162.403	20.3949	167.434	158.721	162.463	203.43	155.492	169.508	19.4772	148.618	156.199	142.291	129.718	175.389	150.443	16.9906	208.239	215.317	229.822	197.89	257.085	221.67	22.9504	126.198
ENSMUSG00000003974	51.5707	44.2134	53.9475	57.6047	51.8341	5.65425	70.0412	73.4929	81.8433	57.7489	75.701	71.7655	8.93691	27.9082	25.7148	29.0511	25.976	32.5392	28.2379	2.7728	76.2828	74.9759	76.7627	71.9326	90.6263	78.1161	7.24213	48.0506	59.0147	57.6409	47.7996	57.4102	53.9832	5.5649	65.4422	94.4329	72.6984	76.8828	73.8211	76.6555	10.7879	28.9161	32.6421	29.063	28.5859	24.4752	28.7365	2.89713	86.2102
ENSMUSG00000003992	98.2646	93.3942	102.893	99.9298	98.6203	3.97513	66.1938	67.2084	66.8365	65.0873	75.4148	68.1482	4.14112	84.8293	80.2051	86.8301	83.345	87.7712	84.5961	2.99885	85.2611	93.6705	83.6337	84.5904	92.1956	87.8703	4.68681	101.694	102.522	92.5442	97.7491	98.9129	98.6844	3.95005	68.059	72.3285	69.5304	68.7864	62.3948	68.2198	3.63584	83.4464	90.6817	78.1787	80.8476	83.4091	83.3127	4.65735	94.5228
ENSMUSG00000004018	7.32876	7.12539	7.89363	5.98289	7.08266	0.80199	7.85235	6.80645	5.99391	6.83813	5.37261	6.57269	0.940454	9.10737	8.38683	8.2757	9.55439	7.8468	8.63422	0.68563	6.36244	6.91174	6.0176	8.45637	7.08244	6.96612	0.935607	6.65828	7.30701	6.68886	7.43085	6.79292	6.97559	0.36516	6.14197	7.09623	5.60662	5.96807	6.67114	6.2968	0.588983	6.72194	9.13895	9.63876	8.17474	8.86565	8.50801	1.12979	6.87134
ENSMUSG00000004031	91.367	96.9682	93.3009	96.082	94.4295	2.5709	107.593	119.656	92.1343	93.8575	106.395	103.927	11.2626	51.15	56.1532	48.8999	48.8383	59.4488	52.898	4.71779	61.2745	49.4354	59.3007	52.21	51.1051	54.6651	5.27315	91.1297	90.3209	79.9072	83.4301	95.6741	88.0924	6.33262	105.711	96.5536	114.029	105.165	103.53	104.998	6.23618	54.3651	51.0657	49.2415	52.0047	51.5647	51.6484	1.84712	50.6468
ENSMUSG00000004032	112.814	112.635	123.177	110.517	114.786	5.69082	100.888	90.8222	111.769	149.939	100.362	110.756	23.125	94.4326	93.6047	104.739	105.866	105.921	100.913	6.31783	127.67	101.46	122.496	121.038	106.918	115.917	11.1539	103.936	117.113	102.914	122.651	118.231	112.969	8.96243	91.4158	106.851	89.8518	101.874	112.925	100.584	9.90542	92.7627	99.6125	97.0162	92.7242	111.237	98.6706	7.61266	95.4614
ENSMUSG00000004035	8.56818	7.64237	8.58203	8.00684	8.19985	0.458172	9.40483	7.11963	9.56381	12.3003	8.21305	9.32032	1.93751	24.0534	22.8228	25.4736	20.6017	24.4751	23.4853	1.8715	14.7866	10.2908	11.1161	17.1001	14.805	13.6197	2.83852	9.80987	8.60306	11.1331	10.8958	8.22603	9.73358	1.31017	9.66711	10.0122	7.39907	8.64493	10.4338	9.23141	1.21928	25.9915	22.4831	24.4112	23.933	27.4494	24.8536	1.91675	12.7371
ENSMUSG00000004038	0.026944	0	0.0917864	0.0222412	0.0352429	0.0394848	0.0674988	0.104393	0	0.166784	0	0.0677352	0.0712927	0.045086	0	0	0.170614	0.0217363	0.0474873	0.0713078	0.133013	0.021942	0.0437643	0.0267607	0.082594	0.0616148	0.0464897	0	0	0.0224458	0	0.0573242	0.015954	0.025086	0.0432533	0	0	0	0	0.00865066	0.0193435	0.0707572	0.062453	0.167631	0.0514134	0.0568311	0.0818171	0.0485024	0.0670375
ENSMUSG00000004040	45.185	46.2363	48.3485	49.3088	47.2697	1.89167	41.2642	42.5507	43.0592	35.1914	35.3624	39.4856	3.89777	58.747	64.5159	62.4556	60.9093	62.5571	61.837	2.1498	45.1135	44.1693	44.7709	42.148	43.5477	43.9499	1.17097	51.0468	43.4398	56.3166	47.737	52.509	50.2099	4.87923	37.8682	41.3335	43.3523	41.9082	44.1588	41.7242	2.43067	72.2667	61.7244	65.9627	66.3491	64.238	66.1082	3.89622	46.524
ENSMUSG00000004043	1.32025	1.21379	1.83573	1.75706	1.53171	0.310374	1.64247	1.54502	1.12386	1.33427	1.34315	1.39775	0.20224	3.15602	3.34991	2.62926	2.64452	3.10829	2.9776	0.323965	1.48531	1.49206	1.20352	1.6324	1.92031	1.54672	0.260508	1.70896	1.36308	1.77322	1.77422	1.57642	1.63918	0.174099	1.10296	1.40701	0.958752	0.811833	1.22343	1.1008	0.230481	4.08033	3.31001	3.33166	1.85088	2.40585	2.99575	0.872728	1.0726
ENSMUSG00000004044	12.0709	16.3861	17.4394	20.9067	16.7008	3.64099	17.5722	17.7469	20.7803	22.0155	18.584	19.3398	1.96644	17.6061	18.2679	21.7453	22.0092	17.0413	19.3339	2.36379	17.9124	17.049	19.0156	23.1747	12.9466	18.0197	3.68294	15.6026	14.8598	15.9366	19.1198	19.4902	17.0018	2.14237	14.8359	16.3947	18.3622	18.3211	21.1676	17.8163	2.38158	15.8732	16.321	21.8129	19.2286	18.5648	18.3601	2.40108	13.5081
ENSMUSG00000004054	12.0978	14.8352	15.6037	13.8563	14.0982	1.51323	15.0522	13.5294	15.5136	13.2176	12.0443	13.8714	1.4119	15.3067	14.6288	13.7066	13.3506	16.5196	14.7024	1.27395	23.9645	19.4406	18.381	18.8395	16.1678	19.3587	2.85601	14.2265	12.5359	19.3708	18.3266	17.5412	16.4002	2.89375	15.3333	14.5391	15.2984	14.3497	19.8749	15.8791	2.27686	15.8732	14.1352	16.8259	15.0384	15.8559	15.5457	1.0111	16.927
ENSMUSG00000004056	60.1659	63.2069	64.8471	62.8314	62.7628	1.93995	92.7658	88.9849	109.124	96.1508	87.1509	94.8353	8.71019	42.471	36.2706	39.1802	38.4735	46.5809	40.5952	4.01723	117.849	104.642	108.754	104.581	98.6586	106.897	7.10153	59.9024	61.6962	82.3763	65.9592	68.9324	67.7733	8.89893	97.4496	99.8978	94.7289	90.2671	110.801	98.6289	7.68583	41.0628	39.4286	43.563	39.177	41.4867	40.9436	1.77385	97.7071
ENSMUSG00000004069	55.7471	55.9916	58.422	54.0906	56.0628	1.78514	54.674	53.7208	46.8715	57.4987	53.7702	53.307	3.91282	65.6677	64.0821	64.7401	65.5158	69.2736	65.8559	2.01388	52.5179	51.5418	50.3071	57.5086	52.1375	52.8026	2.76077	57.4832	54.9702	59.2795	60.1982	58.2701	58.0402	1.99882	54.5856	51.5292	54.6489	50.6628	53.6923	53.0238	1.82587	65.3089	63.6812	68.8333	67.8658	71.2093	67.3797	2.95729	49.1385
ENSMUSG00000004070	49.3613	56.8682	52.0429	50.6432	52.2289	3.28101	51.704	51.3615	46.2324	72.4675	55.5317	55.4594	10.0662	58.9274	54.9723	61.6582	61.0372	57.7533	58.8697	2.68856	56.6634	52.6609	52.6704	60.3453	55.9781	55.6636	3.20126	53.5992	57.4729	59.9304	60.2191	53.8848	57.0213	3.17968	58.1757	51.5496	49.1048	50.0484	46.2132	51.0183	4.44975	58.0917	61.2039	61.0595	58.6885	65.6588	60.9405	2.9805	55.2389
ENSMUSG00000004071	179.824	197.802	184.124	191.341	188.273	7.93366	175.969	173.418	153.197	174.247	169.061	169.179	9.28974	221.913	221.914	215.276	202.391	219.95	216.289	8.22871	180.254	160.66	165.539	179.082	162.504	169.608	9.35699	203.965	183.77	196.671	208.565	190.259	196.646	10.0276	179.155	159.93	180.016	173.579	172.849	173.106	8.03479	228.357	217.857	235.081	216.605	245.245	228.629	12.0251	157.706
ENSMUSG00000004085	11.7206	10.6319	11.6798	9.67493	10.9268	0.974911	8.25735	9.45804	10.4673	6.25439	6.97999	8.28341	1.72957	14.1119	12.3151	15.8833	13.9477	12.1941	13.6904	1.51518	10.3528	11.2124	11.1599	12.5507	9.95258	11.0457	0.997619	8.9221	8.93824	8.59676	11.1045	8.77061	9.26645	1.03672	6.81239	10.2977	7.39907	7.87698	9.02566	8.28236	1.38919	13.2316	12.2408	13.3895	11.9022	10.2675	12.2063	1.25538	10.793
ENSMUSG00000004096	61.1628	67.7474	57.0452	59.2061	61.2904	4.62148	60.1189	50.7978	58.3745	84.7261	62.6438	63.3322	12.7494	66.7949	72.8546	77.2398	82.7905	72.7079	74.4775	5.94821	67.6591	64.6193	71.7735	72.6552	70.1843	69.3783	3.26835	60.0799	68.668	59.908	62.9326	56.579	61.6335	4.53076	60.8357	60.1548	51.6893	61.6555	51.2454	57.1161	5.1863	64.8844	75.5265	62.9872	70.5135	74.695	69.7213	5.65262	65.7973
ENSMUSG00000004098	2.55968	3.34916	2.0193	1.93499	2.46578	0.650706	3.53243	5.03176	3.0851	2.46006	2.77438	3.37675	1.00642	6.69527	7.78433	5.9266	5.67292	5.43407	6.30264	0.95419	2.88194	2.83052	1.79434	2.5155	1.50734	2.30593	0.622571	2.75209	1.63123	2.33437	3.1936	2.4936	2.48098	0.575555	3.26562	2.44698	2.98047	2.47938	5.05529	3.24555	1.06894	7.42951	5.03787	5.80421	7.04364	6.40297	6.34364	0.957686	2.27927
ENSMUSG00000004099	54.5346	61.049	53.6033	47.8853	54.2681	5.3924	48.7116	52.6769	43.0592	33.2734	43.5974	44.2637	7.30151	71.078	75.3851	69.8477	62.8287	67.7086	69.3696	4.60641	39.7486	42.2384	36.1931	38.4551	41.648	39.6566	2.45354	60.9899	50.5904	51.4908	57.8187	54.7733	55.1326	4.34586	49.4817	46.4518	50.1261	49.8729	48.5216	48.8908	1.49373	82.5265	70.8217	81.0285	76.1433	64.6548	75.035	7.39549	43.0045
ENSMUSG00000004100	7.89458	13.3292	9.454	8.11804	9.69895	2.51619	9.67482	10.7316	10.5114	9.63176	7.59652	9.62922	1.23769	10.8432	9.13393	7.62916	9.12786	9.86828	9.32048	1.17805	9.70993	9.45701	9.8251	10.9719	7.49541	9.49186	1.25858	9.83207	7.95503	9.18035	12.503	11.5222	10.1985	1.8212	10.8782	8.68676	9.67089	8.88628	11.5187	9.92816	1.23744	10.1183	8.47279	9.86925	10.1027	11.3473	9.98207	1.02318	7.74283
ENSMUSG00000004105	1.29331	2.45005	3.67146	5.22669	3.16038	1.68536	1.95746	2.52632	1.85106	2.58515	2.35602	2.2552	0.333359	2.0965	2.67511	1.61635	1.8341	2.2171	2.08783	0.402603	1.79567	3.48878	2.4508	3.58593	2.23004	2.71024	0.791722	3.59547	2.7932	2.94041	3.06836	3.98403	3.27629	0.498048	2.20592	2.18189	2.66783	2.4355	3.11628	2.52148	0.38649	3.23125	2.62302	2.80781	2.36502	1.36395	2.47821	0.698404	3.48595
ENSMUSG00000004110	384.814	350.897	312.395	344.539	348.161	29.683	205.601	259.376	182.329	85.6017	205.965	187.775	63.7266	246.214	249.46	194.543	179.699	212.711	216.526	30.9032	295.111	355.241	289.414	225.699	354.019	303.897	53.7361	320.019	301.219	251.955	243.173	326.576	288.588	38.7141	197.127	261.521	238.146	227.467	259.251	236.702	26.3533	270.481	222.666	226.595	206.091	136.679	212.502	48.6153	379.231
ENSMUSG00000004113	146.979	156.871	150.14	140.053	148.511	6.98629	135.177	150.535	109.389	87.2279	125.31	121.528	24.3202	179.172	166.556	148.424	145.449	158.436	159.607	13.7655	101.378	106.353	100.155	95.2947	99.7942	100.595	3.95904	144.862	132.934	131.869	138.327	144.314	138.461	6.10827	133.977	123.919	157.652	132.241	142.264	138.011	12.7673	196.493	156.549	182.885	171.078	133.155	168.032	24.4344	110.947
ENSMUSG00000004127	8.48735	8.27174	7.82479	9.18562	8.44238	0.567146	8.77484	9.16574	9.85028	9.00632	10.2388	9.40719	0.613751	12.8044	12.2428	13.7928	12.4548	12.7809	12.8152	0.594663	7.3157	6.80203	9.23428	9.07186	9.22988	8.33075	1.17701	10.6311	8.75947	6.98066	8.11967	7.68145	8.43446	1.38838	9.99151	8.31972	10.2128	8.93017	8.05615	9.10207	0.969586	11.5806	12.0118	10.1207	12.185	12.124	11.6044	0.862399	8.68135
ENSMUSG00000004151	63.6686	61.9032	50.1842	67.124	60.72	7.35092	75.5311	71.6974	67.74	68.7566	87.6132	74.2677	8.05124	47.1148	46.6337	39.0725	41.2886	42.4727	43.3165	3.47372	62.649	75.5683	61.2701	61.6298	74.314	67.0862	7.20201	66.1611	59.4616	50.144	65.333	61.0503	60.43	6.40331	78.0722	70.1059	84.4119	78.8795	58.6552	74.0249	9.99278	40.5203	41.7394	36.6902	41.4649	45.5027	41.1835	3.14937	82.188
ENSMUSG00000004187	309.721	374.004	332.037	318.694	333.614	28.4448	427.897	471.524	434.007	425.09	437.582	439.22	18.7167	203.09	184.245	163.423	164.515	193.844	181.823	17.6123	313.223	259.728	282.543	282.78	247.72	277.199	25.1578	365.917	291.141	316.846	399.888	345.35	343.828	42.2404	442.416	432.727	463.932	428.56	510.746	455.676	33.6845	221.164	158.922	245.914	204.009	208.759	207.754	31.7632	237.883
ENSMUSG00000004207	1250.01	1391.86	1296.78	1274.4	1303.26	62.0738	1246.36	1200.63	1089.3	1434.13	1149.48	1223.98	131.243	1267.84	1215.97	1263.25	1223.64	1307.11	1255.56	36.924	1192.3	1055.83	1058.35	1165.83	1013.35	1097.13	77.4704	1374.89	1259.13	1269.54	1452.15	1313.15	1333.77	80.3524	1259.69	1135.23	1237.62	1178.26	1265.37	1215.23	56.4766	1291.74	1184.17	1397.1	1289.01	1461.85	1324.77	107.423	971.775
ENSMUSG00000004221	52.891	44.9776	52.9837	54.402	51.3136	4.28021	48.9141	50.8604	49.2734	42.8217	49.9169	48.3573	3.18159	59.0852	65.8655	62.6496	58.7766	60.0574	61.2869	2.97833	44.2711	49.8303	50.2415	51.5143	49.4532	49.0621	2.78842	47.5401	52.0876	45.3855	46.6515	48.2383	47.9806	2.53124	49.9143	49.123	51.1265	43.0272	43.12	47.2622	3.8898	59.7191	65.2634	55.9677	57.943	52.152	58.209	4.8432	47.429
ENSMUSG00000004231	0	0.0449551	0.321252	0.17793	0.136034	0.144755	0.247495	0.375816	0.639056	0.20848	0.418359	0.377841	0.169965	0.202887	0.144601	0.0862052	0.298575	0.0869452	0.163842	0.0894263	0	0.10971	0.0437643	0.0535213	0	0.0413992	0.0454057	0.133166	0.0670368	0.0224458	0.125239	0.0859863	0.0867747	0.0451665	0.12976	0.244698	0.416849	0.15359	0.138501	0.216679	0.120934	0.235857	0.228994	0.0419077	0.411308	0.322043	0.248022	0.137053	0.100556
ENSMUSG00000004233	6.9246	7.44007	6.14969	8.38494	7.22482	0.937772	7.24487	6.99435	7.44831	3.33567	8.23507	6.65166	1.91095	6.40221	7.54333	6.44384	8.06152	6.78172	7.04652	0.728959	7.62606	7.67971	8.40275	6.50284	7.76384	7.59504	0.685917	6.94681	6.078	7.048	6.3037	7.68145	6.81159	0.637755	6.3366	8.91107	7.79507	6.6702	6.97122	7.33683	1.0328	6.88704	8.63933	5.4899	6.76087	4.9443	6.54429	1.43399	8.54728
ENSMUSG00000004263	100.69	129.066	103.283	99.1291	108.042	14.1205	99.7407	118.946	98.9215	80.1813	103.093	100.176	13.8055	122.521	124.959	114.006	92.2596	115.768	113.903	12.927	87.3672	75.0856	74.3556	72.6819	68.7595	75.65	6.9924	117.963	83.863	113.643	125.239	122.072	112.556	16.6216	108.695	101.59	121.866	116.202	132.407	116.152	11.8798	150.005	108.856	147.18	127.711	120.993	130.949	17.495	68.1771
ENSMUSG00000004264	39.8501	50.125	47.3618	41.7023	44.7598	4.79613	44.6392	42.8013	39.6215	52.2867	39.2597	43.7217	5.28605	41.7496	41.8859	40.969	39.8384	44.5377	41.7961	1.73516	45.6234	38.7057	40.9415	41.8537	37.6629	40.9574	3.10236	48.4279	39.9763	47.4954	52.997	45.7734	46.934	4.71868	45.005	40.6402	44.2485	43.1369	49.2371	44.4536	3.14262	43.1855	39.9907	46.7061	45.3724	48.3254	44.716	3.24382	39.9208
ENSMUSG00000004266	3.96076	2.65235	3.78619	3.11377	3.37827	0.606249	3.32994	3.27795	2.68844	4.16959	3.32486	3.35816	0.528035	2.29938	2.41001	1.61635	1.70614	1.978	2.00198	0.350623	4.5446	3.57655	4.61714	5.05776	3.407	4.24061	0.713757	3.32914	3.55295	3.95047	4.0494	2.92354	3.5611	0.461086	2.24917	4.07829	2.81373	3.02792	3.71645	3.17711	0.727734	2.68878	2.45648	2.15824	2.77633	2.63317	2.5426	0.244614	4.15632
ENSMUSG00000004267	693.107	762.978	749.987	727.466	733.384	30.5983	730.134	689.121	616.116	794.599	673.933	700.781	66.4988	709.856	663.475	656.538	652.812	731.839	682.904	35.7043	883.603	775.804	749.333	831.025	750.553	798.064	58.1614	810.269	738.209	873.188	882.226	802.167	821.212	58.7285	737.75	671.695	718.439	685.604	726.254	707.948	28.0483	717.455	666.519	760.896	689.943	788.361	724.635	50.021	739.457
ENSMUSG00000004268	18.5644	19.6903	18.5638	15.9247	18.1858	1.59816	19.1471	17.0788	16.8358	20.0974	16.1178	17.8554	1.68502	19.0488	16.1712	21.228	16.251	19.6279	18.4654	2.20743	25.0729	21.0643	19.7815	22.2381	20.3388	21.6991	2.09784	18.4656	17.4966	20.4931	21.3324	17.2833	19.0142	1.81392	18.3394	15.7014	15.6318	14.6349	20.8675	17.035	2.54446	17.4535	18.6526	21.0586	16.5037	23.0166	19.337	2.67146	18.9381
ENSMUSG00000004270	11.4781	13.037	12.024	13.7228	12.5655	1.0062	12.2398	11.3998	12.2082	12.5088	10.0847	11.6882	0.987737	13.7287	13.0863	13.4911	13.2653	12.8679	13.2879	0.336574	13.0131	12.6167	13.7201	13.6479	12.1207	13.0237	0.681161	14.0934	14.1224	13.1533	15.0913	13.5285	13.9978	0.733806	10.5105	13.0098	11.6509	10.883	12.5113	11.7131	1.05564	14.3873	14.156	16.4278	13.3161	14.3972	14.5369	1.14596	11.2623
ENSMUSG00000004285	41.5206	41.9431	47.9125	41.769	43.2863	3.08899	47.3391	40.1706	42.1336	65.3375	45.1608	48.0283	10.0598	44.049	39.3313	48.0809	39.028	50.1239	44.1226	5.01499	47.6851	36.7748	43.2611	51.541	36.7337	43.1991	6.57244	45.0988	43.5292	46.4853	56.7959	43.767	47.1353	5.52825	48.0976	44.5146	44.6445	42.4567	47.9214	45.527	2.42754	46.7469	50.6077	55.4438	43.1616	57.9298	50.778	6.06643	32.0104
ENSMUSG00000004296	0	0	0	0	0	0	0.0224996	0.0208787	0	0	0	0.00867565	0.0118934	0	0	0	0	0.0652089	0.0130418	0.0291623	0	0.021942	0	0	0	0.00438841	0.00981277	0	0	0	0	0	0	0	0.0648799	0	0	0	0.0692506	0.0268261	0.0367656	0	0	0	0	0	0	0	0
ENSMUSG00000004317	22.6599	21.0615	22.8319	25.4217	22.9937	1.80429	13.5672	13.3415	12.2743	9.13141	12.837	12.2303	1.80245	71.9798	79.217	74.783	75.4541	73.6643	75.0196	2.68981	19.4864	22.2492	17.0243	20.8465	22.0939	20.3401	2.16219	26.966	24.5355	27.5859	23.0857	22.4424	24.9231	2.28825	11.9163	13.805	13.8185	14.9641	12.719	13.4446	1.16627	82.4558	82.2298	67.7856	75.115	63.3856	74.1944	8.53767	22.9268
ENSMUSG00000004319	267.311	232.508	260.214	273.923	258.489	18.2028	245.29	242.589	238.434	232.413	278.583	247.462	18.0621	290.917	298.166	298.334	321.266	292.679	300.273	12.1873	208.741	226.617	229.325	210.633	244.499	223.963	14.7217	258.253	273.153	239.587	219.669	244.918	247.116	20.1045	260.796	242.74	250.88	256.232	207.821	243.694	21.1489	288.878	313.243	259.639	298.327	266.026	285.223	22.323	237.045
ENSMUSG00000004328	13.2834	14.5655	12.9419	13.3892	13.545	0.706589	11.7898	14.1557	12.5828	7.25509	7.44239	10.6452	3.12806	16.0957	14.5324	13.448	14.3316	13.52	14.3855	1.06973	13.8333	14.1965	12.1227	14.7184	10.3036	13.0349	1.81058	8.65577	11.6867	9.53948	10.2279	10.8343	10.1888	1.16553	7.20167	11.7047	9.02478	9.65424	12.3728	9.99163	2.08788	11.2268	13.7397	10.3931	11.2595	10.5706	11.4379	1.34334	8.64784
ENSMUSG00000004341	0.188608	0.0899102	0.13768	0.111206	0.131851	0.0425854	0.652488	0	0.506838	0.375263	0.308265	0.368571	0.244567	0.180344	0.1205	0.0862052	0.0853071	0.17389	0.129249	0.0459993	9.64342	6.45096	5.90819	4.60283	6.00872	6.52282	1.87562	0.199748	0.178765	0.763159	0.563576	0.458594	0.432768	0.247867	0.540666	0.999182	0	0.833775	2.03135	0.880994	0.746909	0.0471715	0.333083	0.146677	0.359894	0.189437	0.215252	0.130791	7.07245
ENSMUSG00000004344	0	0	0	0	0	0	0	0	0	0	0	0	0	0	0	0	0	0	0	0	0	0	0	0	0	0	0	0	0	0	0	0	0	0	0	0	0	0	0	0	0	0	0	0	0.102827	0	0.0205654	0.0459856	0
ENSMUSG00000004347	23.1718	19.578	22.1664	25.9333	22.7124	2.62728	7.80736	6.32624	13.7507	6.21269	8.23507	8.46642	3.0851	29.5088	27.8115	30.1934	31.7769	31.9958	30.2573	1.72322	44.5593	48.1189	45.5368	35.1903	57.7745	46.2359	8.09307	26.278	25.8092	34.3197	30.5792	29.8373	29.3647	3.47921	7.91535	18.2096	6.60705	9.19346	13.4346	11.072	4.74226	29.5765	31.6637	26.6114	31.0537	23.9069	28.5624	3.25318	47.9653
ENSMUSG00000004356	38.3143	34.9751	35.682	35.497	36.1171	1.49509	29.587	32.3619	27.3252	17.7208	23.3621	26.0714	5.71348	40.9831	40.3676	39.288	37.2792	36.104	38.8044	2.06416	30.4821	34.076	31.6416	25.7973	29.6306	30.3255	3.03358	35.3111	34.3452	34.4095	32.583	35.6557	34.4609	1.19297	27.7037	29.9551	30.3466	27.5804	30.3317	29.1835	1.41653	38.7042	37.4926	35.4748	39.2542	33.7955	36.9443	2.28076	33.2171
ENSMUSG00000004359	0.026944	0.0224776	0.0458932	0	0.0238287	0.0188519	0.0224996	0.104393	0.0440729	0.20848	0	0.0758891	0.0836878	0.067629	0	0.0646539	0.0853071	0.0434726	0.0522125	0.03275	0	0.021942	0.284468	0.080282	0.041297	0.0855978	0.115021	0	0.0446912	0.134675	0.208732	0.0286621	0.083352	0.086295	0.0648799	0.0815659	0.0416849	0	0.0923341	0.0560929	0.0367203	0.0235857	0	0.0419077	0.0257067	0	0.01824	0.0180961	0
ENSMUSG00000004360	144.42	150.42	136.463	126.975	139.569	10.1574	138.417	140.868	128.252	112.245	118.616	127.68	12.3485	147.341	164.218	150.924	140.543	137.939	148.193	10.352	129.643	152.19	127.879	118.202	125.977	130.778	12.7414	120.093	137.984	111.354	118.08	136.231	124.748	11.7536	127.165	131.321	128.869	122.302	141.248	130.181	7.01221	136.797	144.849	127.441	133.803	151.114	138.801	9.30352	133.438
ENSMUSG00000004364	190.063	179.798	183.573	190.007	185.86	5.06087	174.979	168.888	172.677	189.508	211.668	183.544	17.5554	205.908	208.972	212.474	219.325	196.54	208.644	8.40916	164.847	185.542	185.189	175.229	203.346	182.831	14.2742	180.661	198.34	176.559	164.856	178.966	179.877	12.0306	190.487	174.204	185.018	181.302	141.987	174.6	19.168	191.563	212.403	180.182	196.939	189.702	194.158	11.8587	201.448
ENSMUSG00000004366	122.406	152.173	136.303	143.923	138.701	12.6495	99.3357	91.0519	94.4481	130.842	99.2833	102.992	15.9554	59.5586	50.4897	64.7185	62.2742	79.4244	63.2931	10.5019	109.802	82.2387	104.29	101.878	83.0276	96.2473	12.7586	148.879	129.068	165.201	194.267	142.25	155.933	25.0703	95.4167	108.829	96.2296	92.5271	126.082	103.817	13.9325	66.6297	62.6403	76.2929	68.4056	85.436	71.8809	9.05881	81.1489
ENSMUSG00000004371	0.107776	0.17982	0.13768	0.0222412	0.111879	0.066667	0.202496	0.334059	0.198328	0.125088	0.132113	0.198417	0.0839474	0.202887	0.1205	0.17241	0.426535	0.17389	0.219245	0.119622	0.199519	0.0658261	0.0437643	0.160564	0.185837	0.131102	0.071473	0	0.111728	0.0673375	0.271351	0.200635	0.13021	0.107389	0.302773	0.122349	0.187582	0	0.230835	0.168708	0.114892	0.235857	0.187359	0.314307	0.205654	0.246268	0.237889	0.0487507	0.0670375
ENSMUSG00000004383	124.05	125.942	116.247	125.263	122.875	4.48739	152.592	148.489	130.323	163.782	162.125	151.462	13.4391	74.3468	72.4449	68.5115	71.402	78.8593	73.1129	3.84347	87.0125	82.3704	89.323	89.8087	85.3403	86.771	3.05007	126.996	127.102	99.884	113.32	110.75	115.61	11.5959	163.952	136.541	170.866	150.496	129.591	150.289	17.5182	70.6865	74.4023	73.967	68.5598	72.9521	72.1136	2.45165	83.0259
ENSMUSG00000004393	27.4828	29.3107	28.798	27.4457	28.2593	0.941734	27.0895	26.0357	23.3145	32.773	24.1327	26.6691	3.72565	34.1075	30.8481	31.0985	32.1608	33.626	32.3682	1.46401	23.5432	21.4812	23.9391	23.6564	23.2296	23.1699	0.977609	28.3199	27.8873	27.0248	29.6817	27.8882	28.1604	0.971842	27.7254	24.9388	24.0939	24.7719	24.2146	25.1489	1.48411	34.1993	33.5581	36.5644	30.7709	35.7657	34.1717	2.24769	23.7983
ENSMUSG00000004394	58.5223	57.3402	55.852	53.2232	56.2344	2.28551	53.009	45.7869	50.7279	54.0379	47.693	50.2509	3.48735	82.6877	87.3146	81.507	77.3735	79.294	81.6354	3.77568	59.0576	55.2061	49.8038	62.1382	46.7482	54.5908	6.35839	57.239	56.7802	56.3615	63.7467	60.993	59.0241	3.22065	52.8555	48.0219	49.3132	46.9766	51.1531	49.6641	2.36878	81.6303	80.8974	84.6116	83.624	95.3246	85.2176	5.84363	49.6077
ENSMUSG00000004415	8.56818	8.3167	8.49024	7.60649	8.2454	0.438717	6.95237	5.78339	4.38525	5.50386	4.44782	5.41454	1.06101	6.22186	5.56712	5.30162	6.82457	5.99922	5.98288	0.592198	4.8328	4.08122	5.20796	5.24509	3.11792	4.497	0.901745	8.56699	8.20083	5.18499	9.16332	6.79292	7.58181	1.5986	5.25527	5.83196	5.06471	6.1436	7.13281	5.88567	0.820996	7.19365	5.72486	6.66332	5.75831	5.77783	6.22359	0.670506	5.79874
ENSMUSG00000004446	5.92767	7.52998	8.7656	8.18477	7.60201	1.22504	7.46986	7.45369	6.80926	8.96463	9.02775	7.94504	0.996124	12.0154	11.6885	11.3791	11.5165	13.2591	11.9717	0.757963	4.5446	4.25675	5.55807	6.47608	4.02646	4.97239	1.02397	9.49915	7.55281	7.16023	8.99634	6.87891	8.01749	1.16197	8.99668	6.79036	8.21192	8.42551	7.73298	8.03149	0.828994	12.5948	13.3025	12.6771	13.2133	13.4311	13.0437	0.381353	5.1954
ENSMUSG00000004451	16.813	15.7343	18.9768	17.5706	17.2737	1.36269	15.5472	15.8052	19.5904	19.8473	16.8445	17.5269	2.06103	15.2391	13.0381	16.0126	15.8671	15.1937	15.0701	1.19334	12.1485	11.7829	15.2956	12.4972	12.0381	12.7525	1.44466	16.5347	18.6586	21.6154	20.3931	15.9648	18.6333	2.42461	18.534	18.2911	18.0496	17.4873	17.8666	18.0457	0.400799	15.6845	15.8214	18.3556	15.7582	17.3145	16.5868	1.19839	13.3069
ENSMUSG00000004455	156.598	148.801	141.489	149.617	149.126	6.17818	128.023	112.599	131.403	141.683	130.286	128.799	10.4647	126.601	126.357	107.11	105.312	121.419	117.36	10.4049	213.375	216.546	170.506	176.406	186.188	192.604	21.1925	137.094	151.637	215.974	144.213	161.798	162.143	31.4532	136.075	135.257	116.968	122.653	128.391	127.868	8.18886	106.985	111.416	115.875	119.562	138.289	118.425	12.0662	198.163
ENSMUSG00000004460	48.3375	54.553	50.6431	47.8186	50.3381	3.06643	55.7315	53.1989	53.3282	67.5474	52.2509	56.4114	6.35629	49.2339	52.731	49.8266	50.7151	52.7757	51.0564	1.63637	53.7371	59.4629	51.6857	48.3565	48.7511	52.3987	4.52346	52.6448	51.0597	50.2114	52.3917	53.1969	51.9009	1.22842	56.6618	51.9371	51.2933	51.2772	56.1391	53.4617	2.70223	47.2187	50.8784	48.4872	48.3801	53.9706	49.787	2.69067	48.1329
ENSMUSG00000004462	11.4242	10.5869	14.4105	12.2327	12.1636	1.64172	12.5548	13.1953	12.1861	13.718	14.004	13.1316	0.764139	12.579	14.2673	11.573	13.9477	14.3242	13.3382	1.2144	11.8381	12.9239	11.2474	13.3	13.4422	12.5503	0.961995	11.4522	11.575	12.6595	13.4423	14.1018	12.6462	1.15386	13.495	13.4788	12.7556	11.234	12.8114	12.7549	0.920328	13.5146	14.1144	13.4733	13.239	13.5447	13.5772	0.323543	10.9271
ENSMUSG00000004473	1.58969	2.80969	3.25842	2.86912	2.63173	0.722634	4.65741	5.21967	4.82598	6.42117	4.82214	5.18927	0.719053	1.91615	1.95211	2.13358	1.40757	1.65196	1.81227	0.284196	0.953258	1.0971	1.29105	1.47184	1.48669	1.25999	0.233375	2.7299	2.61443	1.54876	2.77613	2.57959	2.44976	0.510089	5.40666	3.91516	5.14808	4.30052	5.58621	4.87133	0.727033	2.1463	1.93604	2.36778	1.28534	2.17852	1.9828	0.418896	1.54186
ENSMUSG00000004500	11.1548	11.531	10.2112	10.2754	10.7931	0.653667	9.51732	10.0426	8.5281	4.87842	10.0186	8.59702	2.16739	10.3247	9.73643	12.1765	11.2179	11.3246	10.956	0.946034	9.48824	10.3786	9.38745	7.25214	9.47766	9.19681	1.15958	9.36599	9.1617	10.3924	10.1861	11.4648	10.1142	0.918411	9.62385	10.1346	11.1715	9.93947	10.0644	10.1868	0.584277	11.1561	11.9077	11.0636	11.6709	10.6653	11.2927	0.49649	9.61988
ENSMUSG00000004508	20.3696	23.534	25.0118	25.4884	23.601	2.30932	20.4296	21.2545	22.0805	15.6777	19.8611	19.8607	2.48453	32.9578	33.2099	34.5036	34.8479	31.7567	33.4552	1.24812	17.3803	17.2903	20.6787	20.9268	21.2473	19.5047	1.99084	25.1683	24.0662	24.1517	20.8314	24.3628	23.7161	1.67039	21.2374	22.4714	21.6553	22.0731	19.4132	21.3701	1.18694	33.822	32.08	33.7566	34.2671	30.2531	32.8357	1.66663	20.4129
ENSMUSG00000004530	77.7333	84.4032	83.3879	79.668	81.2981	3.12911	68.3987	69.7974	59.0576	65.8379	66.2329	65.8649	4.134	101.015	97.4366	98.5971	100.065	100.03	99.4289	1.40923	75.4182	68.7444	74.2243	85.8482	72.7653	75.4001	6.35975	89.0878	81.0028	87.0225	85.8722	84.066	85.4103	3.06473	69.4215	68.1483	73.6989	66.5703	67.427	69.0532	2.79938	105.24	101.59	107.619	97.3257	100.061	102.367	4.09793	67.909
ENSMUSG00000004535	175.432	180.697	171.09	180.243	176.865	4.52769	169.872	161.956	167.807	199.098	188.636	177.474	15.6863	197.995	218.443	221.224	225.808	202.017	213.097	12.319	161.655	200.989	188.099	181.17	196.677	185.718	15.4814	169.919	193.714	173.888	162.372	167.473	173.473	12.0595	182.204	171.635	164.905	174.018	138.686	166.29	16.6242	180.431	228.661	185.777	206.733	202.394	200.799	19.0696	193.638
ENSMUSG00000004540	0	0.0674327	0	0	0.0168582	0.0337163	0	0.104393	0	0	0.0220189	0.0252825	0.0452404	0	0.0723003	0.193962	0	0.0434726	0.0619469	0.0799237	0	0.021942	0	0	0	0.00438841	0.00981277	0.0221943	0	0.0224458	0.0208732	0.0573242	0.0245675	0.0206176	0.0865066	0	0.0416849	0	0.0692506	0.0394884	0.0394334	0	0.0208177	0.0628615	0	0.0189437	0.0205246	0.0256784	0
ENSMUSG00000004542	0	0	0	0	0	0	0.0224996	0.0208787	0	0	0	0.00867565	0.0118934	0	0	0	0	0.0217363	0.00434726	0.00972077	0.0886751	0	0	0	0	0.017735	0.0396567	0	0	0	0	0.0286621	0.00573242	0.0128181	0	0	0	0	0	0	0	0	0	0.0209538	0	0	0.00419077	0.00937084	0
ENSMUSG00000004552	0	0	0	0.0444824	0.0111206	0.0222412	0.0224996	0	0	0	0	0.00449992	0.0100621	0	0.0241001	0	0	0.0434726	0.0135145	0.0197324	0	0	0	0.0267607	0	0.00535213	0.0119677	0	0	0	0	0.0286621	0.00573242	0.0128181	0.108133	0	0	0	0.0230835	0.0262433	0.0468564	0	0	0	0	0	0	0	0
ENSMUSG00000004558	593.198	612.985	708.476	606.785	630.361	52.7282	572.097	480.731	653.424	671.305	458.918	567.295	96.8221	974.06	923.274	1233.42	1236.18	1009.72	1075.33	148.786	706.054	617.931	747.211	940.209	580.037	718.288	140.908	674.684	656.938	693.173	848.557	626.382	699.947	86.6469	481.625	546.471	450.801	544.609	641.999	533.101	73.4727	1025.06	1035.3	1055.03	1089.89	1194.17	1079.89	68.5071	586.444
ENSMUSG00000004561	24.8693	29.4231	22.786	17.6595	23.6845	4.88	21.1721	26.2862	18.9513	15.8862	15.8536	19.6299	4.34229	23.7152	24.558	20.2798	15.7818	18.9758	20.6621	3.58143	23.2772	23.478	18.6655	19.2409	15.6309	20.0585	3.32661	26.8773	18.5022	30.5488	28.9928	27.2863	26.4415	4.67215	20.5453	19.1476	20.4881	18.6063	29.2237	21.6022	4.34299	27.6425	16.9872	28.6229	26.4265	23.0355	24.5429	4.7213	20.6475
ENSMUSG00000004562	22.8215	26.9955	23.0384	20.9735	23.4572	2.53432	15.5922	15.3667	16.6595	10.0487	12.815	14.0964	2.66676	44.4097	50.2246	42.4776	39.6251	41.212	43.5898	4.10189	18.8878	19.8356	17.834	19.6958	16.4775	18.5461	1.40425	24.7688	18.9267	26.4412	29.3477	23.5603	24.6089	3.84792	13.2355	16.9249	14.0895	12.9016	18.6053	15.1514	2.49675	54.1057	39.7617	52.5732	50.4366	44.8776	48.351	5.93997	18.4688
ENSMUSG00000004565	43.9725	53.0021	43.828	40.568	45.3427	5.34277	36.9668	44.054	30.256	29.8126	30.8485	34.3876	6.13632	65.5325	66.8536	55.9902	51.2269	57.3186	59.3844	6.63175	42.6527	40.1758	34.2894	38.3213	29.9403	37.0759	5.02352	49.4045	39.0378	52.2988	55.3765	55.2606	50.2756	6.74557	34.5594	31.7291	39.5173	38.6389	48.3369	38.5563	6.30825	75.4508	57.5192	75.6014	68.1228	65.943	68.5274	7.51663	36.2338
ENSMUSG00000004567	37.8832	48.8437	43.7133	39.4337	42.4685	4.91352	46.1466	54.3472	41.0539	39.4444	41.6598	44.5304	6.02445	46.4386	41.6931	38.9432	34.1655	40.3208	40.3122	4.44678	44.3597	42.2823	37.0246	39.7663	35.4741	39.7814	3.65267	47.2516	37.2278	51.1541	53.1014	48.353	47.4176	6.14414	49.6764	43.026	52.0019	51.4746	57.8935	50.8145	5.33652	50.7565	37.1179	49.9749	47.943	48.5148	46.8614	5.56115	36.0662
ENSMUSG00000004568	46.9633	49.8103	45.2736	46.9512	47.2496	1.88259	46.6416	52.0088	41.3624	33.8571	43.5534	43.4847	6.70496	57.3268	53.9601	48.6844	49.9473	51.0803	52.1998	3.46664	50.7665	53.4508	45.3399	45.8678	42.4533	47.5756	4.43995	50.4032	44.9817	57.9103	48.9893	57.0089	51.8587	5.49526	45.9782	44.6573	50.6263	45.8576	56.5546	48.7348	4.93027	54.5774	51.0033	60.4937	56.9918	50.9964	54.8125	4.06674	47.1944
ENSMUSG00000004591	45.5353	42.9771	46.4439	46.8178	45.4435	1.73022	42.7492	45.4111	50.838	38.402	48.2214	45.1243	4.82577	52.5026	53.6468	57.348	51.6534	47.6677	52.5637	3.4952	41.7882	52.3098	51.6638	44.6903	51.1876	48.3279	4.77395	40.6821	47.2386	45.4079	36.7368	47.9517	43.6034	4.77135	42.3882	47.716	42.0809	45.726	44.5281	44.4878	2.35359	47.3838	50.8575	45.3231	49.9225	44.8776	47.6729	2.67494	52.3228
ENSMUSG00000004609	5.17324	4.15835	5.18593	6.24978	5.19183	0.853957	5.2424	4.67682	6.34649	3.62755	5.17444	5.01354	0.986076	2.8855	3.13301	3.96544	3.62555	3.67343	3.45659	0.437418	5.38701	5.02472	6.43336	5.67326	5.78158	5.65999	0.522288	4.19472	5.16183	5.29722	5.42703	5.13052	5.04226	0.488227	4.73623	5.4853	5.43988	5.17818	6.37105	5.44213	0.598482	3.53786	2.95611	3.14307	3.67606	2.00803	3.06423	0.658052	6.13393
ENSMUSG00000004610	17.3519	19.3757	20.6749	17.8597	18.8155	1.5085	16.3122	15.137	18.5987	23.4331	16.7784	18.0519	3.25581	21.1904	19.5211	25.9909	27.2556	23.5187	23.4953	3.22007	22.3683	20.6474	23.9829	25.7973	20.1323	22.5856	2.34997	19.1093	22.0775	19.6177	24.1085	17.7992	20.5424	2.52527	17.2797	17.1288	13.36	15.1177	17.3819	16.0536	1.77167	23.3263	22.7537	22.3368	21.6708	27.5062	23.5188	2.30946	19.2062
ENSMUSG00000004612	0	0	0	0.0222412	0.0055603	0.0111206	0.0224996	0	0.0440729	0.0833919	0.0220189	0.0343966	0.0315121	0	0.1205	0	0	0	0.0241001	0.0538894	0	0.0438841	0	0	0	0.00877681	0.0196255	0	0	0	0	0.0286621	0.00573242	0.0128181	0	0	0	0	0.0923341	0.0184668	0.0412931	0	0	0.146677	0	0.0757748	0.0444903	0.0658767	0
ENSMUSG00000004613	0	0	0	0	0	0	0	0	0	0	0	0	0	0	0	0	0	0	0	0	0	0	0	0	0	0	0	0	0	0	0	0	0	0	0	0	0	0	0	0	0	0	0	0	0	0	0	0	0
ENSMUSG00000004626	41.6823	52.0355	36.508	31.7605	40.4966	8.69448	30.6669	35.9948	30.4543	32.9815	23.252	30.6699	4.7109	25.5863	23.6422	15.754	13.6065	19.2801	19.5738	5.07415	49.8133	51.3882	40.7446	45.7072	34.6069	44.452	6.87569	43.6783	29.0716	62.0179	49.4277	46.8052	46.2001	11.8399	29.1095	29.6492	29.0752	27.0538	43.5124	31.68	6.68814	25.6849	14.1352	30.0268	25.1669	24.3805	23.8789	5.87173	41.6303
ENSMUSG00000004630	0	0	0.0229466	0.0222412	0.011297	0.0130478	0	0	0	0	0.0220189	0.00440378	0.00984716	0	0	0	0	0	0	0	0	0	0	0.0267607	0	0.00535213	0.0119677	0	0	0	0	0	0	0	0	0.0203915	0	0	0.0230835	0.008695	0.0119441	0.0471715	0	0	0.0257067	0	0.0145756	0.0213526	0
ENSMUSG00000004631	27.8601	23.017	23.9562	26.556	25.3473	2.24649	23.2196	18.3941	21.6398	26.8939	19.8831	22.0061	3.28065	32.3717	34.7523	34.1588	39.2413	33.4304	34.7909	2.6415	29.7062	30.9383	28.9939	30.7212	30.6424	30.2004	0.823255	25.8119	26.8594	26.7106	29.0763	23.8182	26.4553	1.90174	19.3342	22.1655	20.6549	22.5339	23.9607	21.7298	1.78238	32.454	36.535	32.5622	38.2773	36.997	35.3651	2.6853	29.6306
ENSMUSG00000004633	78.9728	71.9956	80.4049	82.4927	78.4665	4.54958	37.7768	34.1784	43.8084	42.6549	39.6561	39.6149	3.86534	60.9562	54.1288	56.3135	56.5586	65.6219	58.7158	4.58744	73.2678	65.7383	64.9682	79.3989	78.5882	72.3923	6.84911	82.8734	92.5331	137.436	77.69	94.2124	96.949	23.639	40.3986	46.778	34.8903	40.0431	43.3047	41.0829	4.39514	59.5776	55.0627	66.3817	59.0998	63.253	60.675	4.31266	70.4899
ENSMUSG00000004637	14.8461	17.9146	18.3573	16.97	17.022	1.56172	19.9346	19.8765	15.9984	22.9745	16.7344	19.1037	2.80743	25.0678	27.8356	24.5685	24.7391	24.4968	25.3415	1.41151	14.0107	12.6605	12.6698	13.8888	13.0705	13.2601	0.652396	18.8651	16.8262	16.4753	21.1445	16.624	17.987	2.01442	17.6257	16.8637	18.1955	20.8224	16.9433	18.0901	1.62107	25.1424	23.4407	26.2342	26.4008	26.3507	25.5138	1.26904	13.9438
ENSMUSG00000004642	29.6922	26.5909	26.8475	27.201	27.5829	1.42828	27.382	25.4093	23.2925	37.6514	27.8319	28.3134	5.52135	43.3502	42.3438	43.4474	43.208	45.0811	43.4861	0.993224	21.0825	17.0709	21.8165	20.7663	19.74	20.0952	1.84802	26.9217	26.2114	21.6602	26.8012	23.0443	24.9278	2.41645	27.4875	21.513	26.9076	29.7965	21.2138	25.3837	3.82725	43.728	47.4643	38.0312	40.3596	51.2427	44.1651	5.32153	14.2119
ENSMUSG00000004651	0.13472	0.449551	0.275359	0.333618	0.298312	0.130906	0.224996	0.292301	0.352583	0.250176	0.176151	0.259241	0.0670158	0.22543	0.0964003	0.280167	0	0.304308	0.181261	0.129355	0.199519	0.153594	0.393879	0.40141	0.536861	0.337053	0.158009	0.332914	0.335184	0.179567	0.0834927	0.229297	0.232091	0.106819	0.0432533	0.346655	0.312637	0.351063	0.207752	0.252272	0.130367	0.1651	0.145724	0.2724	0.205654	0.132606	0.184297	0.0564504	0.134075
ENSMUSG00000004654	0	0	0	0.0222412	0.0055603	0.0111206	0.0224996	0.0417573	0	0	0	0.0128514	0.0188687	0	0	0.0215513	0	0	0.00431026	0.00963803	0	0	0	0	0	0	0	0	0	0	0	0	0	0	0	0	0	0	0	0	0	0.0235857	0	0.0628615	0	0	0.0172894	0.0274464	0
ENSMUSG00000004655	0.404159	0.292208	0.160626	0.333618	0.297653	0.102377	0.449992	0.229665	3.3275	0.833919	0.242208	1.01666	1.31469	0.247973	0.289201	0.107756	0.0853071	0.239099	0.193867	0.0911897	0.332532	2.7647	0.481408	0.240846	0.289079	0.821712	1.08988	0.177554	0.312838	0.0224458	0.542703	0.286621	0.268432	0.191243	0.346026	0.632135	0.333479	0.592419	0.346253	0.450062	0.148835	0.141514	0.124906	0.125723	0.0771202	0.15155	0.124163	0.0285793	0.0670375
ENSMUSG00000004661	7.67903	6.29372	6.31031	5.64927	6.48308	0.854643	6.34488	6.05481	5.75151	3.91942	5.13041	5.44021	0.962012	4.89183	6.31422	4.00854	4.94781	4.65157	4.96279	0.842479	10.3085	8.68904	8.00888	6.07467	7.90838	8.19789	1.52672	4.68299	5.13949	7.85605	4.98869	8.36934	6.20731	1.75652	5.51479	6.03587	4.85629	5.72672	9.32574	6.29188	1.75029	4.36336	4.33007	5.82516	4.65292	3.84557	4.60342	0.741922	9.78747
ENSMUSG00000004665	2.74828	3.43907	4.42869	5.8272	4.11081	1.33601	4.27492	3.57025	3.74619	3.16889	4.71205	3.89446	0.605546	2.23176	2.41001	2.67236	4.05209	3.34739	2.94272	0.751132	2.99279	3.04994	3.89503	4.09438	3.407	3.48783	0.494232	4.15033	3.95517	3.36688	5.23917	5.50313	4.44293	0.89992	3.04936	4.13947	4.31439	3.90558	5.54004	4.18977	0.897582	3.16049	2.93529	3.18498	3.8046	2.84155	3.18538	0.375769	2.54742
ENSMUSG00000004667	21.9863	29.6704	25.8149	27.201	26.1681	3.21171	31.9269	31.0048	29.5068	40.2783	29.4173	32.4268	4.5139	25.947	22.7987	24.8055	24.3552	26.7139	24.9241	1.50871	31.6127	25.8477	26.5212	30.7212	26.141	28.1688	2.76538	30.1176	27.351	27.9002	33.9398	26.6844	29.1986	2.9472	31.9858	28.548	30.4925	27.7559	32.8248	30.3214	2.16753	25.5434	26.8964	29.5239	25.9124	28.6807	27.3114	1.73392	24.3011
ENSMUSG00000004668	0.188608	0.202298	0.160626	0.289136	0.210167	0.0554289	0.134998	0.146151	0.418692	0.291872	0.264227	0.251188	0.116636	0.608661	0.530202	0.431026	0.639803	0.326044	0.507147	0.129448	0.0443376	0.175536	0.262586	0.107043	0.165188	0.150938	0.0814922	0.288526	0.245802	0.0673375	0.208732	0.257959	0.213671	0.0866529	0.0648799	0.305872	0.458534	0.241356	0.277002	0.269529	0.141222	0.377372	0.437171	0.230492	0.231361	0.416761	0.338631	0.100643	0.100556
ENSMUSG00000004677	62.4292	72.7599	62.4377	55.8922	63.3797	6.97236	57.8689	71.8644	55.9946	38.3186	44.6764	53.7446	12.9479	67.922	73.3125	54.3092	51.3549	58.688	61.1173	9.25449	63.9348	66.6818	58.2285	52.3438	53.046	58.847	6.39521	58.5263	49.853	69.9862	62.3064	68.3018	61.7947	8.10848	52.9636	61.8065	57.9003	59.198	83.9086	63.1554	12.0381	79.1538	58.6225	72.9612	64.9609	56.2059	66.3809	9.64606	68.9481
ENSMUSG00000004698	63.5339	53.4516	60.2348	58.9615	59.0454	4.19755	55.394	57.3119	60.0052	57.7906	58.0198	57.7043	1.6502	40.5999	39.2349	42.025	38.9	38.9514	39.9423	1.3545	23.1664	23.4999	26.4337	24.593	24.7163	24.4819	1.28175	57.6163	65.1598	40.1556	47.4656	54.8593	53.0513	9.59455	59.6679	55.0977	68.6133	61.9407	39.8191	57.0277	10.7842	38.1617	43.384	38.6179	40.0254	35.1027	39.0583	3.01213	21.9548
ENSMUSG00000004707	0.26944	0.292208	0.252413	0.378101	0.29804	0.0558079	0.112498	0.271423	0.506838	0.416959	0.176151	0.296774	0.164105	0.135258	0.457902	0.17241	0.127961	0.239099	0.226526	0.136626	0.376869	0.724087	0.437643	0.321128	0.454267	0.462799	0.155267	0.332914	0.446912	0.291796	0.688815	0.515918	0.455271	0.158103	0.25952	0.346655	0.500219	0.175532	0.323169	0.321019	0.120128	0.235857	0.208177	0.2724	0.308481	0.208381	0.246659	0.0434376	0.703894
ENSMUSG00000004709	0	0	0.0917864	0.133447	0.0563084	0.0672071	0	0	0.0220364	0.125088	0	0.0294248	0.0543218	0	0.0723003	0	0.0853071	0.0434726	0.040216	0.039711	0.133013	0	0.131293	0.0535213	0.082594	0.0800842	0.0560115	0.0221943	0.0670368	0.0224458	0.0417464	0.0286621	0.0364171	0.0188653	0.0216266	0	0	0	0	0.00432533	0.00967173	0.094343	0.0416353	0.104769	0	0.0568311	0.0595157	0.0422192	0
ENSMUSG00000004730	5.36185	5.05745	6.24147	6.5834	5.81104	0.719139	4.58992	4.42628	6.83129	5.79573	5.81299	5.49124	0.992284	2.38956	1.47011	3.42666	4.30801	3.60822	3.04051	1.11444	5.45352	6.16571	7.04606	7.70707	6.19455	6.51338	0.873851	5.01591	6.3685	6.17261	5.96973	6.04771	5.91489	0.524641	3.91442	7.85071	5.33567	5.17818	6.27872	5.71154	1.46229	2.92463	3.31001	2.9964	3.08481	2.50057	2.96328	0.296514	6.9719
ENSMUSG00000004748	50.6547	52.7323	46.7422	45.1941	48.8308	3.47064	46.6641	47.2484	36.7347	56.4563	43.3552	46.0918	7.14373	34.1977	34.9451	35.2795	35.5304	37.0386	35.3983	1.04512	23.4989	19.9014	25.7991	23.7635	17.9642	22.1854	3.17448	49.9371	47.3056	30.8855	53.8737	42.4199	44.8844	8.86344	46.4756	40.8033	41.9142	38.7047	40.5116	41.6819	2.91715	34.3644	35.161	39.6446	38.9714	46.6204	38.9524	4.86575	16.8934
ENSMUSG00000004768	33.9763	35.02	35.5213	32.0051	34.1307	1.55636	31.6344	33.4059	30.9612	24.9759	32.1916	30.6338	3.28755	43.26	45.9589	46.4646	41.4166	41.0599	43.632	2.505	32.3886	32.1451	30.088	29.9184	30.3533	30.9787	1.18921	32.2039	31.9766	29.0674	32.4995	32.1876	31.587	1.42076	29.542	29.5472	31.4721	32.1223	31.9938	30.9355	1.29281	43.5629	42.7387	36.8159	41.1822	46.5257	42.1651	3.56644	32.245
ENSMUSG00000004771	137.926	128.931	133.916	139.141	134.979	4.60842	131.713	117.046	120.561	144.101	142.176	131.119	12.2543	169.163	171.087	182.626	178.676	163.696	173.049	7.57966	97.2766	101.701	116.588	110.548	111.502	107.523	7.84287	129.837	141.805	119.973	117.015	123.132	126.352	9.8638	136.01	118.311	131.766	125.922	101.66	122.734	13.5247	159.817	183.508	154.115	163.649	161.684	164.555	11.177	105.651
ENSMUSG00000004788	15.1425	20.4546	19.321	18.3045	18.3057	2.28432	21.8696	17.8721	15.8222	21.1815	18.584	19.0659	2.47567	22.1823	21.1117	20.1289	19.7059	23.6274	21.3512	1.59137	22.2796	18.1241	17.8996	19.3212	16.7253	18.87	2.11701	20.9292	19.0831	21.9296	22.1882	20.4647	20.919	1.24589	20.8913	17.5774	20.3839	20.3617	21.2599	20.0949	1.45635	22.7838	21.2548	24.4322	20.4368	25.7255	22.9266	2.18602	18.1672
ENSMUSG00000004789	109.177	117.962	118.68	116.166	115.496	4.3435	108.021	108.548	95.9907	112.662	108.245	106.693	6.28065	113.594	109.222	108.144	103.392	108.66	108.602	3.62836	110.933	106.463	105.625	104.34	96.8621	104.844	5.10553	119.117	115.75	127.021	119.248	120.152	120.258	4.13498	113.259	99.6531	110.611	110.519	110.547	108.918	5.3095	108.99	101.84	109.379	107.506	119.194	109.382	6.26152	105.349
ENSMUSG00000004791	1.61664	1.93307	1.90457	2.06843	1.88068	0.189987	1.50747	1.77469	1.8731	2.0848	1.34315	1.71664	0.294377	4.8242	6.41062	4.56887	5.54496	4.60809	5.19135	0.786468	1.26362	2.36974	1.35669	1.55212	1.21826	1.55209	0.474706	2.3082	1.83234	2.1548	2.23343	1.49043	2.00384	0.339537	1.51386	1.61093	1.41729	1.33843	1.43118	1.46234	0.103788	4.26902	5.01706	5.65753	4.08737	5.32318	4.87083	0.674701	1.81001
ENSMUSG00000004798	137.36	129.628	131.071	142.099	135.04	5.78092	153.582	152.602	161.505	145.269	165.56	155.704	7.96581	108.116	111.101	115.343	115.634	112.355	112.51	3.1263	123.724	138.52	139.017	122.831	141.422	133.103	9.04151	131.324	135.682	112.678	116.368	131.989	125.608	10.3373	165.314	155.301	166.51	164.319	142.91	158.871	9.96306	105.806	114.789	105.523	104.009	103.849	106.795	4.55328	133.572
ENSMUSG00000004814	0.026944	0.134865	0.13768	0.0444824	0.0859928	0.058509	0.112498	0.250544	0.330546	0	0.176151	0.173948	0.126914	0.022543	0.0241001	0.129308	0	0.108681	0.0569265	0.0579181	0	0.153594	0.0656465	0	0.041297	0.0521075	0.063305	0.0443886	0.178765	0.0673375	0.166985	0.143311	0.120157	0.0606107	0.3244	0.101957	0	0.109707	0.300086	0.16723	0.139542	0.141514	0.124906	0.146677	0.15424	0.0947184	0.132411	0.0236641	0.100556
ENSMUSG00000004815	47.8525	55.7443	49.2205	45.3943	49.5529	4.42077	42.9742	46.2671	35.5668	34.6493	36.3532	39.1621	5.15254	83.116	84.0852	68.921	73.2361	74.8381	76.8393	6.54956	45.8672	45.9247	36.1275	41.7734	33.368	40.6121	5.69599	55.8408	44.3784	69.5597	62.0351	54.2287	57.2085	9.3703	44.4427	36.1541	41.7683	39.9334	48.9371	42.2471	4.80323	92.5269	67.3868	90.4158	88.7653	84.3184	84.6826	10.1285	43.3062
ENSMUSG00000004821	0	0	0	0	0	0	0	0	0	0	0	0	0	0	0	0	0	0	0	0	0	0	0.0875287	0	0	0.0175057	0.039144	0	0	0	0	0	0	0	0	0	0	0	0	0	0	0	0	0	0	0	0	0	0
ENSMUSG00000004837	2.64051	3.82118	3.16663	3.24722	3.21889	0.483328	3.41994	3.7164	3.15121	3.91942	2.35602	3.3126	0.609075	2.93059	1.59061	2.19823	3.15636	2.9344	2.56204	0.652637	2.79327	2.67693	3.71997	3.42536	2.91144	3.10539	0.446853	2.08626	3.039	3.50155	3.94503	3.15283	3.14494	0.689094	2.87634	3.52772	2.18846	3.94946	3.5087	3.21014	0.687722	2.33499	2.08177	2.13729	2.23648	2.50057	2.25822	0.166477	2.01112
ENSMUSG00000004842	0.161664	0.0224776	0	0.0222412	0.0515956	0.074132	0.0224996	0.146151	0.132219	0.333567	0.0880756	0.144502	0.116155	0	0.0723003	0.0431026	0	0.0434726	0.0317751	0.0313319	0	0.0877681	0.0437643	0.080282	0.041297	0.0506223	0.0351998	0.0443886	0	0.0448917	0.166985	0.0573242	0.062718	0.0622256	0.0432533	0	0.104212	0	0.138501	0.0571933	0.0623663	0.0471715	0.0416353	0	0	0.0568311	0.0291276	0.0271401	0
ENSMUSG00000004843	74.985	67.073	63.9981	66.2121	68.0671	4.79042	72.6512	61.0492	77.7004	101.279	78.2772	78.1915	14.6446	59.4233	58.756	66.5504	65.0466	58.5576	61.6668	3.8225	63.8018	71.7724	74.2681	68.8819	74.4998	70.6448	4.4496	63.4091	67.3496	59.8182	64.7277	64.0312	63.8671	2.71566	82.657	67.8016	68.8009	73.9207	54.4771	69.5315	10.2677	54.3416	59.9132	56.3658	61.3105	65.3178	59.4498	4.29291	75.3836
ENSMUSG00000004846	22.0132	26.0065	21.8911	20.9957	22.7266	2.23316	20.2946	20.1479	18.2902	18.9716	14.8848	18.5178	2.19493	28.8099	29.7154	23.2969	22.2651	24.149	25.6473	3.3823	19.708	19.3968	16.8055	18.5451	14.7843	17.848	2.05044	23.5259	17.7424	26.1943	26.7594	24.8787	23.8202	3.62015	19.0747	18.597	20.4464	18.1456	26.7307	20.5989	3.53454	29.5529	24.0444	33.3585	30.3082	32.4316	29.9391	3.63792	15.9214
ENSMUSG00000004849	142.237	150.6	163.701	169.634	156.543	12.4175	155.697	149.074	153.131	187.173	144.422	157.899	16.912	83.7923	69.1431	83.2526	80.5299	94.4225	82.2281	9.03187	203.332	177.116	188.843	207.181	187.53	192.8	12.3203	157.468	158.877	178.018	184.874	162.457	168.339	12.3428	152.727	158.605	152.525	143.387	158.307	153.11	6.16884	82.385	86.6223	94.397	74.678	96.6696	86.9504	8.96489	181.839
ENSMUSG00000004864	0.188608	0.134865	0.252413	0.200171	0.194014	0.048222	0.404993	0.292301	0.0881457	0.625439	0.286246	0.339425	0.196401	0.247973	0.216901	0.17241	0.0853071	0.108681	0.166254	0.0691881	0.0665064	0.131652	0.284468	0.214085	0.165188	0.17238	0.0824967	0.133166	0.0446912	0.0673375	0.146112	0.286621	0.135586	0.0946678	0.237893	0.265089	0.479376	0.373005	0.507837	0.37264	0.121856	0.094343	0.0832706	0.0628615	0.334187	0.227324	0.160397	0.116734	0.100556
ENSMUSG00000004865	78.9189	85.3023	77.353	71.7057	78.32	5.59154	92.2033	98.8396	84.4436	73.9686	82.8351	86.458	9.48	81.7634	85.2902	72.3908	68.7575	75.0989	76.6602	6.77565	96.9441	109.381	88.1195	76.7228	78.6502	89.9635	13.5321	81.1867	73.2489	87.8755	81.1967	80.0246	80.7065	5.19486	100.153	84.8081	92.9781	95.7744	99.1437	94.5715	6.15158	78.6349	72.3414	78.074	76.4004	74.8465	76.0594	2.55454	97.5395
ENSMUSG00000004872	0	0	0	0	0	0	0	0.0417573	0	0	0	0.00835147	0.0186744	0	0	0	0	0	0	0	0	0	0	0	0.082594	0.0165188	0.0369372	0	0	0	0	0	0	0	0	0.0203915	0	0.131649	0	0.030408	0.0572799	0.0235857	0	0	0	0	0.00471715	0.0105479	0
ENSMUSG00000004880	15.5736	14.7453	16.4986	14.9461	15.4409	0.788474	15.2997	12.9239	17.1884	17.3455	12.3306	15.0176	2.33532	23.6476	19.8826	20.9263	17.0188	17.5629	19.8076	2.68416	13.1461	16.0396	13.8295	14.5043	12.926	14.0891	1.25364	12.5398	14.5246	14.7469	13.8598	14.1591	13.966	0.866692	12.3488	15.3548	13.6101	12.2653	15.5121	13.8182	1.56879	18.9158	19.5478	18.8165	17.4549	20.1371	18.9744	1.00226	16.022
ENSMUSG00000004885	0.754431	2.0005	2.17993	5.09324	2.50702	1.83699	1.55247	1.98347	1.58662	2.91872	1.82757	1.97377	0.557173	0.811547	0.867603	0.387923	0.383882	0.608616	0.611914	0.227712	2.28338	1.68954	1.99128	1.84648	1.61058	1.88425	0.266925	2.39698	2.32394	1.50387	1.98295	3.18149	2.27785	0.616218	1.23272	1.85562	1.45897	1.11901	2.6546	1.66419	0.621101	0.683987	0.666165	1.42486	0.437014	0.814579	0.805321	0.372039	2.78206
ENSMUSG00000004891	12.8523	13.4641	9.33927	12.7887	12.1111	1.87279	11.4973	11.5041	12.2302	5.92082	10.1507	10.2606	2.53973	13.2778	16.6532	11.2282	11.2605	13.8243	13.2488	2.2337	11.3282	13.5382	14.4422	12.7381	12.7401	12.9574	1.15017	11.4966	9.20639	14.8592	12.6074	14.1304	12.46	2.24065	11.9595	11.6027	12.8181	11.7387	13.7578	12.3754	0.905859	14.2222	12.1783	14.8982	14.3701	12.0861	13.551	1.3197	18.1336
ENSMUSG00000004892	177.938	223.112	203.009	183.824	196.971	20.4526	183.192	183.461	184.599	170.411	144.598	173.252	17.0359	203.45	186.342	170.277	163.15	184.802	181.604	15.6429	242.637	211.499	190.681	228.509	164.341	207.534	30.9739	211.778	177.469	274.154	254.194	224.883	228.495	37.5543	168.45	168.617	168.511	157.057	234.159	179.359	31.0344	205.455	162.607	235.081	199.33	218.402	204.175	26.9751	193.068
ENSMUSG00000004894	15.3581	16.7683	14.8694	15.4799	15.6189	0.810379	13.5222	10.4602	14.2576	14.1766	13.2554	13.1344	1.55435	26.736	24.9436	23.6202	22.9476	21.845	24.0185	1.88879	34.539	32.2767	24.7706	29.7578	27.0082	29.6705	3.92423	14.3597	13.5638	22.4234	19.6417	19.2896	17.8556	3.7667	14.5547	15.8646	10.1294	14.9421	21.2138	15.3409	3.9592	27.4066	21.0675	23.9502	24.3186	27.5631	24.8612	2.70629	31.2395
ENSMUSG00000004895	28.6145	33.6714	29.3946	30.4927	30.5433	2.22316	31.6569	30.0862	25.7385	32.8147	29.8136	30.022	2.68643	31.4926	32.1736	29.3529	28.6632	32.6262	30.8617	1.7566	32.4329	28.9415	24.2454	30.079	26.7605	28.4919	3.1338	30.4727	27.1946	30.2346	34.6286	31.9583	30.8977	2.71006	32.2669	27.4469	30.5342	30.9813	34.2329	31.0924	2.49277	31.5813	28.9574	34.7834	35.4496	39.024	33.9591	3.8479	27.0496
ENSMUSG00000004896	40.1196	48.1919	41.0515	31.9829	40.3364	6.63447	39.0593	42.4881	36.3601	29.2288	26.3566	34.6986	6.74461	51.2402	48.8991	41.8742	41.9711	36.2996	44.0568	6.00702	39.4383	46.4513	38.5564	38.7227	31.0966	38.853	5.43926	36.7093	31.2168	44.7346	46.3802	40.7289	39.954	6.15664	34.0187	31.0358	36.9953	32.6489	42.4737	35.4345	4.50275	45.4497	37.0971	48.9691	46.9662	51.2616	45.9487	5.40799	38.6806
ENSMUSG00000004897	123.484	136.574	128.271	123.35	127.92	6.20678	146.495	140.284	141.187	186.673	141.207	151.169	19.9982	144.343	149.71	147.691	158.586	152.937	150.653	5.42281	135.717	133.956	139.827	143.25	130.086	136.567	5.11945	128.194	130.007	130.77	137.199	128.492	130.932	3.66098	148.64	138.356	137.852	141.632	139.955	141.287	4.36884	146.703	146.265	148.06	147.531	160.642	149.84	6.07896	128.31
ENSMUSG00000004902	34.5152	38.3692	36.0262	41.858	37.6921	3.19796	41.0392	40.9222	39.3571	43.6973	41.3295	41.2691	1.55957	61.7227	60.0815	67.2185	72.3831	68.4911	65.9794	5.04369	22.989	19.8575	23.5671	35.5917	18.6662	24.1343	6.72858	43.4786	39.9316	42.086	45.3783	34.7958	41.134	4.06312	38.9712	38.2952	34.0982	34.0531	40.5116	37.1859	2.95067	64.9316	69.9473	73.1079	68.457	74.1835	70.1255	3.71331	15.9549
ENSMUSG00000004929	23.1179	29.3332	24.507	24.9546	25.4782	2.68635	25.357	31.5059	24.4825	28.6451	25.9163	27.1814	2.87476	25.4961	26.0522	22.8875	19.8765	24.5837	23.7792	2.48935	29.2185	22.4906	24.2673	27.9114	22.032	25.1839	3.23054	28.7416	24.4684	25.7903	32.7083	29.8946	28.3206	3.28436	29.9961	25.3466	32.3266	31.1349	29.9393	29.7487	2.6478	26.817	26.0637	30.0478	28.6373	28.0367	27.9205	1.55869	21.6196
ENSMUSG00000004931	9.02623	12.5425	10.8767	8.4739	10.2298	1.85281	10.5298	11.1075	10.4453	9.84024	7.6846	9.92147	1.32864	11.6322	10.9173	10.1722	9.12786	11.8245	10.7348	1.10961	11.3061	7.96496	8.68722	8.48313	6.8966	8.6676	1.62989	11.1859	7.55281	13.8266	14.4234	14.847	12.3671	3.0447	10.8566	9.66555	10.1294	9.4787	15.5352	11.1331	2.51759	12.8542	8.93078	15.0868	14.2158	16.6894	13.5554	2.93606	6.63671
ENSMUSG00000004933	124.535	154.825	117.303	98.2839	123.737	23.4974	151.962	162.707	128.935	164.699	119.431	145.547	20.3743	102.525	102.931	78.2527	78.6105	91.1185	90.6877	12.1523	184.245	158.399	136.676	152.509	115.198	149.405	25.6734	137.893	100.6	146.212	179.217	143.826	141.55	28.0001	141.395	116.089	138.29	130.881	184.945	142.32	25.7534	105.971	77.6707	113.612	105.166	117.205	103.925	15.5338	143.795
ENSMUSG00000004934	12.5559	14.6778	15.3054	13.0778	13.9042	1.29906	13.5447	15.0953	12.6709	12.342	12.0223	13.1351	1.23418	10.8883	12.7489	10.1507	9.42643	11.7376	10.9904	1.30503	18.4666	14.2184	14.7486	15.5747	14.0616	15.414	1.80591	15.1587	11.6421	18.1587	17.4917	16.71	15.8322	2.59557	13.3004	14.845	14.423	13.3843	16.043	14.3991	1.13347	12.2174	9.11813	14.2696	12.2364	13.0522	12.1787	1.90438	13.7427
ENSMUSG00000004936	258.096	258.087	288.553	290.604	273.835	18.1982	228.191	220.521	214.569	258.098	199.734	224.222	21.6211	189.677	163.374	182.087	161.7	219.884	183.344	23.6862	236.607	196.688	213.482	233.513	237.768	223.612	17.9916	275.098	282.538	298.418	263.753	296.882	283.338	14.6878	222.884	230.627	237.562	211.494	210.452	222.604	11.8248	188.096	182.03	199.313	161.592	200.348	186.276	15.8004	200.576
ENSMUSG00000004937	67.333	79.3683	71.5934	70.1265	72.1053	5.15439	72.0212	72.3863	66.1754	81.0152	68.2806	71.9757	5.68287	75.271	68.9744	72.4554	62.8713	75.4032	70.9951	5.24229	74.0216	61.7229	60.6136	73.6988	55.689	65.1492	8.27075	80.3211	64.2436	76.271	92.2594	75.8973	77.7985	10.0644	79.9104	68.5357	79.639	72.6701	82.2004	76.5911	5.74534	77.7386	69.8224	83.2705	77.3772	83.8258	78.4069	5.6617	54.5015
ENSMUSG00000004939	0.026944	0.17982	0.0688398	0	0.0689011	0.0791852	0.247495	0.062636	0.0661093	0.0416959	0.132113	0.11001	0.0840077	0.247973	0.1205	0.193962	0	0.108681	0.134223	0.0940269	0.332532	0.10971	0.284468	0.107043	0.14454	0.195658	0.105445	0.0443886	0.156419	0.202013	0.146112	0.343945	0.178576	0.108912	0	0.101957	0.125055	0.131649	0.369336	0.145599	0.135811	0.141514	0.124906	0.0838153	0	0.227324	0.115512	0.0830874	0.0670375
ENSMUSG00000004945	39.6076	38.3242	37.1735	35.1411	37.5616	1.89536	42.2317	36.141	40.1944	47.6585	38.7533	40.9958	4.33471	43.6658	39.5241	44.9344	51.4828	43.277	44.5768	4.35517	42.5862	37.3234	42.2326	46.7776	41.1938	42.0227	3.38163	35.4665	39.9539	38.0906	40.5775	35.7417	37.966	2.34428	38.2359	35.0325	33.5355	33.2852	37.8108	35.58	2.33325	36.6522	42.5929	36.0196	40.3853	44.3851	40.007	3.64524	39.284
ENSMUSG00000004947	4.82297	5.86664	5.94317	6.29426	5.73176	0.633824	5.5574	6.43063	4.69376	5.67065	4.93224	5.45693	0.682201	5.95135	5.03692	5.53868	4.7772	6.15137	5.4911	0.584378	7.42654	5.74881	5.95195	5.86058	5.14148	6.02587	0.844627	6.17001	5.54171	6.71131	6.92989	7.36616	6.54382	0.706632	5.51479	5.261	5.58577	5.15624	8.10232	5.92402	1.23044	6.36815	4.89215	7.77387	6.58092	6.55452	6.43392	1.02628	4.25688
ENSMUSG00000004948	0.107776	0	0	0.0444824	0.0380646	0.0509859	0	0.0417573	0	0	0	0.00835147	0.0186744	0.0901719	0	0.129308	0.255921	0.0217363	0.0994274	0.101723	0	0	0	0	0.0206485	0.0041297	0.00923429	0	0	0.0448917	0	0	0.00897834	0.0200762	0	0	0	0	0.0230835	0.0046167	0.0103233	0.094343	0	0.0628615	0.128534	0.0568311	0.0685138	0.047781	0
ENSMUSG00000004951	2.55968	3.5065	2.54707	2.80239	2.85391	0.450647	2.74495	2.92301	2.44604	2.12649	2.11382	2.47086	0.362717	2.00633	2.72331	2.65081	1.1943	2.36926	2.1888	0.623307	4.16773	2.52333	2.62586	3.3986	2.41588	3.02628	0.746227	2.3082	2.72616	3.11997	3.94503	4.81523	3.38292	1.00287	2.24917	2.65089	2.14677	2.36968	4.89371	2.86204	1.15129	2.21706	1.89441	3.10117	2.62209	3.82663	2.73227	0.760476	3.05021
ENSMUSG00000004952	5.41574	6.63088	4.70405	5.4491	5.54994	0.79836	4.97241	6.57678	6.61093	5.50386	4.8882	5.71044	0.840368	14.157	14.0262	11.573	9.25582	11.6507	12.1326	2.03134	4.92147	4.47617	3.63244	4.62959	2.45717	4.02337	0.998113	6.17001	4.69258	6.30728	6.57505	5.87573	5.92413	0.733149	5.57967	6.4437	6.52368	5.26595	5.44771	5.85214	0.587865	17.1704	11.8036	18.146	15.7068	17.4661	16.0586	2.53984	3.28484
ENSMUSG00000004961	112.653	134.528	126.092	122.727	124	9.04799	120.418	126.629	102.425	141.099	112.23	120.56	14.6369	98.5805	98.5934	105.58	101.985	110.725	103.093	5.15422	106.765	82.2387	90.5484	106.909	103.821	98.0563	11.113	141.178	120.13	94.2726	145.549	124.909	125.208	20.3203	125.954	114.07	127.556	117.145	124.236	121.792	5.86798	110.476	106.649	116.378	112.75	125.047	114.26	6.98895	80.7466
ENSMUSG00000004980	649.026	628.967	620.292	552.716	612.751	41.7926	545.412	502.946	558.381	570.234	458.588	527.112	45.9665	758.865	804.244	721.257	742.897	662.827	738.018	51.9108	594.035	686.039	616.421	610.839	594.801	620.427	37.9678	592.676	625.409	588.44	611.835	587.143	601.101	16.8238	510.389	521.858	444.611	462.284	495.003	486.829	32.5336	650.872	711.797	655.121	737.886	778.832	706.902	54.723	640.241
ENSMUSG00000004988	0	0	0	0	0	0	0	0	0	0	0	0	0	0	0	0	0	0	0	0	0	0	0	0	0	0	0	0	0	0	0	0	0	0	0	0.0203915	0	0	0	0.00407829	0.00911934	0.0235857	0	0.0419077	0	0.0189437	0.0168874	0.0176457	0
ENSMUSG00000004994	8.0293	10.1149	7.71006	8.0958	8.48752	1.09791	8.88734	8.08005	7.36017	10.2155	6.23135	8.15488	1.50995	6.83052	7.35053	6.50849	7.8909	8.12937	7.34196	0.685141	10.8405	9.12788	8.35899	8.37608	7.30957	8.80261	1.31023	8.78893	8.17849	8.0805	8.85023	7.73877	8.32738	0.478534	8.65066	8.23815	8.48287	8.29387	9.34883	8.60287	0.447671	7.80688	7.97316	8.73775	7.275	8.75198	8.10896	0.635222	9.4858
ENSMUSG00000004996	13.8761	13.4865	13.2402	11.1651	12.942	1.21319	11.5423	13.1118	11.2165	10.2572	9.6663	11.1588	1.32335	12.6466	11.4716	12.7584	12.5401	12.2158	12.3265	0.519052	10.641	11.2124	9.60627	10.2493	9.45702	10.2332	0.728158	12.9171	10.413	10.6842	13.8598	14.1018	12.3952	1.74543	9.75361	9.88986	10.8798	11.3876	13.3884	11.0599	1.46947	13.9863	11.5538	14.2067	14.3958	12.2566	13.2798	1.28742	9.1171
ENSMUSG00000005034	717.491	684.464	698.747	720.682	705.346	16.9538	649.765	643.397	558.623	626.19	681.133	631.822	45.4898	940.493	953.327	926.49	927.117	869.343	923.354	32.1455	635.136	646.237	604.276	591.223	672.997	629.974	32.8027	757.824	701.987	518.522	642.435	689.324	662.018	90.1341	680.807	580.83	690.51	670.552	537.708	632.081	68.5587	939.326	961.214	855.377	906.085	893.233	911.047	41.102	665.917
ENSMUSG00000005043	4.76908	5.7093	5.32361	6.53892	5.58523	0.743742	5.12991	4.67682	5.90576	4.62825	4.64599	4.99735	0.548911	13.1876	13.6888	14.0083	12.071	11.868	12.9648	0.95718	5.87473	4.36646	6.12701	7.09157	4.91434	5.67482	1.06557	6.56951	5.31825	4.71363	6.92989	5.64644	5.83554	0.908068	5.03901	4.5269	4.60618	4.71741	5.47079	4.87206	0.387329	15.5902	13.9062	15.1496	12.4935	12.2566	13.8792	1.50792	5.46355
ENSMUSG00000005045	277.038	322.778	262.394	259.51	280.43	29.256	286.195	359.092	246.808	192.093	276.337	272.105	60.8791	379.939	392.518	319.304	304.504	336.63	346.579	38.1987	165.446	173.166	170.024	160.162	153.418	164.443	7.87594	322.505	258.136	254.469	287.549	269.825	278.497	27.7748	300.481	272.206	333.417	280.872	315.321	300.459	24.9448	420.369	353.401	389.385	366.372	308.403	367.586	41.7328	162.398
ENSMUSG00000005054	12.5289	13.2842	12.7813	14.1009	13.1738	0.693228	13.5222	11.6294	13.1998	17.8876	13.3655	13.9209	2.34375	13.5709	13.4719	15.56	15.4832	16.8674	14.9907	1.45009	18.4001	13.1872	15.3175	17.5282	15.1767	15.9219	2.06889	13.4941	14.1671	15.1734	14.4651	14.0731	14.2746	0.613479	16.1551	12.2145	13.4225	13.6256	13.2961	13.7428	1.45523	15.1892	15.6757	16.1973	15.9639	18.167	16.2386	1.1417	14.7147
ENSMUSG00000005057	3.47577	4.8102	3.96976	3.84773	4.02586	0.563519	3.14994	4.0087	2.26975	2.0848	2.0918	2.721	0.843571	6.53747	5.42252	6.14212	4.35066	7.49902	5.99036	1.18422	2.26122	2.72081	2.47269	2.91691	1.52799	2.37992	0.5369	4.54983	3.66468	3.54644	5.6775	4.64326	4.41634	0.86336	2.61682	3.50733	3.56406	3.18151	4.68595	3.51114	0.756879	8.30218	6.12039	9.32445	6.5038	7.14177	7.47852	1.3223	1.6089
ENSMUSG00000005069	33.6261	43.112	35.659	34.3182	36.6788	4.37101	37.7093	37.0596	36.0957	38.7772	32.4339	36.4151	2.43014	44.9056	41.669	40.3871	31.6916	40.4512	39.8209	4.90086	34.4725	31.2893	26.8494	32.086	27.1528	30.37	3.2926	38.041	33.4961	37.1479	41.8716	39.2098	37.9533	3.06003	41.3718	35.1549	39.3714	35.1941	41.2041	38.4592	3.09956	41.8411	36.2644	46.308	42.339	50.1818	43.3868	5.21828	29.6306
ENSMUSG00000005078	36.8324	37.1554	39.6976	37.8768	37.8905	1.28138	38.9693	34.763	36.0736	51.3277	37.0578	39.6383	6.71237	41.1184	38.1745	44.0077	42.8668	43.3422	41.9019	2.34238	37.8199	35.0853	39.9131	39.7663	36.6511	37.8472	2.06219	37.1532	41.1829	39.0333	40.7027	38.6365	39.3417	1.62974	39.6849	35.1141	37.5998	33.0438	34.9254	36.0736	2.58792	38.4448	45.1119	42.5782	42.1847	46.6015	42.9842	3.12338	37.0047
ENSMUSG00000005087	2.10163	3.21429	2.79948	3.89221	3.0019	0.750383	2.78995	2.50544	2.31382	2.33497	2.334	2.45564	0.202305	7.28138	6.91672	7.86622	8.57336	8.41195	7.80993	0.711617	3.19231	3.90568	3.30421	3.90706	4.25359	3.71257	0.44868	4.19472	3.91048	3.29954	3.88241	4.58594	3.97462	0.471832	3.0061	2.83441	2.16761	2.30385	2.26218	2.51483	0.37828	8.51445	8.41033	8.29772	9.58861	8.90353	8.74293	0.524881	3.95521
ENSMUSG00000005089	3304.27	3090.91	3637.75	3609.06	3410.5	261.08	3836.63	4209.16	4830.91	2649.69	4002.77	3905.83	796.846	1691.99	1670.4	1694.45	1643.44	1785.83	1697.22	53.6159	3223.56	3420.19	4011.09	3185.56	3815.6	3531.2	366.608	3262.25	3414.61	2854.03	2783.79	3288.17	3120.57	282.437	3711.13	4619.77	3790.28	4218.09	4219.34	4111.72	369.054	1789.78	1695.27	1689.51	1617.7	1283.13	1615.08	195.375	3714.71
ENSMUSG00000005102	32.0364	30.4121	30.3813	30.4482	30.8195	0.811705	23.0846	25.9731	20.6481	19.5137	20.8299	22.0099	2.5661	39.9913	42.9223	37.4992	32.4167	35.1041	37.5867	4.09725	21.7254	23.7413	23.217	22.4254	22.2797	22.6778	0.798575	30.5837	28.4236	30.7284	28.7841	34.0219	30.5083	2.22028	22.3187	23.3278	25.1777	23.4773	26.3152	24.1234	1.59866	47.4545	38.4919	43.8773	42.0048	35.1216	41.39	4.77062	22.29
ENSMUSG00000005103	118.769	126.908	127.308	125.885	124.718	4.0107	128.99	129.698	121.95	150.564	110.821	128.405	14.525	166.615	172.99	177.884	172.15	167.848	171.497	4.48899	89.4289	79.3204	93.1086	109.237	87.942	91.8074	10.9773	135.607	128.599	117.369	132.649	116.683	126.182	8.72326	126.992	120.84	127.118	122.806	113.04	122.159	5.77196	177.365	171.496	172.639	171.515	185.118	175.626	5.83089	81.2159
ENSMUSG00000005107	0.781375	0.741759	0.481879	0.756201	0.690304	0.139911	1.55247	1.16921	1.212	1.33427	0.704605	1.19451	0.311698	1.10461	0.988103	1.16377	1.96206	0.934661	1.23064	0.418857	0.975427	0.416898	0.590819	0.936623	0.805292	0.745012	0.237104	0.798994	0.871478	0.448917	0.542703	0.54458	0.641334	0.182987	0.800186	0.999182	0.729486	1.11901	0.807923	0.891158	0.161964	1.01419	1.24906	0.775292	1.02827	0.909297	0.995221	0.174383	0.502781
ENSMUSG00000005124	2.85606	2.36014	2.17993	1.86826	2.3161	0.41336	6.18739	6.49327	11.4369	5.1703	5.28454	6.91448	2.5912	0.22543	0.313301	0.409474	0	0.195627	0.228766	0.15268	0.133013	0.416898	1.24728	0.321128	0.598807	0.543426	0.427887	1.35385	1.47481	0.246904	0.8558	2.03501	1.19327	0.675106	5.66618	6.74957	4.29354	5.72672	6.18638	5.72448	0.910379	0.3302	0.27063	0.251446	0.102827	0.265212	0.244063	0.0845205	0.368706
ENSMUSG00000005125	69.8657	75.7269	65.6273	72.106	70.8315	4.22713	56.1365	52.0923	66.8806	61.5849	57.1391	58.7667	5.65447	100.767	98.7862	102.541	95.16	96.9221	98.8353	2.94256	96.4342	92.9684	81.5549	97.7031	90.5437	91.8409	6.40744	64.4744	68.5339	70.8391	72.0751	72.4292	69.6703	3.2806	61.5062	74.1841	50.4804	63.9374	77.2375	65.4691	10.6906	109.037	99.321	104.539	99.1508	120.387	106.487	8.78468	100.288
ENSMUSG00000005131	0.350272	0.17982	0.298306	0.266895	0.273823	0.0714802	0.224996	0.125272	0.132219	0.291872	0.0660567	0.168083	0.0895699	0.45086	0.674802	0.366372	0.469189	0.521671	0.496579	0.114223	0.0665064	0.0877681	0.175057	0.160564	0.41297	0.180573	0.137898	0.221943	0.156419	0.224458	0.125239	0.200635	0.185739	0.0434502	0.173013	0.163132	0.208424	0.504653	0.230835	0.256012	0.14163	0.471715	0.457988	0.398123	0.231361	0.473592	0.406556	0.102652	0.100556
ENSMUSG00000005142	39.3921	45.0225	41.1891	39.8118	41.3539	2.5634	38.9918	40.5046	33.0767	31.7306	29.5934	34.7794	4.73316	38.4809	33.6196	31.0985	28.2366	30.996	32.4863	3.85441	44.3597	40.0223	38.5783	39.7663	35.5567	39.6567	3.17163	45.92	35.82	51.805	51.6194	50.7893	47.1907	6.79637	36.6139	32.0554	37.8707	37.7393	47.0673	38.2693	5.45888	40.025	27.6875	42.1381	37.3005	35.311	36.4924	5.56617	41.7644
ENSMUSG00000005148	5.63129	4.76524	4.06155	3.62532	4.52085	0.876686	2.78995	3.75816	2.73252	2.12649	3.21476	2.92438	0.606428	3.62942	1.78341	2.67236	2.85779	2.04321	2.59724	0.725982	5.74172	4.98084	4.72655	3.93382	5.5751	4.9916	0.723259	4.32788	3.66468	2.94041	3.7363	4.70059	3.87397	0.675209	3.67653	3.28303	4.06428	3.99334	5.03221	4.00988	0.649582	2.66519	2.74793	3.03831	2.82774	2.50057	2.75595	0.198998	6.83782
ENSMUSG00000005150	15.0617	20.5445	17.3017	16.2806	17.2971	2.3506	16.8522	17.3711	17.541	18.4713	14.1141	16.8699	1.64777	18.5078	16.2194	15.5816	17.232	18.2368	17.1555	1.26068	15.2078	16.0835	14.5516	17.1001	12.162	15.021	1.86284	16.446	15.843	18.4729	22.1047	15.2196	17.6172	2.79007	15.6577	14.2129	15.8194	14.3497	18.8592	15.7798	1.87082	18.5856	15.3842	18.7118	17.5577	18.8679	17.8214	1.45612	11.4299
ENSMUSG00000005161	149.108	147.228	162.393	144.59	150.83	7.92845	153.785	118.612	137.794	192.26	137.53	147.996	27.7032	164.902	144.914	168.531	174.666	171.804	164.963	11.7861	143.476	139.88	150.834	171.161	137.044	148.479	13.6907	156.026	161.223	164.438	172.037	146.836	160.112	9.42206	145.764	134.013	135.393	124.189	132.361	134.344	7.72464	141.373	171.08	163.398	153.958	191.104	164.182	18.6934	134.209
ENSMUSG00000005198	76.8981	88.9886	68.6562	71.461	76.501	9.00076	61.0864	65.6008	46.8274	37.985	55.5978	53.4195	11.1084	93.3956	104.402	79.8475	69.7812	78.1637	85.1179	13.7089	55.289	59.3751	53.7426	52.4509	54.0784	54.9872	2.65295	78.6787	60.4672	72.3879	71.6576	76.3845	71.9152	7.01902	55.1479	57.2184	67.2794	64.4201	62.2332	61.2598	5.0214	107.952	80.3562	99.3421	94.6779	75.8884	91.6433	13.3236	54.0992
ENSMUSG00000005202	0	0	0	0.0222412	0.0055603	0.0111206	0.0674988	0	0.0220364	0	0.0220189	0.0223108	0.0275575	0	0.0482002	0.0862052	0	0.0652089	0.0399228	0.0388511	0	0	0.0218822	0	0	0.00437643	0.00978601	0.0221943	0.0670368	0.0224458	0	0	0.0223354	0.0273678	0.0216266	0.0203915	0	0	0.046167	0.017637	0.0191023	0	0.0416353	0.0209538	0.0257067	0	0.0176592	0.0178477	0
ENSMUSG00000005204	62.8333	67.0506	66.155	58.7835	63.7056	3.7495	61.7839	68.8161	64.5227	62.3354	56.2143	62.7345	4.57601	56.4927	51.8634	49.2231	44.6156	50.7325	50.5855	4.30249	62.2499	62.1398	61.2263	62.5396	56.7008	60.9713	2.43733	61.6779	58.1209	70.3004	66.4184	66.7827	64.6601	4.7714	64.1446	60.685	62.3189	58.5398	72.5746	63.6526	5.39839	52.5962	50.6285	56.3658	55.398	57.6456	54.5268	2.8632	64.5571
ENSMUSG00000005220	0.592767	0.157343	0.550718	0.444824	0.436413	0.196183	0.314994	0.438452	0.198328	0.20848	0.154132	0.262877	0.114558	1.42021	1.83161	1.14222	1.10899	1.47807	1.39622	0.293195	0.288194	0.241362	0.284468	0.615495	0.289079	0.34372	0.15323	0.377303	0.245802	0.583592	0.333971	0.315283	0.37119	0.127853	0.367653	0.183523	0.187582	0.131649	0.207752	0.215632	0.0895034	1.20287	0.770253	1.00578	1.64523	1.06085	1.137	0.324098	0.0670375
ENSMUSG00000005225	26.2973	22.8372	27.1688	24.9991	25.3256	1.88328	21.7796	22.9874	22.7636	14.5519	21.0281	20.6221	3.48328	28.6521	27.1367	27.4132	22.4784	26.1922	26.3745	2.34842	20.6613	23.105	23.0638	20.5522	24.3652	22.3495	1.67515	21.018	23.9768	24.7129	19.3912	25.2513	22.87	2.54087	19.6154	21.1663	20.2172	20.9321	22.8758	20.9614	1.23221	26.6755	24.8146	25.9618	24.627	25.1762	25.451	0.854348	25.7089
ENSMUSG00000005232	0	0	0	0	0	0	0.0224996	0	0.0220364	0	0	0.0089072	0.0121978	0	0	0	0	0	0	0	0	0	0	0.0535213	0	0.0107043	0.0239355	0.0443886	0	0	0	0	0.00887771	0.0198512	0.0216266	0.0407829	0	0	0	0.0124819	0.0183846	0	0	0	0	0.0189437	0.00378874	0.00847188	0
ENSMUSG00000005233	1.05081	0.876625	0.596612	0.55603	0.77002	0.235282	0.607489	0.480209	0.61702	0.416959	0.836719	0.591679	0.161159	0.473403	0.506102	0.323269	0.682457	0.239099	0.444866	0.171857	0.376869	0.394956	1.29105	0.990144	1.17696	0.845997	0.433563	0.554857	0.826787	0.134675	0.438337	0.802539	0.551439	0.285203	0.670426	0.530178	0.604431	0.570478	0.715589	0.61822	0.0748783	0.212272	0.291447	0.5448	0.488428	0.0947184	0.326333	0.188331	0.938525
ENSMUSG00000005237	4.31103	5.86664	4.33691	3.42515	4.48493	1.01397	2.58745	2.73511	2.77659	1.33427	1.67344	2.22137	0.669587	9.12991	9.25443	6.70245	7.03783	7.89027	8.00298	1.16958	4.61111	3.81791	4.24514	5.32537	5.61639	4.72318	0.74516	4.03936	3.08369	5.72369	4.48773	4.81523	4.42994	0.973463	1.77338	2.83441	2.70952	2.01861	3.32403	2.53199	0.630345	11.4627	8.97241	9.86925	8.99735	6.19459	9.09926	1.91326	3.65354
ENSMUSG00000005251	0.619711	0.741759	0.688398	0.622754	0.668156	0.0584107	0.247495	0.104393	0.440729	0.125088	0.132113	0.209964	0.140598	0.428317	0.506102	0.474128	0.426535	0.630353	0.493087	0.0836584	1.55181	0.592435	0.70023	1.04367	0.805292	0.938687	0.381279	1.1541	0.782096	1.05495	0.814054	0.802539	0.921549	0.171058	0.19464	0.265089	0.0208424	0.351063	0.161585	0.198644	0.123135	0.849087	0.749436	0.44003	0.719788	0.530423	0.657753	0.167689	0.234631
ENSMUSG00000005262	73.584	69.1634	68.4956	70.1933	70.3591	2.26049	65.4513	63.3876	60.1154	76.3036	62.93	65.6376	6.2587	82.8906	83.8924	87.3258	82.9611	85.1411	84.4422	1.85116	64.2008	68.4152	63.5896	68.8552	74.665	67.9452	4.44962	69.3571	68.5563	68.8639	72.743	67.4706	69.3982	1.9937	67.4535	62.8261	61.11	63.0817	59.5324	62.8007	2.96935	84.2247	83.2915	81.6152	83.8039	85.2087	83.6288	1.32763	70.8586
ENSMUSG00000005267	20.2349	18.2743	19.2981	17.7485	18.8889	1.10416	17.3472	18.3941	15.6238	11.4664	15.0169	15.5697	2.65906	23.7829	23.4976	23.3831	24.6537	20.0191	23.0673	1.77518	17.3803	19.2432	17.5933	14.2902	19.3889	17.5792	2.05556	17.7998	19.396	16.6099	17.1578	19.6049	18.1137	1.33619	14.6412	16.5987	16.1112	16.6097	16.4816	16.0885	0.833895	22.9489	23.628	19.4242	23.8558	17.9207	21.5555	2.70567	20.7816
ENSMUSG00000005268	8.64901	7.46255	7.75595	7.82891	7.9241	0.508548	2.65495	1.16921	0.727202	0.416959	0.858738	1.16541	0.875357	82.327	93.2191	80.9251	80.1887	73.0339	81.9388	7.25919	6.91666	23.5219	4.0482	8.67045	7.63995	10.1594	7.66456	11.7408	7.39639	3.09753	8.05705	6.47764	7.35388	3.10747	1.53549	0.713701	0.666958	1.14096	0.646339	0.940689	0.389548	86.3238	98.4467	61.8976	82.2872	65.3936	78.8698	15.1671	4.89374
ENSMUSG00000005299	85.3854	86.9657	88.0231	85.1171	86.3728	1.36952	82.2585	77.9192	75.1442	87.7699	80.9635	80.8111	4.77023	86.1818	90.3512	95.4291	100.108	85.5541	91.5248	6.21464	82.3127	80.3517	82.8678	86.5439	78.0514	82.0255	3.15451	88.3776	85.8071	91.1301	90.1304	84.066	87.9022	2.94603	88.042	75.8562	76.7002	80.942	77.4452	79.7971	4.99856	89.0598	84.5405	92.2807	85.2692	87.7282	87.7757	3.11025	78.8696
ENSMUSG00000005312	201.514	198.185	200.232	197.502	199.358	1.84693	191.921	185.027	174.308	215.985	191.587	191.766	15.3037	238.55	241.555	237.344	235.234	243.946	239.326	3.44924	200.162	188.811	190.769	191.526	191.907	192.635	4.37377	197.196	196.395	195.212	192.075	205.393	197.254	4.94906	196.867	173.572	191.855	186.173	174.119	184.517	10.4525	235.551	229.931	235.982	239.612	262.086	240.632	12.4826	187.035
ENSMUSG00000005320	0.0538879	0.0224776	0.0458932	0.111206	0.0583662	0.0376638	0.0224996	0.062636	0.0220364	0.0416959	0.0440378	0.0385812	0.0169592	0.180344	0.192801	0.387923	0.170614	0.217363	0.229809	0.0901047	0.199519	0.153594	0	0	0.041297	0.0788821	0.0921854	0.0443886	0.0446912	0.112229	0.0834927	0.0286621	0.0626928	0.0342917	0.0432533	0	0	0	0.0923341	0.0271175	0.0409867	0.235857	0.0832706	0.188584	0.205654	0.132606	0.169194	0.060973	0.0670375
ENSMUSG00000005338	489.329	518.827	463.59	464.041	483.947	26.1804	374.168	412.583	335.945	380.184	428.84	386.344	36.1271	359.403	368.346	359.842	365.242	344.564	359.479	9.1438	284.492	281.626	304.928	276.223	291.185	287.691	11.0437	454.472	430.89	298.799	394.879	432.397	402.287	61.6698	417.546	376.263	438.337	413.574	369.706	403.085	29.1352	374.164	349.362	369.982	383.776	347.105	364.878	16.0158	286.25
ENSMUSG00000005339	0	0	0	0	0	0	0	0	0	0	0	0	0	0	0	0	0	0	0	0	0	0	0	0	0	0	0	0	0	0	0	0	0	0	0	0	0	0	0	0	0	0.0235857	0	0	0	0	0.00471715	0.0105479	0
ENSMUSG00000005354	63.6416	68.4891	73.1538	67.5021	68.1966	3.91105	75.0136	67.8348	72.4778	93.4823	71.0991	75.9815	10.1205	59.6037	54.418	68.5978	57.3264	65.2524	61.0396	5.80019	74.7088	66.5063	74.9464	81.8608	64.1756	72.4396	7.13603	72.5753	73.0031	71.49	80.487	68.6458	73.2402	4.39278	74.374	73.2869	71.2186	67.4041	77.9761	72.852	3.90864	62.4786	65.8671	67.2618	58.7399	73.6531	65.6001	5.57873	63.1493
ENSMUSG00000005355	0	0	0.0458932	0	0.0114733	0.0229466	0	0	0	0	0	0	0	0	0	0	0	0	0	0	0	0	0	0	0	0	0	0	0	0.112229	0	0	0.0224458	0.0501904	0	0	0	0	0	0	0	0	0	0	0	0	0	0	0
ENSMUSG00000005357	9.59205	10.6544	10.6472	10.876	10.4424	0.576756	7.04237	6.2636	4.9582	6.37948	4.95426	5.91958	0.928254	21.258	20.6297	20.0643	20.687	21.1277	20.7533	0.471537	4.05689	4.73948	4.26702	6.69016	3.98516	4.74774	1.12505	12.4954	10.9717	8.39475	13.985	10.0604	11.1814	2.15945	6.42311	4.48612	6.14852	5.15624	4.77829	5.39846	0.849727	20.496	20.0682	23.6778	20.4368	22.5051	21.4368	1.57492	3.41891
ENSMUSG00000005360	726.679	691.252	828.51	741.967	747.102	58.2807	729.054	697.348	959.51	687.816	651.275	745.001	123.079	791.484	820.704	929.011	965.847	813.633	864.136	77.8926	654.666	660.345	854.98	838.625	746.65	751.053	94.8781	723.489	782.543	650.66	690.735	690.04	707.494	49.2538	652.497	838.354	629.421	695.741	762.287	715.66	85.2224	760.381	836.974	761.923	815.212	795.938	794.086	33.3901	651.135
ENSMUSG00000005362	86.3015	81.1889	79.8542	86.585	83.4824	3.464	77.2186	75.4346	71.8167	81.5155	92.5235	79.7018	7.97237	89.3153	99.4129	95.9463	95.9705	90.0535	94.1397	4.31259	67.7478	73.6813	75.7123	75.9467	87.2193	76.0615	7.0607	84.4492	88.6673	77.5728	77.5021	82.2603	82.0904	4.75157	82.2461	77.5283	81.9108	85.1109	62.4871	77.8566	9.00914	85.2153	101.299	86.7908	91.2589	85.4929	90.0113	6.75929	79.4729
ENSMUSG00000005364	0	0	0	0.0222412	0.0055603	0.0111206	0.0449992	0	0	0	0	0.00899983	0.0201242	0.0901719	0.192801	0.150859	0.0426535	0.0869452	0.112686	0.0590541	0	0	0	0	0.0206485	0.0041297	0.00923429	0	0	0	0	0	0	0	0	0	0	0	0	0	0	0.117929	0.104088	0.188584	0.128534	0.0189437	0.111616	0.0610226	0
ENSMUSG00000005370	21.8246	22.8597	20.8126	21.2626	21.6899	0.882954	20.5196	17.204	17.9597	21.39	19.0904	19.2327	1.73684	28.9903	33.0412	30.6675	27.0423	28.192	29.5867	2.33862	18.0676	21.8104	18.6874	19.3212	20.8137	19.74	1.5427	23.7701	26.5466	21.7051	21.6455	22.3851	23.2105	2.05178	20.8913	17.9853	18.3414	20.0325	18.6515	19.1804	1.23141	27.9727	29.7901	27.701	29.3057	32.3937	29.4326	1.87363	19.6755
ENSMUSG00000005371	178.234	168.132	153.008	163.807	165.795	10.4509	168.094	160.891	165.273	178.917	180.863	170.808	8.70652	188.978	193.885	189.565	200.344	185.997	191.754	5.56687	155.226	184.401	168.536	162.33	179.374	169.973	11.9842	164.171	169.38	144.686	150.141	158.158	157.307	10.0528	173.835	159.4	169.637	163.53	143.164	161.913	11.8558	179.653	190.606	176.201	185.037	185.042	183.308	5.54839	183.314
ENSMUSG00000005373	2.61356	2.74226	2.22582	2.24636	2.457	0.260576	2.29496	3.00653	2.95288	2.25158	2.24593	2.55038	0.392839	2.79533	2.14491	1.74565	1.1943	2.13016	2.00207	0.588284	4.25641	3.57655	2.69151	2.89015	2.45717	3.17436	0.734994	2.48576	2.0558	2.94041	3.13098	3.64009	2.8506	0.607205	2.44381	2.69167	2.12593	2.8085	4.17812	2.84961	0.787393	2.66519	2.04013	3.66692	3.4447	2.69	2.90139	0.656404	2.88261
ENSMUSG00000005374	22.3635	26.8382	25.5396	24.4653	24.8016	1.89295	24.3445	25.9522	23.4908	24.4338	25.8722	24.8187	1.06429	25.947	27.5223	26.5296	27.3409	26.3009	26.7281	0.677924	21.1712	24.224	23.0419	22.6395	23.1057	22.8365	1.10135	25.9229	25.1388	23.6355	23.0857	26.971	24.9508	1.60237	22.2322	24.3066	26.0114	24.1575	26.1767	24.5769	1.60964	28.468	27.4585	27.4286	27.6347	26.7485	27.5477	0.615509	23.4631
ENSMUSG00000005378	20.4774	21.9156	22.4877	19.3054	21.0465	1.43616	21.3296	22.5698	20.3176	24.6006	20.5657	21.8767	1.75706	22.6782	19.4006	21.1418	21.4547	21.432	21.2215	1.17717	24.5852	23.4121	18.7093	21.4353	16.5807	20.9445	3.3024	20.0414	18.5022	22.2214	25.2148	23.3023	21.8564	2.64801	21.3239	19.3107	19.1334	17.619	24.9764	20.4727	2.84145	22.43	19.7768	24.0969	22.1335	27.0326	23.094	2.68729	17.6644
ENSMUSG00000005397	6.70905	8.63138	10.9914	15.2797	10.4029	3.6929	7.22237	7.45369	10.3351	6.171	7.15615	7.66766	1.5701	9.89637	10.122	8.29725	7.8909	9.21619	9.08455	0.974345	7.27136	9.04011	9.43122	9.36623	7.59865	8.54151	1.02745	9.41037	7.95503	8.05806	10.4366	12.4107	9.65415	1.85099	5.47154	8.1158	8.06603	7.8331	10.1798	7.93326	1.67094	10.307	8.09807	12.3209	9.02306	8.80882	9.71155	1.66247	7.40764
ENSMUSG00000005410	2.15552	3.91109	2.57002	3.24722	2.97096	0.771551	3.75743	3.90431	3.61397	4.79503	3.34687	3.88352	0.549506	1.46529	1.95211	2.09048	1.70614	2.04321	1.85145	0.261853	4.32291	4.67365	4.48585	4.97748	4.95564	4.68311	0.287085	3.72864	3.48591	3.41177	3.38145	3.61143	3.52384	0.144815	3.82791	3.52772	3.79332	4.16887	3.53178	3.76992	0.26384	2.38216	1.72787	2.30492	2.23648	1.79965	2.09022	0.303501	4.15632
ENSMUSG00000005413	1.64358	2.83217	2.11109	2.6467	2.30839	0.538425	2.58745	3.36147	4.27507	3.37737	2.86246	3.29276	0.644093	2.93059	2.89201	3.79303	3.49759	2.67356	3.15736	0.4679	2.7711	2.87441	2.75715	2.80987	2.29198	2.7009	0.233068	2.61892	2.7932	2.46904	2.77613	2.98086	2.72763	0.193301	3.39538	2.54893	2.14677	3.11569	4.38587	3.11853	0.859005	2.71236	2.64384	3.05926	3.23905	3.27726	2.98635	0.294186	2.04464
ENSMUSG00000005417	358.705	376.701	354.502	368.314	364.556	9.9491	344.671	378.843	323.429	233.164	339.355	323.892	54.5949	316.842	322.146	291.61	281.812	302.787	303.039	16.8586	456.123	473.004	415.739	359.743	431.43	427.208	43.6869	352.689	342.133	348.494	326.394	393.101	352.562	24.7663	324.681	372.817	357.219	352.753	377.923	357.078	20.9199	328.479	308.06	314.245	295.756	247.537	298.815	30.9929	433.096
ENSMUSG00000005442	120.17	143.497	124.944	130.689	129.825	10.0781	114.118	141.098	124.77	85.8102	123.592	117.878	20.3826	110.325	110.812	96.205	87.4398	108.247	102.606	10.365	122.172	106.463	108.142	102.654	105.225	108.931	7.66783	144.773	109.94	138.513	131.96	141.104	133.258	13.8489	126.516	128.935	133.767	129.433	152.305	134.191	10.4579	132.269	99.0296	132.449	117.557	101.235	116.508	16.143	101.528
ENSMUSG00000005447	4.4727	5.95655	4.52048	5.53806	5.12195	0.742295	5.03991	3.63289	3.34954	5.62895	4.0735	4.34496	0.962183	18.891	18.8945	19.8056	18.2131	20.4973	19.2603	0.893662	3.45833	2.50139	3.50115	5.9141	3.34506	3.74401	1.27996	6.48073	4.87134	5.49923	8.03617	5.10186	5.99787	1.29503	4.28207	3.67046	4.10596	3.18151	4.3397	3.91594	0.487182	20.7319	19.6311	20.9538	19.7171	23.4712	20.901	1.55338	2.74854
ENSMUSG00000005465	0.431103	0.314686	0.298306	0.200171	0.311066	0.0946619	0.382493	0.125272	0.220364	0	0.220189	0.189664	0.140691	0.135258	0.385601	0.129308	0.127961	0.195627	0.194751	0.110349	0.399038	0.438841	0.590819	0.722538	0.289079	0.488063	0.169912	0.221943	0.20111	0.695821	0.542703	0.601904	0.452696	0.226945	0.346026	0.183523	0.291794	0.0658243	0.277002	0.232834	0.110186	0.283029	0.27063	0.2724	0.205654	0.246268	0.255596	0.0309927	0.26815
ENSMUSG00000005469	167.43	176.314	178.249	166.32	172.078	6.07699	157.475	155.546	131.8	177.708	150.962	154.698	16.4026	251.94	234.06	253.831	233.613	253.945	245.478	10.6579	150.083	123.885	142.891	158.717	139.749	143.065	12.9726	191.27	170.542	181.071	197.961	164.893	181.147	13.801	160.556	143.923	165.968	150.387	141.964	152.56	10.4323	270.316	241.651	274.39	257.916	277.203	264.295	14.6477	124.153
ENSMUSG00000005470	0.0808319	0.292208	0.504825	0.333618	0.302871	0.174304	0.652488	0.229665	0.815348	0.708831	0.462397	0.573746	0.23109	0.856633	0.241001	0.258615	0.59715	0.521671	0.495014	0.256085	0.310363	0.702145	0.722112	0.990144	0.619455	0.668844	0.243992	0.554857	0.446912	0.471363	0.354844	0.458594	0.457314	0.0712775	0.540666	0.55057	0.208424	0.394946	0.39242	0.417405	0.139398	0.377372	0.520441	0.460984	0.462721	0.71986	0.508276	0.128806	0.0670375
ENSMUSG00000005474	0	0	0	0.0444824	0.0111206	0.0222412	0	0.0417573	0	0	0	0.00835147	0.0186744	0	0	0.0431026	0	0	0.00862052	0.0192761	0	0	0	0	0	0	0	0	0	0	0	0	0	0	0	0	0	0	0	0	0	0	0	0	0	0	0	0	0
ENSMUSG00000005481	8.86456	11.9131	10.303	9.36355	10.1111	1.34124	10.1923	11.2327	9.0129	10.4657	9.24794	10.0303	0.909508	10.5952	8.60373	8.3619	8.78663	9.5205	9.17359	0.904799	10.3085	8.62322	9.91262	9.52679	8.13551	9.30133	0.902475	11.0084	8.49133	12.2554	11.2715	11.4935	10.904	1.42661	10.3159	8.52363	9.85848	9.06182	12.2573	10.0034	1.43834	10.5664	8.1397	10.7284	10.6169	12.9196	10.5942	1.69199	9.35173
ENSMUSG00000005483	48.2566	51.2713	51.9511	42.1471	48.4065	4.47116	53.5715	52.2176	45.5273	46.9079	48.1994	49.2847	3.46135	60.5279	64.1062	68.4684	48.2838	56.5144	59.5802	7.70376	43.8055	43.3355	47.0904	36.1269	37.0021	41.4721	4.71792	42.6796	47.6185	44.2183	47.2986	59.1873	48.2005	6.48458	49.1573	45.2487	49.876	44.4534	60.0633	49.7597	6.22591	50.6386	61.1623	60.1165	53.4443	95.0405	64.0804	17.8645	32.3121
ENSMUSG00000005493	0.808319	1.01149	1.30796	1.08982	1.0544	0.206513	1.34998	1.19008	0.749238	0.875615	0.61653	0.956288	0.305967	0.67629	1.3496	1.12067	1.27961	0.76077	1.03739	0.304136	1.37446	0.987391	0.70023	0.42817	1.25956	0.949963	0.39118	0.998742	0.55864	1.14474	1.25239	0.974512	0.985805	0.264146	1.01645	0.897224	1.16718	0.680185	1.06184	0.964576	0.186154	1.10853	1.02007	1.19437	0.514134	0.776691	0.922758	0.276614	1.0726
ENSMUSG00000005501	26.2704	26.0964	28.0637	26.0445	26.6187	0.968131	21.8471	22.883	19.8769	15.9278	16.8445	19.4759	3.03747	30.9966	32.0772	30.3658	32.502	31.8437	31.5571	0.862975	25.5828	28.0638	22.5386	25.6635	24.3033	25.2304	2.02764	24.5247	25.6081	26.4861	27.8031	25.8819	26.0608	1.20551	15.9605	22.6141	18.258	17.3776	25.1149	19.865	3.84493	32.6427	30.4562	30.7393	31.7478	27.1274	30.5427	2.096	27.6865
ENSMUSG00000005503	0	0	0	0	0	0	0	0	0	0	0	0	0	0	0	0	0	0	0	0	0	0	0	0	0	0	0	0	0	0	0	0	0	0	0.0648799	0	0	0	0	0.012976	0.0290152	0	0	0	0	0	0	0	0
ENSMUSG00000005505	22.7676	23.7138	24.1169	25.5329	24.0328	1.14888	24.727	22.3402	19.8328	23.308	24.0006	22.8417	1.89869	28.1336	26.2209	28.577	25.5068	30.17	27.7217	1.8744	24.0531	21.0863	25.0989	25.4494	22.734	23.6843	1.79619	27.2102	25.1388	25.1393	25.9662	26.9424	26.0794	0.975276	25.2383	21.5334	23.0309	22.4022	21.0983	22.6606	1.62478	26.817	27.854	27.4076	28.1232	29.7605	27.9925	1.10523	22.424
ENSMUSG00000005506	272.403	265.28	275.979	278.349	273.003	5.69897	254.65	278.542	248.725	199.432	246.612	245.592	28.7637	200.723	193.933	177.82	173.984	193.996	188.091	11.5443	310.696	329.986	302.521	274.939	321.91	308.01	21.2556	251.15	260.013	263.828	222.55	277.478	255.004	20.4705	259.563	277.671	267.471	253.182	269.685	265.514	9.44051	193.403	189.607	182.55	180.461	172.331	183.67	8.21758	334.249
ENSMUSG00000005510	66.5785	69.2758	69.2987	66.3455	67.8747	1.63395	66.8913	58.2306	60.7104	94.1911	62.3135	68.4674	14.7227	58.0031	52.9479	59.0721	53.8714	64.1221	57.6033	4.48362	85.1725	75.4586	73.5679	88.1228	66.674	77.7992	8.77631	65.917	68.0647	70.1657	77.7526	65.3783	69.4557	5.01061	66.6749	62.6018	63.361	57.6621	67.3115	63.5223	3.85722	54.7189	57.3735	59.2155	59.1769	66.5302	59.403	4.38587	70.7916
ENSMUSG00000005514	55.5854	64.7578	58.5827	56.2035	58.7824	4.18796	48.8916	49.9209	46.7393	51.2443	44.302	48.2196	2.74014	70.0185	73.6258	66.2918	67.1367	70.5777	69.5301	2.92941	61.2967	51.9587	50.6135	59.9439	52.5711	55.2768	4.95221	62.3881	52.1993	63.432	68.8397	64.3464	62.2411	6.12886	52.1418	44.8612	51.2516	43.7512	55.6544	49.532	5.06174	74.9083	67.012	83.7315	77.1459	81.7988	76.9193	6.5663	50.4457
ENSMUSG00000005533	20.2349	20.6119	17.3247	16.3028	18.6186	2.13096	15.8847	22.9665	16.7256	4.79503	18.606	15.7956	6.73064	23.7829	20.7261	15.7755	16.8481	17.9542	19.0174	3.2394	15.9837	19.0676	16.6305	13.0057	17.9229	16.5221	2.29721	14.3375	14.8375	17.5975	12.2526	19.6049	15.726	2.88663	17.7987	21.9412	22.3639	21.371	22.8758	21.2701	2.01778	24.3641	19.1106	20.6605	19.7685	10.5137	18.8835	5.10103	21.2509
ENSMUSG00000005534	88.969	81.0316	83.5027	84.0495	84.3882	3.32411	73.1236	73.2424	72.6761	51.2443	65.5503	67.1674	9.47218	96.7996	96.1834	88.037	87.8236	85.1628	90.8013	5.32088	82.2905	91.1691	80.5045	75.3045	89.0364	83.661	6.46025	78.7009	80.6453	90.6139	74.1415	78.7921	80.5787	6.1005	67.4967	68.2706	71.2186	67.1189	72.0437	69.2297	2.25016	92.4561	86.081	87.7127	95.3462	74.6381	87.2468	7.95758	95.9306
ENSMUSG00000005540	0	0.0224776	0	0.0222412	0.0111797	0.0129096	0	0	0.0440729	0	0.0440378	0.0176221	0.0241301	0	0	0	0	0.0217363	0.00434726	0.00972077	0	0	0	0	0	0	0	0.0221943	0	0	0.0417464	0	0.0127881	0.0188259	0	0	0	0	0.0230835	0.0046167	0.0103233	0	0	0	0	0	0	0	0
ENSMUSG00000005547	0.592767	0.269731	0.0458932	0.55603	0.366105	0.257728	0.0449992	0	0.176291	0.0833919	0.0220189	0.0653403	0.0692746	0.0901719	0.409701	0	0.0853071	0.152154	0.147467	0.156271	0.753739	1.36041	1.46611	1.12395	1.83772	1.30838	0.402934	0.0887771	0.134074	0.561146	0.0834927	0.200635	0.213625	0.199868	0.108133	0.0611744	0.0208424	0.109707	0.230835	0.106138	0.0788403	0.094343	0.0416353	0.188584	0.0514134	0.170493	0.109294	0.0674235	1.10612
ENSMUSG00000005553	0.511935	0.494506	0.688398	0.511548	0.551597	0.0915621	0.584989	0.459331	0.330546	0.792223	0.506435	0.534705	0.17103	1.23986	0.891703	1.03446	1.53553	1.45633	1.23158	0.272643	0.133013	0.0658261	0.240704	0.561974	0.227134	0.24573	0.190691	0.843383	0.469258	0.606038	0.709688	0.54458	0.634589	0.14619	0.475786	0.367046	0.85454	0.811833	0.253919	0.552625	0.268287	1.3208	0.791071	1.0896	1.07968	0.966128	1.04946	0.193559	0.201112
ENSMUSG00000005566	75.7664	87.0556	78.9822	75.5979	79.3505	5.36754	69.2987	73.4512	65.6906	78.9721	62.3796	69.9584	6.51026	92.2008	84.1334	89.0284	77.5441	87.2495	86.0312	5.57143	86.2366	71.6846	67.3971	83.7341	68.4498	75.5004	8.84582	88.7327	70.9249	86.9103	97.8743	91.7474	87.2379	10.024	70.6542	62.4591	74.5951	67.6894	78.9918	70.8779	6.3393	94.6732	77.4001	105.964	95.1663	106.956	96.0318	11.9134	59.5963
ENSMUSG00000005575	84.4154	100.227	92.3142	87.408	91.0912	6.90648	100.461	97.4825	96.5636	125.255	99.0631	103.765	12.1054	87.1512	75.8671	81.2053	79.8901	87.3364	82.29	4.93173	91.6679	78.1136	79.9356	95.375	73.901	83.7986	9.23503	96.2122	87.0361	98.0659	110.503	91.6041	96.6842	8.83138	104.046	99.5103	101.461	93.7997	107.846	101.333	5.24095	89.6494	82.0008	94.2503	78.1999	96.7833	88.1767	7.91851	75.6518
ENSMUSG00000005580	35.1619	32.7498	33.4791	38.4773	34.967	2.54886	45.4942	54.9735	35.5448	15.5943	52.6032	40.842	16.0092	23.1967	22.2203	22.047	18.3837	21.9537	21.5603	1.84364	35.8469	39.5176	33.5235	26.3057	39.769	34.9925	5.51452	31.4937	31.4403	34.4544	26.1958	37.748	32.2664	4.27102	45.5024	42.455	57.0875	50.5311	49.5834	49.0319	5.54879	25.1188	21.6504	24.8722	25.1669	14.6056	22.2828	4.53887	43.2392
ENSMUSG00000005583	456.592	398.392	397.825	427.654	420.116	28.0247	829.785	877.384	715.897	822.869	1064.57	862.101	127.658	59.1979	49.5016	47.5637	48.1985	70.643	55.0209	9.92615	178.193	190.106	258.713	178.36	207.745	202.623	33.5952	399.586	420.142	310.224	261.123	377.681	353.751	66.2489	1048.46	682.706	989.203	935.627	624.34	856.067	190.277	40.4731	46.9646	53.1389	48.4829	41.5814	46.1282	5.19729	246.899
ENSMUSG00000005609	67.0635	70.3997	63.9751	69.8597	67.8245	2.95355	58.4539	56.79	52.2263	49.9517	57.073	54.899	3.62485	73.0393	81.7716	79.3303	71.402	76.3813	76.3849	4.29284	65.8856	71.3116	65.5809	62.2453	66.4675	66.2982	3.25091	66.0724	70.7685	63.6789	63.3292	69.0757	66.5849	3.27925	59.8193	56.5659	57.4626	54.3928	56.9701	57.0422	1.94551	72.3139	76.3592	74.7004	71.439	74.6381	73.8901	1.98776	67.6408
ENSMUSG00000005610	760.574	706.649	717.54	768.412	738.294	30.744	724.532	706.346	768.961	763.411	828.924	758.435	47.3469	769.685	793.423	817.656	797.834	778.551	791.43	18.5169	668.965	697.91	745.066	683.012	734.736	705.938	32.8533	719.028	759.907	698.021	632.082	760.406	713.889	53.038	774.104	770.858	763.771	781.62	664.367	750.944	48.8215	741.701	796.65	711.739	739.531	778.87	753.698	33.8516	713.681
ENSMUSG00000005611	1.40109	2.38262	2.31761	2.75791	2.21481	0.576146	2.38496	1.92084	3.12917	1.83462	2.70833	2.39558	0.542249	1.73581	2.28951	3.21114	3.28432	1.91279	2.48672	0.723379	2.0617	3.40101	2.42892	3.2648	1.63123	2.55753	0.763563	1.77554	1.34074	2.33437	1.77422	3.84072	2.21312	0.975827	1.83826	2.36541	2.66783	1.77726	2.49302	2.22836	0.39926	2.28782	2.08177	3.37357	2.57067	1.36395	2.33555	0.732028	2.78206
ENSMUSG00000005615	46.6131	46.9781	44.9065	47.3515	46.4623	1.08013	43.1317	42.2375	45.1086	41.4041	44.9186	43.3601	1.62975	58.0031	57.2859	58.2316	56.388	61.492	58.2801	1.93415	46.9978	45.6394	45.2523	47.1255	47.9871	46.6004	1.12888	48.5167	45.3169	48.685	44.439	45.0855	46.4086	2.02781	42.3017	44.7389	39.8924	41.7546	42.6122	42.26	1.74151	54.1057	59.143	58.1259	57.4545	61.4912	58.0641	2.69042	49.6748
ENSMUSG00000005621	32.8447	34.4131	34.1904	33.7399	33.797	0.693918	32.2644	33.8234	30.5866	21.2649	28.3604	29.2599	4.90769	39.7433	42.7295	39.9992	36.3408	39.0384	39.5702	2.28619	30.4377	29.6876	32.5388	28.2057	28.9492	29.9638	1.66221	32.4924	30.1219	31.6711	32.3326	36.6015	32.6439	2.40258	29.2608	32.2593	32.3266	31.6176	37.2106	32.535	2.8958	43.728	39.3246	39.7494	40.0254	36.9781	39.9611	2.426	27.4854
ENSMUSG00000005625	70.5393	77.5026	67.5089	69.1034	71.1636	4.40356	79.5135	70.9248	65.0075	94.3579	66.0788	75.1765	12.1552	84.8067	84.1334	82.4552	87.0985	85.0759	84.7139	1.67814	71.5608	67.2742	65.0557	86.651	61.4912	70.4066	9.78698	79.0782	74.6566	77.932	81.8855	68.1872	76.3479	5.24611	76.4502	64.7225	68.9885	68.567	71.0972	69.9651	4.29334	84.4606	83.5621	87.0212	85.4749	98.6208	87.8279	6.1687	63.7191
ENSMUSG00000005628	0	0.202298	0.252413	0.133447	0.147039	0.109487	0.359993	0.459331	0.0220364	0.333567	0.242208	0.283427	0.165335	0.45086	0.313301	0.107756	0.170614	0.17389	0.243284	0.138252	0.509882	0.351072	0.328233	0.0535213	0.082594	0.26506	0.193242	0.244137	0.268147	0.0448917	0.229605	0.229297	0.203216	0.089908	0.151386	0.203915	0.354322	0.15359	0.554004	0.283443	0.172375	0.141514	0.312265	0.356215	0.205654	0.227324	0.248594	0.08573	0.335187
ENSMUSG00000005640	0.538879	0.629372	0.711345	0.978613	0.714552	0.18961	0.337494	0.187908	0.0661093	0.375263	0.264227	0.2462	0.12364	1.19478	0.867603	0.991359	0.682457	1.21723	0.990686	0.225351	1.99519	1.53594	0.743994	1.47184	0.598807	1.26915	0.584068	0.93216	0.670368	2.08746	1.52374	1.08916	1.26058	0.556459	0.216266	0.367046	0.333479	0.15359	0.946424	0.403361	0.315638	1.10853	0.7078	1.42486	1.18251	1.42078	1.1689	0.293854	0.938525
ENSMUSG00000005649	0	0.224776	0.13768	0.0444824	0.101734	0.100098	0.157497	0.208787	0.727202	0.416959	0.242208	0.350531	0.232046	0.067629	0.168701	0.193962	0.469189	0.195627	0.219021	0.149341	0	0.0658261	0.0437643	0	0	0.0219181	0.0310096	0.0443886	0	0	0.0208732	0.200635	0.0531793	0.0844396	0.410906	0.14274	0.333479	0.329122	0.323169	0.307883	0.0990275	0.212272	0.062453	0.125723	0.179947	0.378874	0.191854	0.119009	0.234631
ENSMUSG00000005656	42.1404	37.6499	43.7362	40.6347	41.0403	2.59084	39.8918	39.5233	41.8912	44.5313	40.2065	41.2088	2.06666	52.6379	51.5742	55.1282	49.8193	51.5585	52.1436	1.9507	37.7534	42.7211	42.4514	41.7734	42.5979	41.4594	2.10386	38.5293	43.1717	38.4497	38.1562	40.7002	39.8014	2.14003	38.5387	39.9877	40.2259	35.6329	36.9105	38.2591	1.978	48.0913	55.146	49.4301	52.0304	56.3385	52.2073	3.54924	39.4851
ENSMUSG00000005667	7.08626	6.58592	6.81514	5.89392	6.59531	0.510357	6.68238	5.36582	6.21427	8.92293	6.47356	6.73179	1.32325	13.9541	13.8575	13.4696	12.4122	11.8028	13.0992	0.948124	7.58172	6.82397	7.02418	10.5437	7.18568	7.83185	1.5413	6.32537	7.12825	7.76626	7.76482	6.82158	7.16126	0.621591	8.04511	6.34175	5.62746	7.0432	7.27131	6.86577	0.921249	10.7787	14.4475	12.9704	12.6477	14.2646	13.0218	1.47912	7.77635
ENSMUSG00000005672	61.2167	62.1055	63.2867	57.7604	61.0923	2.37759	34.0419	34.1575	30.7629	30.5631	36.0009	33.1053	2.36213	42.4935	42.7295	39.4389	38.0896	40.0165	40.5536	2.00624	35.071	38.4644	34.8802	32.6748	36.4446	35.507	2.13482	60.1687	63.9754	47.6301	52.7465	58.3561	56.5754	6.43277	36.7004	36.3172	37.0995	34.4042	36.7951	36.2633	1.07615	37.7136	42.6554	42.2848	39.8968	40.9941	40.709	1.99906	40.5912
ENSMUSG00000005674	49.0919	49.5855	48.8074	45.3276	48.2031	1.94377	48.4641	47.9792	49.8684	59.0414	42.2103	49.5127	6.0766	43.3952	39.2108	42.9086	38.1749	43.4509	41.4281	2.53242	55.7323	53.0558	50.0883	53.2269	46.3765	51.696	3.58351	50.1147	49.0262	57.4165	58.6745	51.6491	53.3762	4.38572	48.9627	48.9599	46.8121	48.7978	54.4079	49.5881	2.8437	41.7704	42.2182	45.365	41.4135	47.2077	43.595	2.55774	47.1274
ENSMUSG00000005677	0.323328	0.0899102	0.344199	0.244653	0.250523	0.115335	0.404993	0.104393	0.154255	0.166784	0.154132	0.196911	0.118759	0.360688	0.192801	0.215513	0	0.260836	0.205967	0.131943	0.509882	0.394956	0.350115	0.42817	0.227134	0.382051	0.104467	0.177554	0.20111	0.336688	0.208732	0.114648	0.207747	0.0810087	0.151386	0.0815659	0.125055	0	0.300086	0.131619	0.110277	0.141514	0.187359	0.460984	0.205654	0.132606	0.225623	0.135078	0.402225
ENSMUSG00000005681	0.592767	0.606894	0.826078	0.600513	0.656563	0.113157	0.472491	0.438452	0.286474	0.458655	0.264227	0.38406	0.100282	0.946805	1.56651	1.46549	1.62083	1.17376	1.35468	0.285955	0.576388	0.373014	0.109411	0.267607	0.55751	0.376786	0.197437	0.62144	0.536294	0.92028	0.730561	0.515918	0.664899	0.165947	0.19464	0.489395	0.16674	0.197473	0.39242	0.288133	0.144117	1.06136	1.35315	1.21532	0.668375	1.6481	1.18926	0.362544	0.603337
ENSMUSG00000005682	25.947	27.1978	23.7956	20.6843	24.4062	2.85147	20.5196	22.8204	19.7667	14.5519	16.7564	18.883	3.24975	23.9632	26.727	21.1634	17.8718	20.5408	22.0532	3.39321	26.8021	27.5372	24.0485	23.4423	20.8756	24.5412	2.69139	26.2336	18.5468	32.4567	30.9967	26.5698	26.9607	5.43068	20.4155	20.1468	20.2797	22.9727	27.6541	22.2938	3.21665	31.7228	16.6333	27.1981	29.4342	24.1532	25.8283	5.85188	28.4909
ENSMUSG00000005683	253.085	257.121	277.814	263.936	262.989	10.8509	220.788	224.446	215.847	215.234	220.343	219.332	3.81545	236.814	228.854	239.327	237.623	238.708	236.265	4.2546	225.368	207.506	209.5	226.689	202.954	214.403	10.8843	275.165	260.661	280.416	267.49	256.325	268.011	9.94865	229.286	216.782	227.725	227.006	221.925	224.545	5.14234	243.829	223.727	255.762	248.918	254.66	245.379	13.0161	212.509
ENSMUSG00000005686	27.0517	33.3567	31.5057	33.8511	31.4413	3.09561	20.7896	23.5094	22.389	15.219	17.8573	19.9529	3.39427	39.4728	43.0428	37.1329	33.9096	40.1035	38.7323	3.42145	31.6349	34.5806	29.344	29.0621	28.9905	30.7224	2.41737	32.4924	29.094	40.6719	33.0214	33.2194	33.6998	4.24183	19.7884	22.349	19.5085	20.0106	27.4925	21.8298	3.36157	43.8695	36.1603	42.6201	38.6629	39.5165	40.1659	3.10102	29.8652
ENSMUSG00000005687	62.3214	61.3413	58.5827	52.9341	58.7948	4.21561	59.9164	57.2493	56.6557	71.2583	50.3573	59.0874	7.65387	76.4207	69.9384	74.0718	65.2173	75.4467	72.219	4.62954	57.1068	54.1529	53.9396	63.2889	51.7039	56.0384	4.48498	56.6398	57.8974	54.4087	63.6423	55.5758	57.6328	3.59847	54.1098	52.8343	52.252	51.1016	55.3543	53.1304	1.64925	65.9222	70.5927	68.5609	61.9275	81.401	69.6809	7.30908	47.2614
ENSMUSG00000005696	0.215552	0.0224776	0.0688398	0.111206	0.104519	0.0824152	0	0	0	0	0	0	0	0	0.0723003	0	0	0.0217363	0.0188073	0.0313497	0	0	0.0437643	0	0	0.00875287	0.019572	0.0443886	0.0670368	0	0.0834927	0	0.0389836	0.0381991	0	0	0.0416849	0	0	0.00833698	0.018642	0	0	0	0	0.0947184	0.0189437	0.0423594	0
ENSMUSG00000005698	74.2037	75.7044	75.6779	75.4867	75.2682	0.716255	75.3511	78.6082	71.2438	77.5961	79.9066	76.5412	3.39818	76.5109	77.8433	81.1622	80.5725	79.2288	79.0635	1.91792	73.6669	82.3265	79.6949	79.3453	82.2017	79.4471	3.51288	78.3236	78.8576	73.1735	72.6804	78.7062	76.3482	3.13413	83.0463	77.0593	76.325	81.4905	75.4831	78.6809	3.36735	78.5641	82.2922	77.9063	79.3052	77.1008	79.0337	1.99494	82.7243
ENSMUSG00000005699	8.29874	12.5425	12.5518	9.07442	10.6169	2.25128	10.5523	9.66682	11.2827	15.0939	12.1104	11.7412	2.0799	9.08482	8.62783	9.82739	7.8909	10.4117	9.16853	0.98884	12.0377	8.71098	9.73757	11.2395	8.56913	10.059	1.53694	10.165	9.27342	11.1331	12.503	10.519	10.7187	1.20322	13.4734	10.7871	11.4633	11.2998	12.3266	11.8701	1.05386	9.4343	8.43115	9.80639	10.4369	11.0821	9.83817	1.00618	7.80987
ENSMUSG00000005705	0	0.0224776	0.0917864	0.0889649	0.0508072	0.0466163	0.0449992	0.062636	0.0661093	0	0.0220189	0.0391527	0.0280125	0.743919	2.16901	0.624987	0.682457	1.99974	1.24402	0.770612	0.0443376	0	0.0875287	0	0.0206485	0.030503	0.0367468	0.0221943	0.0223456	0.0224458	0.0208732	0.0286621	0.0233042	0.00306205	0.0216266	0.0203915	0.0208424	0.131649	0.046167	0.0481352	0.0479471	1.13212	1.04088	1.21532	1.49099	1.23134	1.22213	0.168352	0
ENSMUSG00000005716	15.4658	14.6104	16.2691	17.3481	15.9234	1.16658	48.7341	36.0157	37.2195	67.2972	56.7648	49.2063	13.2506	12.872	11.2788	14.8704	16.8481	13.9112	13.9561	2.09432	23.3437	21.7226	26.9151	32.9424	24.4272	25.8702	4.38107	13.2056	18.8597	33.2199	15.9262	17.9711	19.8365	7.79113	47.8381	32.8914	41.8725	39.9334	47.0904	41.9252	6.06673	10.4721	12.3449	14.6258	10.3598	16.0264	12.7658	2.51585	33.7534
ENSMUSG00000005718	3.66438	3.03447	3.23547	2.71343	3.16194	0.398021	2.69995	2.21314	2.1155	3.0855	2.02574	2.42796	0.450527	6.13169	5.68762	6.01281	4.35066	6.41221	5.719	0.807854	2.57158	3.07188	3.28233	4.09438	3.36571	3.27717	0.551293	3.24036	3.44122	4.8483	3.54844	3.58276	3.73222	0.638035	2.50869	2.93637	1.83414	1.93085	2.90852	2.42371	0.523354	6.22664	5.47504	6.07661	6.5038	5.75888	6.00819	0.401382	2.71502
ENSMUSG00000005732	51.1127	56.9806	52.0429	47.8186	51.9887	3.78942	48.1266	45.2441	48.37	66.5467	50.1591	51.6893	8.49023	56.1997	60.8527	62.8005	63.3405	60.6443	60.7675	2.81251	43.7612	41.2071	43.3705	52.9058	44.6214	45.1732	4.50197	52.6448	50.7245	46.7547	54.3955	45.974	50.0987	3.65828	50.9956	46.9004	44.3527	42.3031	44.2511	45.7606	3.3511	50.4735	60.8084	59.8022	62.9815	67.2122	60.2556	6.16493	40.323
ENSMUSG00000005763	0	0	0.206519	0.0889649	0.0738711	0.0978728	0.112498	0.062636	0	0.0416959	0.0880756	0.0609811	0.0432477	0.0901719	0.1205	0.107756	0.213268	0.108681	0.128076	0.0488384	0.0665064	0.0658261	0	0	0	0.0264665	0.0362415	0.0887771	0.0893824	0	0.125239	0	0.0606797	0.0573264	0	0.0815659	0.0208424	0.0438829	0	0.0292582	0.034398	0.212272	0.0416353	0.104769	0.102827	0.0189437	0.0960894	0.0750596	0.234631
ENSMUSG00000005774	29.4498	29.8952	29.0504	29.136	29.3828	0.382272	23.7596	24.783	22.5653	16.0112	21.5785	21.7395	3.42287	43.4854	45.2118	39.1156	44.8289	37.9081	42.1099	3.3737	21.282	26.506	25.1207	25.6902	21.8668	24.0931	2.36048	33.2692	28.1778	34.0055	35.4844	28.8054	31.9485	3.26248	24.2002	21.9616	25.657	21.744	24.9533	23.7032	1.76769	49.1999	43.8004	45.7632	49.4083	40.2364	45.6816	3.8556	26.0776
ENSMUSG00000005779	58.8726	63.072	72.0294	65.5893	64.8908	5.50679	67.4538	60.8404	62.4512	93.6074	59.1648	68.7035	14.2624	83.8825	65.7209	82.6492	76.5631	89.1188	79.5869	8.9456	71.5165	52.6828	59.6289	81.3791	61.037	65.2489	11.255	66.2943	62.4113	68.0558	77.1055	68.2731	68.428	5.39017	73.1413	61.2763	63.9238	57.3111	67.5424	64.639	6.04641	80.1679	80.0855	89.5148	74.5238	100.667	84.9918	10.2845	48.7362
ENSMUSG00000005800	0	0	0	0.0222412	0.0055603	0.0111206	0	0	0	0.0416959	0	0.00833919	0.018647	0	0	0	0	0	0	0	0	0	0	0.080282	0	0.0160564	0.0359032	0.0665828	0.0446912	0.0224458	0	0	0.026744	0.028975	0	0.0203915	0	0.285239	0	0.061126	0.125594	0	0.0416353	0	0.0514134	0.0189437	0.0223985	0.0235968	0
ENSMUSG00000005802	86.9482	79.5706	78.1332	88.053	83.1762	5.04789	112.678	107.546	102.315	100.362	137.706	112.121	15.0854	68.959	62.6602	71.033	73.4494	67.013	68.6229	4.10372	85.7045	102.776	96.2597	82.7172	101.632	93.818	9.16965	80.6984	88.9578	75.4629	70.4678	87.1901	80.5554	7.78352	129.717	103.65	129.598	118.133	93.6037	114.94	16.0165	64.4363	70.8009	61.3109	66.2205	64.1054	65.3748	3.50588	102.835
ENSMUSG00000005803	4.41881	3.95605	5.4154	4.3148	4.52626	0.625025	3.95993	4.0087	5.37689	5.1703	3.63312	4.42979	0.787101	4.55368	4.38622	7.21968	6.95253	6.15137	5.8527	1.32339	4.76629	4.56394	5.97383	5.11128	4.8111	5.04529	0.554737	4.43886	5.07245	4.57895	5.15567	4.70059	4.7893	0.311982	3.43864	4.89395	4.85629	3.68616	4.40895	4.2568	0.667742	5.96719	5.70404	6.32806	5.60407	6.8955	6.09977	0.525644	4.92725
ENSMUSG00000005804	31.9555	29.4906	32.217	32.8058	31.6172	1.46169	33.3444	29.5851	28.6694	43.1553	33.733	33.6974	5.73955	35.2347	37.7166	39.2018	38.7721	34.6694	37.1189	2.06028	27.7332	28.1077	29.4534	31.6846	28.0407	29.0039	1.63814	32.3371	32.3788	28.3491	29.2851	30.7544	30.6209	1.80268	34.8405	30.9135	32.3475	31.0033	24.5609	30.7331	3.79734	32.9493	38.7833	37.1511	35.321	36.2393	36.0888	2.17126	27.5524
ENSMUSG00000005813	42.2751	38.3917	37.7013	38.544	39.228	2.06421	40.8817	37.1849	37.5501	38.7772	38.7973	38.6383	1.44691	49.6622	49.0919	48.3826	43.9758	45.4289	47.3083	2.47558	35.337	34.9317	36.3463	34.2001	33.3267	34.8284	1.14272	38.6402	37.9652	36.5418	40.0765	38.9231	38.4294	1.30188	38.1278	33.9518	39.5798	38.9461	36.6797	37.457	2.23965	47.4073	46.9855	47.3557	43.9328	52.0383	47.5439	2.89853	30.2004
ENSMUSG00000005823	16.1125	18.1394	16.6592	15.3464	16.5644	1.18001	16.0647	16.9952	14.7203	11.7999	13.3214	14.5803	2.08387	21.8216	23.2566	20.1505	17.7865	21.6493	20.9329	2.07452	19.7524	16.9612	17.0462	18.7057	15.3831	17.5697	1.69411	19.4644	14.4129	20.9869	21.7916	18.0858	18.9483	2.90775	16.8472	15.0693	17.4243	15.2054	20.4058	16.9904	2.16511	26.9585	19.756	27.3447	23.4959	24.6079	24.4326	3.06756	18.5023
ENSMUSG00000005824	0	0	0	0	0	0	0.0224996	0	0	0	0	0.00449992	0.0100621	0	0	0.107756	0	0.0434726	0.0302458	0.0472421	0	0	0	0	0	0	0	0	0	0	0	0	0	0	0.0432533	0	0	0	0	0.00865066	0.0193435	0	0	0	0	0	0	0	0
ENSMUSG00000005836	0	0.0449551	0.160626	0.111206	0.0791968	0.0709459	0.0674988	0.0835147	0	0	0.0880756	0.0478178	0.0443153	0.022543	0.168701	0	0	0.0652089	0.0512905	0.0708285	0.0443376	0.021942	0.0656465	0.080282	0.0206485	0.0465713	0.0263811	0.0221943	0.0446912	0	0.208732	0.171973	0.089518	0.0942949	0.0216266	0.0407829	0.104212	0.0658243	0.0692506	0.0603393	0.0312868	0.141514	0	0.0209538	0.0257067	0.0378874	0.0452125	0.0555447	0.0335187
ENSMUSG00000005846	65.0158	60.8692	56.4486	56.0034	59.5843	4.23507	59.8264	48.8561	51.7856	65.963	60.552	57.3966	6.95821	70.9202	74.9031	74.2226	83.0038	68.0781	74.2256	5.61768	58.0379	67.5595	59.06	67.6509	62.2346	62.9086	4.55825	58.149	63.238	56.788	57.5891	53.3975	57.8323	3.54046	61.2683	50.1834	54.2112	51.9354	46.2594	52.7715	5.5694	63.5636	74.1941	67.9533	70.822	71.7966	69.6659	4.07899	64.9928
ENSMUSG00000005864	0.565823	0.337163	0.344199	0.333618	0.395201	0.113833	0.337494	0.501088	0.528874	0.416959	0.264227	0.409728	0.110661	0.495946	0.578402	0.409474	0.511842	0.565144	0.512162	0.0670869	0.598557	0.570493	0.240704	0.669016	0.227134	0.461181	0.210597	0.488274	0.402221	0.561146	0.647068	0.343945	0.488531	0.121204	0.454159	0.387438	0.583588	0.219414	0.530921	0.435104	0.141762	0.589644	0.3539	0.502892	0.565548	0.568311	0.516059	0.0962587	0.26815
ENSMUSG00000005871	597.348	522.289	523.894	593.84	559.343	41.8892	660.183	717.078	793.466	406.619	670.542	649.577	145.637	373.898	378.154	352.902	348.65	347.998	360.321	14.5385	344.924	404.655	455.871	316.177	437.17	391.76	59.6762	486.831	518.82	398.302	392.165	465.731	452.37	55.5197	561.017	783.236	647.867	661.14	633.273	657.306	80.3296	379.353	378.632	325.413	357.812	264.909	341.224	47.9644	465.24
ENSMUSG00000005873	498.841	489.067	506.202	494.956	497.266	7.18553	427.11	389.805	395.157	496.64	432.077	428.158	42.6213	483.863	476.41	529.688	526.174	521.671	507.561	25.3332	353.814	342.208	376.527	394.452	348.361	363.072	21.8127	492.868	502.664	440.432	457.039	478.371	474.275	25.5482	439.086	402.527	437.566	409.471	366.959	411.122	29.6152	482.14	517.319	487.512	486.988	535.709	501.933	23.4553	346.282
ENSMUSG00000005881	59.7348	66.4661	65.2142	60.674	63.0223	3.31596	58.2514	50.7352	51.6975	56.8316	47.6489	53.0329	4.40775	95.4695	90.5922	89.2439	92.3449	94.4442	92.419	2.58994	62.4716	53.8018	51.5325	68.0256	48.8131	56.9289	8.0409	65.4065	61.5398	62.8708	77.7108	65.3496	66.5755	6.44104	53.4827	49.9387	56.5455	48.7539	61.91	54.1262	5.32099	92.409	92.1598	98.022	96.2717	105.706	96.9136	5.51892	49.4737
ENSMUSG00000005882	54.6154	56.5311	50.9414	50.5988	53.1717	2.88465	53.7065	45.3485	46.585	55.5807	55.5757	51.3593	5.00079	82.5975	90.6163	87.1319	100.833	86.467	89.5291	6.93055	54.513	56.5446	56.0621	64.3861	56.1846	57.5381	3.90653	56.3291	60.0203	59.2795	55.9819	54.1141	57.145	2.45094	53.4827	47.9811	46.2077	49.2805	45.3591	48.4622	3.19445	80.6868	88.6832	78.1578	85.809	88.0503	84.2774	4.6458	56.8813
ENSMUSG00000005883	0.13472	0.202298	0.413039	0.378101	0.282039	0.134722	0.51749	0.375816	0.594984	0.20848	0.660567	0.471467	0.181277	0.338145	0.313301	0.215513	0.170614	0.304308	0.268376	0.0716396	0.221688	0.021942	0.0875287	0.214085	0.0619455	0.121438	0.0911348	0.266331	0.156419	0.0673375	0.354844	0.343945	0.237775	0.123956	0.281146	0.14274	0.750328	0.570478	0.715589	0.492056	0.268945	0.188686	0.187359	0.2724	0.719788	0.246268	0.3229	0.224904	0.0335187
ENSMUSG00000005886	137.953	129.066	135.178	129.422	132.905	4.37883	108.47	119.927	116.485	78.5551	122.821	109.252	17.9813	108.747	113.897	107.843	97.6766	102.617	106.156	6.20297	106.432	119.343	114.225	101.985	122.776	112.952	8.68558	127.839	122.7	120.018	105.243	138.266	122.813	12.0479	114.232	115.436	127.91	118.725	115.487	118.358	5.59426	111.631	106.149	104.35	108.868	89.0922	104.018	8.78803	117.852
ENSMUSG00000005891	0	0	0	0	0	0	0	0	0	0	0	0	0	0	0	0	0	0	0	0	0	0	0.0218822	0	0	0.00437643	0.00978601	0	0	0	0	0	0	0	0	0	0	0	0	0	0	0.0235857	0	0	0	0	0.00471715	0.0105479	0
ENSMUSG00000005892	4.71519	5.3047	6.26442	4.78186	5.26654	0.71557	4.36492	0.814268	5.17856	3.71094	0.572492	2.92824	2.10707	86.7003	84.1093	92.7352	105.312	88.032	91.3777	8.3949	3.72436	5.17832	4.00444	6.82397	4.48073	4.84236	1.23718	6.14781	4.71492	1.68344	6.70029	4.09868	4.66903	1.97193	1.05971	1.93719	1.04212	0.987365	0.78484	1.16224	0.446794	94.1543	103.38	80.6932	97.5827	104.152	95.9926	9.50188	3.45243
ENSMUSG00000005893	158.188	141.676	153.352	162.027	153.811	8.83426	152.772	158.093	160.073	118.917	180.159	154.003	22.1937	141.48	143.637	142.001	141.994	137.96	141.414	2.09483	130.574	138.959	139.543	129.12	151.87	138.013	9.07832	150.189	164.352	132.498	133.066	148.986	145.818	13.3479	169.553	168.535	163.634	161.072	147.458	162.05	8.87073	144.911	151.906	134.335	136.94	122.376	138.094	11.1777	147.784
ENSMUSG00000005897	14.4689	13.3517	12.46	12.8554	13.284	0.870103	10.7998	12.2349	12.6489	10.6325	11.0315	11.4695	0.910747	12.6241	14.2673	14.3101	15.7818	13.1939	14.0354	1.21234	13.3456	13.7138	11.8601	13.6212	11.5425	12.8166	1.03322	13.6495	12.4912	14.6347	11.6472	14.2451	13.3335	1.24267	11.1377	12.3164	11.2132	10.0711	12.3266	11.413	0.944351	13.5854	13.3025	12.3209	14.4472	13.1469	13.3606	0.768326	15.3516
ENSMUSG00000005899	64.7463	77.7049	64.6176	55.7365	65.7013	9.04564	79.8735	95.3738	72.4117	63.0859	52.4711	72.6432	16.3345	45.0409	44.5129	40.0423	32.1608	38.6906	40.0895	5.21791	63.6688	52.4853	55.4494	45.2255	41.4209	51.65	8.73917	65.8282	54.4786	60.7834	73.5571	66.2381	64.1771	7.08056	68.4267	69.2494	85.0789	73.3283	103.183	79.8533	14.6388	48.6102	39.0123	52.9294	44.1127	45.8816	46.1092	5.17623	52.7585
ENSMUSG00000005907	31.9555	32.2778	29.8076	31.627	31.417	1.10531	28.282	28.0401	20.8685	20.848	23.6483	24.3374	3.67266	35.5503	37.09	32.758	35.0186	32.6044	34.6043	1.91401	24.4522	28.8318	25.6021	26.4395	26.3888	26.3429	1.607	29.4296	29.9431	35.7787	28.0327	31.9869	31.0342	3.00799	25.4762	26.8352	28.3874	25.7373	29.9624	27.2797	1.88767	35.6852	36.3893	35.852	35.321	33.985	35.4465	0.903053	27.0161
ENSMUSG00000005917	1.91302	2.56244	3.02895	2.20188	2.42657	0.481505	4.83741	5.88778	5.81762	4.83673	5.3506	5.34603	0.508428	2.29938	2.31361	2.67236	1.8341	1.67369	2.15863	0.402563	1.08627	2.32585	2.07881	1.87325	1.4454	1.76191	0.496871	2.26382	2.48036	2.28948	3.04748	2.86621	2.58947	0.351537	5.96895	3.30342	5.77336	5.1343	5.35538	5.10708	1.06094	1.93403	1.7695	1.96966	2.41643	1.62916	1.94376	0.29729	2.1452
ENSMUSG00000005936	72.9104	67.4102	72.4195	67.2797	70.0049	3.07849	68.7137	70.4029	66.3737	65.5043	68.1045	67.8198	1.93682	84.2657	85.5553	84.1147	82.8332	80.6851	83.4908	1.84093	64.0013	66.3966	71.4453	67.4904	63.3909	66.5449	3.2151	68.3584	68.3328	68.2803	66.9611	70.3082	68.4482	1.19586	69.0539	68.1891	70.4683	65.6269	71.6282	68.9932	2.29682	80.2387	83.229	78.975	79.6137	88.2397	82.0592	3.82014	65.9314
ENSMUSG00000005947	0.377215	0.314686	0.0688398	0.311377	0.26803	0.136203	0.0449992	0.354937	0.352583	0.333567	0.176151	0.252448	0.137811	0.270516	0.385601	0.193962	0.383882	0.565144	0.359821	0.140433	0.332532	0.263304	0.153175	0.508452	0.185837	0.28866	0.141249	0.133166	0.290493	0.291796	0.271351	0.114648	0.220291	0.0885996	0.19464	0.326263	0.104212	0.263297	0.230835	0.22385	0.0825528	0.400958	0.645347	0.607661	0.565548	0.303099	0.504523	0.146194	0.5363
ENSMUSG00000005949	16.6783	18.6788	16.7969	16.97	17.281	0.939548	18.0672	19.5007	16.5934	15.5109	14.026	16.7396	2.13778	18.4627	18.2438	16.7022	15.142	16.0631	16.9228	1.42084	18.7991	18.5191	16.4773	13.8085	14.7017	16.4611	2.22674	15.9577	15.6419	18.3831	17.9509	19.8342	17.5536	1.7499	15.5712	15.6199	15.611	17.2679	20.4751	16.909	2.12027	18.4205	15.3218	21.3939	19.4857	18.3754	18.5994	2.20337	15.9549
ENSMUSG00000005950	1.13165	0.696804	1.07849	0.800684	0.926906	0.211168	0.292495	0.31318	0.264437	0.750527	0.594511	0.44303	0.217323	1.35258	1.78341	1.98272	1.32226	1.21723	1.53164	0.33227	0.842414	0.526609	0.568937	0.963383	0.454267	0.671122	0.219721	0.62144	0.648022	1.43653	0.834927	0.859863	0.880157	0.328951	0.692052	0.101957	0.479376	0.416887	0.39242	0.416539	0.211778	1.67459	1.72787	1.27818	1.64523	1.59127	1.58343	0.177643	0.469262
ENSMUSG00000005951	2.72134	3.03447	3.94681	3.89221	3.39871	0.615214	3.62243	3.34059	3.52583	3.96111	2.68631	3.42725	0.471522	2.95313	3.08481	2.62926	4.35066	3.49954	3.30348	0.663356	2.99279	3.73014	3.04162	3.90706	2.84949	3.30422	0.478943	2.97403	3.10604	4.21982	3.92416	2.37896	3.3206	0.745942	3.17912	2.79363	2.87626	2.47938	2.90852	2.84738	0.251462	3.23125	2.95611	3.96027	4.01025	3.40986	3.51355	0.460288	2.88261
ENSMUSG00000005952	0.215552	0.314686	0.229466	0.17793	0.234408	0.0577763	0.292495	0.229665	0.110182	0.291872	0.176151	0.220073	0.0782577	0.428317	0.337401	1.18532	0.59715	0.543407	0.618319	0.332628	0.155181	0.131652	0.0875287	0.160564	0.082594	0.123504	0.0367802	0.110971	0.290493	0.112229	0.187859	0.257959	0.191902	0.0821546	0.108133	0.203915	0.104212	0	0.277002	0.138652	0.105761	0.542472	0.291447	0.44003	1.10539	0.397817	0.555431	0.320339	0
ENSMUSG00000005958	10.9392	10.2048	8.60497	7.96235	9.42785	1.37995	23.6696	23.7808	21.0448	19.0967	17.8353	21.0854	2.66752	6.74035	7.03722	5.8835	4.8625	6.36873	6.17846	0.852664	6.62847	5.26609	6.78347	7.01129	4.68721	6.07531	1.03262	10.4313	8.78182	7.36224	9.95651	9.97441	9.30126	1.2439	22.9026	16.7618	28.2415	21.744	25.8305	23.0961	4.35721	7.40592	6.18284	7.3967	6.27244	7.31226	6.91403	0.628449	5.79874
ENSMUSG00000005968	1.80525	2.33767	1.85867	1.64585	1.91186	0.297919	1.77747	0.918661	1.10182	2.29328	1.36517	1.49128	0.552398	5.04963	3.03661	5.06455	4.13739	4.73851	4.40534	0.852333	2.0617	2.3478	1.64116	1.47184	1.85837	1.87617	0.344922	2.28601	2.14518	2.53638	2.58827	1.60508	2.23218	0.394672	1.40573	0.815659	0.958752	0.899599	1.33884	1.08372	0.26933	4.55205	4.18435	4.73557	3.77889	5.2474	4.49965	0.555978	1.67594
ENSMUSG00000005973	30.0695	37.1779	32.3776	33.3841	33.2523	2.96215	24.502	21.1292	25.2317	25.226	20.3455	23.2869	2.36256	76.5109	81.6752	74.0287	80.7432	81.1851	78.8286	3.38129	75.3739	77.5431	62.6268	61.1213	64.382	68.2094	7.65675	39.2617	34.9709	34.7686	40.9532	35.0538	37.0016	2.89944	22.6431	29.4453	18.8416	23.7187	25.969	24.1235	3.93641	75.0734	83.8119	72.5841	74.7294	81.9125	77.6223	4.92357	70.0207
ENSMUSG00000005980	0	0.0224776	0.0229466	0.0222412	0.0169163	0.0112814	0	0	0	0	0	0	0	0.022543	0.0241001	0	0.0426535	0	0.0178593	0.0181215	0	0.0438841	0.0218822	0.160564	0	0.045266	0.0669708	0	0	0	0	0	0	0	0	0	0	0	0	0	0	0.0235857	0.0416353	0	0	0	0.0130442	0.0189673	0.0335187
ENSMUSG00000005981	53.4029	61.4536	56.0356	61.1633	58.0139	3.95497	53.189	53.345	48.987	58.2075	52.8234	53.3104	3.27593	61.2944	63.3109	59.3091	60.2695	60.4486	60.9265	1.50804	55.6215	55.623	50.9198	59.6763	54.4914	55.2664	3.13023	62.3437	58.4337	69.223	60.1982	59.8752	62.0148	4.26521	60.2734	51.0806	54.2112	53.0764	53.7154	54.4714	3.45494	62.4551	63.8269	65.8579	55.1923	63.4614	62.1587	4.08601	54.6691
ENSMUSG00000005982	73.6109	81.4362	76.894	76.1984	77.0349	3.25651	71.8412	73.1797	71.398	79.9311	76.4937	74.5687	3.60149	67.7868	67.9381	71.2486	68.331	69.73	69.0069	1.46934	82.9113	73.0011	78.2069	78.7298	73.6326	77.2963	4.07073	77.8575	72.869	77.8646	82.1568	78.4195	77.8335	3.30463	75.4986	72.8791	73.9907	74.7764	76.9143	74.8118	1.52504	70.7337	68.0113	72.2488	70.5135	71.5124	70.6039	1.60295	73.3055
ENSMUSG00000005983	2.37107	2.15785	2.27171	2.51326	2.32847	0.150881	2.92495	3.04829	3.70212	4.66994	3.01659	3.47238	0.737263	2.81787	2.65101	2.19823	2.3886	2.80398	2.57194	0.27104	2.17254	2.41362	2.12257	3.50565	1.77577	2.39803	0.659732	2.41918	2.34629	1.95279	2.29605	2.20698	2.24426	0.1803	2.96285	2.97715	2.64699	3.11569	3.02394	2.94532	0.177149	2.66519	2.28994	2.4516	3.16193	3.2962	2.77297	0.439679	2.64798
ENSMUSG00000005986	43.1912	48.9336	40.0189	34.3849	41.6321	6.07913	46.3041	52.3428	38.3434	42.2797	37.0578	43.2656	6.23228	54.6442	51.5742	45.6241	38.9427	45.255	47.208	6.10326	28.7086	24.7945	27.4402	31.979	22.4656	27.0776	3.65029	43.8115	35.4401	43.3429	50.4296	42.3339	43.0716	5.32787	43.3398	35.9909	48.3753	42.3689	49.0986	43.8347	5.29727	57.2426	44.4665	61.6881	53.8813	55.6376	54.5832	6.3542	24.7368
ENSMUSG00000005994	0	0	0.0458932	0.0444824	0.0225939	0.0260956	0	0.0417573	0.264437	0.458655	0.0220189	0.157374	0.199178	0.135258	0.192801	0.344821	0.383882	0.456462	0.302645	0.134278	0	0	0.0875287	0.0267607	0.0619455	0.035247	0.0387392	0.110971	0.0446912	0	0.0834927	0.0286621	0.0535635	0.0440434	0.0432533	0.469004	0.250109	0.131649	0.184668	0.215737	0.160555	0.424543	0.520441	0.293354	0.359894	0.322043	0.384055	0.0906871	0.100556
ENSMUSG00000006005	159.912	160.49	151.195	154.532	156.532	4.45621	127.168	122.203	112.386	93.8992	137.97	118.725	16.6603	208.049	231.915	213.595	218.599	195.909	213.614	13.2685	132.126	156.096	147.245	140.681	169.008	149.031	14.2099	153.163	168.218	134.473	137.241	151.164	148.852	13.6063	131.23	134.298	132.725	120.985	112.394	126.326	9.37	207.578	232.908	173.665	205.422	168.618	197.638	26.553	168.298
ENSMUSG00000006007	0	0	0	0	0	0	0	0	0	0	0	0	0	0	0	0	0	0	0	0	0	0	0	0	0	0	0	0	0	0	0	0	0	0	0	0	0	0	0	0	0	0	0	0.0419077	0	0	0.00838153	0.0187417	0
ENSMUSG00000006010	73.2067	68.1295	64.2505	69.3481	68.7337	3.69008	71.6162	64.0349	72.4117	74.9276	72.5083	71.0997	4.13934	81.1773	90.4958	80.4294	89.1032	77.4464	83.7304	5.73458	66.4842	79.9787	77.6817	75.6256	72.2078	74.3956	5.26448	61.4781	69.83	66.956	59.4677	60.649	63.6762	4.48143	67.0426	66.3742	63.1526	71.2658	61.9793	65.9629	3.6477	70.8516	91.5561	70.0277	77.4029	79.4309	77.8538	8.67066	83.4617
ENSMUSG00000006014	0.161664	3.41659	2.40939	8.42942	3.60427	3.49269	4.83741	3.75816	2.73252	4.0862	8.4993	4.78272	2.211	0.135258	0	0.0646539	0	0.17389	0.0747604	0.0786878	0.864583	0.10971	0.831523	0.294367	0.185837	0.457204	0.362967	4.59422	3.77641	0.314242	1.60723	5.76108	3.21064	2.21919	2.66008	3.87438	5.1064	4.69547	7.45598	4.75846	1.77387	0.094343	0.27063	2.724	0.179947	0.113662	0.676516	1.14665	0.0670375
ENSMUSG00000006019	8.4604	9.12589	8.23783	7.76218	8.39658	0.566752	7.26737	7.99653	7.75682	7.46357	7.17817	7.53249	0.341411	7.16867	8.29043	8.14639	7.46437	8.17285	7.84854	0.499741	9.66559	7.87719	8.55593	9.7944	7.63995	8.70661	0.993899	8.47821	6.59195	9.18035	9.81039	8.68462	8.54911	1.20863	7.2233	7.54484	7.23233	6.9335	8.5409	7.49497	0.623398	8.82107	8.30625	8.13009	6.58092	8.27839	8.02334	0.847559	7.60875
ENSMUSG00000006021	15.1156	17.555	16.0167	14.6347	15.8305	1.28446	13.8372	14.0931	12.3404	13.1342	11.3177	12.9445	1.13618	13.0749	14.3878	11.3144	9.89562	13.7373	12.482	1.84472	19.6637	17.4	15.1862	18.1705	17.4686	17.5778	1.61752	16.0687	16.2006	20.5604	20.4975	16.5954	17.9845	2.33092	15.7009	13.9478	13.8394	12.9674	15.5121	14.3935	1.17263	13.6797	10.5754	14.8353	13.4189	13.9236	13.2866	1.60679	16.927
ENSMUSG00000006024	148.785	156.039	140.686	143.634	147.286	6.72727	189.199	184.192	167.94	224.408	194.713	192.09	20.6476	122.206	118.717	125.601	116.913	130.244	122.736	5.35987	159.327	136.83	143.263	149.619	136.156	145.039	9.6768	146.704	137.604	151.913	165.858	152.024	150.821	10.2517	201.733	165.905	199.9	196.924	192.955	191.484	14.6793	126.089	123.636	137.792	123.032	140.903	130.291	8.41899	131.058
ENSMUSG00000006050	24.2765	26.5235	22.4188	21.2848	23.6259	2.2918	26.617	22.9874	22.7857	34.0656	22.4813	25.7874	4.92435	25.1129	24.558	27.7365	24.2272	23.9317	25.1133	1.53061	26.7356	26.5499	29.3221	31.4973	23.8284	27.5866	2.92527	24.3027	23.9545	25.1393	30.5375	25.108	25.8084	2.69287	24.4814	21.7169	24.0105	24.2234	24.6532	23.8171	1.19933	24.3405	23.1701	27.7429	23.316	27.601	25.2341	2.27123	25.91
ENSMUSG00000006056	0.107776	0.17982	0.0229466	0	0.0776357	0.0823981	0.0224996	0.0208787	0	0	0	0.00867565	0.0118934	0.0901719	0.0241001	0.150859	0.0853071	0.130418	0.0961712	0.0487644	0	0	0.0218822	0.0267607	0.103243	0.0303771	0.0425445	0	0	0	0	0	0	0	0	0	0.0208424	0	0.046167	0.0134019	0.020419	0.3302	0.208177	0.0419077	0.102827	0.0568311	0.147989	0.120858	0
ENSMUSG00000006057	60.9472	64.9601	64.5947	63.7656	63.5669	1.81654	60.3439	60.4646	54.8927	73.4265	54.4528	60.7161	7.66319	61.9932	56.2737	66.2487	50.3738	63.2744	59.6328	6.31692	66.3068	52.7486	58.4035	71.1566	56.1846	60.96	7.57175	66.7604	60.9364	71.6247	77.8569	66.9547	68.8266	6.31277	59.2137	58.7682	59.5469	55.5557	64.8647	59.5898	3.35099	63.1862	61.4745	68.058	61.619	74.1077	65.6891	5.41011	48.7027
ENSMUSG00000006058	41.0626	46.8208	45.6637	42.6364	44.0459	2.65857	49.7691	45.5155	45.395	63.2527	44.302	49.6469	7.88745	40.5548	36.849	44.331	43.5066	44.6463	41.9776	3.29109	48.4831	44.2571	49.3005	48.8114	40.9253	46.3555	3.64423	43.6561	42.2555	45.4304	51.0349	42.3626	44.9479	3.63613	45.1348	45.942	41.3306	40.833	48.637	44.3755	3.27915	38.9401	37.7841	42.1801	40.3596	46.8667	41.2261	3.55495	43.6414
ENSMUSG00000006095	33.195	39.0885	38.0684	36.5646	36.7291	2.57407	40.4543	36.6421	36.0957	50.6189	40.8671	40.9356	5.82798	39.856	37.5238	46.1198	41.8005	46.4939	42.3588	3.91142	32.8985	28.5246	33.0858	39.4452	27.5245	32.2957	4.71934	39.639	38.1216	35.3747	44.773	35.713	38.7242	3.81033	43.9886	37.2552	38.1	35.6987	41.8273	39.374	3.42539	40.7326	45.7988	48.4662	43.5215	51.3753	45.9789	4.15039	22.7592
ENSMUSG00000006127	36.9402	37.2678	36.4392	33.8289	36.119	1.56431	39.5993	37.9574	33.9141	31.9808	32.9843	35.2872	3.31078	35.3699	35.8127	30.7106	33.0138	35.691	34.1196	2.22168	36.9775	36.2921	31.2696	31.8719	28.9079	33.0638	3.45146	33.0695	31.3732	38.1579	38.0101	38.2353	35.7692	3.29477	35.273	34.2169	36.1408	37.0152	45.3591	37.601	4.45913	38.9872	33.6413	38.4922	37.1205	36.3151	36.9113	2.11546	37.2393
ENSMUSG00000006134	44.215	41.5835	43.8509	41.1907	42.71	1.54317	39.2843	37.9365	34.8176	23.7667	39.0395	34.9689	6.50984	62.1059	68.3719	69.8262	62.4874	63.8178	65.3218	3.54367	40.4137	41.0535	41.1385	39.5255	40.1613	40.4585	0.666572	44.5883	45.0934	43.2307	41.6002	47.1778	44.3381	2.08683	35.7056	37.2348	37.0162	34.843	40.8117	37.1222	2.28241	66.6061	68.6983	61.3319	65.5779	63.8781	65.2184	2.78685	40.5577
ENSMUSG00000006143	0	0.0449551	0.0917864	0.0667236	0.0508663	0.0389368	0	0	0.0440729	0	0	0.00881457	0.01971	0.067629	0	0.0431026	0.383882	0.17389	0.133701	0.15383	0	0.131652	0.0437643	0.080282	0.082594	0.0676585	0.0490566	0	0.111728	0.0224458	0.104366	0.229297	0.0935673	0.0903909	0.0216266	0.0815659	0	0.175532	0.046167	0.0649782	0.0688342	0.117929	0.333083	0.209538	0.0257067	0.0568311	0.148617	0.124712	0
ENSMUSG00000006154	4.82297	10.2722	8.83444	2.82463	6.68857	3.45726	4.54492	6.80645	5.64133	4.00281	1.67344	4.53379	1.92713	8.65651	11.8572	9.26705	8.40275	3.80385	8.39748	2.91096	3.81303	5.68298	4.81408	4.36199	1.98226	4.13087	1.38264	9.45476	7.75392	4.08514	7.45172	5.58911	6.86693	2.07345	5.16877	7.25936	3.31395	4.47605	5.7478	5.19319	1.46825	10.8966	11.4913	8.02532	6.60663	6.83867	8.77172	2.28544	4.39096
ENSMUSG00000006169	57.3637	56.4636	61.7952	61.408	59.2576	2.73598	52.424	56.1636	51.9399	50.869	55.7739	53.4341	2.38524	66.0735	63.094	71.1624	56.1321	61.7745	63.6473	5.53748	54.2692	55.6669	52.7579	50.1227	54.9044	53.5442	2.19126	59.059	57.9198	57.394	53.0179	59.8752	57.4532	2.66166	54.8235	55.995	56.7331	53.0544	50.8299	54.2872	2.38009	64.2947	61.2664	61.3319	60.2051	67.951	63.0098	3.15388	53.3618
ENSMUSG00000006179	0.0538879	0.112388	0.252413	0.311377	0.182516	0.119658	1.03498	0.981297	0.881457	1.33427	1.21104	1.08861	0.1821	0	0	0	0	0.0217363	0.00434726	0.00972077	0.221688	0.021942	0.153175	0	0.0619455	0.0917501	0.0933226	0.110971	0.0446912	0.0673375	0.104366	0.171973	0.0998677	0.0485935	1.25435	1.22349	1.33392	0.46077	1.13109	1.08072	0.354087	0	0	0	0	0	0	0	0.0335187
ENSMUSG00000006191	10.2387	10.5645	10.9226	9.71941	10.3613	0.510998	9.20233	9.35364	8.0433	8.71445	10.4149	9.14573	0.874457	14.1795	12.5079	13.9221	14.4169	13.6504	13.7354	0.743377	10.3085	10.4444	9.67192	11.5071	10.4894	10.4843	0.659274	10.1428	11.8208	10.0333	11.0002	11.3502	10.8695	0.771445	9.47247	9.76751	9.60837	9.4787	8.88716	9.44284	0.333076	13.0429	14.6556	12.9495	12.2364	13.8857	13.354	0.933598	12.603
ENSMUSG00000006200	0	0	0	0	0	0	0	0	0	0	0	0	0	0	0	0	0	0	0	0	0	0	0	0	0	0	0	0	0	0	0	0	0	0	0	0	0	0	0	0	0	0	0	0	0	0	0	0	0
ENSMUSG00000006204	0	0	0	0.0889649	0.0222412	0.0444824	0	0	0	0	0	0	0	0.22543	0.0241001	0.193962	0.0853071	0.0652089	0.118802	0.0865752	0	0.0658261	0	0	0	0.0131652	0.0294383	0	0	0	0	0	0	0	0.0216266	0	0	0	0.0230835	0.00894203	0.0122552	0.0471715	0.0416353	0.0419077	0.15424	0	0.056991	0.0575872	0.0335187
ENSMUSG00000006205	121.975	132.977	113.379	116.099	121.108	8.68821	138.98	130.408	139.931	138.681	117.867	133.173	9.37604	96.8898	83.0248	69.546	71.6153	89.0971	82.0346	11.5765	155.137	128.405	117.836	127.247	112.885	128.302	16.3437	108.819	108.6	114.855	122.755	120.066	115.019	6.42256	111.183	128.527	97.4176	108.742	153.09	119.792	21.6904	68.9883	73.3822	82.3276	72.4158	105.213	80.4654	14.6851	105.048
ENSMUSG00000006215	18.9147	24.2758	22.0517	19.9059	21.287	2.38418	23.8046	26.9335	20.6481	23.1829	22.2171	23.3572	2.32697	14.157	11.1101	15.3661	12.3269	15.5849	13.709	1.94487	29.4845	25.2772	21.7509	22.8268	21.6603	24.1999	3.2947	21.129	17.3178	23.2763	26.0915	24.4201	22.4469	3.3878	25.3897	23.6949	24.3231	22.117	27.9311	24.6911	2.16445	15.5902	13.7188	15.904	15.1156	15.6475	15.1952	0.873055	22.5246
ENSMUSG00000006216	0	0.0224776	0.114733	0	0.0343026	0.0546572	0	0	0	0.0416959	0	0.00833919	0.018647	0	0.0723003	0	0	0.0217363	0.0188073	0.0313497	0	0	0	0	0	0	0	0.0443886	0.0446912	0	0.0834927	0	0.0345145	0.0352932	0.0648799	0	0	0	0.0230835	0.0175927	0.028261	0.0235857	0	0.0419077	0	0.0189437	0.0168874	0.0176457	0
ENSMUSG00000006218	2.6944	3.12438	3.41904	3.00256	3.0601	0.300012	1.70997	0.93954	0.594984	1.33427	0.770662	1.06988	0.450461	5.90626	5.25382	5.9266	5.75823	5.56449	5.68188	0.279769	2.43857	2.41362	1.40046	2.86339	1.58993	2.14119	0.619837	3.19598	3.15073	4.26471	3.81979	3.26748	3.53974	0.486734	1.16784	0.815659	1.35476	0.943482	1.73126	1.2026	0.360802	6.95779	6.91146	7.50147	6.27244	7.17966	6.96457	0.451784	2.27927
ENSMUSG00000006219	0.969983	0.719282	1.28501	1.15654	1.0327	0.245738	0.494991	0.542845	1.12386	0.20848	0.594511	0.592937	0.332336	0.653747	0.915803	0.237064	0.383882	0.891188	0.616337	0.301872	2.54941	2.83052	2.71339	2.78311	1.87901	2.55109	0.390495	0.93216	0.983206	1.86301	1.27326	1.49043	1.30841	0.383818	0.540666	1.10114	0.333479	0.658243	0.807923	0.68829	0.288679	0.495301	0.7078	1.23628	1.18251	0.644085	0.853194	0.334721	3.78762
ENSMUSG00000006221	0.188608	0.0224776	0.0688398	0.289136	0.142265	0.120359	0.449992	0.396695	0.374619	0.458655	0.19817	0.375626	0.105309	0	0	0.237064	0.213268	0.152154	0.120497	0.114275	0.110844	0.0438841	0.0218822	0	0.041297	0.0435814	0.0415324	0.133166	0.0446912	0	0.187859	0.0286621	0.0788755	0.0786385	0.389279	0.265089	0.437691	0.394946	0.253919	0.348185	0.0831832	0.0471715	0.166541	0.251446	0.0257067	0.0378874	0.105751	0.0992051	0
ENSMUSG00000006235	3.34105	3.28172	4.13039	4.35928	3.77811	0.547502	3.84743	4.32188	4.5395	5.25369	3.87533	4.36757	0.576563	1.9387	0.747103	1.24997	0.981031	1.58675	1.30071	0.474367	7.29353	6.14377	5.95195	8.72397	6.9379	7.01022	1.10602	3.1072	3.73171	4.96053	4.5921	3.92671	4.06365	0.729278	4.08743	4.01712	3.50153	4.2347	5.7478	4.31772	0.845809	1.72176	1.31151	2.13729	0.822615	1.36395	1.47142	0.490949	8.48024
ENSMUSG00000006241	10.3734	11.4636	10.2571	8.11804	10.053	1.39977	8.30235	10.8778	8.32977	6.58796	7.55249	8.33007	1.59148	9.3328	12.9176	7.28434	8.01887	8.36847	9.18442	2.21323	9.26655	9.54478	7.33053	7.22538	7.14438	8.10232	1.19567	8.16749	7.50812	11.1107	10.1026	11.3502	9.64782	1.7331	9.75361	8.52363	10.5671	8.2061	10.6184	9.53378	1.12646	11.2032	7.078	12.1742	9.69143	7.86163	9.60169	2.15566	8.71487
ENSMUSG00000006262	57.9565	54.2159	59.2711	59.6287	57.768	2.47484	50.4891	48.5847	55.4657	49.9517	58.1299	52.5242	4.07295	50.609	51.3091	50.9472	45.1701	49.3631	49.4797	2.51803	49.4364	56.4349	54.224	48.5438	59.5503	53.6379	4.65632	51.8902	58.0762	58.6061	47.7161	55.9771	54.4531	4.60035	53.4178	52.2429	52.7731	50.9261	45.9593	51.0638	2.99701	43.4685	48.7133	43.0182	46.8634	45.8437	45.5814	2.37462	60.7024
ENSMUSG00000006269	0	0.0674327	0	0	0.0168582	0.0337163	0	0	0	0	0	0	0	0	0	0	0	0	0	0	0	0.021942	0	0	0	0.00438841	0.00981277	0	0	0	0.0626195	0	0.0125239	0.0280043	0	0	0	0	0	0	0	0	0.0416353	0	0.15424	0.0378874	0.0467526	0.0633048	0
ENSMUSG00000006270	0.323328	0.269731	0.527772	0.533789	0.413655	0.137026	0.404993	0.375816	1.05775	0.625439	0.374321	0.567663	0.29333	4.64386	4.65132	3.64217	4.09474	4.6733	4.34108	0.460286	0.421207	0.746029	1.18164	2.03381	1.50734	1.178	0.6325	0.443886	0.513949	0.942726	0.626195	0.40127	0.585605	0.217015	0.778559	0.774876	0.312637	0.219414	0.692506	0.555598	0.268602	4.71715	4.43416	4.42126	5.11564	4.24339	4.58632	0.341063	0.905006
ENSMUSG00000006273	559.33	567.244	607.672	599.89	583.534	23.8144	610.279	597.443	527.905	704.244	603.715	608.717	62.8702	615.807	555.194	615.893	609.093	653.002	609.797	35.0783	450.204	403.251	455.259	486.321	450.819	449.171	29.7055	618.044	598.84	569.765	599.29	581.038	593.395	18.5945	635.153	542.535	651.055	568.788	527.205	584.947	55.4189	609.196	630.921	614.869	588.453	710.54	630.796	47.0964	402.728
ENSMUSG00000006276	52.5407	60.4422	54.0163	49.3088	54.077	4.67671	47.9466	47.7286	42.2879	38.2352	39.1056	43.0608	4.61486	62.1059	62.2987	51.9817	53.9567	54.4277	56.9542	4.87847	55.7545	55.7986	50.0664	50.872	45.7777	51.6538	4.23243	55.863	47.1939	56.0473	64.2476	55.4039	55.7511	6.03402	47.6651	42.6589	47.4374	45.2213	53.1152	47.2196	3.86641	63.7994	48.984	69.9858	62.4416	57.3804	60.5182	7.85789	51.4513
ENSMUSG00000006281	4.09548	5.77673	4.29101	4.89307	4.76407	0.755627	6.50238	7.14051	4.56154	4.00281	5.7029	5.58203	1.30631	7.52936	8.72423	8.85758	5.88619	8.21632	7.84274	1.21169	4.69978	5.39774	3.67621	4.7634	4.171	4.54162	0.650662	4.74958	4.67023	7.07044	4.94694	5.13052	5.31354	0.998311	5.19039	5.34256	6.58621	6.36302	6.60189	6.01681	0.693536	10.0004	8.86832	9.28255	8.27757	7.36909	8.75958	0.998828	4.86022
ENSMUSG00000006288	25.8931	26.9056	28.775	27.0453	27.1548	1.19596	26.167	26.1401	26.4217	31.6055	23.1639	26.6996	3.05136	22.7684	25.2087	24.8271	26.8291	25.6488	25.0564	1.48358	24.7847	26.879	28.5562	29.3564	25.026	26.9205	2.04707	26.4334	27.0158	27.788	30.287	28.4615	27.9971	1.49257	27.0982	27.1614	28.0956	24.9694	27.4925	26.9634	1.18273	23.9867	23.7113	27.3238	23.8815	28.264	25.4335	2.18246	27.8206
ENSMUSG00000006289	22.5252	23.4216	22.3959	19.4833	21.9565	1.71072	19.7771	18.1018	22.4331	22.2239	17.5491	20.017	2.26518	25.0903	22.3167	23.3616	24.7391	24.6055	24.0226	1.15545	24.0088	24.3118	24.5737	23.9775	22.6308	23.9005	0.750368	21.817	21.7423	24.668	23.8998	22.4138	22.9082	1.31098	19.5721	20.9828	15.5901	18.343	20.8213	19.0619	2.21448	23.8452	24.4399	27.3867	25.8096	27.0516	25.7066	1.55816	21.0163
ENSMUSG00000006299	72.7487	96.9007	86.6922	86.8297	85.7928	9.92336	86.3309	78.817	76.5986	102.989	80.5232	85.0517	10.6562	105.636	97.2197	111.485	107.913	119.789	108.409	8.24759	93.7961	81.3171	84.6184	107.444	80.364	89.5079	11.3435	98.9643	91.3488	93.2625	112.861	89.8557	97.2585	9.38149	87.004	75.5504	85.4123	73.3064	82.9622	80.847	6.08564	111.254	110.271	114.345	107.326	133.193	115.278	10.3238	81.0483
ENSMUSG00000006301	25.1118	22.9271	25.8379	25.5774	24.8635	1.32543	21.3071	17.6634	23.4247	22.766	20.2354	21.0793	2.27918	30.681	28.6791	36.7234	32.5447	32.2349	32.1726	2.96991	32.0117	29.8192	28.4468	33.0226	28.4949	30.3591	2.0766	25.0795	24.2673	29.7856	27.6361	25.1367	26.381	2.28455	23.0324	24.4698	18.4456	21.6123	29.0622	23.3244	3.90683	37.8551	32.1216	37.214	32.6732	35.5952	35.0918	2.60117	34.6919
ENSMUSG00000006304	138.546	142.305	145.849	143.389	142.522	3.03725	159.455	158.01	152.536	199.849	161.619	166.294	19.0555	104.397	105.51	107.218	108.724	111.551	107.48	2.80954	174.069	169.48	171.863	165.97	179.848	172.246	5.20366	139.069	140.688	150.432	134.82	147.094	142.421	6.28547	165.92	155.689	155.38	159.119	149.835	157.189	5.90656	102.504	107.336	104.057	102.724	109.476	105.219	3.06383	176.711
ENSMUSG00000006307	59.3037	64.623	54.0851	53.8682	57.97	5.09763	48.4416	59.7965	46.9817	32.6062	42.1002	45.9852	9.89785	67.7191	69.36	53.6412	48.3691	59.0792	59.6337	8.98728	65.9743	60.2089	50.4603	50.8452	46.8721	54.8722	7.92812	58.1712	45.004	66.7539	65.2495	64.4324	59.9222	8.95842	48.3355	46.3906	50.8139	48.337	69.366	52.6486	9.47618	81.8897	52.4397	79.7293	68.6112	54.7094	67.4759	13.6772	59.7639
ENSMUSG00000006310	0.161664	0.0899102	0.0229466	0.0222412	0.0741905	0.0663911	0.0899983	0.0417573	0.0881457	0.0833919	0	0.0606586	0.0392743	0	0.144601	0	0	0	0.0289201	0.0646673	0	0.0438841	0	0	0.0619455	0.0211659	0.0296778	0.0887771	0.0893824	0.0448917	0.0208732	0	0.0487849	0.0400678	0	0.0203915	0.0416849	0.109707	0.184668	0.0712903	0.0756305	0	0	0.0419077	0.0257067	0.0189437	0.0173116	0.017871	0
ENSMUSG00000006311	0	0	0	0	0	0	0	0	0	0	0	0	0	0	0	0	0	0	0	0	0	0	0	0	0	0	0	0	0	0	0	0.0286621	0.00573242	0.0128181	0	0	0	0	0	0	0	0	0	0.0628615	0	0	0.0125723	0.0281125	0
ENSMUSG00000006313	0.458047	0.854147	0.711345	0.266895	0.572608	0.261468	0.944983	1.00218	0.462765	0.250176	0.330284	0.598077	0.351674	0.743919	0.602502	0.624987	0.511842	0.434726	0.583595	0.117351	0.997595	0.570493	0.459526	0.40141	0.55751	0.597307	0.234464	0.688023	0.312838	0.448917	0.250478	0.54458	0.448967	0.176223	0.497413	0.448612	0.437691	0.438829	1.03876	0.572261	0.261928	0.424543	0.145724	0.419077	0.591255	0.644085	0.444937	0.194732	0.569819
ENSMUSG00000006315	23.4143	29.041	31.1156	30.0256	28.3991	3.42954	28.687	27.0588	24.9232	32.5645	25.3217	27.711	3.09899	33.3185	27.8115	34.0726	27.7675	35.0824	31.6105	3.54382	32.3886	23.0611	27.112	33.8255	22.6514	27.8077	5.1672	30.85	26.7924	32.2098	37.9892	30.7258	31.7134	4.04874	26.3412	26.4477	27.6162	26.7905	31.509	27.7409	2.16499	34.105	31.9343	39.6027	34.6013	42.8696	36.6226	4.4808	21.1838
ENSMUSG00000006333	153.904	167.3	156.45	149.016	156.668	7.73063	150.77	130.7	162.893	215.151	145.149	160.933	32.4418	182.801	175.135	199.759	198.979	209.69	193.273	13.9891	197.391	179.617	182.344	209.349	183.875	190.515	12.5657	161.863	167.167	161.902	186.857	151.909	165.94	12.9306	142.476	155.566	123.908	130.332	159.369	142.33	15.4017	175.242	197.872	186.51	183.186	220.182	192.599	17.4327	165.381
ENSMUSG00000006335	14.7114	16.7458	14.2498	12.3884	14.5238	1.78956	14.2197	14.5316	12.6269	15.5526	11.8462	13.7554	1.49721	14.4726	15.1108	15.7109	15.014	13.8895	14.8396	0.689293	12.6362	13.0994	13.3919	15.2803	10.3449	12.9505	1.7701	13.938	13.5191	15.6448	16.3437	13.7578	14.6407	1.26882	13.841	11.7455	13.7143	12.9455	14.0348	13.2562	0.940339	13.3259	14.0311	15.3801	15.3726	17.504	15.1227	1.59836	11.2623
ENSMUSG00000006342	21.9593	23.9386	21.7304	17.2592	21.2219	2.8217	9.98982	10.836	7.75682	9.13141	7.75066	9.09295	1.36301	37.6242	35.0174	29.8701	29.6442	30.2787	32.4869	3.62632	9.06703	7.02145	6.73971	8.9113	6.52493	7.65288	1.23372	24.3693	17.4072	16.7446	22.2091	16.9106	19.5282	3.52569	8.65066	7.38171	11.4217	8.11833	9.41808	8.99809	1.54576	41.1807	29.1447	41.6143	39.2028	38.8156	37.9916	5.09185	7.64227
ENSMUSG00000006344	0.943039	1.64086	1.65216	2.06843	1.57612	0.466596	2.04746	1.87908	1.54255	1.50105	0.880756	1.57018	0.448348	1.39767	2.48231	1.46549	2.04737	1.34765	1.7481	0.49791	2.57158	1.97478	1.55363	2.32818	1.4454	1.97471	0.484425	1.39824	0.960861	1.88545	2.65089	2.03501	1.78609	0.642485	1.51386	1.44779	1.68824	1.36037	1.9621	1.59447	0.238095	1.27363	1.12415	1.61344	1.31104	1.40183	1.34482	0.180494	0.905006
ENSMUSG00000006345	1.75136	2.0005	1.30796	1.55688	1.65418	0.293667	1.50747	1.04393	1.41033	1.79293	1.01287	1.35351	0.328592	1.53292	1.1086	1.5948	1.36491	1.04334	1.32892	0.246828	1.72917	1.88701	2.27575	2.08733	1.38345	1.87254	0.342303	1.13191	1.16197	1.9079	1.77422	1.34712	1.46462	0.356527	1.03808	0.856441	0.896225	1.2726	1.75435	1.16354	0.368258	1.53307	1.0617	1.59249	1.49099	1.81859	1.49937	0.27538	1.94409
ENSMUSG00000006356	34.5422	47.2928	42.3594	39.0556	40.8125	5.37869	65.9688	69.2128	63.8175	85.7685	65.4842	70.0504	9.00166	29.2157	30.5348	30.1503	28.4499	33.626	30.3953	1.98073	63.8683	48.448	52.5391	64.1988	54.5534	56.7215	7.02906	44.0113	37.116	36.2725	56.6915	47.2352	44.2653	8.34106	66.9128	59.8489	74.7618	62.2918	75.0214	67.7674	6.98137	33.8927	29.6652	38.4084	32.6732	38.8156	34.691	3.89868	43.1386
ENSMUSG00000006360	0.808319	2.11289	2.43234	2.62446	1.9945	0.818454	2.33996	1.79557	2.42401	4.58655	1.60738	2.55069	1.19009	2.18667	1.63881	2.73701	2.04737	1.99974	2.12192	0.398879	2.90411	2.08449	2.5821	3.3986	1.58993	2.51185	0.703153	2.64112	1.89938	2.60372	3.00574	2.46494	2.52298	0.401802	1.25435	1.63132	1.56318	1.57978	2.49302	1.70433	0.465103	2.52367	2.1234	2.49351	2.36502	2.50057	2.40123	0.167239	1.54186
ENSMUSG00000006362	20.8816	25.9166	22.6942	19.8614	22.3384	2.65758	24.502	25.5555	22.984	16.4699	17.8133	21.4649	4.07888	5.92881	5.49482	5.0861	5.03312	7.21645	5.75186	0.894738	10.0425	8.90846	12.2759	8.00143	8.2594	9.49753	1.74173	18.9539	17.7201	15.353	20.0591	28.3755	20.0923	4.94968	21.8429	20.9216	24.9276	20.9541	32.4093	24.2111	4.86724	5.44831	4.51743	8.44439	4.55009	5.49367	5.69078	1.60919	8.91599
ENSMUSG00000006369	3.42188	3.88862	6.60862	10.1642	6.02084	3.09915	5.78239	5.88778	5.53114	6.58796	6.25337	6.00853	0.41512	5.63575	5.59122	5.9266	5.45965	6.26005	5.77466	0.320496	4.36725	4.21287	4.33267	4.25494	4.04711	4.24297	0.125403	5.08249	4.87134	3.11997	5.61488	7.96807	5.33135	1.74617	4.34695	6.95349	4.62702	4.56382	9.11799	5.92186	2.0785	7.66537	5.91222	8.73775	7.58348	7.57748	7.49526	1.01159	3.41891
ENSMUSG00000006373	366.195	398.662	387.132	372.918	381.227	14.5353	283.09	244.406	253.639	350.496	235.536	273.433	46.6436	559.066	558.833	613.888	612.974	593.466	587.645	27.4366	273.23	275.723	285.628	356.479	299.073	298.027	34.219	411.682	380.054	290	394.002	361.974	367.542	47.0338	262.893	250.142	252.506	231.351	213.292	242.037	19.69	532.613	584.643	531.682	551.178	637.929	567.609	44.7784	258.798
ENSMUSG00000006378	4.44575	4.13587	3.51083	4.47048	4.14073	0.446682	4.97241	5.3867	4.34118	6.62965	5.32858	5.3317	0.836353	4.95946	3.83191	4.74128	4.52128	4.58636	4.52806	0.424156	3.8352	2.17226	3.39174	3.2648	2.99403	3.13161	0.616385	4.97152	3.59764	3.70356	4.9052	4.29932	4.29545	0.645395	5.77431	4.3026	5.02303	4.41023	4.91679	4.88539	0.586416	4.71715	5.51668	7.16621	5.19276	5.68311	5.65518	0.921535	2.54742
ENSMUSG00000006386	14.9539	14.1609	14.2957	12.7887	14.0498	0.909321	16.3122	13.4876	15.6238	11.1328	11.0755	13.5264	2.44425	12.6466	12.0259	11.1205	13.1799	10.0422	11.803	1.24737	14.8087	14.6134	13.9171	15.4409	11.3154	14.0191	1.60614	12.7395	11.8432	15.4652	17.7422	14.9043	14.5389	2.33224	11.6351	15.5587	12.8806	15.8637	17.0587	14.5994	2.25322	12.9722	10.3047	11.9227	13.8302	10.9495	11.9959	1.4386	13.2734
ENSMUSG00000006389	0.0808319	0.0224776	0.0688398	0.244653	0.104201	0.0969572	0.56249	0.542845	0.61702	0.625439	0.946813	0.658921	0.16472	0	0	0	0.0853071	0.0217363	0.0214087	0.0369395	0.155181	0	0.0656465	0	0.165188	0.0772032	0.0804304	0.0887771	0.0223456	0.0673375	0.0208732	0	0.0398667	0.0367559	1.10296	0.428221	0.792013	0.855716	0.600172	0.755816	0.256584	0.117929	0.0416353	0.0419077	0.0514134	0	0.050577	0.0425738	0.0670375
[truncated: 36,993 more rows]
[truncated: 42 more columns]

## Sheet: S2B. virgin-DEGs
Table S2A. Differential gene expression comparing E18, P1, and P3 timepoints for each brain region. A=amygdala, H=Hypothalamus, FC=Frontal Cortex, S=Striatum
[truncated: 1,531 more rows]

[truncated: 5 more sheets: S2C.HG overlaps-virgin DEG sets, S2D.HGtests-virgins-v-mothers, S2E.DEGs virgins-v-mothers, S2F. Hgtest-virgins-v-challenge, S2G.DEGs virgins-v-challenge]
