# Supplementary material for: An epigenomic shift in amygdala marks the transition to maternal behaviors in alloparenting virgin female mice
Source: PLoS One. 2022 Feb 22;17(2):e0263632. doi: 10.1371/journal.pone.0263632 (PMC8863255; doi:10.1371/journal.pone.0263632)
Supplement: S3 Table — (XLSX) [file pone.0263632.s004.xlsx]

## Sheet: TC_20201128_134759
Table S3. Full ToppCluster gene ontology results for each DEG set
Category	ID	Title (or Source)	Verbose ID	AP1-1.5dn_logP	AP1-1.5up_logP	AP3-1.5dn_logP	AP3-1.5up_logP	AP3vP1-1.5dn_logP	AP3vP1-1.5up_logP	FCP1-1.5dn_logP	FCP1-1.5up_logP	FCP3-1.5dn_logP	FCP3-1.5up_logP	FCP3vp1-1.5dn_logP	FCP3vp1-1.5up_logP	HP1-1.5dn_logP	HP1-1.5up_logP	HP3-1.5dn_logP	HP3-1.5up_logP	HP3vP1-1.5up_logP	SP3-1.5dn_logP	SP3-1.5up_logP	SP3vP1-1.5dn_logP	SP3vP1-1.5up_logP	AP1-1.5dn_GeneSet	AP1-1.5up_GeneSet	AP3-1.5dn_GeneSet	AP3-1.5up_GeneSet	AP3vP1-1.5dn_GeneSet	AP3vP1-1.5up_GeneSet	FCP1-1.5dn_GeneSet	FCP1-1.5up_GeneSet	FCP3-1.5dn_GeneSet	FCP3-1.5up_GeneSet	FCP3vp1-1.5dn_GeneSet	FCP3vp1-1.5up_GeneSet	HP1-1.5dn_GeneSet	HP1-1.5up_GeneSet	HP3-1.5dn_GeneSet	HP3-1.5up_GeneSet	HP3vP1-1.5up_GeneSet	SP3-1.5dn_GeneSet	SP3-1.5up_GeneSet	SP3vP1-1.5dn_GeneSet	SP3vP1-1.5up_GeneSet
GO: Molecular Function	GO:0005201	extracellular matrix structural constituent	GeneOntologyMolecularFunction_GO:0005201_extracellular matrix structural constituent	0	0	10	0	4.65905	0	0	0	0	0	0	0	0	3.59589	0	4.91008	3.07832	0	0	0	0			ABI3BP,AEBP1,COL1A2,COL3A1,COL8A2,EFEMP1,FBLN1,FMOD,FN1,MGP,OGN,PRG4		AEBP1,FMOD,MGP,OGN,PRG4									COL24A1,OGN		ABI3BP,COL24A1,COL6A1,COL6A2,COL7A1	ABI3BP,COL6A1
GO: Molecular Function	GO:0005179	hormone activity	GeneOntologyMolecularFunction_GO:0005179_hormone activity	0	0	0	0	0	0	10	0	0	0	0	3.59705	0	0	0	0	0	10	0	0	0							GH1,PMCH,POMC,TRH,TTR					GH1,TTR						AVP,HCRT,KL,OXT,PMCH,TTR
GO: Molecular Function	GO:0030545	receptor regulator activity	GeneOntologyMolecularFunction_GO:0030545_receptor regulator activity	4.31421	0	0	0	0	0	5.68576	0	0	0	0	0	0	0	0	0	0	5.74698	0	0	0	AVP,BDNF,DKKL1,ENDOU,PCSK9,POMC,TAFA1						GH1,IGSF1,PMCH,POMC,TRH,TTR											AVP,HCRT,KL,OGN,OXT,PMCH,TAFA1,TTR
GO: Molecular Function	GO:0048018	receptor ligand activity	GeneOntologyMolecularFunction_GO:0048018_receptor ligand activity	0	0	0	0	0	0	4.56441	0	0	0	0	0	0	0	0	0	0	10	0	0	0							GH1,PMCH,POMC,TRH,TTR											AVP,HCRT,KL,OGN,OXT,PMCH,TAFA1,TTR
GO: Molecular Function	GO:0030546	signaling receptor activator activity	GeneOntologyMolecularFunction_GO:0030546_signaling receptor activator activity	0	0	0	0	0	0	4.54354	0	0	0	0	0	0	0	0	0	0	10	0	0	0							GH1,PMCH,POMC,TRH,TTR											AVP,HCRT,KL,OGN,OXT,PMCH,TAFA1,TTR
GO: Molecular Function	GO:0001228	DNA-binding transcription activator activity, RNA polymerase II-specific	GeneOntologyMolecularFunction_GO:0001228_DNA-binding transcription activator activity, RNA polymerase II-specific	0	0	0	0	0	0	0	0	0	0	0	0	0	0	0	0	0	0	3.09666	0	10																			EGR2,EGR4,NPAS4		EGR2,EGR4,FOS,JUNB,NPAS4,NR4A1
GO: Molecular Function	GO:0004952	dopamine neurotransmitter receptor activity	GeneOntologyMolecularFunction_GO:0004952_dopamine neurotransmitter receptor activity	0	3.79525	0	0	0	0	0	4.17625	0	0	3.97939	0	0	0	0	0	0	0	0	0	0		DRD2,DRD5						DRD1,DRD2			DRD1,DRD2
GO: Molecular Function	GO:0005198	structural molecule activity	GeneOntologyMolecularFunction_GO:0005198_structural molecule activity	0	0	10	0	0	0	0	0	0	0	0	0	0	0	0	0	0	0	0	0	0			ABI3BP,AEBP1,AHNAK,ANXA1,COL1A2,COL3A1,COL8A2,EFEMP1,FBLN1,FMOD,FN1,MGP,OGN,PRG4
GO: Molecular Function	GO:0030020	extracellular matrix structural constituent conferring tensile strength	GeneOntologyMolecularFunction_GO:0030020_extracellular matrix structural constituent conferring tensile strength	0	0	0	0	0	0	0	0	0	0	0	0	0	0	0	10	0	0	0	0	0																COL24A1,COL6A1,COL6A2,COL7A1
GO: Molecular Function	GO:0001664	G protein-coupled receptor binding	GeneOntologyMolecularFunction_GO:0001664_G protein-coupled receptor binding	0	0	0	0	0	0	0	4.47334	0	0	0	0	0	0	0	0	0	5.07552	0	0	0								ADORA2A,DRD1,ITGB4,PENK,PPP1R1B										AVP,AVPR1A,HCRT,MYOC,OXT,PMCH
GO: Molecular Function	GO:0048406	nerve growth factor binding	GeneOntologyMolecularFunction_GO:0048406_nerve growth factor binding	0	4.12466	0	5.38972	0	0	0	0	0	0	0	0	0	0	0	0	0	0	0	0	0		NGFR,NTRK1		NGFR,NTRK1
GO: Molecular Function	GO:0030021	extracellular matrix structural constituent conferring compression resistance	GeneOntologyMolecularFunction_GO:0030021_extracellular matrix structural constituent conferring compression resistance	0	0	4.22761	0	4.94781	0	0	0	0	0	0	0	0	0	0	0	0	0	0	0	0			FMOD,OGN,PRG4		FMOD,OGN,PRG4
GO: Molecular Function	GO:0001216	DNA-binding transcription activator activity	GeneOntologyMolecularFunction_GO:0001216_DNA-binding transcription activator activity	0	0	0	0	0	0	0	0	0	0	0	0	0	0	0	0	0	0	3.09405	0	5.99499																			EGR2,EGR4,NPAS4		EGR2,EGR4,FOS,JUNB,NPAS4,NR4A1
GO: Molecular Function	GO:0005332	gamma-aminobutyric acid:sodium symporter activity	GeneOntologyMolecularFunction_GO:0005332_gamma-aminobutyric acid:sodium symporter activity	0	0	4.18694	0	4.66715	0	0	0	0	0	0	0	0	0	0	0	0	0	0	0	0			SLC6A12,SLC6A13		SLC6A12,SLC6A13
GO: Molecular Function	GO:0070324	thyroid hormone binding	GeneOntologyMolecularFunction_GO:0070324_thyroid hormone binding	0	0	0	0	0	0	0	0	0	0	0	2.83743	0	0	0	0	5.94573	0	0	0	0												TTR					CRYM,TTR
GO: Molecular Function	GO:0005343	organic acid:sodium symporter activity	GeneOntologyMolecularFunction_GO:0005343_organic acid:sodium symporter activity	0	0	3.96564	0	4.68356	0	0	0	0	0	0	0	0	0	0	0	0	0	0	0	0			SLC13A4,SLC6A12,SLC6A13		SLC13A4,SLC6A12,SLC6A13
GO: Molecular Function	GO:0015185	gamma-aminobutyric acid transmembrane transporter activity	GeneOntologyMolecularFunction_GO:0015185_gamma-aminobutyric acid transmembrane transporter activity	0	0	3.96603	0	4.44582	0	0	0	0	0	0	0	0	0	0	0	0	0	0	0	0			SLC6A12,SLC6A13		SLC6A12,SLC6A13
GO: Molecular Function	GO:0008514	organic anion transmembrane transporter activity	GeneOntologyMolecularFunction_GO:0008514_organic anion transmembrane transporter activity	0	0	4.05742	0	4.229	0	0	0	0	0	0	0	0	0	0	0	0	0	0	0	0			OSR1,SLC13A4,SLC22A6,SLC26A7,SLC6A12,SLC6A13		OSR1,SLC13A4,SLC22A6,SLC6A12,SLC6A13
GO: Molecular Function	GO:0004888	transmembrane signaling receptor activity	GeneOntologyMolecularFunction_GO:0004888_transmembrane signaling receptor activity	0	0	0	0	0	0	0	3.73448	0	0	3.73905	0	0	0	0	0	0	0	0	0	0								ADORA2A,CD4,DRD1,DRD2,GPR6,GPR88,NTRK1,RGS9			ADORA2A,CD4,DRD1,DRD2,GPR6,GPR88,NTRK1,RGS9,TACR1
GO: Molecular Function	GO:0047127	thiomorpholine-carboxylate dehydrogenase activity	GeneOntologyMolecularFunction_GO:0047127_thiomorpholine-carboxylate dehydrogenase activity	0	0	0	0	0	0	0	0	0	0	0	0	3.50612	0	0	0	3.58533	0	0	0	0													CRYM				CRYM
GO: Molecular Function	GO:0005185	neurohypophyseal hormone activity	GeneOntologyMolecularFunction_GO:0005185_neurohypophyseal hormone activity	0	0	0	0	0	0	0	0	0	0	0	0	0	0	0	0	0	5.59961	0	0	0																		AVP,OXT
GO: Molecular Function	GO:0031894	V1A vasopressin receptor binding	GeneOntologyMolecularFunction_GO:0031894_V1A vasopressin receptor binding	0	0	0	0	0	0	0	0	0	0	0	0	0	0	0	0	0	5.59961	0	0	0																		AVP,AVPR1A
GO: Molecular Function	GO:0003690	double-stranded DNA binding	GeneOntologyMolecularFunction_GO:0003690_double-stranded DNA binding	0	0	0	0	0	0	0	0	0	0	0	0	0	0	0	0	0	0	0	0	5.21591																					EGR2,EGR4,FOS,H1-10,JUNB,NPAS4,NR4A1
GO: Molecular Function	GO:0031893	vasopressin receptor binding	GeneOntologyMolecularFunction_GO:0031893_vasopressin receptor binding	0	0	0	0	0	0	0	0	0	0	0	0	0	0	0	0	0	5.12358	0	0	0																		AVP,AVPR1A
GO: Molecular Function	GO:0050839	cell adhesion molecule binding	GeneOntologyMolecularFunction_GO:0050839_cell adhesion molecule binding	0	0	5.07345	0	0	0	0	0	0	0	0	0	0	0	0	0	0	0	0	0	0			AHNAK,ANXA1,CCN2,CDH1,COL3A1,FBLN1,FN1,GRIN2B,IGF2,SPP1
GO: Molecular Function	GO:0031750	D3 dopamine receptor binding	GeneOntologyMolecularFunction_GO:0031750_D3 dopamine receptor binding	0	0	0	0	0	0	0	5.04932	0	0	0	0	0	0	0	0	0	0	0	0	0								DRD1,PPP1R1B
GO: Molecular Function	GO:0005178	integrin binding	GeneOntologyMolecularFunction_GO:0005178_integrin binding	0	0	5.04732	0	0	0	0	0	0	0	0	0	0	0	0	0	0	0	0	0	0			CCN2,COL3A1,FBLN1,FN1,IGF2,SPP1
GO: Molecular Function	GO:0002020	protease binding	GeneOntologyMolecularFunction_GO:0002020_protease binding	0	0	4.85204	0	0	0	0	0	0	0	0	0	0	0	0	0	0	0	0	0	0			COL1A2,COL3A1,FBLN1,FN1,ITIH2,SERPING1,TFAP2B,WFIKKN2
GO: Molecular Function	GO:0043121	neurotrophin binding	GeneOntologyMolecularFunction_GO:0043121_neurotrophin binding	0	0	0	4.82048	0	0	0	0	0	0	0	0	0	0	0	0	0	0	0	0	0				NGFR,NTRK1
GO: Molecular Function	GO:0005184	neuropeptide hormone activity	GeneOntologyMolecularFunction_GO:0005184_neuropeptide hormone activity	0	0	0	0	0	0	0	0	0	0	0	0	0	0	0	0	0	4.78275	0	0	0																		AVP,HCRT,OXT
GO: Molecular Function	GO:0008233	peptidase activity	GeneOntologyMolecularFunction_GO:0008233_peptidase activity	0	0	4.77059	0	0	0	0	0	0	0	0	0	0	0	0	0	0	0	0	0	0			ACER2,ADAMTSL3,AEBP1,ANPEP,CCN2,CDH1,ENDOU,FBLN1,FN1,GRIN2B,ITIH2,SERPING1,TFAP2B,WFIKKN2,XDH
GO: Molecular Function	GO:0008201	heparin binding	GeneOntologyMolecularFunction_GO:0008201_heparin binding	4.75714	0	0	0	0	0	0	0	0	0	0	0	0	0	0	0	0	0	0	0	0	ABI3BP,CCN4,LAMC2,RSPO3,SMOC2
GO: Molecular Function	GO:0005165	neurotrophin receptor binding	GeneOntologyMolecularFunction_GO:0005165_neurotrophin receptor binding	0	0	0	4.75364	0	0	0	0	0	0	0	0	0	0	0	0	0	0	0	0	0				NGFR,NTRK1
GO: Molecular Function	GO:0000977	RNA polymerase II transcription regulatory region sequence-specific DNA binding	GeneOntologyMolecularFunction_GO:0000977_RNA polymerase II transcription regulatory region sequence-specific DNA binding	0	0	0	0	0	0	0	0	0	0	0	0	0	0	0	0	0	0	0	0	4.57838																					EGR2,EGR4,FOS,JUNB,NPAS4,NR4A1
GO: Molecular Function	GO:0000976	transcription regulatory region sequence-specific DNA binding	GeneOntologyMolecularFunction_GO:0000976_transcription regulatory region sequence-specific DNA binding	0	0	0	0	0	0	0	0	0	0	0	0	0	0	0	0	0	0	0	0	4.45212																					EGR2,EGR4,FOS,JUNB,NPAS4,NR4A1
GO: Molecular Function	GO:0001515	opioid peptide activity	GeneOntologyMolecularFunction_GO:0001515_opioid peptide activity	0	4.44582	0	0	0	0	0	0	0	0	0	0	0	0	0	0	0	0	0	0	0		PDYN,PENK
GO: Molecular Function	GO:1990837	sequence-specific double-stranded DNA binding	GeneOntologyMolecularFunction_GO:1990837_sequence-specific double-stranded DNA binding	0	0	0	0	0	0	0	0	0	0	0	0	0	0	0	0	0	0	0	0	4.31955																					EGR2,EGR4,FOS,JUNB,NPAS4,NR4A1
GO: Molecular Function	GO:0005234	extracellularly glutamate-gated ion channel activity	GeneOntologyMolecularFunction_GO:0005234_extracellularly glutamate-gated ion channel activity	4.3191	0	0	0	0	0	0	0	0	0	0	0	0	0	0	0	0	0	0	0	0	GRIN2B,SLC17A7
GO: Molecular Function	GO:0015081	sodium ion transmembrane transporter activity	GeneOntologyMolecularFunction_GO:0015081_sodium ion transmembrane transporter activity	0	0	0	0	4.27661	0	0	0	0	0	0	0	0	0	0	0	0	0	0	0	0					OSR1,SCN4B,SLC13A4,SLC6A12,SLC6A13
GO: Molecular Function	GO:0000978	RNA polymerase II cis-regulatory region sequence-specific DNA binding	GeneOntologyMolecularFunction_GO:0000978_RNA polymerase II cis-regulatory region sequence-specific DNA binding	0	0	0	0	0	0	0	0	0	0	0	0	0	0	0	0	0	0	0	0	4.24368																					EGR2,FOS,JUNB,NPAS4,NR4A1
GO: Molecular Function	GO:0042165	neurotransmitter binding	GeneOntologyMolecularFunction_GO:0042165_neurotransmitter binding	0	4.21028	0	0	0	0	0	0	0	0	0	0	0	0	0	0	0	0	0	0	0		CHAT,DRD2,DRD5,RGS9,SLC5A7
GO: Molecular Function	GO:0000987	cis-regulatory region sequence-specific DNA binding	GeneOntologyMolecularFunction_GO:0000987_cis-regulatory region sequence-specific DNA binding	0	0	0	0	0	0	0	0	0	0	0	0	0	0	0	0	0	0	0	0	4.19439																					EGR2,FOS,JUNB,NPAS4,NR4A1
GO: Molecular Function	GO:0008509	anion transmembrane transporter activity	GeneOntologyMolecularFunction_GO:0008509_anion transmembrane transporter activity	0	0	0	0	4.14134	0	0	0	0	0	0	0	0	0	0	0	0	0	0	0	0					ANO2,OSR1,SLC13A4,SLC22A6,SLC6A12,SLC6A13
GO: Molecular Function	GO:0005004	GPI-linked ephrin receptor activity	GeneOntologyMolecularFunction_GO:0005004_GPI-linked ephrin receptor activity	0	4.12466	0	0	0	0	0	0	0	0	0	0	0	0	0	0	0	0	0	0	0		EPHA8,NTRK1
GO: Molecular Function	GO:0033265	choline binding	GeneOntologyMolecularFunction_GO:0033265_choline binding	0	4.12466	0	0	0	0	0	0	0	0	0	0	0	0	0	0	0	0	0	0	0		CHAT,SLC5A7
GO: Molecular Function	GO:0005539	glycosaminoglycan binding	GeneOntologyMolecularFunction_GO:0005539_glycosaminoglycan binding	4.10957	0	0	0	0	0	0	0	0	0	0	0	0	0	0	0	0	0	0	0	0	ABI3BP,CCN4,LAMC2,RSPO3,SMOC2
GO: Molecular Function	GO:0001067	regulatory region nucleic acid binding	GeneOntologyMolecularFunction_GO:0001067_regulatory region nucleic acid binding	0	0	0	0	0	0	0	0	0	0	0	0	0	0	0	0	0	0	0	0	4.10356																					EGR2,EGR4,FOS,JUNB,NPAS4,NR4A1
GO: Molecular Function	GO:0070405	ammonium ion binding	GeneOntologyMolecularFunction_GO:0070405_ammonium ion binding	0	4.05022	0	0	0	0	0	0	0	0	0	0	0	0	0	0	0	0	0	0	0		CHAT,DRD2,DRD5,SLC5A7
GO: Molecular Function	GO:0038036	sphingosine-1-phosphate receptor activity	GeneOntologyMolecularFunction_GO:0038036_sphingosine-1-phosphate receptor activity	0	0	0	0	4.00025	0	0	0	0	0	0	0	0	0	0	0	0	0	0	0	0					GPR6,SPHK1
GO: Molecular Function	GO:0061134	peptidase regulator activity	GeneOntologyMolecularFunction_GO:0061134_peptidase regulator activity	0	0	3.99291	0	0	0	0	0	0	0	0	0	0	0	0	0	0	0	0	0	0			FBLN1,FN1,ITIH2,SERPING1,TFAP2B,WFIKKN2
GO: Molecular Function	GO:0050661	NADP binding	GeneOntologyMolecularFunction_GO:0050661_NADP binding	0	0	0	0	0	0	0	0	0	0	0	0	3.92309	0	0	0	0	0	0	0	0													CRYM,FMO2
GO: Molecular Function	GO:1901681	sulfur compound binding	GeneOntologyMolecularFunction_GO:1901681_sulfur compound binding	3.85277	0	0	0	0	0	0	0	0	0	0	0	0	0	0	0	0	0	0	0	0	ABI3BP,CCN4,LAMC2,RSPO3,SMOC2
GO: Molecular Function	GO:0008028	monocarboxylic acid transmembrane transporter activity	GeneOntologyMolecularFunction_GO:0008028_monocarboxylic acid transmembrane transporter activity	0	0	0	0	3.81933	0	0	0	0	0	0	0	0	0	0	0	0	0	0	0	0					OSR1,SLC6A12,SLC6A13
GO: Molecular Function	GO:0035240	dopamine binding	GeneOntologyMolecularFunction_GO:0035240_dopamine binding	0	0	0	0	0	0	0	3.80992	0	0	0	0	0	0	0	0	0	0	0	0	0								DRD1,DRD2
GO: Molecular Function	GO:0031628	opioid receptor binding	GeneOntologyMolecularFunction_GO:0031628_opioid receptor binding	0	3.79525	0	0	0	0	0	0	0	0	0	0	0	0	0	0	0	0	0	0	0		PDYN,PENK
GO: Molecular Function	GO:0140161	monocarboxylate:sodium symporter activity	GeneOntologyMolecularFunction_GO:0140161_monocarboxylate:sodium symporter activity	0	0	0	0	3.79525	0	0	0	0	0	0	0	0	0	0	0	0	0	0	0	0					SLC6A12,SLC6A13
GO: Molecular Function	GO:0015318	inorganic molecular entity transmembrane transporter activity	GeneOntologyMolecularFunction_GO:0015318_inorganic molecular entity transmembrane transporter activity	0	0	0	0	3.77076	0	0	0	0	0	0	0	0	0	0	0	0	0	0	0	0					ANO2,KCNJ13,OSR1,RGS9,SCN4B,SLC13A4,SLC22A6,SLC6A12,SLC6A13
GO: Molecular Function	GO:0043565	sequence-specific DNA binding	GeneOntologyMolecularFunction_GO:0043565_sequence-specific DNA binding	0	0	0	0	0	0	0	0	0	0	0	0	0	0	0	0	0	0	0	0	3.75152																					EGR2,EGR4,FOS,JUNB,NPAS4,NR4A1
GO: Molecular Function	GO:0008029	pentraxin receptor activity	GeneOntologyMolecularFunction_GO:0008029_pentraxin receptor activity	0	0	0	0	0	0	0	0	0	3.68226	0	0	0	0	0	0	0	0	0	0	0										NPTXR
GO: Molecular Function	GO:0001864	pentraxin binding	GeneOntologyMolecularFunction_GO:0001864_pentraxin binding	0	0	0	0	0	0	0	0	0	3.68226	0	0	0	0	0	0	0	0	0	0	0										NPTXR
GO: Molecular Function	GO:0071855	neuropeptide receptor binding	GeneOntologyMolecularFunction_GO:0071855_neuropeptide receptor binding	0	0	0	0	0	0	3.55691	0	0	0	0	0	0	0	0	0	0	0	0	0	0							PMCH,POMC
GO: Molecular Function	GO:0015382	sodium:sulfate symporter activity	GeneOntologyMolecularFunction_GO:0015382_sodium:sulfate symporter activity	0	0	0	0	0	0	0	0	0	0	0	0	0	3.50626	0	0	0	0	0	0	0														SLC13A4
GO: Molecular Function	GO:0098960	postsynaptic neurotransmitter receptor activity	GeneOntologyMolecularFunction_GO:0098960_postsynaptic neurotransmitter receptor activity	0	0	0	0	0	0	0	0	0	0	0	0	3.36893	0	0	0	0	0	0	0	0													DRD1,GABRD
GO: Molecular Function	GO:0031855	oxytocin receptor binding	GeneOntologyMolecularFunction_GO:0031855_oxytocin receptor binding	0	0	0	3.32996	0	0	0	0	0	0	0	0	0	0	0	0	0	0	0	0	0				OXT
GO: Molecular Function	GO:0005148	prolactin receptor binding	GeneOntologyMolecularFunction_GO:0005148_prolactin receptor binding	0	0	0	0	0	0	0	0	0	0	0	3.20527	0	0	0	0	0	0	0	0	0												GH1
GO: Molecular Function	GO:0001588	dopamine neurotransmitter receptor activity, coupled via Gs	GeneOntologyMolecularFunction_GO:0001588_dopamine neurotransmitter receptor activity, coupled via Gs	0	0	0	0	0	0	0	0	0	0	0	0	3.20526	0	0	0	0	0	0	0	0													DRD1
GO: Molecular Function	GO:0042562	hormone binding	GeneOntologyMolecularFunction_GO:0042562_hormone binding	0	0	0	0	0	0	0	0	0	0	0	0	0	0	0	0	3.11295	0	0	0	0																	CRYM,TTR
GO: Molecular Function	GO:0015016	[heparan sulfate]-glucosamine N-sulfotransferase activity	GeneOntologyMolecularFunction_GO:0015016_[heparan sulfate]-glucosamine N-sulfotransferase activity	0	0	0	0	0	0	0	0	0	3.08037	0	0	0	0	0	0	0	0	0	0	0										NDST4
GO: Molecular Function	GO:0015142	tricarboxylic acid transmembrane transporter activity	GeneOntologyMolecularFunction_GO:0015142_tricarboxylic acid transmembrane transporter activity	0	0	0	0	0	0	0	0	0	0	0	0	0	3.02923	0	0	0	0	0	0	0														SLC13A4
GO: Molecular Function	GO:0015137	citrate transmembrane transporter activity	GeneOntologyMolecularFunction_GO:0015137_citrate transmembrane transporter activity	0	0	0	0	0	0	0	0	0	0	0	0	0	3.02923	0	0	0	0	0	0	0														SLC13A4
GO: Molecular Function	GO:0001847	opsonin receptor activity	GeneOntologyMolecularFunction_GO:0001847_opsonin receptor activity	0	0	0	0	0	0	0	0	0	2.98349	0	0	0	0	0	0	0	0	0	0	0										NPTXR
GO: Molecular Function	GO:0015141	succinate transmembrane transporter activity	GeneOntologyMolecularFunction_GO:0015141_succinate transmembrane transporter activity	0	0	0	0	0	0	0	0	0	0	0	0	0	2.9623	0	0	0	0	0	0	0														SLC13A4
GO: Molecular Function	GO:0042328	heparan sulfate N-acetylglucosaminyltransferase activity	GeneOntologyMolecularFunction_GO:0042328_heparan sulfate N-acetylglucosaminyltransferase activity	0	0	0	0	0	0	0	0	0	2.90434	0	0	0	0	0	0	0	0	0	0	0										NDST4
GO: Biological Process	GO:0099537	trans-synaptic signaling	GeneOntologyBiologicalProcess_GO:0099537_trans-synaptic signaling	0	10	0	0	0	0	0	10	0	0	10	0	0	0	0	0	0	0	0	0	0		ADORA2A,CHAT,DRD2,DRD5,NGFR,NTRK1,PDYN,PENK,RGS9,SLC18A2,SLC5A7,SNCG,TAC1						ADORA2A,DRD1,DRD2,GPR88,MME,NTRK1,PENK,RGS9,SV2C			ADORA2A,DRD1,DRD2,GPR88,MME,NTRK1,PENK,RGS9,SLC5A7,TACR1
GO: Biological Process	GO:0007626	locomotory behavior	GeneOntologyBiologicalProcess_GO:0007626_locomotory behavior	0	10	0	0	0	0	0	10	0	0	10	0	0	0	0	0	0	0	0	0	0		ADORA2A,CHAT,DRD2,IDO1,NKX2-1,PENK,SLC18A2,SNCG						ADORA2A,DRD1,DRD2,GNG7,GPR88,PENK,PPP1R1B			ADORA2A,DRD1,DRD2,GPR88,IDO1,PBX3,PENK
GO: Biological Process	GO:0098916	anterograde trans-synaptic signaling	GeneOntologyBiologicalProcess_GO:0098916_anterograde trans-synaptic signaling	0	10	0	0	0	0	0	10	0	0	10	0	0	0	0	0	0	0	0	0	0		ADORA2A,CHAT,DRD2,DRD5,NGFR,NTRK1,PDYN,PENK,RGS9,SLC18A2,SLC5A7,SNCG,TAC1						ADORA2A,DRD1,DRD2,GPR88,MME,NTRK1,PENK,RGS9,SV2C			ADORA2A,DRD1,DRD2,GPR88,MME,NTRK1,PENK,RGS9,SLC5A7,TACR1
GO: Biological Process	GO:0007610	behavior	GeneOntologyBiologicalProcess_GO:0007610_behavior	0	10	0	0	0	0	0	10	0	0	10	0	0	0	0	0	0	0	0	0	0		ADORA2A,CHAT,DRD2,DRD5,IDO1,NKX2-1,NTRK1,PENK,SLC10A4,SLC18A2,SNCG,TAC1						ADORA2A,DRD1,DRD2,GNG7,GPR88,MME,NTRK1,PENK,PPP1R1B			ADORA2A,DACH1,DRD1,DRD2,GPR88,IDO1,MME,NTRK1,PBX3,PENK,TACR1
GO: Biological Process	GO:0014075	response to amine	GeneOntologyBiologicalProcess_GO:0014075_response to amine	0	10	0	0	0	0	0	10	0	0	10	0	0	0	0	0	0	0	0	0	0		ADORA2A,DRD2,DRD5,RGS9,SLC18A2						ADORA2A,DRD1,DRD2,PPP1R1B,RGS9			ADORA2A,DRD1,DRD2,RGS9
GO: Biological Process	GO:0001975	response to amphetamine	GeneOntologyBiologicalProcess_GO:0001975_response to amphetamine	0	10	0	0	0	0	0	10	0	0	10	0	0	0	0	0	0	0	0	0	0		ADORA2A,DRD2,DRD5,RGS9,SLC18A2						ADORA2A,DRD1,DRD2,PPP1R1B,RGS9			ADORA2A,DRD1,DRD2,RGS9
GO: Biological Process	GO:0099536	synaptic signaling	GeneOntologyBiologicalProcess_GO:0099536_synaptic signaling	0	10	0	0	0	0	0	10	0	0	10	0	0	0	0	0	0	0	0	0	0		ADORA2A,CHAT,DRD2,DRD5,NGFR,NTRK1,PDYN,PENK,RGS9,SLC18A2,SLC5A7,SNCG,TAC1						ADORA2A,DRD1,DRD2,GPR88,MME,NTRK1,PENK,RGS9,SV2C			ADORA2A,DRD1,DRD2,GPR88,MME,NTRK1,PENK,RGS9,SLC5A7,TACR1
GO: Biological Process	GO:0007268	chemical synaptic transmission	GeneOntologyBiologicalProcess_GO:0007268_chemical synaptic transmission	0	10	0	0	0	0	0	10	0	0	10	0	0	0	0	0	0	0	0	0	0		ADORA2A,CHAT,DRD2,DRD5,NGFR,NTRK1,PDYN,PENK,RGS9,SLC18A2,SLC5A7,SNCG,TAC1						ADORA2A,DRD1,DRD2,GPR88,MME,NTRK1,PENK,RGS9,SV2C			ADORA2A,DRD1,DRD2,GPR88,MME,NTRK1,PENK,RGS9,SLC5A7,TACR1
GO: Biological Process	GO:0097366	response to bronchodilator	GeneOntologyBiologicalProcess_GO:0097366_response to bronchodilator	0	10	0	0	0	0	0	10	0	0	5.79534	0	0	0	0	0	0	0	0	0	0		ADORA2A,DRD2,DRD5,RGS9,SLC18A2						ADORA2A,DRD1,DRD2,PPP1R1B,RGS9			ADORA2A,DRD1,DRD2,RGS9
GO: Biological Process	GO:1900273	positive regulation of long-term synaptic potentiation	GeneOntologyBiologicalProcess_GO:1900273_positive regulation of long-term synaptic potentiation	0	0	0	0	0	0	0	10	0	0	10	0	0	0	0	0	0	0	0	0	0								ADORA2A,DRD1,DRD2,MME			ADORA2A,DRD1,DRD2,MME
GO: Biological Process	GO:0001964	startle response	GeneOntologyBiologicalProcess_GO:0001964_startle response	0	0	0	0	0	0	0	10	0	0	10	0	0	0	0	0	0	0	0	0	0								ADORA2A,DRD1,DRD2,PENK			ADORA2A,DRD1,DRD2,PENK
GO: Biological Process	GO:0030198	extracellular matrix organization	GeneOntologyBiologicalProcess_GO:0030198_extracellular matrix organization	0	0	10	0	0	0	0	0	0	0	0	0	0	0	0	5.50808	4.12588	0	0	0	0			ABI3BP,AEBP1,CCN2,CDH1,COL1A2,COL3A1,COL8A2,CRISPLD2,CYP1B1,FBLN1,FMOD,FN1,FOXC2,LOX,SPP1													ABI3BP,ADAM8,COL24A1,COL6A1,COL6A2,COL7A1,ITGB4	ABI3BP,COL6A1,TTR
GO: Biological Process	GO:0043062	extracellular structure organization	GeneOntologyBiologicalProcess_GO:0043062_extracellular structure organization	0	0	10	0	0	0	0	0	0	0	0	0	0	0	0	4.81197	3.80902	0	0	0	0			ABI3BP,AEBP1,CCN2,CDH1,COL1A2,COL3A1,COL8A2,CRISPLD2,CYP1B1,FBLN1,FMOD,FN1,FOXC2,LOX,SPP1													ABI3BP,ADAM8,COL24A1,COL6A1,COL6A2,COL7A1,ITGB4	ABI3BP,COL6A1,TTR
GO: Biological Process	GO:0001963	synaptic transmission, dopaminergic	GeneOntologyBiologicalProcess_GO:0001963_synaptic transmission, dopaminergic	0	5.01923	0	0	0	0	0	5.79723	0	0	5.39291	0	0	0	0	0	0	0	0	0	0		ADORA2A,DRD2,DRD5,RGS9						ADORA2A,DRD1,DRD2,RGS9			ADORA2A,DRD1,DRD2,RGS9
GO: Biological Process	GO:0035094	response to nicotine	GeneOntologyBiologicalProcess_GO:0035094_response to nicotine	0	0	0	0	0	0	0	10	0	0	5.98776	0	0	0	0	0	0	0	0	0	0								DRD2,NTRK1,PENK,PPP1R1B			DRD2,NTRK1,PENK,TACR1
GO: Biological Process	GO:1900271	regulation of long-term synaptic potentiation	GeneOntologyBiologicalProcess_GO:1900271_regulation of long-term synaptic potentiation	0	0	0	0	0	0	0	10	0	0	5.88881	0	0	0	0	0	0	0	0	0	0								ADORA2A,DRD1,DRD2,MME			ADORA2A,DRD1,DRD2,MME
GO: Biological Process	GO:0001503	ossification	GeneOntologyBiologicalProcess_GO:0001503_ossification	0	0	5.76709	0	10	0	0	0	0	0	0	0	0	0	0	0	0	0	0	0	0			CCN2,COL1A2,FOXC2,IGF2,LOX,MGP,OMD,OSR1,RANBP3L,SPP1		BMP6,CCN2,FOXC2,IGF2,MGP,OMD,OSR1,RANBP3L,SPP1
GO: Biological Process	GO:0050905	neuromuscular process	GeneOntologyBiologicalProcess_GO:0050905_neuromuscular process	0	0	0	0	0	0	0	10	0	0	5.75936	0	0	0	0	0	0	0	0	0	0								ADORA2A,DRD1,DRD2,GPR88,PENK			ADORA2A,DRD1,DRD2,GPR88,PENK
GO: Biological Process	GO:0051966	regulation of synaptic transmission, glutamatergic	GeneOntologyBiologicalProcess_GO:0051966_regulation of synaptic transmission, glutamatergic	0	4.86092	0	0	0	0	0	5.63736	0	0	5.23376	0	0	0	0	0	0	0	0	0	0		ADORA2A,DRD2,NGFR,NTRK1						ADORA2A,DRD1,DRD2,NTRK1			ADORA2A,DRD1,DRD2,NTRK1
GO: Biological Process	GO:0060134	prepulse inhibition	GeneOntologyBiologicalProcess_GO:0060134_prepulse inhibition	0	0	0	0	0	0	0	10	0	0	5.69956	0	0	0	0	0	0	0	0	0	0								ADORA2A,DRD1,DRD2			ADORA2A,DRD1,DRD2
GO: Biological Process	GO:0043279	response to alkaloid	GeneOntologyBiologicalProcess_GO:0043279_response to alkaloid	0	5.41758	0	0	0	0	0	10	0	0	0	0	0	0	0	0	0	0	0	0	0		ADORA2A,DRD2,DRD5,PENK,TAC1						ADORA2A,DRD1,DRD2,PENK,PPP1R1B
GO: Biological Process	GO:0050806	positive regulation of synaptic transmission	GeneOntologyBiologicalProcess_GO:0050806_positive regulation of synaptic transmission	0	0	0	0	0	0	0	5.29319	0	0	10	0	0	0	0	0	0	0	0	0	0								ADORA2A,DRD1,DRD2,MME,NTRK1			ADORA2A,DRD1,DRD2,MME,NTRK1,TACR1
GO: Biological Process	GO:0033555	multicellular organismal response to stress	GeneOntologyBiologicalProcess_GO:0033555_multicellular organismal response to stress	0	0	0	0	0	0	0	5.24994	0	0	10	0	0	0	0	0	0	0	0	0	0								DRD1,GNG7,NTRK1,PENK			DRD1,IDO1,NTRK1,PENK,TACR1
GO: Biological Process	GO:0007611	learning or memory	GeneOntologyBiologicalProcess_GO:0007611_learning or memory	0	0	0	0	0	0	0	5.81429	0	0	5.20424	0	0	0	0	0	0	0	0	0	4.14529								DRD1,DRD2,GPR88,MME,NTRK1,PPP1R1B			DRD1,DRD2,GPR88,MME,NTRK1,TACR1										ARC,EGR2,FOS,NPAS4
GO: Biological Process	GO:0001101	response to acid chemical	GeneOntologyBiologicalProcess_GO:0001101_response to acid chemical	0	0	10	0	5.08974	0	0	0	0	0	0	0	0	0	0	0	0	0	0	0	0			ACER2,ALDH1A2,CCN2,CDH1,COL1A2,COL3A1,CYBB,GJB2,OSR1,SLC22A6,WNT6		ALDH1A2,BMP6,CCN2,CDH1,OSR1,SLC22A6,WNT2
GO: Biological Process	GO:0035813	regulation of renal sodium excretion	GeneOntologyBiologicalProcess_GO:0035813_regulation of renal sodium excretion	0	4.74246	0	0	0	0	0	0	0	0	5.02153	0	0	0	0	0	0	4.97773	0	0	0		ADORA2A,DRD2,TAC1									ADORA2A,DRD2,TACR1							AVP,AVPR1A,OXT
GO: Biological Process	GO:0035239	tube morphogenesis	GeneOntologyBiologicalProcess_GO:0035239_tube morphogenesis	0	0	10	0	4.66494	0	0	0	0	0	0	0	0	0	0	0	0	0	0	0	0			ALDH1A2,ANPEP,ANXA1,CCN2,CDH1,COL3A1,COL8A2,CYBB,CYP1B1,FN1,FOXC2,IGF2,LEPR,LOX,MGP,OSR1,TFAP2B,WNT6,XDH		ALDH1A2,CCN2,CDH1,FOXC2,IGF2,ISL1,MGP,OSR1,SPHK1,WNT2
GO: Biological Process	GO:0035812	renal sodium excretion	GeneOntologyBiologicalProcess_GO:0035812_renal sodium excretion	0	4.65038	0	0	0	0	0	0	0	0	4.92922	0	0	0	0	0	0	4.88545	0	0	0		ADORA2A,DRD2,TAC1									ADORA2A,DRD2,TACR1							AVP,AVPR1A,OXT
GO: Biological Process	GO:0009410	response to xenobiotic stimulus	GeneOntologyBiologicalProcess_GO:0009410_response to xenobiotic stimulus	0	5.78708	0	0	0	0	0	5.79055	0	0	0	0	0	0	0	0	0	0	0	0	0		ADORA2A,DRD2,DRD5,PENK,RGS9,SLC18A2,TAC1						ADORA2A,DRD1,DRD2,PENK,PPP1R1B,RGS9
GO: Biological Process	GO:0035815	positive regulation of renal sodium excretion	GeneOntologyBiologicalProcess_GO:0035815_positive regulation of renal sodium excretion	0	5.50302	0	0	0	0	0	0	0	0	5.78344	0	0	0	0	0	0	0	0	0	0		ADORA2A,DRD2,TAC1									ADORA2A,DRD2,TACR1
GO: Biological Process	GO:0042340	keratan sulfate catabolic process	GeneOntologyBiologicalProcess_GO:0042340_keratan sulfate catabolic process	0	0	5.14075	0	5.8364	0	0	0	0	0	0	0	0	0	0	0	0	0	0	0	0			FMOD,OGN,OMD		FMOD,OGN,OMD
GO: Biological Process	GO:0050890	cognition	GeneOntologyBiologicalProcess_GO:0050890_cognition	0	0	0	0	0	0	0	5.51574	0	0	4.91013	0	0	0	0	0	0	0	0	0	0								DRD1,DRD2,GPR88,MME,NTRK1,PPP1R1B			DRD1,DRD2,GPR88,MME,NTRK1,TACR1
GO: Biological Process	GO:0042711	maternal behavior	GeneOntologyBiologicalProcess_GO:0042711_maternal behavior	0	0	0	4.67334	0	0	0	0	0	0	0	0	0	0	0	0	0	5.73945	0	0	0				NPAS1,OXT														AVP,AVPR1A,OXT
GO: Biological Process	GO:0045187	regulation of circadian sleep/wake cycle, sleep	GeneOntologyBiologicalProcess_GO:0045187_regulation of circadian sleep/wake cycle, sleep	0	0	0	0	0	0	0	5.32142	0	0	5.02153	0	0	0	0	0	0	0	0	0	0								ADORA2A,DRD1,DRD2			ADORA2A,DRD1,DRD2
GO: Biological Process	GO:0050795	regulation of behavior	GeneOntologyBiologicalProcess_GO:0050795_regulation of behavior	0	0	0	0	0	0	0	5.35706	0	0	4.9549	0	0	0	0	0	0	0	0	0	0								ADORA2A,DRD1,DRD2,PENK			ADORA2A,DRD1,DRD2,PENK
GO: Biological Process	GO:0031214	biomineral tissue development	GeneOntologyBiologicalProcess_GO:0031214_biomineral tissue development	0	0	5.69499	0	4.61567	0	0	0	0	0	0	0	0	0	0	0	0	0	0	0	0			COL1A2,LOX,MGP,OMD,OSR1,SPP1,WNT6		BMP6,MGP,OMD,OSR1,SPP1
GO: Biological Process	GO:0110148	biomineralization	GeneOntologyBiologicalProcess_GO:0110148_biomineralization	0	0	5.69499	0	4.61567	0	0	0	0	0	0	0	0	0	0	0	0	0	0	0	0			COL1A2,LOX,MGP,OMD,OSR1,SPP1,WNT6		BMP6,MGP,OMD,OSR1,SPP1
GO: Biological Process	GO:0060746	parental behavior	GeneOntologyBiologicalProcess_GO:0060746_parental behavior	0	0	0	4.61908	0	0	0	0	0	0	0	0	0	0	0	0	0	5.65558	0	0	0				NPAS1,OXT														AVP,AVPR1A,OXT
GO: Biological Process	GO:0009636	response to toxic substance	GeneOntologyBiologicalProcess_GO:0009636_response to toxic substance	0	0	0	0	0	0	0	5.41782	0	0	4.71417	0	0	0	0	0	0	0	0	0	0								ADORA2A,DRD1,DRD2,NTRK1,PENK,PPP1R1B,RGS9			ADORA2A,DRD1,DRD2,NTRK1,PENK,RGS9,TACR1
GO: Biological Process	GO:0050802	circadian sleep/wake cycle, sleep	GeneOntologyBiologicalProcess_GO:0050802_circadian sleep/wake cycle, sleep	0	0	0	0	0	0	0	5.18505	0	0	4.88545	0	0	0	0	0	0	0	0	0	0								ADORA2A,DRD1,DRD2			ADORA2A,DRD1,DRD2
GO: Biological Process	GO:0072347	response to anesthetic	GeneOntologyBiologicalProcess_GO:0072347_response to anesthetic	0	4.62059	0	0	0	0	0	5.39435	0	0	0	0	0	0	0	0	0	0	0	0	0		DRD2,DRD5,PENK,TAC1						DRD1,DRD2,PENK,PPP1R1B
GO: Biological Process	GO:0048514	blood vessel morphogenesis	GeneOntologyBiologicalProcess_GO:0048514_blood vessel morphogenesis	0	0	10	0	0	0	0	0	0	0	0	0	0	0	0	0	0	0	0	0	0			ANPEP,ANXA1,CCN2,COL3A1,COL8A2,CYBB,CYP1B1,FN1,FOXC2,IGF2,LEPR,LOX,TFAP2B,XDH
GO: Biological Process	GO:0006835	dicarboxylic acid transport	GeneOntologyBiologicalProcess_GO:0006835_dicarboxylic acid transport	0	0	0	0	0	0	0	0	0	0	0	0	0	0	0	0	0	10	0	0	0																		AVP,AVPR1A,FOLR1,SLC13A4,SLC17A6
GO: Biological Process	GO:0001501	skeletal system development	GeneOntologyBiologicalProcess_GO:0001501_skeletal system development	0	0	10	0	0	0	0	0	0	0	0	0	0	0	0	0	0	0	0	0	0			ALX4,CCN2,COL1A2,COL3A1,EFEMP1,FOXC2,IGF2,LOX,MGP,OSR1,RANBP3L,TBX15,WFIKKN2
GO: Biological Process	GO:0060180	female mating behavior	GeneOntologyBiologicalProcess_GO:0060180_female mating behavior	0	0	0	0	0	0	0	0	0	0	0	0	0	0	0	0	0	10	0	0	0																		AVP,AVPR1A,OXT
GO: Biological Process	GO:0032224	positive regulation of synaptic transmission, cholinergic	GeneOntologyBiologicalProcess_GO:0032224_positive regulation of synaptic transmission, cholinergic	0	10	0	0	0	0	0	0	0	0	0	0	0	0	0	0	0	0	0	0	0		ADORA2A,NGFR,TAC1
GO: Biological Process	GO:0002125	maternal aggressive behavior	GeneOntologyBiologicalProcess_GO:0002125_maternal aggressive behavior	0	0	0	0	0	0	0	0	0	0	0	0	0	0	0	0	0	10	0	0	0																		AVP,AVPR1A,OXT
GO: Biological Process	GO:0052547	regulation of peptidase activity	GeneOntologyBiologicalProcess_GO:0052547_regulation of peptidase activity	0	0	10	0	0	0	0	0	0	0	0	0	0	0	0	0	0	0	0	0	0			ACER2,CCN2,CDH1,FBLN1,FN1,GRIN2B,ITIH2,SERPING1,TFAP2B,WFIKKN2,XDH
GO: Biological Process	GO:0072359	circulatory system development	GeneOntologyBiologicalProcess_GO:0072359_circulatory system development	0	0	10	0	0	0	0	0	0	0	0	0	0	0	0	0	0	0	0	0	0			ALDH1A2,ANPEP,ANXA1,CCN2,COL1A2,COL3A1,COL8A2,CYBB,CYP1B1,FN1,FOXC2,IGF2,LEPR,LOX,OSR1,TFAP2B,XDH
GO: Biological Process	GO:0035295	tube development	GeneOntologyBiologicalProcess_GO:0035295_tube development	0	0	10	0	0	0	0	0	0	0	0	0	0	0	0	0	0	0	0	0	0			ALDH1A2,ALX4,ANPEP,ANXA1,CCN2,CDH1,COL3A1,COL8A2,CRISPLD2,CYBB,CYP1B1,FN1,FOXC2,GJB2,IGF2,LEPR,LOX,MGP,OSR1,TFAP2B,WNT6,XDH
GO: Biological Process	GO:0001944	vasculature development	GeneOntologyBiologicalProcess_GO:0001944_vasculature development	0	0	10	0	0	0	0	0	0	0	0	0	0	0	0	0	0	0	0	0	0			ALDH1A2,ANPEP,ANXA1,CCN2,COL1A2,COL3A1,COL8A2,CYBB,CYP1B1,FN1,FOXC2,IGF2,LEPR,LOX,OSR1,TFAP2B,XDH
GO: Biological Process	GO:0030199	collagen fibril organization	GeneOntologyBiologicalProcess_GO:0030199_collagen fibril organization	0	0	10	0	0	0	0	0	0	0	0	0	0	0	0	0	0	0	0	0	0			AEBP1,COL1A2,COL3A1,CYP1B1,FMOD,FOXC2,LOX
GO: Biological Process	GO:0001568	blood vessel development	GeneOntologyBiologicalProcess_GO:0001568_blood vessel development	0	0	10	0	0	0	0	0	0	0	0	0	0	0	0	0	0	0	0	0	0			ALDH1A2,ANPEP,ANXA1,CCN2,COL1A2,COL3A1,COL8A2,CYBB,CYP1B1,FN1,FOXC2,IGF2,LEPR,LOX,OSR1,TFAP2B,XDH
GO: Biological Process	GO:0035136	forelimb morphogenesis	GeneOntologyBiologicalProcess_GO:0035136_forelimb morphogenesis	0	0	10	0	0	0	0	0	0	0	0	0	0	0	0	0	0	0	0	0	0			ALDH1A2,ALX4,CRABP2,OSR1,TFAP2B
GO: Biological Process	GO:0009611	response to wounding	GeneOntologyBiologicalProcess_GO:0009611_response to wounding	0	0	10	0	0	0	0	0	0	0	0	0	0	0	0	0	0	0	0	0	0			ANXA1,CCN2,COL1A2,COL3A1,F13A1,FBLN1,FN1,FOXC2,LOX,MYOF,SERPING1,SPP1,THBD
GO: Biological Process	GO:0051970	negative regulation of transmission of nerve impulse	GeneOntologyBiologicalProcess_GO:0051970_negative regulation of transmission of nerve impulse	0	0	0	0	0	0	0	0	0	0	0	0	0	0	0	0	0	10	0	0	0																		AVP,AVPR1A,HCRT
GO: Biological Process	GO:0002118	aggressive behavior	GeneOntologyBiologicalProcess_GO:0002118_aggressive behavior	0	0	0	0	0	0	0	0	0	0	0	0	0	0	0	0	0	10	0	0	0																		AVP,AVPR1A,OXT
GO: Biological Process	GO:0045924	regulation of female receptivity	GeneOntologyBiologicalProcess_GO:0045924_regulation of female receptivity	0	0	0	0	0	0	0	0	0	0	0	0	0	0	0	0	0	10	0	0	0																		AVP,AVPR1A,OXT
GO: Biological Process	GO:0042749	regulation of circadian sleep/wake cycle	GeneOntologyBiologicalProcess_GO:0042749_regulation of circadian sleep/wake cycle	0	0	0	0	0	0	0	5.14264	0	0	4.84313	0	0	0	0	0	0	0	0	0	0								ADORA2A,DRD1,DRD2			ADORA2A,DRD1,DRD2
GO: Biological Process	GO:0060291	long-term synaptic potentiation	GeneOntologyBiologicalProcess_GO:0060291_long-term synaptic potentiation	0	0	0	0	0	0	0	5.14928	0	0	4.74836	0	0	0	0	0	0	0	0	0	0								ADORA2A,DRD1,DRD2,MME			ADORA2A,DRD1,DRD2,MME
GO: Biological Process	GO:0035249	synaptic transmission, glutamatergic	GeneOntologyBiologicalProcess_GO:0035249_synaptic transmission, glutamatergic	0	0	0	0	0	0	0	5.11703	0	0	4.71632	0	0	0	0	0	0	0	0	0	0								ADORA2A,DRD1,DRD2,NTRK1			ADORA2A,DRD1,DRD2,NTRK1
GO: Biological Process	GO:0022410	circadian sleep/wake cycle process	GeneOntologyBiologicalProcess_GO:0022410_circadian sleep/wake cycle process	0	0	0	0	0	0	0	5.06181	0	0	4.7625	0	0	0	0	0	0	0	0	0	0								ADORA2A,DRD1,DRD2			ADORA2A,DRD1,DRD2
GO: Biological Process	GO:0050804	modulation of chemical synaptic transmission	GeneOntologyBiologicalProcess_GO:0050804_modulation of chemical synaptic transmission	0	5.31408	0	4.24147	0	0	0	0	0	0	0	0	0	0	0	0	0	0	0	0	0		ADORA2A,CHAT,DRD2,DRD5,NGFR,NTRK1,SNCG,TAC1		NGFR,NPAS4,NTRK1,OXT
GO: Biological Process	GO:0099177	regulation of trans-synaptic signaling	GeneOntologyBiologicalProcess_GO:0099177_regulation of trans-synaptic signaling	0	5.30816	0	4.23833	0	0	0	0	0	0	0	0	0	0	0	0	0	0	0	0	0		ADORA2A,CHAT,DRD2,DRD5,NGFR,NTRK1,SNCG,TAC1		NGFR,NPAS4,NTRK1,OXT
GO: Biological Process	GO:0042745	circadian sleep/wake cycle	GeneOntologyBiologicalProcess_GO:0042745_circadian sleep/wake cycle	0	0	0	0	0	0	0	4.91402	0	0	4.6151	0	0	0	0	0	0	0	0	0	0								ADORA2A,DRD1,DRD2			ADORA2A,DRD1,DRD2
GO: Biological Process	GO:0051968	positive regulation of synaptic transmission, glutamatergic	GeneOntologyBiologicalProcess_GO:0051968_positive regulation of synaptic transmission, glutamatergic	0	0	0	0	0	0	0	4.91402	0	0	4.6151	0	0	0	0	0	0	0	0	0	0								ADORA2A,DRD1,NTRK1			ADORA2A,DRD1,NTRK1
GO: Biological Process	GO:0044062	regulation of excretion	GeneOntologyBiologicalProcess_GO:0044062_regulation of excretion	0	0	0	0	0	0	0	0	0	0	4.7625	0	0	0	0	0	0	4.71879	0	0	0											ADORA2A,DRD2,TACR1							AVP,AVPR1A,OXT
GO: Biological Process	GO:0071869	response to catecholamine	GeneOntologyBiologicalProcess_GO:0071869_response to catecholamine	0	0	0	0	0	0	0	4.93568	0	0	4.53621	0	0	0	0	0	0	0	0	0	0								DRD1,DRD2,PENK,RGS9			DRD1,DRD2,PENK,RGS9
GO: Biological Process	GO:0071867	response to monoamine	GeneOntologyBiologicalProcess_GO:0071867_response to monoamine	0	0	0	0	0	0	0	4.93568	0	0	4.53621	0	0	0	0	0	0	0	0	0	0								DRD1,DRD2,PENK,RGS9			DRD1,DRD2,PENK,RGS9
GO: Biological Process	GO:0048520	positive regulation of behavior	GeneOntologyBiologicalProcess_GO:0048520_positive regulation of behavior	0	0	0	0	0	0	0	4.8796	0	0	4.58077	0	0	0	0	0	0	0	0	0	0								ADORA2A,DRD1,PENK			ADORA2A,DRD1,PENK
GO: Biological Process	GO:0055074	calcium ion homeostasis	GeneOntologyBiologicalProcess_GO:0055074_calcium ion homeostasis	0	0	0	0	0	0	0	0	0	0	0	0	0	0	0	0	0	5.93033	0	0	0																		AVP,AVPR1A,CALB2,HCRT,KL,OXT,PMCH,TRHR
GO: Biological Process	GO:0007631	feeding behavior	GeneOntologyBiologicalProcess_GO:0007631_feeding behavior	0	0	0	0	0	0	0	0	0	0	5.904	0	0	0	0	0	0	0	0	0	0											ADORA2A,DACH1,DRD1,DRD2,TACR1
GO: Biological Process	GO:0070327	thyroid hormone transport	GeneOntologyBiologicalProcess_GO:0070327_thyroid hormone transport	0	0	0	0	0	0	0	0	0	0	0	0	0	0	0	0	5.86051	0	0	0	0																	CRYM,TTR
GO: Biological Process	GO:0009314	response to radiation	GeneOntologyBiologicalProcess_GO:0009314_response to radiation	0	0	0	0	0	0	0	5.84041	0	0	0	0	0	0	0	0	0	0	0	0	0								DRD1,DRD2,GPR88,MME,NTRK1,PENK,PPP1R1B
GO: Biological Process	GO:0043084	penile erection	GeneOntologyBiologicalProcess_GO:0043084_penile erection	0	0	0	0	0	0	0	0	0	0	0	0	0	0	0	0	0	5.73945	0	0	0																		AVP,AVPR1A,OXT
GO: Biological Process	GO:0072507	divalent inorganic cation homeostasis	GeneOntologyBiologicalProcess_GO:0072507_divalent inorganic cation homeostasis	0	0	0	0	0	0	0	0	0	0	0	0	0	0	0	0	0	5.67671	0	0	0																		AVP,AVPR1A,CALB2,HCRT,KL,OXT,PMCH,TRHR
GO: Biological Process	GO:0006836	neurotransmitter transport	GeneOntologyBiologicalProcess_GO:0006836_neurotransmitter transport	0	5.67231	0	0	0	0	0	0	0	0	0	0	0	0	0	0	0	0	0	0	0		ADORA2A,CHAT,DRD2,SLC10A4,SLC18A2,SLC5A7,SNCG
GO: Biological Process	GO:0044706	multi-multicellular organism process	GeneOntologyBiologicalProcess_GO:0044706_multi-multicellular organism process	0	0	5.63311	0	0	0	0	0	0	0	0	0	0	0	0	0	0	0	0	0	0			CDH1,DKKL1,ENDOU,FBLN1,GJB2,SPP1,TFCP2L1,THBD
GO: Biological Process	GO:0007269	neurotransmitter secretion	GeneOntologyBiologicalProcess_GO:0007269_neurotransmitter secretion	0	5.61463	0	0	0	0	0	0	0	0	0	0	0	0	0	0	0	0	0	0	0		ADORA2A,CHAT,DRD2,SLC18A2,SLC5A7,SNCG
GO: Biological Process	GO:0099643	signal release from synapse	GeneOntologyBiologicalProcess_GO:0099643_signal release from synapse	0	5.61463	0	0	0	0	0	0	0	0	0	0	0	0	0	0	0	0	0	0	0		ADORA2A,CHAT,DRD2,SLC18A2,SLC5A7,SNCG
GO: Biological Process	GO:0051480	regulation of cytosolic calcium ion concentration	GeneOntologyBiologicalProcess_GO:0051480_regulation of cytosolic calcium ion concentration	0	0	0	0	0	0	0	0	0	0	0	0	0	0	0	0	0	5.60479	0	0	0																		AVP,AVPR1A,CALB2,HCRT,OXT,PMCH,TRHR
GO: Biological Process	GO:0014047	glutamate secretion	GeneOntologyBiologicalProcess_GO:0014047_glutamate secretion	5.58039	0	0	0	0	0	0	0	0	0	0	0	0	0	0	0	0	0	0	0	0	AVP,BDNF,GRIN2B,SLC17A7
GO: Biological Process	GO:0032222	regulation of synaptic transmission, cholinergic	GeneOntologyBiologicalProcess_GO:0032222_regulation of synaptic transmission, cholinergic	0	5.50302	0	0	0	0	0	0	0	0	0	0	0	0	0	0	0	0	0	0	0		ADORA2A,NGFR,TAC1
GO: Biological Process	GO:0003414	chondrocyte morphogenesis involved in endochondral bone morphogenesis	GeneOntologyBiologicalProcess_GO:0003414_chondrocyte morphogenesis involved in endochondral bone morphogenesis	0	0	0	0	0	0	0	0	0	0	0	0	0	0	0	5.49319	0	0	0	0	0																COL6A1,COL6A2,COL7A1
GO: Biological Process	GO:0003429	growth plate cartilage chondrocyte morphogenesis	GeneOntologyBiologicalProcess_GO:0003429_growth plate cartilage chondrocyte morphogenesis	0	0	0	0	0	0	0	0	0	0	0	0	0	0	0	5.49319	0	0	0	0	0																COL6A1,COL6A2,COL7A1
GO: Biological Process	GO:0090171	chondrocyte morphogenesis	GeneOntologyBiologicalProcess_GO:0090171_chondrocyte morphogenesis	0	0	0	0	0	0	0	0	0	0	0	0	0	0	0	5.49319	0	0	0	0	0																COL6A1,COL6A2,COL7A1
GO: Biological Process	GO:0048148	behavioral response to cocaine	GeneOntologyBiologicalProcess_GO:0048148_behavioral response to cocaine	0	0	0	0	0	0	0	5.47401	0	0	0	0	0	0	0	0	0	0	0	0	0								DRD1,DRD2,PPP1R1B
GO: Biological Process	GO:0007271	synaptic transmission, cholinergic	GeneOntologyBiologicalProcess_GO:0007271_synaptic transmission, cholinergic	0	5.41985	0	0	0	0	0	0	0	0	0	0	0	0	0	0	0	0	0	0	0		ADORA2A,NGFR,SLC5A7,TAC1
GO: Biological Process	GO:0003422	growth plate cartilage morphogenesis	GeneOntologyBiologicalProcess_GO:0003422_growth plate cartilage morphogenesis	0	0	0	0	0	0	0	0	0	0	0	0	0	0	0	5.41905	0	0	0	0	0																COL6A1,COL6A2,COL7A1
GO: Biological Process	GO:0060359	response to ammonium ion	GeneOntologyBiologicalProcess_GO:0060359_response to ammonium ion	0	0	0	0	0	0	0	5.41319	0	0	0	0	0	0	0	0	0	0	0	0	0								DRD1,DRD2,PENK,PPP1R1B,RGS9
GO: Biological Process	GO:0007625	grooming behavior	GeneOntologyBiologicalProcess_GO:0007625_grooming behavior	0	0	0	0	0	0	0	0	0	0	0	0	0	0	0	0	0	5.36605	0	0	0																		AVP,AVPR1A,OXT
GO: Biological Process	GO:0042060	wound healing	GeneOntologyBiologicalProcess_GO:0042060_wound healing	0	0	5.32525	0	0	0	0	0	0	0	0	0	0	0	0	0	0	0	0	0	0			ANXA1,COL1A2,COL3A1,F13A1,FBLN1,FN1,FOXC2,LOX,MYOF,SERPING1,THBD
GO: Biological Process	GO:0015696	ammonium transport	GeneOntologyBiologicalProcess_GO:0015696_ammonium transport	0	5.32155	0	0	0	0	0	0	0	0	0	0	0	0	0	0	0	0	0	0	0		ADORA2A,DRD2,SLC18A2,SLC5A7,SNCG
GO: Biological Process	GO:0051969	regulation of transmission of nerve impulse	GeneOntologyBiologicalProcess_GO:0051969_regulation of transmission of nerve impulse	0	0	0	0	0	0	0	0	0	0	0	0	0	0	0	0	0	5.24259	0	0	0																		AVP,AVPR1A,HCRT
GO: Biological Process	GO:0007423	sensory organ development	GeneOntologyBiologicalProcess_GO:0007423_sensory organ development	0	0	5.21966	0	0	0	0	0	0	0	0	0	0	0	0	0	0	0	0	0	0			ALDH1A2,CDH1,COL8A2,CYP1B1,EFEMP1,FOXC2,GJB2,GRIN2B,OSR1,TFAP2B,WNT6
GO: Biological Process	GO:0048646	anatomical structure formation involved in morphogenesis	GeneOntologyBiologicalProcess_GO:0048646_anatomical structure formation involved in morphogenesis	0	0	5.21598	0	0	0	0	0	0	0	0	0	0	0	0	0	0	0	0	0	0			ALDH1A2,ANPEP,ANXA1,CCN2,CDH1,COL8A2,CYBB,CYP1B1,FN1,FOXC2,IGF2,LEPR,MYOF,OSR1,TFAP2B,WNT6
GO: Biological Process	GO:0050801	ion homeostasis	GeneOntologyBiologicalProcess_GO:0050801_ion homeostasis	0	0	0	0	0	0	0	0	0	0	0	0	0	0	0	0	0	5.21356	0	0	0																		AVP,AVPR1A,CALB2,HCRT,KL,MYOC,OXT,PMCH,TRHR
GO: Biological Process	GO:0035115	embryonic forelimb morphogenesis	GeneOntologyBiologicalProcess_GO:0035115_embryonic forelimb morphogenesis	0	0	5.19428	0	0	0	0	0	0	0	0	0	0	0	0	0	0	0	0	0	0			ALDH1A2,ALX4,CRABP2,OSR1
GO: Biological Process	GO:0023061	signal release	GeneOntologyBiologicalProcess_GO:0023061_signal release	0	5.18095	0	0	0	0	0	0	0	0	0	0	0	0	0	0	0	0	0	0	0		ADORA2A,CHAT,DRD2,ISL1,SLC18A2,SLC5A7,SNCG,TAC1
GO: Biological Process	GO:0048762	mesenchymal cell differentiation	GeneOntologyBiologicalProcess_GO:0048762_mesenchymal cell differentiation	0	0	0	0	5.17999	0	0	0	0	0	0	0	0	0	0	0	0	0	0	0	0					ALDH1A2,FOXC2,ISL1,OSR1,RANBP3L,WNT2
GO: Biological Process	GO:0051412	response to corticosterone	GeneOntologyBiologicalProcess_GO:0051412_response to corticosterone	0	0	0	0	0	5.16622	0	0	0	0	0	0	0	0	0	0	0	0	0	0	0						FOS,NPAS4
GO: Biological Process	GO:0007565	female pregnancy	GeneOntologyBiologicalProcess_GO:0007565_female pregnancy	0	0	5.12011	0	0	0	0	0	0	0	0	0	0	0	0	0	0	0	0	0	0			CDH1,ENDOU,FBLN1,GJB2,SPP1,TFCP2L1,THBD
GO: Biological Process	GO:0003418	growth plate cartilage chondrocyte differentiation	GeneOntologyBiologicalProcess_GO:0003418_growth plate cartilage chondrocyte differentiation	0	0	0	0	0	0	0	0	0	0	0	0	0	0	0	5.10158	0	0	0	0	0																COL6A1,COL6A2,COL7A1
GO: Biological Process	GO:0003433	chondrocyte development involved in endochondral bone morphogenesis	GeneOntologyBiologicalProcess_GO:0003433_chondrocyte development involved in endochondral bone morphogenesis	0	0	0	0	0	0	0	0	0	0	0	0	0	0	0	5.10158	0	0	0	0	0																COL6A1,COL6A2,COL7A1
GO: Biological Process	GO:0009887	animal organ morphogenesis	GeneOntologyBiologicalProcess_GO:0009887_animal organ morphogenesis	0	0	5.06166	0	0	0	0	0	0	0	0	0	0	0	0	0	0	0	0	0	0			ALDH1A2,ALX4,CCN2,CDH1,COL1A2,COL3A1,COL8A2,EFEMP1,FOXC2,IGF2,MGP,OSR1,TBX15,TFAP2B,WNT6
GO: Biological Process	GO:0043278	response to morphine	GeneOntologyBiologicalProcess_GO:0043278_response to morphine	0	0	0	0	0	0	0	4.98578	0	0	0	0	0	0	0	0	0	0	0	0	0								DRD2,PENK,PPP1R1B
GO: Biological Process	GO:0001505	regulation of neurotransmitter levels	GeneOntologyBiologicalProcess_GO:0001505_regulation of neurotransmitter levels	0	4.97724	0	0	0	0	0	0	0	0	0	0	0	0	0	0	0	0	0	0	0		ADORA2A,CHAT,DRD2,PRIMA1,SLC18A2,SLC5A7,SNCG
GO: Biological Process	GO:1904235	regulation of substrate-dependent cell migration, cell attachment to substrate	GeneOntologyBiologicalProcess_GO:1904235_regulation of substrate-dependent cell migration, cell attachment to substrate	0	0	4.9746	0	0	0	0	0	0	0	0	0	0	0	0	0	0	0	0	0	0			FBLN1,FN1
GO: Biological Process	GO:1904237	positive regulation of substrate-dependent cell migration, cell attachment to substrate	GeneOntologyBiologicalProcess_GO:1904237_positive regulation of substrate-dependent cell migration, cell attachment to substrate	0	0	4.9746	0	0	0	0	0	0	0	0	0	0	0	0	0	0	0	0	0	0			FBLN1,FN1
GO: Biological Process	GO:0071229	cellular response to acid chemical	GeneOntologyBiologicalProcess_GO:0071229_cellular response to acid chemical	0	0	4.95771	0	0	0	0	0	0	0	0	0	0	0	0	0	0	0	0	0	0			ALDH1A2,CDH1,COL1A2,COL3A1,CYBB,OSR1,WNT6
GO: Biological Process	GO:0014072	response to isoquinoline alkaloid	GeneOntologyBiologicalProcess_GO:0014072_response to isoquinoline alkaloid	0	0	0	0	0	0	0	4.9494	0	0	0	0	0	0	0	0	0	0	0	0	0								DRD2,PENK,PPP1R1B
GO: Biological Process	GO:0007620	copulation	GeneOntologyBiologicalProcess_GO:0007620_copulation	0	0	0	0	0	0	0	0	0	0	0	0	0	0	0	0	0	4.93075	0	0	0																		AVP,AVPR1A,OXT
GO: Biological Process	GO:0006874	cellular calcium ion homeostasis	GeneOntologyBiologicalProcess_GO:0006874_cellular calcium ion homeostasis	0	0	0	0	0	0	0	0	0	0	0	0	0	0	0	0	0	4.9273	0	0	0																		AVP,AVPR1A,CALB2,HCRT,OXT,PMCH,TRHR
GO: Biological Process	GO:0055065	metal ion homeostasis	GeneOntologyBiologicalProcess_GO:0055065_metal ion homeostasis	0	0	0	0	0	0	0	0	0	0	0	0	0	0	0	0	0	4.92123	0	0	0																		AVP,AVPR1A,CALB2,HCRT,KL,OXT,PMCH,TRHR
GO: Biological Process	GO:0015800	acidic amino acid transport	GeneOntologyBiologicalProcess_GO:0015800_acidic amino acid transport	4.9165	0	0	0	0	0	0	0	0	0	0	0	0	0	0	0	0	0	0	0	0	AVP,BDNF,GRIN2B,SLC17A7
GO: Biological Process	GO:0007167	enzyme linked receptor protein signaling pathway	GeneOntologyBiologicalProcess_GO:0007167_enzyme linked receptor protein signaling pathway	0	0	4.87906	0	0	0	0	0	0	0	0	0	0	0	0	0	0	0	0	0	0			CCN2,COL1A2,COL3A1,CYBB,EFEMP1,FMOD,FOXC2,GRIN2B,IGF2,LOX,MYOF,TFAP2B,WFIKKN2,XDH
GO: Biological Process	GO:0032849	positive regulation of cellular pH reduction	GeneOntologyBiologicalProcess_GO:0032849_positive regulation of cellular pH reduction	0	0	0	0	0	0	0	0	0	0	0	0	0	0	0	0	0	4.86264	0	0	0																		AVP,AVPR1A
GO: Biological Process	GO:0007621	negative regulation of female receptivity	GeneOntologyBiologicalProcess_GO:0007621_negative regulation of female receptivity	0	0	0	0	0	0	0	0	0	0	0	0	0	0	0	0	0	4.86264	0	0	0																		AVP,AVPR1A
GO: Biological Process	GO:0060536	cartilage morphogenesis	GeneOntologyBiologicalProcess_GO:0060536_cartilage morphogenesis	0	0	0	0	0	0	0	0	0	0	0	0	0	0	0	4.84745	0	0	0	0	0																COL6A1,COL6A2,COL7A1
GO: Biological Process	GO:0007617	mating behavior	GeneOntologyBiologicalProcess_GO:0007617_mating behavior	0	0	0	0	0	0	0	0	0	0	0	0	0	0	0	0	0	4.8417	0	0	0																		AVP,AVPR1A,OXT
GO: Biological Process	GO:0052548	regulation of endopeptidase activity	GeneOntologyBiologicalProcess_GO:0052548_regulation of endopeptidase activity	0	0	4.80772	0	0	0	0	0	0	0	0	0	0	0	0	0	0	0	0	0	0			ACER2,CCN2,CDH1,GRIN2B,ITIH2,SERPING1,TFAP2B,WFIKKN2,XDH
GO: Biological Process	GO:0051385	response to mineralocorticoid	GeneOntologyBiologicalProcess_GO:0051385_response to mineralocorticoid	0	0	0	0	0	4.80752	0	0	0	0	0	0	0	0	0	0	0	0	0	0	0						FOS,NPAS4
GO: Biological Process	GO:0015850	organic hydroxy compound transport	GeneOntologyBiologicalProcess_GO:0015850_organic hydroxy compound transport	0	4.80315	0	0	0	0	0	0	0	0	0	0	0	0	0	0	0	0	0	0	0		ADORA2A,DRD2,SLC10A4,SLC18A2,SNCG,TAC1
GO: Biological Process	GO:0031645	negative regulation of nervous system process	GeneOntologyBiologicalProcess_GO:0031645_negative regulation of nervous system process	0	0	0	0	0	0	0	0	0	0	0	0	0	0	0	0	0	4.7994	0	0	0																		AVP,AVPR1A,HCRT
GO: Biological Process	GO:0008217	regulation of blood pressure	GeneOntologyBiologicalProcess_GO:0008217_regulation of blood pressure	0	0	0	0	0	0	0	0	0	0	0	0	0	0	0	0	0	4.79638	0	0	0																		AVP,AVPR1A,KL,OXT,PMCH
GO: Biological Process	GO:0007204	positive regulation of cytosolic calcium ion concentration	GeneOntologyBiologicalProcess_GO:0007204_positive regulation of cytosolic calcium ion concentration	0	0	0	0	0	0	0	0	0	0	0	0	0	0	0	0	0	4.78226	0	0	0																		AVP,AVPR1A,HCRT,OXT,PMCH,TRHR
GO: Biological Process	GO:0050678	regulation of epithelial cell proliferation	GeneOntologyBiologicalProcess_GO:0050678_regulation of epithelial cell proliferation	0	0	0	0	4.76647	0	0	0	0	0	0	0	0	0	0	0	0	0	0	0	0					ALDH1A2,BMP6,CDH1,IGF2,ISL1,OSR1,WNT2
GO: Biological Process	GO:0003413	chondrocyte differentiation involved in endochondral bone morphogenesis	GeneOntologyBiologicalProcess_GO:0003413_chondrocyte differentiation involved in endochondral bone morphogenesis	0	0	0	0	0	0	0	0	0	0	0	0	0	0	0	4.75846	0	0	0	0	0																COL6A1,COL6A2,COL7A1
GO: Biological Process	GO:0007186	G protein-coupled receptor signaling pathway	GeneOntologyBiologicalProcess_GO:0007186_G protein-coupled receptor signaling pathway	0	0	0	0	0	0	0	4.75302	0	0	0	0	0	0	0	0	0	0	0	0	0								ADORA2A,DRD1,DRD2,GNG7,GPR6,GPR88,PDE10A,PENK,RGS9
GO: Biological Process	GO:0072503	cellular divalent inorganic cation homeostasis	GeneOntologyBiologicalProcess_GO:0072503_cellular divalent inorganic cation homeostasis	0	0	0	0	0	0	0	0	0	0	0	0	0	0	0	0	0	4.74573	0	0	0																		AVP,AVPR1A,CALB2,HCRT,OXT,PMCH,TRHR
GO: Biological Process	GO:0030431	sleep	GeneOntologyBiologicalProcess_GO:0030431_sleep	0	0	0	0	0	0	0	4.72017	0	0	0	0	0	0	0	0	0	0	0	0	0								ADORA2A,DRD1,DRD2
GO: Biological Process	GO:0046942	carboxylic acid transport	GeneOntologyBiologicalProcess_GO:0046942_carboxylic acid transport	0	0	0	0	0	0	0	0	0	0	0	0	0	0	0	0	0	4.71562	0	0	0																		AVP,AVPR1A,FOLR1,OXT,SLC13A4,SLC17A6
GO: Biological Process	GO:0015849	organic acid transport	GeneOntologyBiologicalProcess_GO:0015849_organic acid transport	0	0	0	0	0	0	0	0	0	0	0	0	0	0	0	0	0	4.70906	0	0	0																		AVP,AVPR1A,FOLR1,OXT,SLC13A4,SLC17A6
GO: Biological Process	GO:0008292	acetylcholine biosynthetic process	GeneOntologyBiologicalProcess_GO:0008292_acetylcholine biosynthetic process	0	4.70679	0	0	0	0	0	0	0	0	0	0	0	0	0	0	0	0	0	0	0		CHAT,SLC5A7
GO: Biological Process	GO:1900620	acetate ester biosynthetic process	GeneOntologyBiologicalProcess_GO:1900620_acetate ester biosynthetic process	0	4.70679	0	0	0	0	0	0	0	0	0	0	0	0	0	0	0	0	0	0	0		CHAT,SLC5A7
GO: Biological Process	GO:0045785	positive regulation of cell adhesion	GeneOntologyBiologicalProcess_GO:0045785_positive regulation of cell adhesion	0	0	4.7028	0	0	0	0	0	0	0	0	0	0	0	0	0	0	0	0	0	0			ABI3BP,ANXA1,CD74,CDH1,FBLN1,FN1,FOXC2,IGF2,SPP1
GO: Biological Process	GO:0051241	negative regulation of multicellular organismal process	GeneOntologyBiologicalProcess_GO:0051241_negative regulation of multicellular organismal process	0	0	4.70185	0	0	0	0	0	0	0	0	0	0	0	0	0	0	0	0	0	0			ANPEP,ANXA1,CD74,COL3A1,EFEMP1,FBLN1,FN1,FOXC2,OSR1,PRG4,PTGDS,RANBP3L,SERPING1,SPP1,THBD,XDH
GO: Biological Process	GO:0021853	cerebral cortex GABAergic interneuron migration	GeneOntologyBiologicalProcess_GO:0021853_cerebral cortex GABAergic interneuron migration	0	0	0	0	0	0	0	4.69168	0	0	0	0	0	0	0	0	0	0	0	0	0								DRD1,DRD2
GO: Biological Process	GO:0043987	histone H3-S10 phosphorylation	GeneOntologyBiologicalProcess_GO:0043987_histone H3-S10 phosphorylation	0	0	0	0	0	0	0	4.69168	0	0	0	0	0	0	0	0	0	0	0	0	0								DRD1,PPP1R1B
GO: Biological Process	GO:1904936	interneuron migration	GeneOntologyBiologicalProcess_GO:1904936_interneuron migration	0	0	0	0	0	0	0	4.69168	0	0	0	0	0	0	0	0	0	0	0	0	0								DRD1,DRD2
GO: Biological Process	GO:0014070	response to organic cyclic compound	GeneOntologyBiologicalProcess_GO:0014070_response to organic cyclic compound	0	0	0	0	0	0	0	4.68095	0	0	0	0	0	0	0	0	0	0	0	0	0								ADORA2A,CD4,DRD1,DRD2,PENK,PPP1R1B,RGS9,RXRG
GO: Biological Process	GO:0018146	keratan sulfate biosynthetic process	GeneOntologyBiologicalProcess_GO:0018146_keratan sulfate biosynthetic process	0	0	0	0	4.67279	0	0	0	0	0	0	0	0	0	0	0	0	0	0	0	0					FMOD,OGN,OMD
GO: Biological Process	GO:0035106	operant conditioning	GeneOntologyBiologicalProcess_GO:0035106_operant conditioning	0	0	0	0	0	0	0	0	0	0	4.67013	0	0	0	0	0	0	0	0	0	0											DRD1,TACR1
GO: Biological Process	GO:0030500	regulation of bone mineralization	GeneOntologyBiologicalProcess_GO:0030500_regulation of bone mineralization	0	0	0	0	4.66396	0	0	0	0	0	0	0	0	0	0	0	0	0	0	0	0					BMP6,MGP,OMD,OSR1
GO: Biological Process	GO:0032847	regulation of cellular pH reduction	GeneOntologyBiologicalProcess_GO:0032847_regulation of cellular pH reduction	0	0	0	0	0	0	0	0	0	0	0	0	0	0	0	0	0	4.64121	0	0	0																		AVP,AVPR1A
GO: Biological Process	GO:0032228	regulation of synaptic transmission, GABAergic	GeneOntologyBiologicalProcess_GO:0032228_regulation of synaptic transmission, GABAergic	0	0	0	0	0	0	0	0	0	0	4.6151	0	0	0	0	0	0	0	0	0	0											ADORA2A,DRD2,TACR1
GO: Biological Process	GO:0051924	regulation of calcium ion transport	GeneOntologyBiologicalProcess_GO:0051924_regulation of calcium ion transport	0	0	0	0	0	0	0	4.59491	0	0	0	0	0	0	0	0	0	0	0	0	0								ADORA2A,CD4,DRD1,DRD2,RGS9
GO: Biological Process	GO:0055080	cation homeostasis	GeneOntologyBiologicalProcess_GO:0055080_cation homeostasis	0	0	0	0	0	0	0	0	0	0	0	0	0	0	0	0	0	4.58441	0	0	0																		AVP,AVPR1A,CALB2,HCRT,KL,OXT,PMCH,TRHR
GO: Biological Process	GO:0007212	dopamine receptor signaling pathway	GeneOntologyBiologicalProcess_GO:0007212_dopamine receptor signaling pathway	0	0	0	0	0	0	0	4.57851	0	0	0	0	0	0	0	0	0	0	0	0	0								DRD1,DRD2,RGS9
GO: Biological Process	GO:0035914	skeletal muscle cell differentiation	GeneOntologyBiologicalProcess_GO:0035914_skeletal muscle cell differentiation	0	0	0	0	0	0	0	0	0	0	0	0	0	0	0	0	0	0	0	0	4.56056																					EGR2,FOS,NR4A1
GO: Biological Process	GO:0098771	inorganic ion homeostasis	GeneOntologyBiologicalProcess_GO:0098771_inorganic ion homeostasis	0	0	0	0	0	0	0	0	0	0	0	0	0	0	0	0	0	4.53574	0	0	0																		AVP,AVPR1A,CALB2,HCRT,KL,OXT,PMCH,TRHR
GO: Biological Process	GO:0001662	behavioral fear response	GeneOntologyBiologicalProcess_GO:0001662_behavioral fear response	0	0	0	0	0	0	0	4.52598	0	0	0	0	0	0	0	0	0	0	0	0	0								DRD1,GNG7,PENK
GO: Biological Process	GO:0019233	sensory perception of pain	GeneOntologyBiologicalProcess_GO:0019233_sensory perception of pain	0	0	0	4.50931	0	0	0	0	0	0	0	0	0	0	0	0	0	0	0	0	0				NGFR,NTRK1,OXT
GO: Biological Process	GO:0002209	behavioral defense response	GeneOntologyBiologicalProcess_GO:0002209_behavioral defense response	0	0	0	0	0	0	0	4.50052	0	0	0	0	0	0	0	0	0	0	0	0	0								DRD1,GNG7,PENK
GO: Biological Process	GO:0042713	sperm ejaculation	GeneOntologyBiologicalProcess_GO:0042713_sperm ejaculation	0	0	0	0	0	0	0	0	0	0	0	0	0	0	0	0	0	4.46554	0	0	0																		AVPR1A,OXT
GO: Biological Process	GO:0003417	growth plate cartilage development	GeneOntologyBiologicalProcess_GO:0003417_growth plate cartilage development	0	0	0	0	0	0	0	0	0	0	0	0	0	0	0	4.45417	0	0	0	0	0																COL6A1,COL6A2,COL7A1
GO: Biological Process	GO:0042596	fear response	GeneOntologyBiologicalProcess_GO:0042596_fear response	0	0	0	0	0	0	0	4.42705	0	0	0	0	0	0	0	0	0	0	0	0	0								DRD1,GNG7,PENK
GO: Biological Process	GO:0060158	phospholipase C-activating dopamine receptor signaling pathway	GeneOntologyBiologicalProcess_GO:0060158_phospholipase C-activating dopamine receptor signaling pathway	0	0	0	0	0	0	0	4.42124	0	0	0	0	0	0	0	0	0	0	0	0	0								DRD1,DRD2
GO: Biological Process	GO:0021894	cerebral cortex GABAergic interneuron development	GeneOntologyBiologicalProcess_GO:0021894_cerebral cortex GABAergic interneuron development	0	0	0	0	0	0	0	4.42124	0	0	0	0	0	0	0	0	0	0	0	0	0								DRD1,DRD2
GO: Biological Process	GO:0042321	negative regulation of circadian sleep/wake cycle, sleep	GeneOntologyBiologicalProcess_GO:0042321_negative regulation of circadian sleep/wake cycle, sleep	0	0	0	0	0	0	0	4.42124	0	0	0	0	0	0	0	0	0	0	0	0	0								DRD1,DRD2
GO: Biological Process	GO:0016048	detection of temperature stimulus	GeneOntologyBiologicalProcess_GO:0016048_detection of temperature stimulus	0	0	0	4.3501	0	0	0	0	0	0	0	0	0	0	0	0	0	0	0	0	0				NGFR,NTRK1
GO: Biological Process	GO:0030316	osteoclast differentiation	GeneOntologyBiologicalProcess_GO:0030316_osteoclast differentiation	0	0	0	0	0	0	0	0	0	0	0	0	0	0	0	0	0	0	0	0	4.11697																					FOS,JUNB,LRRC17
Mouse Phenotype	MP:0002572	abnormal emotion/affect behavior	MousePheno_MP:0002572_abnormal emotion/affect behavior	4.49592	10	0	0	0	0	0	10	0	0	10	0	0	0	0	0	0	0	0	0	0	ABI3BP,BDNF,FRZB,GRIN2B,KCNJ6,MAS1,POMC,SLC17A7,TAFA1,TBR1	ADORA2A,CHAT,DRD2,DRD5,NKX2-1,NTRK1,PDYN,PENK,RGS9,SCUBE3,SLC18A2,TAC1						ADORA2A,DRD1,DRD2,GPR88,NTRK1,PDE10A,PENK,RGS9,SCUBE3,SH3RF2,SV2C			ADORA2A,DRD1,DRD2,GPR88,NTRK1,PBX3,PDE10A,PENK,RGS9,SCUBE3,SH3RF2,ST8SIA2,TACR1
Mouse Phenotype	MP:0009748	abnormal behavioral response to addictive substance	MousePheno_MP:0009748_abnormal behavioral response to addictive substance	0	10	0	0	0	0	0	10	0	0	10	0	0	0	0	0	0	0	0	0	0		ADORA2A,DRD2,DRD5,PENK,SCN4B,SLC18A2						ADORA2A,DRD1,DRD2,GPR88,GPRIN3,PENK,PPP1R1B			ADORA2A,DRD1,DRD2,GPR88,PENK,TACR1
Mouse Phenotype	MP:0014114	abnormal cognition	MousePheno_MP:0014114_abnormal cognition	0	10	0	0	0	0	0	10	0	0	10	0	0	0	0	0	0	0	0	0	0		ADORA2A,CHAT,DRD2,DRD5,GPR6,NGFR,NKX2-1,NTRK1,PDYN,PENK,RARB,RGS9,SLC18A2						ADORA2A,DRD1,DRD2,GNG7,GPR6,GPR88,GPRIN3,NTRK1,PDE10A,PENK,PPP1R1B,RGS9			ADORA2A,DRD1,DRD2,GPR6,GPR88,NTRK1,PBX3,PDE10A,PENK,RGS9,ST8SIA2,TACR1
Mouse Phenotype	MP:0002063	abnormal learning/memory/conditioning	MousePheno_MP:0002063_abnormal learning/memory/conditioning	0	10	0	0	0	0	0	10	0	0	10	0	0	0	0	0	0	0	0	0	0		ADORA2A,CHAT,DRD2,DRD5,GPR6,NGFR,NKX2-1,NTRK1,PDYN,PENK,RARB,RGS9,SLC18A2						ADORA2A,DRD1,DRD2,GNG7,GPR6,GPR88,GPRIN3,NTRK1,PDE10A,PENK,PPP1R1B,RGS9			ADORA2A,DRD1,DRD2,GPR6,GPR88,NTRK1,PBX3,PDE10A,PENK,RGS9,ST8SIA2,TACR1
Mouse Phenotype	MP:0002062	abnormal associative learning	MousePheno_MP:0002062_abnormal associative learning	0	0	0	0	0	0	0	10	0	0	10	0	0	0	0	0	0	0	0	0	0								DRD1,DRD2,GNG7,GPR6,GPR88,GPRIN3,NTRK1,PDE10A,PENK,PPP1R1B			DRD1,DRD2,GPR6,GPR88,NTRK1,PDE10A,PENK,ST8SIA2,TACR1
Mouse Phenotype	MP:0006007	abnormal basal ganglion morphology	MousePheno_MP:0006007_abnormal basal ganglion morphology	0	0	0	0	0	0	0	10	0	0	10	0	0	0	0	0	0	0	0	0	0								DRD1,GNG7,GPR6,GPRIN3,RGS9,RXRG			DRD1,GPR6,RGS9,RXRG,SP8,ST8SIA2
Mouse Phenotype	MP:0012317	impaired conditioning behavior	MousePheno_MP:0012317_impaired conditioning behavior	0	0	0	0	0	0	0	10	0	0	10	0	0	0	0	0	0	0	0	0	0								DRD1,DRD2,GNG7,GPR88,NTRK1,PDE10A,PPP1R1B			DRD1,DRD2,GPR88,NTRK1,PDE10A,TACR1
Mouse Phenotype	MP:0001362	abnormal anxiety-related response	MousePheno_MP:0001362_abnormal anxiety-related response	0	5.71958	0	0	0	0	0	5.4634	0	0	4.73764	0	0	0	0	0	0	0	0	0	0		ADORA2A,DRD2,NKX2-1,PDYN,PENK,RGS9,SCUBE3,SLC18A2,TAC1						ADORA2A,DRD1,DRD2,PENK,RGS9,SCUBE3,SV2C			ADORA2A,DRD1,DRD2,PENK,RGS9,SCUBE3,TACR1
Mouse Phenotype	MP:0004077	abnormal striatum morphology	MousePheno_MP:0004077_abnormal striatum morphology	0	0	0	0	0	0	0	10	0	0	5.48037	0	0	0	0	0	0	0	0	0	0								DRD1,GNG7,GPR6,GPRIN3,RGS9,RXRG			DRD1,GPR6,RGS9,RXRG,ST8SIA2
Mouse Phenotype	MP:0009745	abnormal behavioral response to xenobiotic	MousePheno_MP:0009745_abnormal behavioral response to xenobiotic	0	5.37155	0	0	0	0	0	10	0	0	0	0	0	0	0	0	0	0	0	0	0		ADORA2A,DRD2,DRD5,PDYN,PENK,SCN4B,SLC10A4,SLC18A2						ADORA2A,DRD1,DRD2,GPR88,GPRIN3,PENK,PPP1R1B
Mouse Phenotype	MP:0009750	impaired behavioral response to addictive substance	MousePheno_MP:0009750_impaired behavioral response to addictive substance	0	0	0	0	0	0	0	10	0	0	5.21389	0	0	0	0	0	0	0	0	0	0								ADORA2A,DRD1,DRD2,GPRIN3,PPP1R1B			ADORA2A,DRD1,DRD2,TACR1
Mouse Phenotype	MP:0002065	abnormal fear/anxiety-related behavior	MousePheno_MP:0002065_abnormal fear/anxiety-related behavior	0	10	0	0	0	0	0	5.08385	0	0	0	0	0	0	0	0	0	0	0	0	0		ADORA2A,DRD2,DRD5,NKX2-1,PDYN,PENK,RGS9,SCUBE3,SLC18A2,TAC1						ADORA2A,DRD1,DRD2,PENK,RGS9,SCUBE3,SV2C
Mouse Phenotype	MP:0003107	abnormal response to novelty	MousePheno_MP:0003107_abnormal response to novelty	0	0	0	0	0	0	0	4.81135	0	0	10	0	0	0	0	0	0	0	0	0	0								ADORA2A,DRD2,GPR88,NTRK1,PDE10A,SH3RF2			ADORA2A,DRD2,GPR88,NTRK1,PBX3,PDE10A,SH3RF2,ST8SIA2
Mouse Phenotype	MP:0003953	abnormal hormone level	MousePheno_MP:0003953_abnormal hormone level	0	0	0	0	0	0	4.63233	0	0	0	0	0	0	0	0	0	0	5.83857	0	0	0							GH1,IGSF1,PMCH,POMC,TH,TRH,TTR											AVP,AVPR1A,IRS4,KL,OGN,OTX2,PMCH,PRLR,SIM1,SLC17A6,TAFA1,TRHR,TTR
Mouse Phenotype	MP:0001454	abnormal cued conditioning behavior	MousePheno_MP:0001454_abnormal cued conditioning behavior	0	0	0	0	0	0	0	5.44275	0	0	4.92948	0	0	0	0	0	0	0	0	0	0								DRD1,GNG7,GPR88,NTRK1,PENK			DRD1,GPR88,NTRK1,PENK,ST8SIA2
Mouse Phenotype	MP:0002272	abnormal nervous system electrophysiology	MousePheno_MP:0002272_abnormal nervous system electrophysiology	0	0	0	0	0	0	0	10	0	0	0	0	0	0	0	0	0	0	0	0	0								DRD1,DRD2,GNG7,GPR88,GPRIN3,ITGB4,PDE10A,SH3RF2
Mouse Phenotype	MP:0020158	abnormal behavioral response to cocaine	MousePheno_MP:0020158_abnormal behavioral response to cocaine	0	0	0	0	0	0	0	10	0	0	0	0	0	0	0	0	0	0	0	0	0								DRD1,DRD2,GPRIN3,PPP1R1B
Mouse Phenotype	MP:0009758	impaired behavioral response to cocaine	MousePheno_MP:0009758_impaired behavioral response to cocaine	0	0	0	0	0	0	0	10	0	0	0	0	0	0	0	0	0	0	0	0	0								DRD1,DRD2,GPRIN3,PPP1R1B
Mouse Phenotype	MP:0001614	abnormal blood vessel morphology	MousePheno_MP:0001614_abnormal blood vessel morphology	0	0	10	0	0	0	0	0	0	0	0	0	0	0	0	0	0	0	0	0	0			ALDH1A2,ANPEP,ANXA1,CCN2,CDH1,COL3A1,CYBB,EFEMP1,FBLN1,FMOD,FN1,FOXC2,GJB2,LEPR,LOX,MGP,NPHS2,OSR1,SLC13A4,SPP1,TFAP2B,THBD
Mouse Phenotype	MP:0003351	decreased circulating levels of thyroid hormone	MousePheno_MP:0003351_decreased circulating levels of thyroid hormone	0	0	0	0	0	0	10	0	0	0	0	0	0	0	0	0	0	0	0	0	0							IGSF1,POMC,TRH,TTR
Mouse Phenotype	MP:0009747	impaired behavioral response to xenobiotic	MousePheno_MP:0009747_impaired behavioral response to xenobiotic	0	0	0	0	0	0	0	10	0	0	0	0	0	0	0	0	0	0	0	0	0								ADORA2A,DRD1,DRD2,GPRIN3,PPP1R1B
Mouse Phenotype	MP:0005468	abnormal thyroid hormone level	MousePheno_MP:0005468_abnormal thyroid hormone level	0	0	0	0	0	0	10	0	0	0	0	0	0	0	0	0	0	0	0	0	0							IGSF1,POMC,TRH,TTR
Mouse Phenotype	MP:0001970	abnormal pain threshold	MousePheno_MP:0001970_abnormal pain threshold	0	4.90097	0	0	0	0	0	0	0	0	4.67727	0	0	0	0	0	0	0	0	0	0		ADORA2A,ISL1,NTRK1,PDYN,PENK,SLC5A7,TAC1									ADORA2A,NTRK1,PBX3,PENK,SLC5A7,TACR1
Mouse Phenotype	MP:0009712	impaired conditioned place preference behavior	MousePheno_MP:0009712_impaired conditioned place preference behavior	0	0	0	0	0	0	0	4.78449	0	0	4.48338	0	0	0	0	0	0	0	0	0	0								DRD1,DRD2,PPP1R1B			DRD1,DRD2,TACR1
Mouse Phenotype	MP:0004297	abnormal proprioceptive neuron morphology	MousePheno_MP:0004297_abnormal proprioceptive neuron morphology	0	4.74751	0	4.20221	0	0	0	0	0	0	0	0	0	0	0	0	0	0	0	0	0		ISL1,NGFR,NTRK1		NGFR,NTRK1
Mouse Phenotype	MP:0008462	abnormal medium spiny neuron morphology	MousePheno_MP:0008462_abnormal medium spiny neuron morphology	0	0	0	0	0	0	0	5.73167	0	0	0	0	0	0	0	0	0	0	0	0	0								GNG7,GPRIN3,RGS9
Mouse Phenotype	MP:0000579	abnormal nail morphology	MousePheno_MP:0000579_abnormal nail morphology	0	0	0	0	0	0	0	0	0	0	0	0	0	0	0	5.64898	0	0	0	0	0																COL7A1,DNASE1L2,EN1,ITGB4
Mouse Phenotype	MP:0011159	abnormal epidermal-dermal junction morphology	MousePheno_MP:0011159_abnormal epidermal-dermal junction morphology	0	0	0	0	0	0	0	0	0	0	0	0	0	0	0	5.48367	0	0	0	0	0																COL7A1,ITGB4,JUNB
Mouse Phenotype	MP:0002109	abnormal limb morphology	MousePheno_MP:0002109_abnormal limb morphology	0	0	5.48213	0	0	0	0	0	0	0	0	0	0	0	0	0	0	0	0	0	0			ABI3BP,ALDH1A2,ALX4,CCN2,COL1A2,CRABP2,FBLN1,FMOD,FN1,IGF2,ISLR,LEPR,MPZL2,OSR1,PRG4,TBX15,TFAP2B
Mouse Phenotype	MP:0002803	abnormal operant conditioning behavior	MousePheno_MP:0002803_abnormal operant conditioning behavior	0	0	0	0	0	0	0	5.46178	0	0	0	0	0	0	0	0	0	0	0	0	0								DRD1,DRD2,GPRIN3
Mouse Phenotype	MP:0005371	limbs/digits/tail phenotype	MousePheno_MP:0005371_limbs/digits/tail phenotype	0	0	5.3477	0	0	0	0	0	0	0	0	0	0	0	0	0	0	0	0	0	0			ABI3BP,AEBP1,ALDH1A2,ALX4,CCN2,COL1A2,CRABP2,FBLN1,FMOD,FN1,GJB2,IGF2,ISLR,LEPR,MPZL2,OSR1,PRG4,TBX15,TFAP2B
Mouse Phenotype	MP:0005156	bradykinesia	MousePheno_MP:0005156_bradykinesia	0	0	0	0	0	0	0	0	0	0	5.28006	0	0	0	0	0	0	0	0	0	0											DRD1,DRD2,PBX3,PDE10A
Mouse Phenotype	MP:0009456	impaired cued conditioning behavior	MousePheno_MP:0009456_impaired cued conditioning behavior	0	0	0	0	0	0	0	5.27112	0	0	0	0	0	0	0	0	0	0	0	0	0								DRD1,GNG7,GPR88,NTRK1
Mouse Phenotype	MP:0000837	abnormal hypothalamus morphology	MousePheno_MP:0000837_abnormal hypothalamus morphology	0	0	0	0	0	0	0	0	0	0	0	0	0	0	0	0	0	5.22764	0	0	0																		AVP,OTX2,SIM1,ZIC5
Mouse Phenotype	MP:0008271	abnormal bone ossification	MousePheno_MP:0008271_abnormal bone ossification	0	0	0	0	5.14596	0	0	0	0	0	0	0	0	0	0	0	0	0	0	0	0					BMP6,CCN2,FMOD,FOXC2,IGF2,MGP,OSR1,SLC13A4,SPP1
Mouse Phenotype	MP:0002108	abnormal muscle morphology	MousePheno_MP:0002108_abnormal muscle morphology	0	0	5.1425	0	0	0	0	0	0	0	0	0	0	0	0	0	0	0	0	0	0			ALDH1A2,ALX4,COL1A2,COL3A1,CYBB,EFEMP1,FBLN1,FMOD,FN1,FOXC2,IGF2,LEPR,LOX,MGP,MYOF,PLIN4,TBX15,WFIKKN2,XDH
Mouse Phenotype	MP:0020157	abnormal behavioral response to alcohol	MousePheno_MP:0020157_abnormal behavioral response to alcohol	0	0	0	0	0	0	0	5.10929	0	0	0	0	0	0	0	0	0	0	0	0	0								ADORA2A,DRD2,PPP1R1B
Mouse Phenotype	MP:0011655	abnormal systemic artery morphology	MousePheno_MP:0011655_abnormal systemic artery morphology	0	0	5.02987	0	0	0	0	0	0	0	0	0	0	0	0	0	0	0	0	0	0			ALDH1A2,COL3A1,CYBB,FBLN1,FOXC2,LEPR,LOX,MGP,NPHS2,SPP1
Mouse Phenotype	MP:0005478	decreased circulating thyroxine level	MousePheno_MP:0005478_decreased circulating thyroxine level	0	0	0	0	0	0	5.01437	0	0	0	0	0	0	0	0	0	0	0	0	0	0							POMC,TRH,TTR
Mouse Phenotype	MP:0000578	ulcerated paws	MousePheno_MP:0000578_ulcerated paws	0	0	0	5.01194	0	0	0	0	0	0	0	0	0	0	0	0	0	0	0	0	0				NGFR,NTRK1
Mouse Phenotype	MP:0000530	abnormal kidney blood vessel morphology	MousePheno_MP:0000530_abnormal kidney blood vessel morphology	0	0	4.99779	0	0	0	0	0	0	0	0	0	0	0	0	0	0	0	0	0	0			FBLN1,FOXC2,LEPR,MGP,NPHS2,TFAP2B
Mouse Phenotype	MP:0002989	small kidney	MousePheno_MP:0002989_small kidney	0	0	4.98636	0	0	0	0	0	0	0	0	0	0	0	0	0	0	0	0	0	0			ALDH1A2,EFEMP1,FOXC2,IGF2,MGP,NPHS2,TFAP2B,TFCP2L1,XDH
Mouse Phenotype	MP:0003313	abnormal locomotor activation	MousePheno_MP:0003313_abnormal locomotor activation	0	0	0	0	0	0	0	4.97325	0	0	0	0	0	0	0	0	0	0	0	0	0								ADORA2A,DRD1,DRD2,GNG7,GPR88,PDE10A,PPP1R1B,RGS9,SCUBE3,SH3RF2,SV2C
Mouse Phenotype	MP:0002060	abnormal skin morphology	MousePheno_MP:0002060_abnormal skin morphology	0	0	4.97246	0	0	0	0	0	0	0	0	0	0	0	0	0	0	0	0	0	0			AEBP1,ALX4,CDH1,COL1A2,COL3A1,EFEMP1,FBLN1,FMOD,FN1,GJB2,IGF2,LOX,OGN,PTGDS,SLC13A4,TBX15,TFAP2B,THBD
Mouse Phenotype	MP:0003867	increased defecation amount	MousePheno_MP:0003867_increased defecation amount	0	4.92017	0	0	0	0	0	0	0	0	0	0	0	0	0	0	0	0	0	0	0		DRD2,PDYN,SLC18A2
Mouse Phenotype	MP:0005449	abnormal food intake	MousePheno_MP:0005449_abnormal food intake	4.91891	0	0	0	0	0	0	0	0	0	0	0	0	0	0	0	0	0	0	0	0	BDNF,GRIN2B,KCNJ6,LAMC2,POMC,RSPO3,SLC17A7,TAFA1,TBR1
Mouse Phenotype	MP:0020147	abnormal defecation amount	MousePheno_MP:0020147_abnormal defecation amount	0	4.83091	0	0	0	0	0	0	0	0	0	0	0	0	0	0	0	0	0	0	0		DRD2,PDYN,SLC18A2
Mouse Phenotype	MP:0005471	decreased thyroxine level	MousePheno_MP:0005471_decreased thyroxine level	0	0	0	0	0	0	4.79389	0	0	0	0	0	0	0	0	0	0	0	0	0	0							POMC,TRH,TTR
Mouse Phenotype	MP:0000940	abnormal motor neuron innervation pattern	MousePheno_MP:0000940_abnormal motor neuron innervation pattern	0	4.76334	0	0	0	0	0	0	0	0	0	0	0	0	0	0	0	0	0	0	0		CHAT,ECEL1,ISL1,SLC5A7
Mouse Phenotype	MP:0000830	abnormal diencephalon morphology	MousePheno_MP:0000830_abnormal diencephalon morphology	0	0	0	0	0	0	0	0	0	0	0	0	0	0	0	0	0	4.75502	0	0	0																		AVP,KL,OTX2,SIM1,SLC17A6,ZIC3,ZIC5
Mouse Phenotype	MP:0000631	abnormal neuroendocrine gland morphology	MousePheno_MP:0000631_abnormal neuroendocrine gland morphology	0	0	0	0	0	0	4.75498	0	0	0	0	0	0	0	0	0	0	0	0	0	0							GH1,IGSF1,TH,TRH
Mouse Phenotype	MP:0011677	abnormal olfactory sensory neuron physiology	MousePheno_MP:0011677_abnormal olfactory sensory neuron physiology	0	0	0	0	0	0	4.71914	0	0	0	0	0	0	0	0	0	0	0	0	0	0							OMP,S100A5
Mouse Phenotype	MP:0005572	abnormal pulmonary respiratory rate	MousePheno_MP:0005572_abnormal pulmonary respiratory rate	0	0	0	0	0	0	0	0	0	0	4.71357	0	0	0	0	0	0	0	0	0	0											DRD1,DRD2,SCUBE3,TACR1
Mouse Phenotype	MP:0002128	abnormal blood circulation	MousePheno_MP:0002128_abnormal blood circulation	0	0	4.70727	0	0	0	0	0	0	0	0	0	0	0	0	0	0	0	0	0	0			COL1A2,CYBB,F13A1,FBLN1,FMOD,FN1,FOXC2,LEPR,LOX,MGP,NPHS2,OSR1,SLC13A4,SPP1,THBD
Mouse Phenotype	MP:0005418	abnormal circulating hormone level	MousePheno_MP:0005418_abnormal circulating hormone level	0	0	0	0	0	0	0	0	0	0	0	0	0	0	0	0	0	4.6433	0	0	0																		AVP,AVPR1A,IRS4,KL,OTX2,PMCH,PRLR,SIM1,SLC17A6,TRHR,TTR
Mouse Phenotype	MP:0005479	decreased circulating triiodothyronine level	MousePheno_MP:0005479_decreased circulating triiodothyronine level	0	0	0	0	0	0	0	0	0	0	0	0	0	0	0	0	4.54888	0	0	0	0																	CRYM,TTR
Mouse Phenotype	MP:0005475	abnormal circulating thyroxine level	MousePheno_MP:0005475_abnormal circulating thyroxine level	0	0	0	0	0	0	4.54199	0	0	0	0	0	0	0	0	0	0	0	0	0	0							POMC,TRH,TTR
Mouse Phenotype	MP:0010167	decreased response to stress-induced hyperthermia	MousePheno_MP:0010167_decreased response to stress-induced hyperthermia	0	0	0	0	0	0	0	4.5032	0	0	0	0	0	0	0	0	0	0	0	0	0								DRD1,DRD2
Mouse Phenotype	MP:0002069	abnormal consumption behavior	MousePheno_MP:0002069_abnormal consumption behavior	4.48554	0	0	0	0	0	0	0	0	0	0	0	0	0	0	0	0	0	0	0	0	AVP,BDNF,GRIN2B,KCNJ6,LAMC2,POMC,RSPO3,SLC17A7,TAFA1,TBR1
Mouse Phenotype	MP:0003043	hypoalgesia	MousePheno_MP:0003043_hypoalgesia	0	0	0	0	0	0	0	0	0	0	4.44872	0	0	0	0	0	0	0	0	0	0											ADORA2A,NTRK1,PBX3,SLC5A7,TACR1
Mouse Phenotype	MP:0009711	abnormal conditioned place preference behavior	MousePheno_MP:0009711_abnormal conditioned place preference behavior	0	0	0	0	0	0	0	4.41396	0	0	0	0	0	0	0	0	0	0	0	0	0								DRD1,DRD2,PPP1R1B
Mouse Phenotype	MP:0005469	abnormal thyroxine level	MousePheno_MP:0005469_abnormal thyroxine level	0	0	0	0	0	0	4.34952	0	0	0	0	0	0	0	0	0	0	0	0	0	0							POMC,TRH,TTR
Mouse Phenotype	MP:0001363	increased anxiety-related response	MousePheno_MP:0001363_increased anxiety-related response	0	0	0	0	0	0	0	4.33539	0	0	0	0	0	0	0	0	0	0	0	0	0								ADORA2A,DRD1,PENK,RGS9,SV2C
Mouse Phenotype	MP:0005473	decreased triiodothyronine level	MousePheno_MP:0005473_decreased triiodothyronine level	0	0	0	0	0	0	0	0	0	0	0	0	0	0	0	0	4.27055	0	0	0	0																	CRYM,TTR
Mouse Phenotype	MP:0001038	abnormal cholinergic neuron morphology	MousePheno_MP:0001038_abnormal cholinergic neuron morphology	0	0	0	4.20221	0	0	0	0	0	0	0	0	0	0	0	0	0	0	0	0	0				NGFR,NTRK1
Mouse Phenotype	MP:0005119	decreased circulating thyroid-stimulating hormone level	MousePheno_MP:0005119_decreased circulating thyroid-stimulating hormone level	0	0	0	0	0	0	4.15068	0	0	0	0	0	0	0	0	0	0	0	0	0	0							IGSF1,TRH
Mouse Phenotype	MP:0005476	abnormal circulating triiodothyronine level	MousePheno_MP:0005476_abnormal circulating triiodothyronine level	0	0	0	0	0	0	0	0	0	0	0	0	0	0	0	0	4.14426	0	0	0	0																	CRYM,TTR
Mouse Phenotype	MP:0002573	behavioral despair	MousePheno_MP:0002573_behavioral despair	0	0	0	0	0	0	0	0	0	0	0	0	4.06949	0	0	0	0	0	0	0	0													DRD1,GABRD
Mouse Phenotype	MP:0005472	abnormal triiodothyronine level	MousePheno_MP:0005472_abnormal triiodothyronine level	0	0	0	0	0	0	0	0	0	0	0	0	0	0	0	0	3.98388	0	0	0	0																	CRYM,TTR
Mouse Phenotype	MP:0000990	abnormal skeletal muscle mechanoreceptor morphology	MousePheno_MP:0000990_abnormal skeletal muscle mechanoreceptor morphology	0	0	0	3.97293	0	0	0	0	0	0	0	0	0	0	0	0	0	0	0	0	0				NGFR,NTRK1
Mouse Phenotype	MP:0004069	abnormal muscle spindle morphology	MousePheno_MP:0004069_abnormal muscle spindle morphology	0	0	0	3.97293	0	0	0	0	0	0	0	0	0	0	0	0	0	0	0	0	0				NGFR,NTRK1
Mouse Phenotype	MP:0014221	increased colon goblet cell number	MousePheno_MP:0014221_increased colon goblet cell number	0	0	0	0	0	0	0	0	0	3.13777	0	0	0	0	0	0	0	0	0	0	0										NDST4
Pathway	M5884	Ensemble of genes encoding core extracellular matrix including ECM glycoproteins, collagens and proteoglycans	Pathway_M5884_Ensemble of genes encoding core extracellular matrix including ECM glycoproteins, collagens and proteoglycans	0	0	10	0	10	0	0	0	0	0	0	0	0	2.84671	0	10	0	0	0	0	0			ABI3BP,AEBP1,CCN2,COL1A2,COL3A1,COL8A2,CRISPLD2,EFEMP1,FBLN1,FMOD,FN1,MGP,OGN,OMD,PRG4,SPP1		AEBP1,CCN2,FMOD,MGP,OGN,OMD,PRG4,SPP1									COL24A1,OGN		ABI3BP,COL24A1,COL6A1,COL6A2,COL7A1,KCP,VWA5B2
Pathway	M5889	Ensemble of genes encoding extracellular matrix and extracellular matrix-associated proteins	Pathway_M5889_Ensemble of genes encoding extracellular matrix and extracellular matrix-associated proteins	4.00421	0	10	0	10	0	0	0	0	0	0	0	0	0	0	4.71561	0	0	0	0	0	ABI3BP,BDNF,CCN4,FRZB,LAMC2,PAPPA2,RSPO3,SCUBE1,SMOC2		ABI3BP,ADAMTSL3,AEBP1,ANXA1,CCN2,COL1A2,COL3A1,COL8A2,CRISPLD2,EFEMP1,F13A1,FBLN1,FMOD,FN1,IGF2,ITIH2,LOX,MGP,OGN,OMD,PRG4,SERPING1,SPP1,WFIKKN2,WNT6		AEBP1,BMP6,CCN2,FMOD,IGF2,ITIH2,MGP,OGN,OMD,PRG4,SERPING1,SPP1,WNT2											ABI3BP,ADAM8,COL24A1,COL6A1,COL6A2,COL7A1,GH1,KCP,VWA5B2
Pathway	1270244	Extracellular matrix organization	Pathway_1270244_Extracellular matrix organization	0	0	10	0	0	0	0	0	0	0	0	0	0	0	0	10	0	0	0	0	0			CDH1,COL1A2,COL3A1,COL8A2,EFEMP1,FBLN1,FMOD,FN1,LOX,SPP1													ADAM8,CAPN11,COL24A1,COL6A1,COL6A2,COL7A1,ITGB4
Pathway	P00027	Heterotrimeric G-protein signaling pathway-Gq alpha and Go alpha mediated pathway	Pathway_P00027_Heterotrimeric G-protein signaling pathway-Gq alpha and Go alpha mediated pathway	0	5.29828	0	0	0	0	0	10	0	0	4.59374	0	0	0	0	0	0	0	0	0	0		ADORA2A,DRD2,DRD5,PRKCH,RGS9						ADORA2A,DRD1,DRD2,GNG7,RGS9			ADORA2A,DRD1,DRD2,RGS9
Pathway	546258	Cocaine addiction	Pathway_546258_Cocaine addiction	0	5.33826	0	0	0	0	0	10	0	0	4.2117	0	0	0	0	0	0	0	0	0	0		DRD2,PDYN,RGS9,SLC18A2						DRD1,DRD2,PPP1R1B,RGS9			DRD1,DRD2,RGS9
Pathway	1309216	Defective ST3GAL3 causes MCT12 and EIEE15	Pathway_1309216_Defective ST3GAL3 causes MCT12 and EIEE15	0	0	5.60507	0	10	0	0	0	0	0	0	0	0	2.77528	0	0	0	0	0	0	0			FMOD,OGN,OMD		FMOD,OGN,OMD									OGN
Pathway	1269019	Defective B4GALT1 causes B4GALT1-CDG (CDG-2d)	Pathway_1269019_Defective B4GALT1 causes B4GALT1-CDG (CDG-2d)	0	0	5.60507	0	10	0	0	0	0	0	0	0	0	2.77528	0	0	0	0	0	0	0			FMOD,OGN,OMD		FMOD,OGN,OMD									OGN
Pathway	1269020	Defective CHST6 causes MCDC1	Pathway_1269020_Defective CHST6 causes MCDC1	0	0	5.60507	0	10	0	0	0	0	0	0	0	0	2.77528	0	0	0	0	0	0	0			FMOD,OGN,OMD		FMOD,OGN,OMD									OGN
Pathway	M3008	Genes encoding structural ECM glycoproteins	Pathway_M3008_Genes encoding structural ECM glycoproteins	4.43275	0	10	0	0	0	0	0	0	0	0	0	0	0	0	0	0	0	0	0	0	ABI3BP,CCN4,LAMC2,RSPO3,SMOC2		ABI3BP,AEBP1,CCN2,CRISPLD2,EFEMP1,FBLN1,FN1,MGP,SPP1
Pathway	M60	Calcineurin-regulated NFAT-dependent transcription in lymphocytes	Pathway_M60_Calcineurin-regulated NFAT-dependent transcription in lymphocytes	0	0	0	0	0	0	0	0	0	0	0	0	0	0	0	0	0	0	3.72578	0	10																			EGR2,EGR4		EGR2,EGR4,FOS,JUNB
Pathway	137993	Calcineurin-regulated NFAT-dependent transcription in lymphocytes	Pathway_137993_Calcineurin-regulated NFAT-dependent transcription in lymphocytes	0	0	0	0	0	0	0	0	0	0	0	0	0	0	0	0	0	0	3.66938	0	10																			EGR2,EGR4		EGR2,EGR4,FOS,JUNB
Pathway	1269463	NGF-independant TRKA activation	Pathway_1269463_NGF-independant TRKA activation	0	4.28687	0	0	0	0	0	4.76102	0	0	4.61602	0	0	0	0	0	0	0	0	0	0		ADORA2A,NTRK1						ADORA2A,NTRK1			ADORA2A,NTRK1
Pathway	1269556	Dopamine receptors	Pathway_1269556_Dopamine receptors	0	4.28687	0	0	0	0	0	4.76102	0	0	4.61602	0	0	0	0	0	0	0	0	0	0		DRD2,DRD5						DRD1,DRD2			DRD1,DRD2
Pathway	PW:0000394	dopamine signaling	Pathway_PW:0000394_dopamine signaling	0	4.28687	0	0	0	0	0	4.76102	0	0	4.61602	0	0	0	0	0	0	0	0	0	0		DRD2,DRD5						DRD1,DRD2			DRD1,DRD2
Pathway	1269461	Activation of TRKA receptors	Pathway_1269461_Activation of TRKA receptors	0	4.1114	0	0	0	0	0	4.58528	0	0	4.44034	0	0	0	0	0	0	0	0	0	0		ADORA2A,NTRK1						ADORA2A,NTRK1			ADORA2A,NTRK1
Pathway	1269545	Class A/1 (Rhodopsin-like receptors)	Pathway_1269545_Class A/1 (Rhodopsin-like receptors)	0	4.09748	0	0	0	0	0	0	0	0	3.90847	0	0	0	0	0	0	4.598	0	0	0		ADORA2A,DRD2,DRD5,PDYN,PENK,TAC1									ADORA2A,DRD1,DRD2,PENK,TACR1							AVP,AVPR1A,HCRT,OXT,PMCH,TRHR
Pathway	M5882	Genes encoding proteoglycans	Pathway_M5882_Genes encoding proteoglycans	0	0	4.86536	0	5.87433	0	0	0	0	0	0	0	0	0	0	0	0	0	0	0	0			FMOD,OGN,OMD,PRG4		FMOD,OGN,OMD,PRG4
Pathway	1269979	Keratan sulfate degradation	Pathway_1269979_Keratan sulfate degradation	0	0	4.81323	0	5.569	0	0	0	0	0	0	0	0	0	0	0	0	0	0	0	0			FMOD,OGN,OMD		FMOD,OGN,OMD
Pathway	1270247	Assembly of collagen fibrils and other multimeric structures	Pathway_1270247_Assembly of collagen fibrils and other multimeric structures	0	0	0	0	0	0	0	0	0	0	0	0	0	0	0	10	0	0	0	0	0																COL24A1,COL6A1,COL6A2,COL7A1,ITGB4
Pathway	M3005	Genes encoding collagen proteins	Pathway_M3005_Genes encoding collagen proteins	0	0	0	0	0	0	0	0	0	0	0	0	0	0	0	10	0	0	0	0	0																COL24A1,COL6A1,COL6A2,COL7A1
Pathway	1270245	Collagen formation	Pathway_1270245_Collagen formation	0	0	0	0	0	0	0	0	0	0	0	0	0	0	0	10	0	0	0	0	0																COL24A1,COL6A1,COL6A2,COL7A1,ITGB4
Pathway	1269549	Vasopressin-like receptors	Pathway_1269549_Vasopressin-like receptors	0	0	0	0	0	0	0	0	0	0	0	0	0	0	0	0	0	10	0	0	0																		AVP,AVPR1A,OXT
Pathway	1470926	Collagen chain trimerization	Pathway_1470926_Collagen chain trimerization	0	0	0	0	0	0	0	0	0	0	0	0	0	0	0	10	0	0	0	0	0																COL24A1,COL6A1,COL6A2,COL7A1
Pathway	P00026	Heterotrimeric G-protein signaling pathway-Gi alpha and Gs alpha mediated pathway	Pathway_P00026_Heterotrimeric G-protein signaling pathway-Gi alpha and Gs alpha mediated pathway	0	0	0	0	0	0	0	5.89389	0	0	4.08184	0	0	0	0	0	0	0	0	0	0								ADORA2A,DRD1,DRD2,GNG7,RGS9			ADORA2A,DRD1,DRD2,RGS9
Pathway	1269546	Peptide ligand-binding receptors	Pathway_1269546_Peptide ligand-binding receptors	0	0	0	0	0	0	3.581	0	0	0	0	0	0	0	0	0	0	5.94222	0	0	0							PMCH,POMC,TRH											AVP,AVPR1A,HCRT,OXT,PMCH,TRHR
Pathway	M18	Beta1 integrin cell surface interactions	Pathway_M18_Beta1 integrin cell surface interactions	0	0	5.08272	0	0	0	0	0	0	0	0	0	0	0	0	3.75882	0	0	0	0	0			COL1A2,COL3A1,F13A1,FN1,SPP1													COL6A1,COL6A2,COL7A1
Pathway	1269544	GPCR ligand binding	Pathway_1269544_GPCR ligand binding	0	4.20386	0	0	0	0	0	0	0	0	0	0	0	0	0	0	0	3.76358	0	0	0		ADORA2A,DRD2,DRD5,PDYN,PENK,TAC1,WNT2																AVP,AVPR1A,HCRT,OXT,PMCH,TRHR
Pathway	M16626	Regulation of ck1/cdk5 by type 1 glutamate receptors	Pathway_M16626_Regulation of ck1/cdk5 by type 1 glutamate receptors	0	0	0	0	0	0	0	5.93767	0	0	0	0	0	0	0	0	0	0	0	0	0								DRD1,DRD2,PPP1R1B
Pathway	1269578	G alpha (q) signalling events	Pathway_1269578_G alpha (q) signalling events	0	0	0	0	0	0	0	0	0	0	0	0	0	0	0	0	0	5.88878	0	0	0																		AVP,AVPR1A,HCRT,OXT,PMCH,TRHR
Pathway	585563	Alcoholism	Pathway_585563_Alcoholism	0	0	0	0	0	0	0	5.50357	0	0	0	0	0	0	0	0	0	0	0	0	0								ADORA2A,DRD1,DRD2,GNG7,PPP1R1B
Pathway	1270246	Collagen biosynthesis and modifying enzymes	Pathway_1270246_Collagen biosynthesis and modifying enzymes	0	0	0	0	0	0	0	0	0	0	0	0	0	0	0	5.30057	0	0	0	0	0																COL24A1,COL6A1,COL6A2,COL7A1
Pathway	138018	Downstream signaling in naive CD8+ T cells	Pathway_138018_Downstream signaling in naive CD8+ T cells	0	0	0	0	0	0	0	0	0	0	0	0	0	0	0	0	0	0	0	0	5.15076																					EGR4,FOS,JUNB
Pathway	172847	Protein digestion and absorption	Pathway_172847_Protein digestion and absorption	0	0	0	0	0	0	0	0	0	0	0	0	0	0	0	4.86493	0	0	0	0	0																COL24A1,COL6A1,COL6A2,COL7A1
Pathway	1269592	Gastrin-CREB signalling pathway via PKC and MAPK	Pathway_1269592_Gastrin-CREB signalling pathway via PKC and MAPK	0	0	0	0	0	0	0	0	0	0	0	0	0	0	0	0	0	4.84584	0	0	0																		AVP,AVPR1A,HCRT,KL,OXT,PMCH,TRHR
Pathway	M160	Integrins in angiogenesis	Pathway_M160_Integrins in angiogenesis	0	0	4.83795	0	0	0	0	0	0	0	0	0	0	0	0	0	0	0	0	0	0			COL1A2,COL3A1,COL8A2,FN1,SPP1
Pathway	M272	Downstream signaling in na&#xef;ve CD8+ T cells	Pathway_M272_Downstream signaling in na&#xef;ve CD8+ T cells	0	0	0	0	0	0	0	0	0	0	0	0	0	0	0	0	0	0	0	0	4.80547																					EGR4,FOS,JUNB
Pathway	M18895	The TrkA receptor binds nerve growth factor to activate MAP kinase pathways and promote cell growth.	Pathway_M18895_The TrkA receptor binds nerve growth factor to activate MAP kinase pathways and promote cell growth.	0	0	0	4.76102	0	0	0	0	0	0	0	0	0	0	0	0	0	0	0	0	0				NGFR,NTRK1
Pathway	1309124	Defective AVP causes neurohypophyseal diabetes insipidus (NDI)	Pathway_1309124_Defective AVP causes neurohypophyseal diabetes insipidus (NDI)	0	0	0	0	0	0	0	0	0	0	0	0	0	0	0	0	0	4.67548	0	0	0																		AVP,AVPR1A
Pathway	469199	Dopaminergic synapse	Pathway_469199_Dopaminergic synapse	0	0	0	0	0	0	0	4.62245	0	0	0	0	0	0	0	0	0	0	0	0	0								DRD1,DRD2,GNG7,PPP1R1B
Pathway	1269011	Diseases associated with glycosaminoglycan metabolism	Pathway_1269011_Diseases associated with glycosaminoglycan metabolism	0	0	0	0	4.5063	0	0	0	0	0	0	0	0	0	0	0	0	0	0	0	0					FMOD,OGN,OMD
Pathway	1268776	Reuptake of GABA	Pathway_1268776_Reuptake of GABA	0	0	0	0	4.47818	0	0	0	0	0	0	0	0	0	0	0	0	0	0	0	0					SLC6A12,SLC6A13
Pathway	PW:0000712	vasopressin signaling pathway via receptor type 1	Pathway_PW:0000712_vasopressin signaling pathway via receptor type 1	0	0	0	0	0	0	0	0	0	0	0	0	0	0	0	0	0	4.45414	0	0	0																		AVP,AVPR1A
Pathway	1269575	G alpha (s) signalling events	Pathway_1269575_G alpha (s) signalling events	0	0	0	0	0	0	0	4.42438	0	0	0	0	0	0	0	0	0	0	0	0	0								ADORA2A,DRD1,GNG7,PDE10A
Pathway	1269978	Keratan sulfate biosynthesis	Pathway_1269978_Keratan sulfate biosynthesis	0	0	0	0	4.40733	0	0	0	0	0	0	0	0	0	0	0	0	0	0	0	0					FMOD,OGN,OMD
Pathway	P05912	Dopamine receptor mediated signaling pathway	Pathway_P05912_Dopamine receptor mediated signaling pathway	0	0	0	0	0	0	0	4.35459	0	0	0	0	0	0	0	0	0	0	0	0	0								DRD1,DRD2,PPP1R1B
Pathway	M198	Syndecan-1-mediated signaling events	Pathway_M198_Syndecan-1-mediated signaling events	0	0	0	0	0	0	0	0	0	0	0	0	0	0	0	4.22866	0	0	0	0	0																COL6A1,COL6A2,COL7A1
Pathway	1319988	AGE-RAGE signaling pathway in diabetic complications	Pathway_1319988_AGE-RAGE signaling pathway in diabetic complications	0	0	4.22528	0	0	0	0	0	0	0	0	0	0	0	0	0	0	0	0	0	0			COL1A2,COL3A1,CYBB,FN1,THBD
Pathway	1269977	Keratan sulfate/keratin metabolism	Pathway_1269977_Keratan sulfate/keratin metabolism	0	0	0	0	4.18932	0	0	0	0	0	0	0	0	0	0	0	0	0	0	0	0					FMOD,OGN,OMD
Pathway	1309123	SLC transporter disorders	Pathway_1309123_SLC transporter disorders	0	0	0	0	0	0	0	0	0	0	0	0	0	0	0	0	0	4.13294	0	0	0																		AVP,AVPR1A
Pathway	P00029	Huntington disease	Pathway_P00029_Huntington disease	0	0	0	0	0	4.01828	0	0	0	0	0	0	0	0	0	0	0	0	0	0	0						CAPN11,FOS
Pathway	1269923	Transport of glucose and other sugars, bile salts and organic acids, metal ions and amine compounds	Pathway_1269923_Transport of glucose and other sugars, bile salts and organic acids, metal ions and amine compounds	0	0	0	0	3.94848	0	0	0	0	0	0	0	0	0	0	0	0	0	0	0	0					SLC13A4,SLC22A6,SLC6A12,SLC6A13
Pathway	1017634	cAMP signaling pathway	Pathway_1017634_cAMP signaling pathway	0	0	0	0	0	0	0	3.90926	0	0	0	0	0	0	0	0	0	0	0	0	0								ADORA2A,DRD1,DRD2,PPP1R1B
Pathway	P00034	Integrin signalling pathway	Pathway_P00034_Integrin signalling pathway	0	0	0	0	0	0	0	0	0	0	0	0	0	0	0	3.81389	0	0	0	0	0																COL6A1,COL6A2,COL7A1,ITGB4
Pathway	P04395	Vasopressin synthesis	Pathway_P04395_Vasopressin synthesis	0	0	0	0	0	0	0	0	0	0	0	0	0	0	0	0	0	3.71683	0	0	0																		AVP,OXT
Pathway	137977	Neurotrophic factor-mediated Trk receptor signaling	Pathway_137977_Neurotrophic factor-mediated Trk receptor signaling	0	0	0	3.70975	0	0	0	0	0	0	0	0	0	0	0	0	0	0	0	0	0				NGFR,NTRK1
Pathway	692234	PI3K-Akt signaling pathway	Pathway_692234_PI3K-Akt signaling pathway	0	0	0	0	0	0	0	0	0	0	0	0	0	0	0	3.67729	0	0	0	0	0																COL6A1,COL6A2,GH1,ITGB4,PKN3
Pathway	M235	Calcium signaling in the CD4+ TCR pathway	Pathway_M235_Calcium signaling in the CD4+ TCR pathway	0	0	0	0	0	0	0	0	0	0	0	0	0	0	0	0	0	0	0	0	3.66763																					FOS,JUNB
Pathway	137941	Calcium signaling in the CD4+ TCR pathway	Pathway_137941_Calcium signaling in the CD4+ TCR pathway	0	0	0	0	0	0	0	0	0	0	0	0	0	0	0	0	0	0	0	0	3.66763																					FOS,JUNB
Pathway	M187	Neurotrophic factor-mediated Trk receptor signaling	Pathway_M187_Neurotrophic factor-mediated Trk receptor signaling	0	0	0	3.63517	0	0	0	0	0	0	0	0	0	0	0	0	0	0	0	0	0				NGFR,NTRK1
Pathway	M153	p75(NTR)-mediated signaling	Pathway_M153_p75(NTR)-mediated signaling	0	0	0	3.54055	0	0	0	0	0	0	0	0	0	0	0	0	0	0	0	0	0				NGFR,NTRK1
Pathway	552665	Morphine addiction	Pathway_552665_Morphine addiction	0	0	0	0	0	0	0	0	0	0	0	0	3.28746	0	0	0	0	0	0	0	0													DRD1,GABRD
Pathway	1269928	Sodium-coupled sulphate, di- and tri-carboxylate transporters	Pathway_1269928_Sodium-coupled sulphate, di- and tri-carboxylate transporters	0	0	0	0	0	0	0	0	0	0	0	0	0	2.92134	0	0	0	0	0	0	0														SLC13A4
Pathway	413365	Glycosaminoglycan biosynthesis, heparan sulfate backbone	Pathway_413365_Glycosaminoglycan biosynthesis, heparan sulfate backbone	0	0	0	0	0	0	0	0	0	2.79642	0	0	0	0	0	0	0	0	0	0	0										NDST4
Pathway	545274	heparan sulfate biosynthesis (late stages)	Pathway_545274_heparan sulfate biosynthesis (late stages)	0	0	0	0	0	0	0	0	0	2.51782	0	0	0	0	0	0	0	0	0	0	0										NDST4
Pathway	82984	Glycosaminoglycan biosynthesis - heparan sulfate / heparin	Pathway_82984_Glycosaminoglycan biosynthesis - heparan sulfate / heparin	0	0	0	0	0	0	0	0	0	2.41645	0	0	0	0	0	0	0	0	0	0	0										NDST4
Disease	C0011581	Depressive disorder	Disease_C0011581_Depressive disorder	0	10	0	0	0	0	10	5.03326	0	0	5.52116	0	0	0	0	0	0	10	0	0	0		ADORA2A,CHAT,DRD2,DRD5,IDO1,NGFR,PDYN,PENK,SLC18A2,TAC1					GH1,PMCH,POMC,TH,TRH,TTR	ADORA2A,DRD1,DRD2,PENK,PPP1R1B			ADORA2A,DRD1,DRD2,IDO1,PENK,TACR1							AVP,AVPR1A,CALB2,HCRT,KL,LBP,OTX2,OXT,PMCH,PRLR,SIM1,SOSTDC1,TTR
Disease	C0011570	Mental Depression	Disease_C0011570_Mental Depression	0	10	0	0	0	0	10	0	0	0	4.54104	0	0	0	0	0	0	10	0	0	0		CHAT,DRD2,IDO1,NGFR,PDYN,PENK,SLC18A2,TAC1					GH1,PMCH,POMC,TH,TRH,TTR				DRD1,DRD2,IDO1,PENK,TACR1							AVP,AVPR1A,CALB2,HCRT,KL,LBP,OTX2,OXT,PMCH,PRLR,SIM1,SOSTDC1,TTR
Disease	C0013384	Dyskinetic syndrome	Disease_C0013384_Dyskinetic syndrome	0	5.31105	0	0	0	0	5.50868	10	0	0	10	0	0	0	0	0	0	0	0	0	0		ADORA2A,DRD2,PDYN,PENK,RGS9					PMCH,POMC,TH,TRH	ADORA2A,DRD1,DRD2,GPR88,PDE10A,PENK,PPP1R1B,RGS9			ADORA2A,DRD1,DRD2,GPR88,PDE10A,PENK,RGS9
Disease	C0013386	Dyskinesia, Drug-Induced	Disease_C0013386_Dyskinesia, Drug-Induced	0	10	0	0	0	0	0	10	0	0	10	0	0	0	0	0	0	0	0	0	0		DRD2,PDYN,PENK,RGS9						DRD1,DRD2,PENK,RGS9			DRD1,DRD2,PENK,RGS9
Disease	C0751088	Dyskinesia, Medication-Induced	Disease_C0751088_Dyskinesia, Medication-Induced	0	10	0	0	0	0	0	10	0	0	10	0	0	0	0	0	0	0	0	0	0		DRD2,PDYN,PENK,RGS9						DRD1,DRD2,PENK,RGS9			DRD1,DRD2,PENK,RGS9
Disease	C0233612	Waxy flexibility	Disease_C0233612_Waxy flexibility	0	0	0	0	0	0	10	10	0	0	0	0	0	0	0	0	0	0	0	0	0							POMC,TH,TRH	DRD1,DRD2,PPP1R1B
Disease	C0007370	Catalepsy	Disease_C0007370_Catalepsy	0	0	0	0	0	0	10	10	0	0	0	0	0	0	0	0	0	0	0	0	0							POMC,TH,TRH	DRD1,DRD2,PPP1R1B
Disease	C0038580	Substance Dependence	Disease_C0038580_Substance Dependence	0	10	0	0	0	0	0	10	0	0	0	0	0	0	0	0	0	0	0	0	0		DRD2,DRD5,PDYN,PENK,SLC18A2						DRD1,DRD2,PENK,PPP1R1B
Disease	C0266487	Etat Marbre	Disease_C0266487_Etat Marbre	0	5.10677	0	0	0	0	0	5.78236	0	0	5.32662	0	0	0	0	0	0	0	0	0	0		ADORA2A,DRD2,PDYN						ADORA2A,DRD1,DRD2			ADORA2A,DRD1,DRD2
Disease	C0392702	Abnormal involuntary movement	Disease_C0392702_Abnormal involuntary movement	0	0	0	0	0	0	0	10	0	0	5.51667	0	0	0	0	0	0	0	0	0	0								DRD2,GPR88,PPP1R1B,RGS9			DRD2,GPR88,RGS9
Disease	C0026650	Movement Disorders	Disease_C0026650_Movement Disorders	0	4.98093	0	0	0	0	0	5.46953	0	0	5.01459	0	0	0	0	0	0	0	0	0	0		DRD2,ECEL1,NKX2-1,SLC18A2,SNCG						ADORA2A,DRD1,DRD2			ADORA2A,DRD1,DRD2
Disease	C3665349	Secondary hypothyroidism	Disease_C3665349_Secondary hypothyroidism	0	0	0	0	0	0	10	0	5.45014	0	0	0	0	0	0	0	0	0	0	0	0							GH1,IGSF1,POMC,TRH		GH1,IGSF1,TRH
Disease	C0686347	Tardive Dyskinesia	Disease_C0686347_Tardive Dyskinesia	0	4.71701	0	0	0	0	0	5.62265	0	0	5.00965	0	0	0	0	0	0	0	0	0	0		ADORA2A,DRD2,RGS9,SLC18A2						ADORA2A,DRD1,DRD2,RGS9			ADORA2A,DRD1,DRD2,RGS9
Disease	C3714760	Drug-induced tardive dyskinesia	Disease_C3714760_Drug-induced tardive dyskinesia	0	4.71701	0	0	0	0	0	5.62265	0	0	5.00965	0	0	0	0	0	0	0	0	0	0		ADORA2A,DRD2,RGS9,SLC18A2						ADORA2A,DRD1,DRD2,RGS9			ADORA2A,DRD1,DRD2,RGS9
Disease	C0271801	Central hypothyroidism	Disease_C0271801_Central hypothyroidism	0	0	0	0	0	0	10	0	5.11039	0	0	0	0	0	0	0	0	0	0	0	0							GH1,IGSF1,POMC,TRH		GH1,IGSF1,TRH
Disease	C0524662	Opiate Addiction	Disease_C0524662_Opiate Addiction	0	5.10661	0	0	0	0	0	10	0	0	0	0	0	0	0	0	0	0	0	0	0		DRD2,PDYN,PENK,SLC18A2						DRD1,DRD2,PENK,PPP1R1B
Disease	C0751217	Hyperkinesia, Generalized	Disease_C0751217_Hyperkinesia, Generalized	0	4.66405	0	0	0	0	0	5.33767	0	0	4.88314	0	0	0	0	0	0	0	0	0	0		ADORA2A,DRD2,SNCG						ADORA2A,DRD1,DRD2			ADORA2A,DRD1,DRD2
Disease	C3887506	Hyperkinesia	Disease_C3887506_Hyperkinesia	0	4.66405	0	0	0	0	0	5.33767	0	0	4.88314	0	0	0	0	0	0	0	0	0	0		ADORA2A,DRD2,SNCG						ADORA2A,DRD1,DRD2			ADORA2A,DRD1,DRD2
Disease	C4302200	Congenital central hypothyroidism	Disease_C4302200_Congenital central hypothyroidism	0	0	0	0	0	0	4.86714	0	10	0	0	0	0	0	0	0	0	0	0	0	0							IGSF1,TRH		IGSF1,IRS4,TRH
Disease	C1533217	Methamphetamine dependence	Disease_C1533217_Methamphetamine dependence	0	4.62316	0	0	0	0	0	5.29657	0	0	4.84217	0	0	0	0	0	0	0	0	0	0		ADORA2A,DRD2,PDYN						ADORA2A,DRD1,DRD2			ADORA2A,DRD1,DRD2
Disease	C0020179	Huntington Disease	Disease_C0020179_Huntington Disease	0	10	0	0	0	0	0	4.54216	0	0	0	0	0	0	0	0	0	0	0	0	0		ADORA2A,CHAT,DRD2,DRD5,IDO1,NGFR,NKX2-1,PENK,RARB,SLC18A2,SNCG,TAC1						ADORA2A,DRD1,DRD2,PDE10A,PENK,PPP1R1B,SV2C
Disease	C0221480	Recurrent depression	Disease_C0221480_Recurrent depression	0	0	0	0	0	0	0	4.43909	0	0	10	0	0	0	0	0	0	0	0	0	0								DRD1,DRD2			DRD1,DRD2,SLC5A7
Disease	C0003504	Aortic Valve Insufficiency	Disease_C0003504_Aortic Valve Insufficiency	0	0	10	0	0	0	0	0	0	0	0	0	0	0	0	0	0	0	0	0	4.23338			CCN2,COL3A1,FN1,LOX																		EGR2,FOS,JUNB,NR4A1
Disease	C3714796	Isolated somatotropin deficiency	Disease_C3714796_Isolated somatotropin deficiency	0	0	0	0	0	0	5.83628	0	5.21804	0	0	0	0	0	0	0	0	0	0	0	0							GH1,IGSF1		GH1,IGSF1
Disease	C0525045	Mood Disorders	Disease_C0525045_Mood Disorders	0	5.1019	0	0	0	0	0	0	0	0	5.6163	0	0	0	0	0	0	0	0	0	0		ADORA2A,DRD2,NTRK1,PDYN,SLC18A2,SLC5A7,TAC1									ADORA2A,DRD1,DRD2,NTRK1,SLC5A7,ST8SIA2,TACR1
Disease	C0020649	Hypotension	Disease_C0020649_Hypotension	0	5.71328	0	0	0	0	0	4.66947	0	0	0	0	0	0	0	0	0	0	0	0	0		ADORA2A,DRD2,PDYN,TAC1						ADORA2A,DRD1,DRD2
Disease	C4722330	Generalized Thyroid Hormone Resistance	Disease_C4722330_Generalized Thyroid Hormone Resistance	0	0	0	0	0	0	5.40623	0	0	0	0	4.81988	0	0	0	0	0	0	0	0	0							GH1,TRH,TTR					GH1,TTR
Disease	C0007682	CNS disorder	Disease_C0007682_CNS disorder	0	0	0	0	0	0	0	4.86565	0	0	5.32177	0	0	0	0	0	0	0	0	0	0								ADORA2A,DRD2,GPR88,MME,PDE10A			ADORA2A,DRD2,GPR88,MME,PDE10A,TACR1
Disease	C0494475	Tonic - clonic seizures	Disease_C0494475_Tonic - clonic seizures	0	10	0	0	0	0	0	0	0	0	0	0	0	0	0	0	0	0	0	0	0		ADORA2A,CHAT,DRD2,NGFR,PDYN
Disease	C0751110	Single Seizure	Disease_C0751110_Single Seizure	0	10	0	0	0	0	0	0	0	0	0	0	0	0	0	0	0	0	0	0	0		ADORA2A,CHAT,DRD2,NGFR,PDYN
Disease	C0033375	Prolactinoma	Disease_C0033375_Prolactinoma	0	0	0	0	0	0	10	0	0	0	0	0	0	0	0	0	0	0	0	0	0							GH1,OMP,POMC,TH,TRH
Disease	C1762616	Meningioma, benign, no ICD-O subtype	Disease_C1762616_Meningioma, benign, no ICD-O subtype	0	0	10	0	0	0	0	0	0	0	0	0	0	0	0	0	0	0	0	0	0			ADAMTSL3,ANPEP,CCN2,CDH1,CYP1B1,IGF2,LEPR,OGN,PTGDS,SPP1,XDH
Disease	C4505436	Generalized Absence Seizures	Disease_C4505436_Generalized Absence Seizures	0	10	0	0	0	0	0	0	0	0	0	0	0	0	0	0	0	0	0	0	0		ADORA2A,CHAT,DRD2,NGFR,PDYN
Disease	C0013370	Amebic colitis	Disease_C0013370_Amebic colitis	0	0	10	0	0	0	0	0	0	0	0	0	0	0	0	0	0	0	0	0	0			COL3A1,FN1,LEPR,SPP1,TFAP2B
Disease	C0422853	Olfactory seizure	Disease_C0422853_Olfactory seizure	0	10	0	0	0	0	0	0	0	0	0	0	0	0	0	0	0	0	0	0	0		ADORA2A,CHAT,DRD2,NGFR,PDYN
Disease	C0751495	Seizures, Focal	Disease_C0751495_Seizures, Focal	0	10	0	0	0	0	0	0	0	0	0	0	0	0	0	0	0	0	0	0	0		ADORA2A,CHAT,DRD2,NGFR,PDYN
Disease	C0422855	Vertiginous seizure	Disease_C0422855_Vertiginous seizure	0	10	0	0	0	0	0	0	0	0	0	0	0	0	0	0	0	0	0	0	0		ADORA2A,CHAT,DRD2,NGFR,PDYN
Disease	C0149958	Complex partial seizures	Disease_C0149958_Complex partial seizures	0	10	0	0	0	0	0	0	0	0	0	0	0	0	0	0	0	0	0	0	0		ADORA2A,CHAT,DRD2,NGFR,PDYN
Disease	C0023890	Liver Cirrhosis	Disease_C0023890_Liver Cirrhosis	0	0	10	0	0	0	0	0	0	0	0	0	0	0	0	0	0	0	0	0	0			CCN2,COL1A2,COL3A1,LOX,SERPING1,SLC13A4,SPP1
Disease	C0002438	Amebiasis	Disease_C0002438_Amebiasis	0	0	10	0	0	0	0	0	0	0	0	0	0	0	0	0	0	0	0	0	0			COL3A1,FN1,LEPR,SPP1,TFAP2B
Disease	C0007115	Malignant neoplasm of thyroid	Disease_C0007115_Malignant neoplasm of thyroid	0	0	10	0	0	0	0	0	0	0	0	0	0	0	0	0	0	0	0	0	0			ABI3BP,ALX4,ANPEP,ANXA1,CCN2,CD74,CDH1,FN1,IGF2,LOX,PTGDS,SPP1,TBX15,TFAP2B,TFCP2L1
Disease	C0009952	Febrile Convulsions	Disease_C0009952_Febrile Convulsions	10	0	0	0	0	0	0	0	0	0	0	0	0	0	0	0	0	0	0	0	0	AVP,BDNF,GRIN2B,LAMC2,SLC17A7,SLC30A3
Disease	C1561643	Chronic Kidney Diseases	Disease_C1561643_Chronic Kidney Diseases	0	0	10	0	0	0	0	0	0	0	0	0	0	0	0	0	0	0	0	0	0			ANPEP,ANXA1,CCN2,COL3A1,CYBB,EFEMP1,FN1,MGP,NPHS2,OGN,PTGDS,SLC22A6,SLC6A13,SPP1,THBD,XDH
Disease	C0021841	Intestinal Neoplasms	Disease_C0021841_Intestinal Neoplasms	0	0	0	0	10	0	0	0	0	0	0	0	0	0	0	0	0	0	0	0	0					CDH1,IGF2,PDE10A,PTGDS,SPHK1,SPP1
Disease	C0022333	Jacksonian Seizure	Disease_C0022333_Jacksonian Seizure	0	10	0	0	0	0	0	0	0	0	0	0	0	0	0	0	0	0	0	0	0		ADORA2A,CHAT,DRD2,NGFR,PDYN
Disease	C0339573	Glaucoma, Primary Open Angle	Disease_C0339573_Glaucoma, Primary Open Angle	0	0	10	0	0	0	0	0	0	0	0	0	0	0	0	0	0	0	0	0	0			ADAMTSL3,CCN2,CDH1,COL8A2,CYP1B1,EFEMP1,FBLN1,FN1,GRIN2B,IGF2,OGN,SPP1
Disease	C0278877	Adult Meningioma	Disease_C0278877_Adult Meningioma	0	0	10	0	0	0	0	0	0	0	0	0	0	0	0	0	0	0	0	0	0			ADAMTSL3,ANPEP,CCN2,CDH1,CYP1B1,IGF2,LEPR,OGN,PTGDS,SPP1,XDH
Disease	C0233401	Psychiatric symptom	Disease_C0233401_Psychiatric symptom	10	0	0	0	0	0	0	0	0	0	0	0	0	0	0	0	0	0	0	0	0	AVP,BDNF,GRIN2B,LAMC2,POMC
Disease	C0234533	Generalized seizures	Disease_C0234533_Generalized seizures	0	10	0	0	0	0	0	0	0	0	0	0	0	0	0	0	0	0	0	0	0		ADORA2A,CHAT,DRD2,NGFR,PDYN
Disease	C0751123	Atonic Absence Seizures	Disease_C0751123_Atonic Absence Seizures	0	10	0	0	0	0	0	0	0	0	0	0	0	0	0	0	0	0	0	0	0		ADORA2A,CHAT,DRD2,NGFR,PDYN
Disease	C0549473	Thyroid carcinoma	Disease_C0549473_Thyroid carcinoma	0	0	10	0	0	0	0	0	0	0	0	0	0	0	0	0	0	0	0	0	0			ABI3BP,ALX4,ANPEP,ANXA1,CCN2,CD74,CDH1,ENDOU,FN1,IGF2,LOX,PTGDS,SPP1,TBX15,TFAP2B,TFCP2L1
Disease	C4317123	Myoclonic Seizures	Disease_C4317123_Myoclonic Seizures	0	10	0	0	0	0	0	0	0	0	0	0	0	0	0	0	0	0	0	0	0		ADORA2A,CHAT,DRD2,NGFR,PDYN
Disease	C4048158	Convulsions	Disease_C4048158_Convulsions	0	10	0	0	0	0	0	0	0	0	0	0	0	0	0	0	0	0	0	0	0		ADORA2A,CHAT,DRD2,NGFR,PDYN
Disease	C0024668	Mammary Neoplasms, Experimental	Disease_C0024668_Mammary Neoplasms, Experimental	0	0	10	0	0	0	0	0	0	0	0	0	0	0	0	0	0	0	0	0	0			ANXA1,CDH1,EFEMP1,FN1,MGP,SPP1,XDH
Disease	C0162429	Malnutrition	Disease_C0162429_Malnutrition	0	0	0	0	0	0	10	0	0	0	0	0	0	0	0	0	0	0	0	0	0							GH1,IGSF1,POMC,TH,TRH,TTR
Disease	C0344315	Depressed mood	Disease_C0344315_Depressed mood	0	0	0	0	0	0	0	0	0	0	0	0	0	0	0	0	0	10	0	0	0																		AVP,AVPR1A,CALB2,HCRT,KL,LBP,OTX2,OXT,PMCH,PRLR,SIM1,SOSTDC1,TTR
Disease	C0017601	Glaucoma	Disease_C0017601_Glaucoma	0	0	10	0	0	0	0	0	0	0	0	0	0	0	0	0	0	0	0	0	0			CCN2,COL8A2,CYBB,CYP1B1,FN1,FOXC2,LOX,MGP,OGN,PRG4,TFAP2B
Disease	C0040136	Thyroid Neoplasm	Disease_C0040136_Thyroid Neoplasm	0	0	10	0	0	0	0	0	0	0	0	0	0	0	0	0	0	0	0	0	0			ABI3BP,ALDH1A2,ALX4,ANPEP,ANXA1,CCN2,CD74,CDH1,FN1,IGF2,LOX,PTGDS,SPP1,TBX15,TFAP2B,TFCP2L1
Disease	C0422852	Seizures, Auditory	Disease_C0422852_Seizures, Auditory	0	10	0	0	0	0	0	0	0	0	0	0	0	0	0	0	0	0	0	0	0		ADORA2A,CHAT,DRD2,NGFR,PDYN
Disease	C0239946	Fibrosis, Liver	Disease_C0239946_Fibrosis, Liver	0	0	10	0	0	0	0	0	0	0	0	0	0	0	0	0	0	0	0	0	0			CCN2,COL1A2,COL3A1,LOX,SERPING1,SLC13A4,SPP1
Disease	C0010054	Coronary Arteriosclerosis	Disease_C0010054_Coronary Arteriosclerosis	0	0	10	0	0	0	0	0	0	0	0	0	0	0	0	0	0	0	0	0	0			ANPEP,ANXA1,CCN2,COL3A1,CYBB,F13A1,FN1,IGF2,LEPR,LOX,MGP,MPZL2,PTGDS,SLC22A6,SPP1,TFAP2B,THBD
Disease	C0270844	Tonic Seizures	Disease_C0270844_Tonic Seizures	0	10	0	0	0	0	0	0	0	0	0	0	0	0	0	0	0	0	0	0	0		ADORA2A,CHAT,DRD2,NGFR,PDYN
Disease	C0751494	Convulsive Seizures	Disease_C0751494_Convulsive Seizures	0	10	0	0	0	0	0	0	0	0	0	0	0	0	0	0	0	0	0	0	0		ADORA2A,CHAT,DRD2,NGFR,PDYN
Disease	C4317109	Epileptic Seizures	Disease_C4317109_Epileptic Seizures	0	10	0	0	0	0	0	0	0	0	0	0	0	0	0	0	0	0	0	0	0		ADORA2A,CHAT,DRD2,NGFR,PDYN
Disease	C0242339	Dyslipidemias	Disease_C0242339_Dyslipidemias	0	0	10	0	0	0	0	0	0	0	0	0	0	0	0	0	0	0	0	0	0			ANPEP,ANXA1,CRABP2,CYBB,FOXC2,LEPR,LOX,PRG4,PTGDS,SPP1,XDH
Disease	C4316903	Absence Seizures	Disease_C4316903_Absence Seizures	0	10	0	0	0	0	0	0	0	0	0	0	0	0	0	0	0	0	0	0	0		ADORA2A,CHAT,DRD2,NGFR,PDYN
Disease	C0010964	Dandy-Walker Syndrome	Disease_C0010964_Dandy-Walker Syndrome	0	0	0	0	0	0	0	0	0	0	0	0	0	0	0	0	0	10	0	0	0																		LBP,ZIC1,ZIC4,ZIC5
Disease	C0025286	Meningioma	Disease_C0025286_Meningioma	0	0	10	0	0	0	0	0	0	0	0	0	0	0	0	0	0	0	0	0	0			ADAMTSL3,ANPEP,CCN2,CDH1,COL1A2,CYP1B1,F13A1,FBLN1,IGF2,LEPR,OGN,OMD,PTGDS,SPP1,XDH
Disease	C1302401	Adenoma of large intestine	Disease_C1302401_Adenoma of large intestine	0	0	10	0	0	0	0	0	0	0	0	0	0	0	0	0	0	0	0	0	0			ALX4,CD74,CDH1,EFEMP1,IGF2,LEPR,LOX,OGN,SPP1,WNT6
Disease	C0009782	Connective Tissue Diseases	Disease_C0009782_Connective Tissue Diseases	0	0	10	0	0	0	0	0	0	0	0	0	0	0	0	0	0	0	0	0	0			AEBP1,COL1A2,COL3A1,COL8A2,EFEMP1,FN1,LOX,SERPING1
Disease	C3495874	Nonepileptic Seizures	Disease_C3495874_Nonepileptic Seizures	0	10	0	0	0	0	0	0	0	0	0	0	0	0	0	0	0	0	0	0	0		ADORA2A,CHAT,DRD2,NGFR,PDYN
Disease	C0017658	Glomerulonephritis	Disease_C0017658_Glomerulonephritis	0	0	10	0	0	0	0	0	0	0	0	0	0	0	0	0	0	0	0	0	0			CCN2,CD74,CYBB,FN1,LOX,NPHS2,SERPING1,SPP1,THBD
Disease	C0270824	Visual seizure	Disease_C0270824_Visual seizure	0	10	0	0	0	0	0	0	0	0	0	0	0	0	0	0	0	0	0	0	0		ADORA2A,CHAT,DRD2,NGFR,PDYN
Disease	C0422850	Seizures, Somatosensory	Disease_C0422850_Seizures, Somatosensory	0	10	0	0	0	0	0	0	0	0	0	0	0	0	0	0	0	0	0	0	0		ADORA2A,CHAT,DRD2,NGFR,PDYN
Disease	C0270846	Epileptic drop attack	Disease_C0270846_Epileptic drop attack	0	10	0	0	0	0	0	0	0	0	0	0	0	0	0	0	0	0	0	0	0		ADORA2A,CHAT,DRD2,NGFR,PDYN
Disease	C0751496	Seizures, Sensory	Disease_C0751496_Seizures, Sensory	0	10	0	0	0	0	0	0	0	0	0	0	0	0	0	0	0	0	0	0	0		ADORA2A,CHAT,DRD2,NGFR,PDYN
Disease	C0422854	Gustatory seizure	Disease_C0422854_Gustatory seizure	0	10	0	0	0	0	0	0	0	0	0	0	0	0	0	0	0	0	0	0	0		ADORA2A,CHAT,DRD2,NGFR,PDYN
Disease	C0751056	Non-epileptic convulsion	Disease_C0751056_Non-epileptic convulsion	0	10	0	0	0	0	0	0	0	0	0	0	0	0	0	0	0	0	0	0	0		ADORA2A,CHAT,DRD2,NGFR,PDYN
Disease	C0234535	Clonic Seizures	Disease_C0234535_Clonic Seizures	0	10	0	0	0	0	0	0	0	0	0	0	0	0	0	0	0	0	0	0	0		ADORA2A,CHAT,DRD2,NGFR,PDYN
Disease	C0036341	Schizophrenia	Disease_C0036341_Schizophrenia	0	4.92776	0	5.01018	0	0	0	0	0	0	0	0	0	0	0	0	0	0	0	0	0		ADORA2A,CHAT,DRD2,NGFR,NTRK1,PDYN,RGS9,SLC18A2,TAC1		NGFR,NPAS1,NPAS4,NTRK1,OXT
Disease	C0020625	Hyponatremia	Disease_C0020625_Hyponatremia	5.03058	0	0	0	0	0	0	0	0	0	0	0	0	0	0	0	0	4.79953	0	0	0	AVP,BDNF,LAMC2,POMC																	AVP,OXT
Disease	C0024523	Malabsorption Syndrome	Disease_C0024523_Malabsorption Syndrome	0	0	0	0	0	0	4.70453	0	0	0	0	4.35297	0	0	0	0	0	0	0	0	0							GH1,TH,TTR					GH1,TTR
Disease	C0234245	Visceral Pain	Disease_C0234245_Visceral Pain	0	0	0	0	0	0	0	0	0	0	5.94423	0	0	0	0	0	0	0	0	0	0											MME,PENK,SLC5A7,TACR1
Disease	C0349204	Nonorganic psychosis	Disease_C0349204_Nonorganic psychosis	0	0	0	0	0	0	0	5.90755	0	0	0	0	0	0	0	0	0	0	0	0	0								DRD1,DRD2,PDE10A,PPP1R1B,RGS9,SV2C
Disease	C0029456	Osteoporosis	Disease_C0029456_Osteoporosis	0	0	5.90319	0	0	0	0	0	0	0	0	0	0	0	0	0	0	0	0	0	0			AEBP1,ANPEP,ANXA1,CDH1,COL1A2,CYBB,CYP1B1,IGF2,LEPR,LOX,MGP,OGN,PLIN4,SPP1
Disease	C0458257	Pain, Splitting	Disease_C0458257_Pain, Splitting	0	5.85172	0	0	0	0	0	0	0	0	0	0	0	0	0	0	0	0	0	0	0		DRD2,PDYN,PENK,TAC1
Disease	C0234254	Radiating pain	Disease_C0234254_Radiating pain	0	5.85172	0	0	0	0	0	0	0	0	0	0	0	0	0	0	0	0	0	0	0		DRD2,PDYN,PENK,TAC1
Disease	C0458259	Pain, Crushing	Disease_C0458259_Pain, Crushing	0	5.85172	0	0	0	0	0	0	0	0	0	0	0	0	0	0	0	0	0	0	0		DRD2,PDYN,PENK,TAC1
Disease	C0234230	Pain, Burning	Disease_C0234230_Pain, Burning	0	5.85172	0	0	0	0	0	0	0	0	0	0	0	0	0	0	0	0	0	0	0		DRD2,PDYN,PENK,TAC1
Disease	C0234238	Ache	Disease_C0234238_Ache	0	5.85172	0	0	0	0	0	0	0	0	0	0	0	0	0	0	0	0	0	0	0		DRD2,PDYN,PENK,TAC1
Disease	C0751408	Suffering, Physical	Disease_C0751408_Suffering, Physical	0	5.85172	0	0	0	0	0	0	0	0	0	0	0	0	0	0	0	0	0	0	0		DRD2,PDYN,PENK,TAC1
Disease	C0030193	Pain	Disease_C0030193_Pain	0	5.85172	0	0	0	0	0	0	0	0	0	0	0	0	0	0	0	0	0	0	0		DRD2,PDYN,PENK,TAC1
Disease	C0751407	Pain, Migratory	Disease_C0751407_Pain, Migratory	0	5.85172	0	0	0	0	0	0	0	0	0	0	0	0	0	0	0	0	0	0	0		DRD2,PDYN,PENK,TAC1
Disease	C0346308	Pituitary macroadenoma	Disease_C0346308_Pituitary macroadenoma	0	0	0	0	0	0	5.83628	0	0	0	0	0	0	0	0	0	0	0	0	0	0							GH1,POMC
Disease	C0751882	Myasthenic Syndromes, Congenital	Disease_C0751882_Myasthenic Syndromes, Congenital	0	5.81603	0	0	0	0	0	0	0	0	0	0	0	0	0	0	0	0	0	0	0		CHAT,NGFR,NTRK1,SLC5A7
Disease	C0085762	Alcohol abuse	Disease_C0085762_Alcohol abuse	5.74613	0	0	0	0	0	0	0	0	0	0	0	0	0	0	0	0	0	0	0	0	AVP,BDNF,KCNJ6,PCSK9,POMC
Disease	C0024117	Chronic Obstructive Airway Disease	Disease_C0024117_Chronic Obstructive Airway Disease	0	0	5.74529	0	0	0	0	0	0	0	0	0	0	0	0	0	0	0	0	0	0			AEBP1,ANPEP,ANXA1,CCN2,CD74,COL1A2,CYBB,CYP1B1,FBLN1,FN1,LEPR,LOX,MGP,PTGDS,SERPING1,SPP1
Disease	C0152459	Linear atrophy	Disease_C0152459_Linear atrophy	0	0	0	0	0	0	5.73319	0	0	0	0	0	0	0	0	0	0	0	0	0	0							CALB2,POMC,TH,TRH
Disease	C0001206	Acromegaly	Disease_C0001206_Acromegaly	0	0	0	0	0	0	5.66777	0	0	0	0	0	0	0	0	0	0	0	0	0	0							GH1,IGSF1,POMC,TRH
Disease	C1656427	Early onset schizophrenia	Disease_C1656427_Early onset schizophrenia	5.65302	0	0	0	0	0	0	0	0	0	0	0	0	0	0	0	0	0	0	0	0	BDNF,GRIN2B,POMC
Disease	C0086432	Hyalinosis, Segmental Glomerular	Disease_C0086432_Hyalinosis, Segmental Glomerular	0	0	5.65076	0	0	0	0	0	0	0	0	0	0	0	0	0	0	0	0	0	0			CCN2,FN1,NPHS2,SPP1
Disease	C0022806	Kwashiorkor	Disease_C0022806_Kwashiorkor	0	0	0	0	0	0	0	0	0	0	0	5.61069	0	0	0	0	0	0	0	0	0												GH1,TTR
Disease	C0023895	Liver diseases	Disease_C0023895_Liver diseases	0	0	5.59349	0	0	0	0	0	0	0	0	0	0	0	0	0	0	0	0	0	0			AHNAK,ANPEP,ANXA1,CCN2,COL1A2,COL3A1,CRISPLD2,CYP1B1,FN1,GJB2,IGF2,LEPR,SERPING1,SPP1
Disease	C0013390	Dysmenorrhea	Disease_C0013390_Dysmenorrhea	0	0	0	0	0	0	0	0	0	0	0	0	0	0	0	0	0	5.57611	0	0	0																		AVP,OXT
Disease	C0393929	Familial infantile myasthenia	Disease_C0393929_Familial infantile myasthenia	0	5.54893	0	0	0	0	0	0	0	0	0	0	0	0	0	0	0	0	0	0	0		CHAT,SLC5A7
Disease	C0751137	Craniofacial Pain	Disease_C0751137_Craniofacial Pain	0	5.54893	0	0	0	0	0	0	0	0	0	0	0	0	0	0	0	0	0	0	0		PENK,TAC1
Disease	C3160718	PARKINSON DISEASE, LATE-ONSET	Disease_C3160718_PARKINSON DISEASE, LATE-ONSET	0	5.53284	0	0	0	0	0	0	0	0	0	0	0	0	0	0	0	0	0	0	0		DRD2,DRD5,NGFR,PENK,SLC18A2,WNT2
Disease	C0410787	Hereditary Connective Tissue Disorder	Disease_C0410787_Hereditary Connective Tissue Disorder	0	0	5.52346	0	0	0	0	0	0	0	0	0	0	0	0	0	0	0	0	0	0			COL1A2,COL3A1,LOX
Disease	C0011848	Diabetes Insipidus	Disease_C0011848_Diabetes Insipidus	5.52258	0	0	0	0	0	0	0	0	0	0	0	0	0	0	0	0	0	0	0	0	AVP,POMC
Disease	C0020074	HSAN Type IV	Disease_C0020074_HSAN Type IV	0	0	0	5.50334	0	0	0	0	0	0	0	0	0	0	0	0	0	0	0	0	0				NGFR,NTRK1
Disease	C0032002	Pituitary Diseases	Disease_C0032002_Pituitary Diseases	0	0	0	0	0	0	5.48548	0	0	0	0	0	0	0	0	0	0	0	0	0	0							GH1,POMC,TH,TRH
Disease	C0010068	Coronary heart disease	Disease_C0010068_Coronary heart disease	0	0	5.47483	0	0	0	0	0	0	0	0	0	0	0	0	0	0	0	0	0	0			ALDH1A2,ANXA1,CD74,COL3A1,CYBB,CYP1B1,F13A1,FN1,GJB2,IGF2,LEPR,MGP,MPZL2,OSR1,SPP1,TFAP2B,THBD
Disease	C0033999	Pterygium	Disease_C0033999_Pterygium	0	0	5.46955	0	0	0	0	0	0	0	0	0	0	0	0	0	0	0	0	0	0			CCN2,CDH1,COL1A2,COL3A1,EFEMP1,FN1,LOX
Disease	C0030319	Panic Disorder	Disease_C0030319_Panic Disorder	0	0	0	0	0	0	0	0	0	0	5.44872	0	0	0	0	0	0	0	0	0	0											ADORA2A,ANO2,DRD1,DRD2,TACR1
Disease	C2063866	Depressive Disorder, Treatment-Resistant	Disease_C2063866_Depressive Disorder, Treatment-Resistant	5.44208	0	0	0	0	0	0	0	0	0	0	0	0	0	0	0	0	0	0	0	0	BDNF,GRIN2B,LAMC2,POMC
Disease	C0033975	Psychotic Disorders	Disease_C0033975_Psychotic Disorders	0	0	0	0	0	0	0	5.41456	0	0	0	0	0	0	0	0	0	0	0	0	0								DRD1,DRD2,PDE10A,PPP1R1B,RGS9,SV2C
Disease	C0005586	Bipolar Disorder	Disease_C0005586_Bipolar Disorder	0	0	0	0	0	0	0	0	0	0	5.39775	0	0	0	0	0	0	0	0	0	0											DRD1,DRD2,NTRK1,PDE10A,SP8,ST8SIA2,TACR1
Disease	C0040264	Tinnitus	Disease_C0040264_Tinnitus	5.35679	0	0	0	0	0	0	0	0	0	0	0	0	0	0	0	0	0	0	0	0	BDNF,GRIN2B,LAMC2,SLC17A7
Disease	C0041696	Unipolar Depression	Disease_C0041696_Unipolar Depression	0	5.35264	0	0	0	0	0	0	0	0	0	0	0	0	0	0	0	0	0	0	0		ADORA2A,DRD2,DRD5,PDYN,PRIMA1,SLC5A7
Disease	C0948008	Ischemic stroke	Disease_C0948008_Ischemic stroke	0	0	0	0	0	0	0	0	0	0	0	0	0	0	0	0	0	0	0	0	5.33245																					ARC,EGR2,EGR4,FOS,JUNB,NPAS4,NR4A1
Disease	C0024809	Marijuana Abuse	Disease_C0024809_Marijuana Abuse	0	5.32545	0	0	0	0	0	0	0	0	0	0	0	0	0	0	0	0	0	0	0		CHAT,DRD2,PDYN,PENK,TAC1
Disease	C0013336	Dwarfism	Disease_C0013336_Dwarfism	0	0	0	0	0	0	5.3245	0	0	0	0	0	0	0	0	0	0	0	0	0	0							GH1,IGSF1,POMC,TH,TRH
Disease	C1510586	Autism Spectrum Disorders	Disease_C1510586_Autism Spectrum Disorders	0	5.32369	0	0	0	0	0	0	0	0	0	0	0	0	0	0	0	0	0	0	0		ADORA2A,CHAT,DRD2,DRD5,NGFR,NTRK1,RARB,SNCG,TAC1,WNT2
Disease	C4525232	Rainbow Trout Hepatoma	Disease_C4525232_Rainbow Trout Hepatoma	0	0	0	0	0	0	0	0	0	0	0	0	0	0	0	0	0	0	0	0	5.31376																					FOS,JUNB
Disease	C0271683	Polyneuropathy, Motor	Disease_C0271683_Polyneuropathy, Motor	0	0	0	0	0	0	5.31376	0	0	0	0	0	0	0	0	0	0	0	0	0	0							POMC,TTR
Disease	C0043046	Wasting Syndrome	Disease_C0043046_Wasting Syndrome	0	0	0	0	0	0	0	0	0	0	0	5.28362	0	0	0	0	0	0	0	0	0												GH1,TTR
Disease	C0004352	Autistic Disorder	Disease_C0004352_Autistic Disorder	5.25404	0	0	0	0	0	0	0	0	0	0	0	0	0	0	0	0	0	0	0	0	AVP,BDNF,GRIN2B,ITGA4,POMC,TBR1
Disease	C1611706	Myosclerosis	Disease_C1611706_Myosclerosis	0	0	0	0	0	0	0	0	0	0	0	0	0	0	0	5.21804	0	0	0	0	0																COL6A1,COL6A2
Disease	cv:CN033863	Ullrich congenital muscular dystrophy 1	Disease_cv:CN033863_Ullrich congenital muscular dystrophy 1	0	0	0	0	0	0	0	0	0	0	0	0	0	0	0	5.21804	0	0	0	0	0																COL6A1,COL6A2
Disease	158810	BETHLEM MYOPATHY 1	Disease_158810_BETHLEM MYOPATHY 1	0	0	0	0	0	0	0	0	0	0	0	0	0	0	0	5.21804	0	0	0	0	0																COL6A1,COL6A2
Disease	cv:CN117976	Collagen VI-related myopathy	Disease_cv:CN117976_Collagen VI-related myopathy	0	0	0	0	0	0	0	0	0	0	0	0	0	0	0	5.21804	0	0	0	0	0																COL6A1,COL6A2
Disease	cv:CN029274	Bethlem myopathy 1	Disease_cv:CN029274_Bethlem myopathy 1	0	0	0	0	0	0	0	0	0	0	0	0	0	0	0	5.21804	0	0	0	0	0																COL6A1,COL6A2
Disease	254090	ULLRICH CONGENITAL MUSCULAR DYSTROPHY 1	Disease_254090_ULLRICH CONGENITAL MUSCULAR DYSTROPHY 1	0	0	0	0	0	0	0	0	0	0	0	0	0	0	0	5.21804	0	0	0	0	0																COL6A1,COL6A2
Disease	C0017668	Focal glomerulosclerosis	Disease_C0017668_Focal glomerulosclerosis	0	0	5.20059	0	0	0	0	0	0	0	0	0	0	0	0	0	0	0	0	0	0			CCN2,FN1,NPHS2,SPP1
Disease	C0020635	Hypopituitarism	Disease_C0020635_Hypopituitarism	0	0	0	0	0	0	5.16022	0	0	0	0	0	0	0	0	0	0	0	0	0	0							GH1,IGSF1,POMC
Disease	C0018979	Hemianopsia	Disease_C0018979_Hemianopsia	0	0	0	0	0	0	5.13785	0	0	0	0	0	0	0	0	0	0	0	0	0	0							GH1,POMC
Disease	C0028043	Nicotine Dependence	Disease_C0028043_Nicotine Dependence	0	5.11954	0	0	0	0	0	0	0	0	0	0	0	0	0	0	0	0	0	0	0		CHAT,DRD2,DRD5,SLC18A2,TAC1
Disease	C0003467	Anxiety	Disease_C0003467_Anxiety	0	0	0	0	0	0	0	0	0	0	5.10762	0	0	0	0	0	0	0	0	0	0											ADORA2A,DRD1,DRD2,IDO1,MME,PDE10A,PENK,TACR1
Disease	C0040517	Gilles de la Tourette syndrome	Disease_C0040517_Gilles de la Tourette syndrome	0	5.09362	0	0	0	0	0	0	0	0	0	0	0	0	0	0	0	0	0	0	0		ADORA2A,CHAT,DRD2,DRD5,SLC5A7
Disease	C0024667	Animal Mammary Neoplasms	Disease_C0024667_Animal Mammary Neoplasms	0	0	5.0899	0	0	0	0	0	0	0	0	0	0	0	0	0	0	0	0	0	0			ANXA1,CDH1,EFEMP1,FN1,MGP,XDH
Disease	C1257925	Mammary Carcinoma, Animal	Disease_C1257925_Mammary Carcinoma, Animal	0	0	5.0899	0	0	0	0	0	0	0	0	0	0	0	0	0	0	0	0	0	0			ANXA1,CDH1,EFEMP1,FN1,MGP,XDH
Disease	C1857276	Trichohepatoenteric Syndrome	Disease_C1857276_Trichohepatoenteric Syndrome	0	0	0	0	0	0	5.07611	0	0	0	0	0	0	0	0	0	0	0	0	0	0							GH1,POMC,TH,TRH,TTR
Disease	C0853946	Pain worsened	Disease_C0853946_Pain worsened	5.04666	0	0	0	0	0	0	0	0	0	0	0	0	0	0	0	0	0	0	0	0	BDNF,GRIN2B
Disease	C0346302	Growth Hormone-Secreting Pituitary Adenoma	Disease_C0346302_Growth Hormone-Secreting Pituitary Adenoma	0	0	0	0	0	0	5.01903	0	0	0	0	0	0	0	0	0	0	0	0	0	0							GH1,POMC,TRH
Disease	C0740858	Substance abuse problem	Disease_C0740858_Substance abuse problem	0	5.01661	0	0	0	0	0	0	0	0	0	0	0	0	0	0	0	0	0	0	0		DRD2,DRD5,PDYN,SLC18A2
Disease	C0042133	Uterine Fibroids	Disease_C0042133_Uterine Fibroids	0	0	5.0096	0	0	0	0	0	0	0	0	0	0	0	0	0	0	0	0	0	0			CCN2,CDH1,COL3A1,CYP1B1,EFEMP1,FMOD,FN1,GJB2,IGF2,SPP1
Disease	C0038525	Subarachnoid Hemorrhage	Disease_C0038525_Subarachnoid Hemorrhage	4.94725	0	0	0	0	0	0	0	0	0	0	0	0	0	0	0	0	0	0	0	0	AVP,BDNF,GRIN2B,LAMC2,MAS1,NRN1,SLC30A3
Disease	C0428977	Bradycardia	Disease_C0428977_Bradycardia	0	4.94153	0	0	0	0	0	0	0	0	0	0	0	0	0	0	0	0	0	0	0		DRD2,PDYN,TAC1
Disease	C1263846	Attention deficit hyperactivity disorder	Disease_C1263846_Attention deficit hyperactivity disorder	0	0	0	0	0	0	0	4.93101	0	0	0	0	0	0	0	0	0	0	0	0	0								ADORA2A,DRD1,DRD2,NTRK1,PDE10A,PPP1R1B
Disease	C1842981	NEUROTICISM	Disease_C1842981_NEUROTICISM	0	0	0	0	0	0	0	4.92239	0	0	0	0	0	0	0	0	0	0	0	0	0								DRD1,DRD2,PENK,RXRG
Disease	C0178417	Anhedonia	Disease_C0178417_Anhedonia	4.92041	0	0	0	0	0	0	0	0	0	0	0	0	0	0	0	0	0	0	0	0	BDNF,LAMC2,POMC,SLC17A7
Disease	C0410179	Ullrich congenital muscular dystrophy 1	Disease_C0410179_Ullrich congenital muscular dystrophy 1	0	0	0	0	0	0	0	0	0	0	0	0	0	0	0	4.9174	0	0	0	0	0																COL6A1,COL6A2
Disease	C1834674	BETHLEM MYOPATHY 1	Disease_C1834674_BETHLEM MYOPATHY 1	0	0	0	0	0	0	0	0	0	0	0	0	0	0	0	4.9174	0	0	0	0	0																COL6A1,COL6A2
Disease	C0409959	Osteoarthritis, Knee	Disease_C0409959_Osteoarthritis, Knee	0	0	4.9134	0	0	0	0	0	0	0	0	0	0	0	0	0	0	0	0	0	0			ALDH1A2,CCN2,CYBB,EFEMP1,FN1,LEPR,MGP,SPP1
Disease	C0233794	Memory impairment	Disease_C0233794_Memory impairment	4.89547	0	0	0	0	0	0	0	0	0	0	0	0	0	0	0	0	0	0	0	0	AVP,BDNF,ENDOU,GRIN2B,LAMC2,POMC,SLC17A7,SLC30A3
Disease	C0003469	Anxiety Disorders	Disease_C0003469_Anxiety Disorders	0	0	0	0	0	0	0	0	0	0	4.88382	0	0	0	0	0	0	0	0	0	0											ADORA2A,DRD1,DRD2,IDO1,MME,PDE10A,PENK,TACR1
Disease	C0013404	Dyspnea	Disease_C0013404_Dyspnea	0	0	0	0	0	0	0	0	0	0	0	0	0	0	0	0	0	4.86555	0	0	0																		AVP,F5,TTR,ZIC3
Disease	C0206754	Neuroendocrine Tumors	Disease_C0206754_Neuroendocrine Tumors	0	4.86332	0	0	0	0	0	0	0	0	0	0	0	0	0	0	0	0	0	0	0		CRABP1,ISL1,NKX2-1,NTRK1,RARB,SLC18A2,TAC1
Disease	C4721413	Juvenile angiofibroma	Disease_C4721413_Juvenile angiofibroma	0	0	4.84675	0	0	0	0	0	0	0	0	0	0	0	0	0	0	0	0	0	0			CCN2,COL1A2,COL3A1,IGF2
Disease	C0242423	Ramsay Hunt Paralysis Syndrome	Disease_C0242423_Ramsay Hunt Paralysis Syndrome	0	4.84217	0	0	0	0	0	0	0	0	0	0	0	0	0	0	0	0	0	0	0		DRD2,PDYN,SLC18A2
Disease	C0752104	Familial Juvenile Parkinsonism	Disease_C0752104_Familial Juvenile Parkinsonism	0	4.84217	0	0	0	0	0	0	0	0	0	0	0	0	0	0	0	0	0	0	0		DRD2,PDYN,SLC18A2
Disease	C0752097	Autosomal Dominant Juvenile Parkinson Disease	Disease_C0752097_Autosomal Dominant Juvenile Parkinson Disease	0	4.84217	0	0	0	0	0	0	0	0	0	0	0	0	0	0	0	0	0	0	0		DRD2,PDYN,SLC18A2
Disease	C0752101	Parkinsonism, Experimental	Disease_C0752101_Parkinsonism, Experimental	0	4.84217	0	0	0	0	0	0	0	0	0	0	0	0	0	0	0	0	0	0	0		DRD2,PDYN,SLC18A2
Disease	C0752100	Autosomal Recessive Parkinsonism	Disease_C0752100_Autosomal Recessive Parkinsonism	0	4.84217	0	0	0	0	0	0	0	0	0	0	0	0	0	0	0	0	0	0	0		DRD2,PDYN,SLC18A2
Disease	C0752098	Autosomal Dominant Parkinsonism	Disease_C0752098_Autosomal Dominant Parkinsonism	0	4.84217	0	0	0	0	0	0	0	0	0	0	0	0	0	0	0	0	0	0	0		DRD2,PDYN,SLC18A2
Disease	C1868675	PARKINSON DISEASE 2, AUTOSOMAL RECESSIVE JUVENILE	Disease_C1868675_PARKINSON DISEASE 2, AUTOSOMAL RECESSIVE JUVENILE	0	4.84217	0	0	0	0	0	0	0	0	0	0	0	0	0	0	0	0	0	0	0		DRD2,PDYN,SLC18A2
Disease	C0497552	Congenital neurologic anomalies	Disease_C0497552_Congenital neurologic anomalies	0	0	0	0	0	0	0	0	0	0	0	4.84007	0	0	0	0	0	0	0	0	0												GH1,TTR
Disease	C1623038	Cirrhosis	Disease_C1623038_Cirrhosis	0	0	4.82942	0	0	0	0	0	0	0	0	0	0	0	0	0	0	0	0	0	0			CCN2,CDH1,COL3A1,CYBB,FMOD,FN1,GRIN2B,IGF2,PTGDS,SERPING1,SPP1,THBD
Disease	C0752196	Ballismus	Disease_C0752196_Ballismus	0	0	0	0	0	0	0	4.8185	0	0	0	0	0	0	0	0	0	0	0	0	0								DRD2,PPP1R1B
Disease	C0232766	Asterixis	Disease_C0232766_Asterixis	0	0	0	0	0	0	0	4.8185	0	0	0	0	0	0	0	0	0	0	0	0	0								DRD2,PPP1R1B
Disease	C0152115	Lingual-Facial-Buccal Dyskinesia	Disease_C0152115_Lingual-Facial-Buccal Dyskinesia	0	0	0	0	0	0	0	4.8185	0	0	0	0	0	0	0	0	0	0	0	0	0								DRD2,PPP1R1B
Disease	C0221169	Hemiballismus	Disease_C0221169_Hemiballismus	0	0	0	0	0	0	0	4.8185	0	0	0	0	0	0	0	0	0	0	0	0	0								DRD2,PPP1R1B
Disease	C0454606	Oral Dyskinesia	Disease_C0454606_Oral Dyskinesia	0	0	0	0	0	0	0	4.8185	0	0	0	0	0	0	0	0	0	0	0	0	0								DRD2,PPP1R1B
Disease	C0013170	Drug habituation	Disease_C0013170_Drug habituation	4.81712	0	0	0	0	0	0	0	0	0	0	0	0	0	0	0	0	0	0	0	0	AVP,BDNF,GRIN2B,POMC
Disease	C0025362	Mental Retardation	Disease_C0025362_Mental Retardation	0	0	0	0	0	0	0	0	0	0	0	4.78401	0	0	0	0	0	0	0	0	0												GH1,NPAS4,TTR
Disease	C0035372	Rett Syndrome	Disease_C0035372_Rett Syndrome	0	0	0	0	0	0	4.76617	0	0	0	0	0	0	0	0	0	0	0	0	0	0							GH1,POMC,TH,TTR
Disease	C1709286	Null Cell Pituitary Gland Adenoma	Disease_C1709286_Null Cell Pituitary Gland Adenoma	0	0	0	0	0	0	4.75818	0	0	0	0	0	0	0	0	0	0	0	0	0	0							GH1,POMC
Disease	C4551693	Wolfram Syndrome 1	Disease_C4551693_Wolfram Syndrome 1	0	0	0	0	0	0	4.75818	0	0	0	0	0	0	0	0	0	0	0	0	0	0							POMC,TH
Disease	C0752105	Parkinsonism, Juvenile	Disease_C0752105_Parkinsonism, Juvenile	0	4.75	0	0	0	0	0	0	0	0	0	0	0	0	0	0	0	0	0	0	0		DRD2,PDYN,SLC18A2
Disease	C0242422	Parkinsonian Disorders	Disease_C0242422_Parkinsonian Disorders	0	4.75	0	0	0	0	0	0	0	0	0	0	0	0	0	0	0	0	0	0	0		DRD2,PDYN,SLC18A2
Disease	C0393593	Dystonia Disorders	Disease_C0393593_Dystonia Disorders	0	0	0	0	0	0	0	4.72751	0	0	0	0	0	0	0	0	0	0	0	0	0								DRD1,DRD2,PDE10A,RGS9
Disease	C0006870	Cannabis Dependence	Disease_C0006870_Cannabis Dependence	0	4.7063	0	0	0	0	0	0	0	0	0	0	0	0	0	0	0	0	0	0	0		DRD2,PDYN,PENK
Disease	C0013421	Dystonia	Disease_C0013421_Dystonia	0	0	0	0	0	0	0	4.70603	0	0	0	0	0	0	0	0	0	0	0	0	0								DRD1,DRD2,PDE10A,RGS9
Disease	C0027765	nervous system disorder	Disease_C0027765_nervous system disorder	0	4.70338	0	0	0	0	0	0	0	0	0	0	0	0	0	0	0	0	0	0	0		ANO2,DRD2,IDO1,NGFR,NKX2-1,PDYN,PENK,SNCG,TAC1
Disease	C0031511	Pheochromocytoma	Disease_C0031511_Pheochromocytoma	0	4.70155	0	0	0	0	0	0	0	0	0	0	0	0	0	0	0	0	0	0	0		DRD2,ISL1,NTRK1,PDYN,PENK,SLC18A2
Disease	C0524851	Neurodegenerative Disorders	Disease_C0524851_Neurodegenerative Disorders	0	4.69431	0	0	0	0	0	0	0	0	0	0	0	0	0	0	0	0	0	0	0		ADORA2A,CHAT,DRD2,IDO1,NTRK1,PDYN,RARB,SLC18A2,SNCG,TAC1,WNT2
Disease	C0038220	Status Epilepticus	Disease_C0038220_Status Epilepticus	4.68234	0	0	0	0	0	0	0	0	0	0	0	0	0	0	0	0	0	0	0	0	BDNF,GRIN2B,KCNJ6,NEUROD1,POMC,SLC30A3
Disease	C0857501	Acute schizophrenia	Disease_C0857501_Acute schizophrenia	0	0	0	0	0	0	0	4.67264	0	0	0	0	0	0	0	0	0	0	0	0	0								DRD2,PDE10A
Disease	C0427086	Involuntary Movements	Disease_C0427086_Involuntary Movements	0	0	0	0	0	0	0	4.67264	0	0	0	0	0	0	0	0	0	0	0	0	0								DRD2,PPP1R1B
Disease	C0546969	Preauricular Fistulae, Congenital	Disease_C0546969_Preauricular Fistulae, Congenital	0	0	0	0	4.67169	0	0	0	0	0	0	0	0	0	0	0	0	0	0	0	0					IGF2,PTGDS
Disease	C0342386	Follicle stimulating hormone deficiency	Disease_C0342386_Follicle stimulating hormone deficiency	0	0	0	0	0	0	4.66145	0	0	0	0	0	0	0	0	0	0	0	0	0	0							GH1,POMC
Disease	C0156147	Crohn's disease of large bowel	Disease_C0156147_Crohn's disease of large bowel	0	0	0	0	0	0	0	0	0	0	0	4.62421	0	0	0	0	0	0	0	0	0												GH1,TTR
Disease	C0024121	Lung Neoplasms	Disease_C0024121_Lung Neoplasms	0	0	0	0	0	0	0	0	0	0	0	0	0	0	0	0	4.60397	0	0	0	0																	COL6A1,FOS,TTR
Disease	C0242379	Malignant neoplasm of lung	Disease_C0242379_Malignant neoplasm of lung	0	0	0	0	0	0	0	0	0	0	0	0	0	0	0	0	4.59908	0	0	0	0																	COL6A1,FOS,TTR
Disease	C0085220	Cerebral Amyloid Angiopathy	Disease_C0085220_Cerebral Amyloid Angiopathy	0	0	0	0	0	0	0	0	0	0	0	4.54804	0	0	0	0	0	0	0	0	0												GH1,TTR
Disease	C0149630	Bicuspid aortic valve	Disease_C0149630_Bicuspid aortic valve	0	0	0	0	0	0	0	0	0	0	0	0	0	0	0	0	0	0	0	0	4.29158																					EGR2,FOS,JUNB
Disease	C0152105	Hypertensive heart disease	Disease_C0152105_Hypertensive heart disease	0	0	0	0	0	0	0	0	0	0	0	0	0	0	0	0	0	0	0	4.28476	0																				DPP4,OGN
Disease	C1135191	Heart Failure, Systolic	Disease_C1135191_Heart Failure, Systolic	0	0	0	0	0	0	0	0	0	0	0	0	0	0	0	0	4.20397	0	0	0	0																	FOS,TTR
Disease	C0235162	Difficulty sleeping	Disease_C0235162_Difficulty sleeping	0	0	0	0	0	0	0	0	0	0	0	0	0	0	0	0	0	0	0	4.083	0																				DPP4,PMCH
Disease	C1134719	Invasive Ductal Breast Carcinoma	Disease_C1134719_Invasive Ductal Breast Carcinoma	0	0	0	0	0	0	0	0	0	0	0	0	0	0	4.0417	0	0	0	0	0	0															AQP5,FMO2,NR5A2
Disease	C1332575	Bone Epithelioid Hemangioma	Disease_C1332575_Bone Epithelioid Hemangioma	0	0	0	0	0	3.98561	0	0	0	0	0	0	0	0	0	0	0	0	0	0	0						FOS
Disease	C0338822	Cycloid psychosis	Disease_C0338822_Cycloid psychosis	0	0	0	0	0	3.98561	0	0	0	0	0	0	0	0	0	0	0	0	0	0	0						FOS
Disease	C2350875	Constrictive Bronchiolitis	Disease_C2350875_Constrictive Bronchiolitis	0	0	0	0	0	0	0	0	0	0	0	0	0	3.68461	0	0	0	0	0	0	0														OGN
Disease	C0853193	Bipolar I disorder	Disease_C0853193_Bipolar I disorder	0	0	0	0	0	0	0	0	0	0	0	0	0	0	0	0	0	0	3.59036	0	0																			EGR2,EGR4
Disease	C0264732	Cardiac dilatation	Disease_C0264732_Cardiac dilatation	0	0	0	0	0	0	0	0	0	0	0	0	0	3.3836	0	0	0	0	0	0	0														OGN
Transcription Factor Binding Site	V$SRF_01	V$SRF_01	TFBS_V$SRF_01_V$SRF_01	0	0	0	0	0	0	0	0	0	0	0	0	0	0	0	0	0	0	3.90748	0	10																			EGR2,EGR4		EGR2,EGR4,FOS,JUNB
Transcription Factor Binding Site	V$SRF_C	V$SRF_C	TFBS_V$SRF_C_V$SRF_C	0	0	0	0	0	0	0	0	0	0	0	0	0	0	0	0	0	0	0	0	5.83206																					EGR2,EGR4,FOS,JUNB,NR4A1
Transcription Factor Binding Site	V$SRF_Q4	V$SRF_Q4	TFBS_V$SRF_Q4_V$SRF_Q4	0	0	0	0	0	0	0	0	0	0	0	0	0	0	0	0	0	0	0	0	5.70544																					EGR2,EGR4,FOS,JUNB,NR4A1
Transcription Factor Binding Site	V$HNF6_Q6	V$HNF6_Q6	TFBS_V$HNF6_Q6_V$HNF6_Q6	0	0	0	0	0	0	0	0	0	0	0	0	0	0	0	0	0	5.08362	0	0	0																		OTX2,SLC17A6,TTR,ZIC1,ZIC3,ZIC4
Transcription Factor Binding Site	TATAAA_V$TATA_01	TATAAA_V$TATA_01	TFBS_TATAAA_V$TATA_01_TATAAA_V$TATA_01	0	0	0	0	0	0	0	0	0	0	0	0	0	0	0	0	0	4.55112	0	0	0																		COL8A1,HCRT,IRS4,MYOC,OGN,OTX2,PMCH,SIM1,SOSTDC1,ZIC3,ZIC5
Transcription Factor Binding Site	V$TCF4_Q5	V$TCF4_Q5	TFBS_V$TCF4_Q5_V$TCF4_Q5	0	0	0	0	0	0	0	0	0	0	4.16873	0	0	0	0	0	0	0	0	0	0											DACH1,MME,NEXN,SH3RF2,SP8
Transcription Factor Binding Site	V$FOX_Q2	V$FOX_Q2	TFBS_V$FOX_Q2_V$FOX_Q2	0	0	0	0	0	0	0	0	0	0	0	0	0	0	0	0	0	4.12495	0	0	0																		IRS4,OTX2,SIM1,TTR,ZIC5
Transcription Factor Binding Site	V$SRF_Q6	V$SRF_Q6	TFBS_V$SRF_Q6_V$SRF_Q6	0	0	0	0	0	0	0	0	0	0	0	0	0	0	0	0	0	0	0	0	4.03928																					EGR2,FOS,JUNB,NR4A1
Transcription Factor Binding Site	V$OCT1_04	V$OCT1_04	TFBS_V$OCT1_04_V$OCT1_04	0	0	0	0	0	0	0	0	0	0	0	0	0	0	0	0	0	3.88561	0	0	0																		PMCH,SLC17A6,ZIC1,ZIC3,ZIC4
Transcription Factor Binding Site	V$IPF1_Q4	V$IPF1_Q4	TFBS_V$IPF1_Q4_V$IPF1_Q4	0	0	0	0	0	0	0	0	0	0	0	0	0	0	0	0	0	3.7958	0	0	0																		OGN,OTX2,ZIC1,ZIC3,ZIC4
Transcription Factor Binding Site	AAAYWAACM_V$HFH4_01	AAAYWAACM_V$HFH4_01	TFBS_AAAYWAACM_V$HFH4_01_AAAYWAACM_V$HFH4_01	0	0	0	0	0	0	0	0	0	0	0	0	0	0	0	0	0	3.7958	0	0	0																		IRS4,OTX2,PMCH,SIM1,ZIC3
Transcription Factor Binding Site	V$LXR_DR4_Q3	V$LXR_DR4_Q3	TFBS_V$LXR_DR4_Q3_V$LXR_DR4_Q3	0	0	0	0	0	0	0	0	0	0	0	0	0	0	3.2536	0	0	0	0	0	0															NR5A2,SGK1
Transcription Factor Binding Site	V$TATA_01	V$TATA_01	TFBS_V$TATA_01_V$TATA_01	0	0	0	0	0	0	0	0	0	0	0	2.80302	0	0	0	0	0	0	0	0	0												GH1,TTR
Transcription Factor Binding Site	WGTTNNNNNAAA_UNKNOWN	WGTTNNNNNAAA_UNKNOWN	TFBS_WGTTNNNNNAAA_UNKNOWN_WGTTNNNNNAAA_UNKNOWN	0	0	0	0	0	0	0	0	0	0	0	0	0	2.67429	0	0	0	0	0	0	0														OGN,SLC13A4
Human Phenotype	HP:0005072	Hyperextensibility at wrists	HumanPheno_HP:0005072_Hyperextensibility at wrists	0	0	0	0	0	0	0	0	0	0	0	0	0	0	0	4.86901	5.26658	0	0	0	0																COL6A1,COL6A2	COL6A1,TTR
Human Phenotype	HP:0006460	Increased laxity of ankles	HumanPheno_HP:0006460_Increased laxity of ankles	0	0	0	0	0	0	0	0	0	0	0	0	0	0	0	5.3914	0	0	0	0	0																COL6A1,COL6A2
Human Phenotype	HP:0006149	Increased laxity of fingers	HumanPheno_HP:0006149_Increased laxity of fingers	0	0	0	0	0	0	0	0	0	0	0	0	0	0	0	5.09062	0	0	0	0	0																COL6A1,COL6A2
Human Phenotype	HP:0100297	Increased endomysial connective tissue	HumanPheno_HP:0100297_Increased endomysial connective tissue	0	0	0	0	0	0	0	0	0	0	0	0	0	0	0	4.86901	0	0	0	0	0																COL6A1,COL6A2
Human Phenotype	HP:0005988	Congenital muscular torticollis	HumanPheno_HP:0005988_Congenital muscular torticollis	0	0	0	0	0	0	0	0	0	0	0	0	0	0	0	4.42259	0	0	0	0	0																COL6A1,COL6A2
Human Phenotype	HP:0012227	Urethral stricture	HumanPheno_HP:0012227_Urethral stricture	0	0	0	0	0	0	0	0	0	0	0	0	0	0	0	4.3137	0	0	0	0	0																COL7A1,ITGB4
Human Phenotype	HP:0003803	Type 1 muscle fiber predominance	HumanPheno_HP:0003803_Type 1 muscle fiber predominance	0	0	0	0	0	0	0	0	0	0	0	0	0	0	0	4.21703	0	0	0	0	0																COL6A1,COL6A2
Human Phenotype	HP:0200097	Oral mucosal blisters	HumanPheno_HP:0200097_Oral mucosal blisters	0	0	0	0	0	0	0	0	0	0	0	0	0	0	0	4.05119	0	0	0	0	0																COL7A1,ITGB4
Human Phenotype	HP:0007249	Decreased number of small peripheral myelinated nerve fibers	HumanPheno_HP:0007249_Decreased number of small peripheral myelinated nerve fibers	0	0	0	3.37162	0	0	0	0	0	0	0	0	0	0	0	0	0	0	0	0	0				NTRK1
