# Supplementary material for: An epigenomic shift in amygdala marks the transition to maternal behaviors in alloparenting virgin female mice
Source: PLoS One. 2022 Feb 22;17(2):e0263632. doi: 10.1371/journal.pone.0263632 (PMC8863255; doi:10.1371/journal.pone.0263632)
Supplement: S4 Table — (XLSX) [file pone.0263632.s005.xlsx]

## Sheet: S4A - LTN-3 module_membership
Table S4A. Module membership for WGCNA network reconstructed from all gene expression data, with DEG status reported for each gene
ID	module	color	module_membership	mgi_symbol	mgi_description	TF	TF_family (ANIMAL TF DATABASE, OR "OTHER")	SUPERSTATE FLAG	DEG_indicator_trendedonly_FDR_0.1_w_log2FC
ENSMUSG00000085214	0	grey	-0.182598	0610005C13Rik	RIKEN cDNA 0610005C13 gene
ENSMUSG00000021252	0	grey	-0.426704	0610007P14Rik	RIKEN cDNA 0610007P14 gene
ENSMUSG00000089755	0	grey	0.217162	0610012D04Rik	RIKEN cDNA 0610012D04 gene
ENSMUSG00000046683	0	grey	-0.253384	0610025J13Rik	RIKEN cDNA 0610025J13 gene
ENSMUSG00000089900	0	grey	0.170706	0610038L08Rik	RIKEN cDNA 0610038L08 gene
ENSMUSG00000085010	0	grey	0.411255	0610038P03Rik	RIKEN cDNA 0610038P03 gene
ENSMUSG00000058812	0	grey	0.0151724	0610039K10Rik	RIKEN cDNA 0610039K10 gene
ENSMUSG00000089889	0	grey	-0.602473	0610040B10Rik	RIKEN cDNA 0610040B10 gene
ENSMUSG00000087361	0	grey	0.238886	0610043K17Rik	RIKEN cDNA 0610043K17 gene
ENSMUSG00000091434	0	grey	0.0641128	1010001B22Rik	RIKEN cDNA 1010001B22 gene			AN
ENSMUSG00000087274	0	grey	-0.0395694	1010001N08Rik	RIKEN cDNA 1010001N08 gene
ENSMUSG00000030664	0	grey	0.196991	1110006G14Rik	RIKEN cDNA 1110006G14 gene
ENSMUSG00000046119	0	grey	0.225429	1110008E08Rik	RIKEN cDNA 1110008E08 gene
ENSMUSG00000050633	0	grey	0.247206	1110035H17Rik	RIKEN cDNA 1110035H17 gene
ENSMUSG00000086106	0	grey	0.079553	1110036E04Rik	RIKEN cDNA 1110036E04 gene
ENSMUSG00000063320	0	grey	-0.253758	1190007I07Rik	RIKEN cDNA 1190007I07 gene
ENSMUSG00000022542	0	grey	0.141431	12-Sep	septin 12
ENSMUSG00000033688	0	grey	0.174268	1300017J02Rik	RIKEN cDNA 1300017J02 gene
ENSMUSG00000034219	0	grey	0.0731399	14-Sep	septin 14
ENSMUSG00000037072	0	grey	-0.847124	15-Sep	selenoprotein
ENSMUSG00000092279	0	grey	-0.0474744	1500011B03Rik	RIKEN cDNA 1500011B03 gene
ENSMUSG00000043747	0	grey	0.0434578	1520401A03Rik	RIKEN cDNA 1520401A03 gene
ENSMUSG00000086899	0	grey	-0.0382289	1600002D24Rik	RIKEN cDNA 1600002D24 gene
ENSMUSG00000089688	0	grey	-0.0237606	1600010F14Rik	RIKEN cDNA 1600010F14 gene
ENSMUSG00000075054	0	grey	-0.161724	1600012F09Rik	RIKEN cDNA 1600012F09 gene
ENSMUSG00000035491	0	grey	0.110571	1600014K23Rik	RIKEN cDNA 1600014K23 gene
ENSMUSG00000029813	0	grey	0.0140395	1600015I10Rik	RIKEN cDNA 1600015I10 gene
ENSMUSG00000047150	0	grey	-0.0758061	1700001C19Rik	RIKEN cDNA 1700001C19 gene
ENSMUSG00000085984	0	grey	-0.049443	1700001G11Rik	RIKEN cDNA 1700001G11 gene
ENSMUSG00000086135	0	grey	0.031062	1700001J04Rik	RIKEN cDNA 1700001J04 gene
ENSMUSG00000018543	0	grey	0.381638	1700001P01Rik	RIKEN cDNA 1700001P01 gene
ENSMUSG00000085831	0	grey	-0.0176319	1700003G13Rik	RIKEN cDNA 1700003G13 gene
ENSMUSG00000087621	0	grey	0.0997347	1700003G18Rik	RIKEN cDNA 1700003G18 gene
ENSMUSG00000010841	0	grey	0.158548	1700006E09Rik	RIKEN cDNA 1700006E09 gene
ENSMUSG00000034764	0	grey	0.171324	1700006J14Rik	RIKEN cDNA 1700006J14 gene
ENSMUSG00000084984	0	grey	0.0860263	1700006P19Rik	RIKEN cDNA 1700006P19 gene
ENSMUSG00000078129	0	grey	0.125611	1700007I08Rik	RIKEN cDNA 1700007I08 gene
ENSMUSG00000030858	0	grey	0.291071	1700007K09Rik	RIKEN cDNA 1700007K09 gene
ENSMUSG00000090918	0	grey	-0.316637	1700007L15Rik	RIKEN cDNA 1700007L15 gene			O
ENSMUSG00000056018	0	grey	0.145871	1700008F21Rik	RIKEN cDNA 1700008F21 gene
ENSMUSG00000058252	0	grey	0.138912	1700008I05Rik	RIKEN cDNA 1700008I05 gene
ENSMUSG00000028287	0	grey	-0.0264244	1700009N14Rik	RIKEN cDNA 1700009N14 gene
ENSMUSG00000067101	0	grey	-0.0764855	1700010H22Rik	RIKEN cDNA 1700010H22 gene
ENSMUSG00000085413	0	grey	-0.14649	1700010K10Rik	RIKEN cDNA 1700010K10 gene
ENSMUSG00000092599	0	grey	0.236746	1700010K23Rik	RIKEN cDNA 1700010K23 gene
ENSMUSG00000085102	0	grey	0.265207	1700010K24Rik	RIKEN cDNA 1700010K24 gene
ENSMUSG00000030636	0	grey	0.119264	1700010L04Rik	RIKEN cDNA 1700010L04 gene
ENSMUSG00000027431	0	grey	-0.0694921	1700010M22Rik	RIKEN cDNA 1700010M22 gene
ENSMUSG00000063971	0	grey	0.13356	1700011A15Rik	RIKEN cDNA 1700011A15 gene
ENSMUSG00000036557	0	grey	-0.145694	1700011E24Rik	RIKEN cDNA 1700011E24 gene
ENSMUSG00000051896	0	grey	0.245367	1700011F03Rik	RIKEN cDNA 1700011F03 gene
ENSMUSG00000021850	0	grey	0.179184	1700011H14Rik	RIKEN cDNA 1700011H14 gene
ENSMUSG00000031682	0	grey	0.2281	1700011L22Rik	RIKEN cDNA 1700011L22 gene
ENSMUSG00000079476	0	grey	-0.0579265	1700011M02Rik	RIKEN cDNA 1700011M02 gene
ENSMUSG00000020617	0	grey	-0.0204269	1700012B07Rik	RIKEN cDNA 1700012B07 gene
ENSMUSG00000079179	0	grey	0.0986016	1700012B15Rik	RIKEN cDNA 1700012B15 gene
ENSMUSG00000085470	0	grey	-0.289328	1700012C14Rik	RIKEN cDNA 1700012C14 gene
ENSMUSG00000078347	0	grey	-0.320945	1700012L04Rik	RIKEN cDNA 1700012L04 gene
ENSMUSG00000079346	0	grey	-0.0521889	1700013D24Rik	RIKEN cDNA 1700013D24 gene
ENSMUSG00000085801	0	grey	-0.104838	1700013N06Rik	RIKEN cDNA 1700013N06 gene
ENSMUSG00000079666	0	grey	0.0341971	1700015F17Rik	RIKEN cDNA 1700015F17 gene
ENSMUSG00000087631	0	grey	-0.00189879	1700015O11Rik	RIKEN cDNA 1700015O11 gene
ENSMUSG00000015962	0	grey	-0.144687	1700016C15Rik	RIKEN cDNA 1700016C15 gene
ENSMUSG00000029320	0	grey	-0.0261286	1700016H13Rik	RIKEN cDNA 1700016H13 gene
ENSMUSG00000037884	0	grey	0.00645617	1700017G19Rik	RIKEN cDNA 1700017G19 gene
ENSMUSG00000086348	0	grey	-0.10967	1700017J07Rik	RIKEN cDNA 1700017J07 gene
ENSMUSG00000038408	0	grey	0.0269458	1700018A04Rik	RIKEN cDNA 1700018A04 gene
ENSMUSG00000033993	0	grey	0.233638	1700018A14Rik	RIKEN cDNA 1700018A14 gene
ENSMUSG00000031809	0	grey	0.0750568	1700018B08Rik	RIKEN cDNA 1700018B08 gene
ENSMUSG00000037910	0	grey	0.173976	1700018B24Rik	RIKEN cDNA 1700018B24 gene
ENSMUSG00000031512	0	grey	0.067387	1700018L24Rik	RIKEN cDNA 1700018L24 gene
ENSMUSG00000060715	0	grey	0.264593	1700019A02Rik	RIKEN cDNA 1700019A02 gene
ENSMUSG00000040340	0	grey	0.511317	1700019B03Rik	RIKEN cDNA 1700019B03 gene
ENSMUSG00000085757	0	grey	-0.091571	1700019B21Rik	RIKEN cDNA 1700019B21 gene
ENSMUSG00000086202	0	grey	-0.0875264	1700019E08Rik	RIKEN cDNA 1700019E08 gene
ENSMUSG00000036574	0	grey	0.0451475	1700019O17Rik	RIKEN cDNA 1700019O17 gene
ENSMUSG00000027409	0	grey	0.00832131	1700020A23Rik	RIKEN cDNA 1700020A23 gene
ENSMUSG00000017767	0	grey	0.188408	1700020C07Rik	RIKEN cDNA 1700020C07 gene
ENSMUSG00000035085	0	grey	-0.0348163	1700020L24Rik	RIKEN cDNA 1700020L24 gene
ENSMUSG00000050844	0	grey	-0.232433	1700020N01Rik	RIKEN cDNA 1700020N01 gene
ENSMUSG00000059690	0	grey	0.0265458	1700020N15Rik	RIKEN cDNA 1700020N15 gene
ENSMUSG00000086890	0	grey	0.105047	1700021J08Rik	RIKEN cDNA 1700021J08 gene
ENSMUSG00000086955	0	grey	-0.252958	1700021L23Rik	RIKEN cDNA 1700021L23 gene
ENSMUSG00000079528	0	grey	0.215503	1700021O21Rik	RIKEN cDNA 1700021O21 gene
ENSMUSG00000072918	0	grey	-0.11956	1700022K14Rik	RIKEN cDNA 1700022K14 gene
ENSMUSG00000089827	0	grey	-0.373439	1700023H06Rik	RIKEN cDNA 1700023H06 gene
ENSMUSG00000052334	0	grey	0.348643	1700024B05Rik	RIKEN cDNA 1700024B05 gene
ENSMUSG00000029784	0	grey	-0.198551	1700025E21Rik	RIKEN cDNA 1700025E21 gene
ENSMUSG00000090200	0	grey	-0.119921	1700025N21Rik	RIKEN cDNA 1700025N21 gene
ENSMUSG00000073976	0	grey	0.135149	1700026J12Rik	RIKEN cDNA 1700026J12 gene
ENSMUSG00000091168	0	grey	-0.102863	1700026J14Rik	RIKEN cDNA 1700026J14 gene
ENSMUSG00000084864	0	grey	-0.290124	1700027A07Rik	RIKEN cDNA 1700027A07 gene
ENSMUSG00000009115	0	grey	0.226352	1700027D21Rik	RIKEN cDNA 1700027D21 gene
ENSMUSG00000087548	0	grey	-0.353901	1700028E10Rik	RIKEN cDNA 1700028E10 gene
ENSMUSG00000056821	0	grey	-0.0368924	1700028I16Rik	RIKEN cDNA 1700028I16 gene
ENSMUSG00000078635	0	grey	-0.0965112	1700028N14Rik	RIKEN cDNA 1700028N14 gene
ENSMUSG00000086823	0	grey	-0.0764855	1700028P15Rik	RIKEN cDNA 1700028P15 gene
ENSMUSG00000052075	0	grey	-0.127838	1700029F12Rik	RIKEN cDNA 1700029F12 gene
ENSMUSG00000031452	0	grey	0.413565	1700029H14Rik	RIKEN cDNA 1700029H14 gene
ENSMUSG00000044916	0	grey	0.21523	1700029I15Rik	RIKEN cDNA 1700029I15 gene
ENSMUSG00000027505	0	grey	0.0611121	1700029J11Rik	RIKEN cDNA 1700029J11 gene
ENSMUSG00000085333	0	grey	0.14357	1700030A11Rik	RIKEN cDNA 1700030A11 gene
ENSMUSG00000091071	0	grey	0.302035	1700030C10Rik	RIKEN cDNA 1700030C10 gene
ENSMUSG00000086459	0	grey	-0.0317872	1700030C12Rik	RIKEN cDNA 1700030C12 gene
ENSMUSG00000045350	0	grey	0.0219604	1700030F18Rik	RIKEN cDNA 1700030F18 gene
ENSMUSG00000032894	0	grey	-0.067616	1700031F05Rik	RIKEN cDNA 1700031F05 gene
ENSMUSG00000047046	0	grey	0.105937	1700031F10Rik	RIKEN cDNA 1700031F10 gene
ENSMUSG00000020461	0	grey	-0.0183375	1700034F02Rik	RIKEN cDNA 1700034F02 gene
ENSMUSG00000074619	0	grey	0.0676028	1700034I23Rik	RIKEN cDNA 1700034I23 gene
ENSMUSG00000040163	0	grey	0.148426	1700034J05Rik	RIKEN cDNA 1700034J05 gene
ENSMUSG00000029867	0	grey	-0.133665	1700034O15Rik	RIKEN cDNA 1700034O15 gene
ENSMUSG00000085661	0	grey	-0.0795895	1700034P13Rik	RIKEN cDNA 1700034P13 gene
ENSMUSG00000052481	0	grey	0.406921	1700036A12Rik	RIKEN cDNA 1700036A12 gene
ENSMUSG00000091344	0	grey	0.15615	1700037F24Rik	RIKEN cDNA 1700037F24 gene
ENSMUSG00000092369	0	grey	-0.0140001	1700039E22Rik	RIKEN cDNA 1700039E22 gene
ENSMUSG00000091883	0	grey	0.0893977	1700039M10Rik	RIKEN cDNA 1700039M10 gene
ENSMUSG00000054822	0	grey	-0.263252	1700041G16Rik	RIKEN cDNA 1700041G16 gene
ENSMUSG00000087010	0	grey	-0.138701	1700041M05Rik	RIKEN cDNA 1700041M05 gene
ENSMUSG00000057402	0	grey	-0.104911	1700042B14Rik	RIKEN cDNA 1700042B14 gene
ENSMUSG00000086391	0	grey	-0.0835548	1700042O10Rik	RIKEN cDNA 1700042O10 gene
ENSMUSG00000078492	0	grey	-0.022662	1700045H11Rik	RIKEN cDNA 1700045H11 gene
ENSMUSG00000085437	0	grey	-0.141958	1700047A11Rik	RIKEN cDNA 1700047A11 gene
ENSMUSG00000085077	0	grey	0.079553	1700049E15Rik	RIKEN cDNA 1700049E15 gene
ENSMUSG00000072613	0	grey	0.0682096	1700049E17Rik2	"tandem duplication of RIKEN cDNA 1700049E17 gene, gene 2"
ENSMUSG00000085889	0	grey	0.0120176	1700054M17Rik	RIKEN cDNA 1700054M17 gene
ENSMUSG00000040456	0	grey	0.192133	1700054O13Rik	RIKEN cDNA 1700054O13 gene
ENSMUSG00000057293	0	grey	-0.132087	1700054O19Rik	RIKEN cDNA 1700054O19 gene
ENSMUSG00000070997	0	grey	-0.22436	1700055D18Rik	RIKEN cDNA 1700055D18 gene
ENSMUSG00000037263	0	grey	0.247559	1700055N04Rik	RIKEN cDNA 1700055N04 gene
ENSMUSG00000086007	0	grey	-0.00313975	1700057H21Rik	RIKEN cDNA 1700057H21 gene
ENSMUSG00000089636	0	grey	0.0605656	1700058P15Rik	RIKEN cDNA 1700058P15 gene
ENSMUSG00000078957	0	grey	0.125431	1700060C20Rik	RIKEN cDNA 1700060C20 gene
ENSMUSG00000062154	0	grey	-0.0551095	1700061J05Rik	RIKEN cDNA 1700061J05 gene
ENSMUSG00000086366	0	grey	0.0741466	1700061J23Rik	RIKEN cDNA 1700061J23 gene
ENSMUSG00000040657	0	grey	-0.313236	1700063H04Rik	RIKEN cDNA 1700063H04 gene
ENSMUSG00000085178	0	grey	-0.0368176	1700064E03Rik	RIKEN cDNA 1700064E03 gene
ENSMUSG00000082766	0	grey	0.00414348	1700064H15Rik	RIKEN cDNA 1700064H15 gene
ENSMUSG00000051368	0	grey	-0.00730006	1700065D16Rik	RIKEN cDNA 1700065D16 gene
ENSMUSG00000032900	0	grey	0.0971316	1700065I17Rik	RIKEN cDNA 1700065I17 gene
ENSMUSG00000036162	0	grey	0.0198945	1700066J24Rik	RIKEN cDNA 1700066J24 gene
ENSMUSG00000085800	0	grey	0.104331	1700066O22Rik	RIKEN cDNA 1700066O22 gene
ENSMUSG00000087003	0	grey	-0.0579265	1700067G03Rik	RIKEN cDNA 1700067G03 gene
ENSMUSG00000053081	0	grey	0.0692346	1700069B07Rik	RIKEN cDNA 1700069B07 gene
ENSMUSG00000042184	0	grey	0.138398	1700069L16Rik	RIKEN cDNA 1700069L16 gene
ENSMUSG00000080980	0	grey	0.139097	1700071K01Rik	RIKEN cDNA 1700071K01 gene
ENSMUSG00000035454	0	grey	0.13802	1700072E05Rik	RIKEN cDNA 1700072E05 gene
ENSMUSG00000087204	0	grey	0.0531686	1700073E17Rik	RIKEN cDNA 1700073E17 gene
ENSMUSG00000032566	0	grey	-0.072892	1700080E11Rik	RIKEN cDNA 1700080E11 gene
ENSMUSG00000084859	0	grey	-0.0264244	1700080N15Rik	RIKEN cDNA 1700080N15 gene
ENSMUSG00000085265	0	grey	0.129824	1700081H22Rik	RIKEN cDNA 1700081H22 gene
ENSMUSG00000086016	0	grey	-0.227098	1700084C06Rik	RIKEN cDNA 1700084C06 gene
ENSMUSG00000052222	0	grey	-0.0216782	1700084E18Rik	RIKEN cDNA 1700084E18 gene
ENSMUSG00000058101	0	grey	0.0778189	1700084J12Rik	RIKEN cDNA 1700084J12 gene
ENSMUSG00000020548	0	grey	0.0251004	1700086D15Rik	RIKEN cDNA 1700086D15 gene
ENSMUSG00000087653	0	grey	0.0291402	1700087M22Rik	RIKEN cDNA 1700087M22 gene
ENSMUSG00000037689	0	grey	0.0893205	1700090G07Rik	RIKEN cDNA 1700090G07 gene
ENSMUSG00000086781	0	grey	0.0613525	1700092C02Rik	RIKEN cDNA 1700092C02 gene
ENSMUSG00000092499	0	grey	-0.0875264	1700092C10Rik	RIKEN cDNA 1700092C10 gene
ENSMUSG00000022915	0	grey	0.0497859	1700093J21Rik	RIKEN cDNA 1700093J21 gene
ENSMUSG00000087250	0	grey	0.169764	1700094C10Rik	RIKEN cDNA 1700094C10 gene
ENSMUSG00000086046	0	grey	-0.0875264	1700095A21Rik	RIKEN cDNA 1700095A21 gene
ENSMUSG00000084861	0	grey	0.0893205	1700095J07Rik	RIKEN cDNA 1700095J07 gene
ENSMUSG00000084804	0	grey	-0.12539	1700095J12Rik	RIKEN cDNA 1700095J12 gene
ENSMUSG00000091906	0	grey	0.0405682	1700099I09Rik	RIKEN cDNA 1700099I09 gene
ENSMUSG00000045815	0	grey	0.294767	1700101I19Rik	RIKEN cDNA 1700101I19 gene
ENSMUSG00000074343	0	grey	0.00707668	1700104A03Rik	RIKEN cDNA 1700104A03 gene
ENSMUSG00000034031	0	grey	0.131262	1700106J16Rik	RIKEN cDNA 1700106J16 gene
ENSMUSG00000020545	0	grey	0.214977	1700108M19Rik	RIKEN cDNA 1700108M19 gene
ENSMUSG00000052371	0	grey	-0.0582045	1700109F18Rik	RIKEN cDNA 1700109F18 gene
ENSMUSG00000085044	0	grey	0.0686174	1700109G15Rik	RIKEN cDNA 1700109G15 gene
ENSMUSG00000008307	0	grey	0.311613	1700109H08Rik	RIKEN cDNA 1700109H08 gene
ENSMUSG00000042888	0	grey	-0.0590556	1700110M21Rik	RIKEN cDNA 1700110M21 gene
ENSMUSG00000029837	0	grey	0.0501167	1700111E14Rik	RIKEN cDNA 1700111E14 gene
ENSMUSG00000087510	0	grey	-0.0601349	1700112K13Rik	RIKEN cDNA 1700112K13 gene
ENSMUSG00000086082	0	grey	-0.529718	1700113A16Rik	RIKEN cDNA 1700113A16 gene
ENSMUSG00000047129	0	grey	0.0483742	1700113H08Rik	RIKEN cDNA 1700113H08 gene
ENSMUSG00000082488	0	grey	0.0239723	1700119I11Rik	RIKEN cDNA 1700119I11 gene
ENSMUSG00000045391	0	grey	0.25998	1700120B22Rik	RIKEN cDNA 1700120B22 gene
ENSMUSG00000086068	0	grey	0.0251656	1700120G11Rik	RIKEN cDNA 1700120G11 gene
ENSMUSG00000093386	0	grey	0.240848	1700120O09Rik	RIKEN cDNA 1700120O09 gene
ENSMUSG00000085286	0	grey	-0.0125452	1700121F15Rik	RIKEN cDNA 1700121F15 gene
ENSMUSG00000087685	0	grey	0.0186263	1700122E12Rik	RIKEN cDNA 1700122E12 gene
ENSMUSG00000029526	0	grey	0.00153544	1700123K08Rik	RIKEN cDNA 1700123K08 gene
ENSMUSG00000072878	0	grey	-0.409652	1700123L14Rik	RIKEN cDNA 1700123L14 gene
ENSMUSG00000086080	0	grey	0.026965	1700123O12Rik	RIKEN cDNA 1700123O12 gene
ENSMUSG00000085263	0	grey	-0.0550462	1700125G02Rik	RIKEN cDNA 1700125G02 gene
ENSMUSG00000085197	0	grey	0.157621	1700125H03Rik	RIKEN cDNA 1700125H03 gene
ENSMUSG00000018479	0	grey	0.173861	1700125H20Rik	RIKEN cDNA 1700125H20 gene
ENSMUSG00000031510	0	grey	0.013673	1700128E19Rik	RIKEN cDNA 1700128E19 gene
ENSMUSG00000031998	0	grey	-0.0199679	1700128F08Rik	RIKEN cDNA 1700128F08 gene
ENSMUSG00000021977	0	grey	0.0893343	1700129C05Rik	RIKEN cDNA 1700129C05 gene
ENSMUSG00000086550	0	grey	0.0546021	1810007I06Rik	RIKEN cDNA 1810007I06 gene
ENSMUSG00000089745	0	grey	-0.0372381	1810008B01Rik	RIKEN cDNA 1810008B01 gene
ENSMUSG00000090062	0	grey	0.259039	1810009N23Rik	RIKEN cDNA 1810009N23 gene
ENSMUSG00000087595	0	grey	0.12717	1810012K08Rik	RIKEN cDNA 1810012K08 gene
ENSMUSG00000022507	0	grey	0.193504	1810013L24Rik	RIKEN cDNA 1810013L24 gene
ENSMUSG00000086390	0	grey	0.113842	1810019D21Rik	RIKEN cDNA 1810019D21 gene
ENSMUSG00000025591	0	grey	-0.343259	1810029B16Rik	RIKEN cDNA 1810029B16 gene
ENSMUSG00000020812	0	grey	0.206612	1810032O08Rik	RIKEN cDNA 1810032O08 gene
ENSMUSG00000086818	0	grey	0.0244559	1810035I16Rik	RIKEN cDNA 1810035I16 gene
ENSMUSG00000039670	0	grey	-0.334212	1810049H13Rik	RIKEN cDNA 1810049H13 gene
ENSMUSG00000085551	0	grey	0.0146541	1810063I02Rik	RIKEN cDNA 1810063I02 gene
ENSMUSG00000013653	0	grey	0.184513	1810065E05Rik	RIKEN cDNA 1810065E05 gene
ENSMUSG00000039339	0	grey	0.0762877	2010001E11Rik	RIKEN cDNA 2010001E11 gene
ENSMUSG00000024353	0	grey	-0.0961822	2010001M09Rik	RIKEN cDNA 2010001M09 gene
ENSMUSG00000042041	0	grey	0.212834	2010003K11Rik	RIKEN cDNA 2010003K11 gene
ENSMUSG00000044694	0	grey	0.279484	2010007H06Rik	RIKEN cDNA 2010007H06 gene
ENSMUSG00000091575	0	grey	0.0120279	2010016I18Rik	RIKEN cDNA 2010016I18 gene
ENSMUSG00000025528	0	grey	-0.321476	2010106E10Rik	RIKEN cDNA 2010106E10 gene
ENSMUSG00000085410	0	grey	0.146006	2010110K18Rik	RIKEN cDNA 2010110K18 gene
ENSMUSG00000091444	0	grey	0.076586	2010300F17Rik	RIKEN cDNA 2010300F17 gene
ENSMUSG00000026955	0	grey	0.0875205	2010317E24Rik	RIKEN cDNA 2010317E24 gene
ENSMUSG00000030587	0	grey	0.0597452	2200002D01Rik	RIKEN cDNA 2200002D01 gene
ENSMUSG00000013083	0	grey	0.030482	2200002J24Rik	RIKEN cDNA 2200002J24 gene
ENSMUSG00000040498	0	grey	-0.0502264	2210010C17Rik	RIKEN cDNA 2210010C17 gene
ENSMUSG00000074217	0	grey	-0.304569	2210011C24Rik	RIKEN cDNA 2210011C24 gene
ENSMUSG00000037145	0	grey	0.286729	2210407C18Rik	RIKEN cDNA 2210407C18 gene
ENSMUSG00000085394	0	grey	0.0734228	2210414B05Rik	RIKEN cDNA 2210414B05 gene
ENSMUSG00000013643	0	grey	0.0717212	2210415F13Rik	RIKEN cDNA 2210415F13 gene
ENSMUSG00000086494	0	grey	-0.0358876	2210417A02Rik	RIKEN cDNA 2210417A02 gene
ENSMUSG00000085347	0	grey	-0.0685007	2210417K05Rik	RIKEN cDNA 2210417K05 gene
ENSMUSG00000075605	0	grey	-0.0765604	2300005B03Rik	RIKEN cDNA 2300005B03 gene
ENSMUSG00000085930	0	grey	0.0781281	2310001H17Rik	RIKEN cDNA 2310001H17 gene			AN
ENSMUSG00000053353	0	grey	0.0178457	2310001K24Rik	RIKEN cDNA 2310001K24 gene
ENSMUSG00000036731	0	grey	-0.301918	2310002J15Rik	RIKEN cDNA 2310002J15 gene
ENSMUSG00000024512	0	grey	-0.0335794	2310002L13Rik	RIKEN cDNA 2310002L13 gene
ENSMUSG00000087254	0	grey	0.020542	2310005A03Rik	RIKEN cDNA 2310005A03 gene
ENSMUSG00000087230	0	grey	0.157724	2310006M14Rik	RIKEN cDNA 2310006M14 gene			NO
ENSMUSG00000033967	0	grey	-0.27044	2310014L17Rik	RIKEN cDNA 2310014L17 gene
ENSMUSG00000070574	0	grey	-0.0105609	2310016G11Rik	RIKEN cDNA 2310016G11 gene
ENSMUSG00000078519	0	grey	0.181961	2310026L22Rik	RIKEN cDNA 2310026L22 gene
ENSMUSG00000011632	0	grey	0.125679	2310033E01Rik	RIKEN cDNA 2310033E01 gene
ENSMUSG00000078486	0	grey	-0.16315	2310042D19Rik	RIKEN cDNA 2310042D19 gene
ENSMUSG00000086486	0	grey	-0.188506	2310043D23Rik	RIKEN cDNA 2310043D23 gene
ENSMUSG00000006143	0	grey	-0.068532	2310043J07Rik	RIKEN cDNA 2310043J07 gene
ENSMUSG00000091302	0	grey	-0.0305826	2310043M15Rik	RIKEN cDNA 2310043M15 gene
ENSMUSG00000085080	0	grey	0.0576375	2310044K18Rik	RIKEN cDNA 2310044K18 gene
ENSMUSG00000085779	0	grey	0.029213	2310050B05Rik	RIKEN cDNA 2310050B05 gene
ENSMUSG00000090314	0	grey	0.101111	2310050C09Rik	RIKEN cDNA 2310050C09 gene
ENSMUSG00000015519	0	grey	0.101665	2310057J18Rik	RIKEN cDNA 2310057J18 gene
ENSMUSG00000048830	0	grey	0.11007	2310057N15Rik	RIKEN cDNA 2310057N15 gene
ENSMUSG00000085860	0	grey	-0.041682	2410003L11Rik	RIKEN cDNA 2410003L11 gene
ENSMUSG00000036873	0	grey	-0.490834	2410004B18Rik	RIKEN cDNA 2410004B18 gene
ENSMUSG00000085338	0	grey	0.0685292	2410004I01Rik	RIKEN cDNA 2410004I01 gene
ENSMUSG00000038311	0	grey	-0.106215	2410017I17Rik	RIKEN cDNA 2410017I17 gene
ENSMUSG00000087547	0	grey	0.167275	2410019O14Rik	RIKEN cDNA 2410019O14 gene
ENSMUSG00000054379	0	grey	0.148204	2410024N13Rik	RIKEN cDNA 2410024N13 gene
ENSMUSG00000086745	0	grey	0.044521	2410057H14Rik	RIKEN cDNA 2410057H14 gene
ENSMUSG00000086219	0	grey	0.126774	2410137F16Rik	RIKEN cDNA 2410137F16 gene
ENSMUSG00000093759	0	grey	-0.160029	2600006L11Rik	RIKEN cDNA 2600006L11 gene
ENSMUSG00000084362	0	grey	-0.220625	2610024D14Rik	RIKEN cDNA 2610024D14 gene
ENSMUSG00000087013	0	grey	-0.0675744	2610027K06Rik	RIKEN cDNA 2610027K06 gene
ENSMUSG00000024227	0	grey	-0.57843	2610034M16Rik	RIKEN cDNA 2610034M16 gene
ENSMUSG00000085236	0	grey	-0.0900249	2610206C17Rik	RIKEN cDNA 2610206C17 gene
ENSMUSG00000086101	0	grey	0.471128	2610316D01Rik	RIKEN cDNA 2610316D01 gene
ENSMUSG00000049916	0	grey	0.0439947	2610318N02Rik	RIKEN cDNA 2610318N02 gene
ENSMUSG00000085882	0	grey	0.036436	2610507I01Rik	RIKEN cDNA 2610507I01 gene
ENSMUSG00000022748	0	grey	-0.496362	2610528E23Rik	RIKEN cDNA 2610528E23 gene
ENSMUSG00000090823	0	grey	0.211617	2700012I20Rik	RIKEN cDNA 2700012I20 gene
ENSMUSG00000091188	0	grey	-0.352592	2700016F22Rik	RIKEN cDNA 2700016F22 gene
ENSMUSG00000086172	0	grey	0.245711	2700068H02Rik	RIKEN cDNA 2700068H02 gene
ENSMUSG00000085763	0	grey	-0.264272	2700081L22Rik	RIKEN cDNA 2700081L22 gene
ENSMUSG00000085696	0	grey	-0.0344147	2700086A05Rik	RIKEN cDNA 2700086A05 gene
ENSMUSG00000030378	0	grey	-0.110769	2810007J24Rik	RIKEN cDNA 2810007J24 gene
ENSMUSG00000052450	0	grey	-0.263578	2810055G20Rik	RIKEN cDNA 2810055G20 gene
ENSMUSG00000090386	0	grey	-0.0367857	2810055G20Rik	RIKEN cDNA 2810055G20 gene
ENSMUSG00000086629	0	grey	-0.391504	2810403D21Rik	RIKEN cDNA 2810403D21 gene
ENSMUSG00000085329	0	grey	0.141381	2810404F17Rik	RIKEN cDNA 2810404F17 gene
ENSMUSG00000018570	0	grey	-0.273803	2810408A11Rik	RIKEN cDNA 2810408A11 gene			AN
ENSMUSG00000086832	0	grey	-0.149569	2810425M01Rik	RIKEN cDNA 2810425M01 gene
ENSMUSG00000055188	0	grey	0.00793894	2900002K06Rik	RIKEN cDNA 2900002K06 gene
ENSMUSG00000073596	0	grey	0.0787074	2900060B14Rik	RIKEN cDNA 2900060B14 gene
ENSMUSG00000087018	0	grey	-0.0966898	2900072N19Rik	RIKEN cDNA 2900072N19 gene
ENSMUSG00000030385	0	grey	0.147613	2900092C05Rik	RIKEN cDNA 2900092C05 gene
ENSMUSG00000067833	0	grey	0.213961	2900097C17Rik	RIKEN cDNA 2900097C17 gene
ENSMUSG00000085588	0	grey	0.188834	3110004A20Rik	RIKEN cDNA 3110004A20 gene
ENSMUSG00000050604	0	grey	0.225009	3110021A11Rik	RIKEN cDNA 3110021A11 gene
ENSMUSG00000060808	0	grey	0.231976	3110043A19Rik	RIKEN cDNA 3110043A19 gene
ENSMUSG00000074635	0	grey	-0.315421	3110070M22Rik	RIKEN cDNA 3110070M22 gene
ENSMUSG00000042256	0	grey	0.329948	3110082D06Rik	RIKEN cDNA 3110082D06 gene			O
ENSMUSG00000086815	0	grey	-0.0952307	3110082J24Rik	RIKEN cDNA 3110082J24 gene
ENSMUSG00000033111	0	grey	-0.771054	3830406C13Rik	RIKEN cDNA 3830406C13 gene
ENSMUSG00000048106	0	grey	0.0111904	4632415L05Rik	RIKEN cDNA 4632415L05 gene
ENSMUSG00000091513	0	grey	0.0771915	4731419I09Rik	RIKEN cDNA 4731419I09 gene
ENSMUSG00000086943	0	grey	-0.252441	4732414G09Rik	RIKEN cDNA 4732414G09 gene
ENSMUSG00000048478	0	grey	-0.100264	4732415M23Rik	RIKEN cDNA 4732415M23 gene
ENSMUSG00000090031	0	grey	0.200224	4732440D04Rik	RIKEN cDNA 4732440D04 gene
ENSMUSG00000084886	0	grey	0.0320185	4732487G21Rik	RIKEN cDNA 4732487G21 gene
ENSMUSG00000085421	0	grey	0.0995467	4732490B19Rik	RIKEN cDNA 4732490B19 gene
ENSMUSG00000013562	0	grey	-0.0780446	4833413E03Rik	RIKEN cDNA 4833413E03 gene
ENSMUSG00000052779	0	grey	0.0893205	4833418N17Rik	RIKEN cDNA 4833418N17 gene
ENSMUSG00000062822	0	grey	-0.0848195	4833420G17Rik	RIKEN cDNA 4833420G17 gene
ENSMUSG00000085460	0	grey	0.149906	4833422M21Rik	RIKEN cDNA 4833422M21 gene
ENSMUSG00000092171	0	grey	-0.0308082	4833427F10Rik	RIKEN cDNA 4833427F10 gene
ENSMUSG00000086990	0	grey	-0.123536	4833428L15Rik	RIKEN cDNA 4833428L15 gene
ENSMUSG00000026734	0	grey	-0.1541	4921504E06Rik	RIKEN cDNA 4921504E06 gene
ENSMUSG00000027196	0	grey	0.00137852	4921507L20Rik	RIKEN cDNA 4921507L20 gene
ENSMUSG00000084980	0	grey	0.270951	4921508A21Rik	RIKEN cDNA 4921508A21 gene
ENSMUSG00000027345	0	grey	0.0871847	4921508D12Rik	RIKEN cDNA 4921508D12 gene
ENSMUSG00000091147	0	grey	0.211649	4921509A06Rik	RIKEN cDNA 4921509A06 gene
ENSMUSG00000061525	0	grey	0.25737	4921509C19Rik	RIKEN cDNA 4921509C19 gene
ENSMUSG00000066944	0	grey	0.302398	4921513D11Rik	RIKEN cDNA 4921513D11 gene
ENSMUSG00000044544	0	grey	0.179008	4921513I03Rik	RIKEN cDNA 4921513I03 gene
ENSMUSG00000091088	0	grey	0.033043	4921514A10Rik	RIKEN cDNA 4921514A10 gene
ENSMUSG00000066368	0	grey	0.0546021	4921517D21Rik	RIKEN cDNA 4921517D21 gene
ENSMUSG00000049902	0	grey	-0.200245	4921517D22Rik	RIKEN cDNA 4921517D22 gene
ENSMUSG00000089968	0	grey	0.174862	4921518J05Rik	RIKEN cDNA 4921518J05 gene
ENSMUSG00000085851	0	grey	-0.267641	4921518K17Rik	RIKEN cDNA 4921518K17 gene
ENSMUSG00000085045	0	grey	-0.0161871	4921522H14Rik	RIKEN cDNA 4921522H14 gene
ENSMUSG00000040467	0	grey	-0.0140922	4921522P10Rik	RIKEN cDNA 4921522P10 gene
ENSMUSG00000044957	0	grey	-0.143819	4921523A10Rik	RIKEN cDNA 4921523A10 gene
ENSMUSG00000093749	0	grey	-0.202059	4921523L03Rik	RIKEN cDNA 4921523L03 gene
ENSMUSG00000039540	0	grey	0.116591	4921524L21Rik	RIKEN cDNA 4921524L21 gene
ENSMUSG00000064299	0	grey	0.0189221	4921528I07Rik	RIKEN cDNA 4921528I07 gene
ENSMUSG00000071890	0	grey	0.0439371	4921528O07Rik	RIKEN cDNA 4921528O07 gene
ENSMUSG00000026940	0	grey	-0.0558045	4921530D09Rik	RIKEN cDNA 4921530D09 gene
ENSMUSG00000086657	0	grey	-0.0510219	4921530L18Rik	RIKEN cDNA 4921530L18 gene
ENSMUSG00000028520	0	grey	0.0175016	4921539E11Rik	RIKEN cDNA 4921539E11 gene
ENSMUSG00000086352	0	grey	0.0139748	4930401G09Rik	RIKEN cDNA 4930401G09 gene
ENSMUSG00000085528	0	grey	0.0199039	4930401O10Rik	RIKEN cDNA 4930401O10 gene
ENSMUSG00000021086	0	grey	0.203435	4930403N07Rik	RIKEN cDNA 4930403N07 gene
ENSMUSG00000068638	0	grey	0.243013	4930403O15Rik	RIKEN cDNA 4930403O15 gene
ENSMUSG00000030976	0	grey	0.138977	4930404H21Rik	RIKEN cDNA 4930404H21 gene
ENSMUSG00000079001	0	grey	-0.0747097	4930404H24Rik	RIKEN cDNA 4930404H24 gene
ENSMUSG00000085940	0	grey	-0.31027	4930405D11Rik	RIKEN cDNA 4930405D11 gene
ENSMUSG00000090146	0	grey	0.079553	4930405H06Rik	RIKEN cDNA 4930405H06 gene
ENSMUSG00000090565	0	grey	-0.116522	4930405O22Rik	RIKEN cDNA 4930405O22 gene
ENSMUSG00000087338	0	grey	0.0862215	4930405P13Rik	RIKEN cDNA 4930405P13 gene
ENSMUSG00000075524	0	grey	0.0821262	4930407I10Rik	RIKEN cDNA 4930407I10 gene
ENSMUSG00000021101	0	grey	-0.0853158	4930408O17Rik	RIKEN cDNA 4930408O17 gene
ENSMUSG00000085321	0	grey	-0.0582045	4930412F09Rik	RIKEN cDNA 4930412F09 gene
ENSMUSG00000043633	0	grey	-0.117665	4930412F15Rik	RIKEN cDNA 4930412F15 gene
ENSMUSG00000087192	0	grey	0.0452981	4930412L05Rik	RIKEN cDNA 4930412L05 gene
ENSMUSG00000051008	0	grey	0.0445578	4930412M03Rik	RIKEN cDNA 4930412M03 gene
ENSMUSG00000087625	0	grey	0.17983	4930419G24Rik	RIKEN cDNA 4930419G24 gene
ENSMUSG00000086066	0	grey	0.129824	4930423M02Rik	RIKEN cDNA 4930423M02 gene
ENSMUSG00000062087	0	grey	-0.021868	4930423O20Rik	RIKEN cDNA 4930423O20 gene
ENSMUSG00000043168	0	grey	0.513252	4930426D05Rik	RIKEN cDNA 4930426D05 gene
ENSMUSG00000089887	0	grey	-0.00958485	4930428N03Rik	RIKEN cDNA 4930428N03 gene
ENSMUSG00000027157	0	grey	-0.0875264	4930430A15Rik	RIKEN cDNA 4930430A15 gene
ENSMUSG00000085295	0	grey	0.324871	4930430E12Rik	RIKEN cDNA 4930430E12 gene
ENSMUSG00000028612	0	grey	-0.294224	4930430J20Rik	RIKEN cDNA 4930430J20 gene
ENSMUSG00000057354	0	grey	-0.0139136	4930430O22Rik	RIKEN cDNA 4930430O22 gene
ENSMUSG00000062496	0	grey	-0.151681	4930431F12Rik	RIKEN cDNA 4930431F12 gene
ENSMUSG00000091692	0	grey	0.11083	4930433I11Rik	RIKEN cDNA 4930433I11 gene
ENSMUSG00000029092	0	grey	-0.00909081	4930435H24Rik	RIKEN cDNA 4930435H24 gene
ENSMUSG00000069873	0	grey	-0.0307227	4930438A08Rik	RIKEN cDNA 4930438A08 gene
ENSMUSG00000093472	0	grey	-0.0606482	4930438E09Rik	RIKEN cDNA 4930438E09 gene
ENSMUSG00000085431	0	grey	0.0673394	4930440I19Rik	RIKEN cDNA 4930440I19 gene
ENSMUSG00000053603	0	grey	0.0420866	4930442H23Rik	RIKEN cDNA 4930442H23 gene
ENSMUSG00000085762	0	grey	0.065377	4930443B20Rik	RIKEN cDNA 4930443B20 gene
ENSMUSG00000027880	0	grey	0.294767	4930443G12Rik	RIKEN cDNA 4930443G12 gene
ENSMUSG00000086969	0	grey	0.0326865	4930443O20Rik	RIKEN cDNA 4930443O20 gene
ENSMUSG00000085127	0	grey	-0.110769	4930444E06Rik	RIKEN cDNA 4930444E06 gene
ENSMUSG00000069712	0	grey	0.301864	4930444G20Rik	RIKEN cDNA 4930444G20 gene
ENSMUSG00000085974	0	grey	0.206628	4930444M15Rik	RIKEN cDNA 4930444M15 gene
ENSMUSG00000087205	0	grey	0.158139	4930445N08Rik	RIKEN cDNA 4930445N08 gene
ENSMUSG00000085190	0	grey	-0.0179863	4930445N18Rik / 3010027C24Rik	RIKEN cDNA 4930445N18 gene / RIKEN cDNA 3010027C24 gene
ENSMUSG00000031182	0	grey	-0.174122	4930447F04Rik	RIKEN cDNA 4930447F04 gene
ENSMUSG00000086824	0	grey	-0.0708958	4930448D08Rik	RIKEN cDNA 4930448D08 gene
ENSMUSG00000085842	0	grey	0.079553	4930448K12Rik	RIKEN cDNA 4930448K12 gene
ENSMUSG00000022116	0	grey	0.188006	4930449E01Rik	RIKEN cDNA 4930449E01 gene
ENSMUSG00000079093	0	grey	0.181004	4930449I24Rik	RIKEN cDNA 4930449I24 gene
ENSMUSG00000069223	0	grey	0.0843259	4930451E10Rik	RIKEN cDNA 4930451E10 gene
ENSMUSG00000087604	0	grey	-0.0326856	4930452L02Rik	RIKEN cDNA 4930452L02 gene
ENSMUSG00000087358	0	grey	-0.00352624	4930453H23Rik	RIKEN cDNA 4930453H23 gene
ENSMUSG00000085746	0	grey	0.52627	4930455B14Rik	RIKEN cDNA 4930455B14 gene
ENSMUSG00000078618	0	grey	0.247538	4930456L15Rik	RIKEN cDNA 4930456L15 gene
ENSMUSG00000086827	0	grey	-0.390637	4930461C15Rik	RIKEN cDNA 4930461C15 gene
ENSMUSG00000086516	0	grey	0.0801892	4930461G14Rik	RIKEN cDNA 4930461G14 gene
ENSMUSG00000020033	0	grey	0.0546021	4930463O16Rik	RIKEN cDNA 4930463O16 gene
ENSMUSG00000087459	0	grey	-0.111528	4930465A12Rik	RIKEN cDNA 4930465A12 gene
ENSMUSG00000087317	0	grey	-0.0875264	4930466I24Rik	RIKEN cDNA 4930466I24 gene
ENSMUSG00000085621	0	grey	0.131006	4930467K11Rik	RIKEN cDNA 4930467K11 gene
ENSMUSG00000079525	0	grey	-0.178961	4930468A15Rik	RIKEN cDNA 4930468A15 gene
ENSMUSG00000068776	0	grey	0.0341515	4930469B13Rik	RIKEN cDNA 4930469B13 gene
ENSMUSG00000049160	0	grey	-0.0189396	4930469G21Rik	RIKEN cDNA 4930469G21 gene
ENSMUSG00000085684	0	grey	0.000549887	4930469K13Rik	RIKEN cDNA 4930469K13 gene
ENSMUSG00000085788	0	grey	0.332644	4930470G03Rik	RIKEN cDNA 4930470G03 gene
ENSMUSG00000043583	0	grey	0.175546	4930470P17Rik	RIKEN cDNA 4930470P17 gene
ENSMUSG00000086529	0	grey	0.0734045	4930471I20Rik	RIKEN cDNA 4930471I20 gene
ENSMUSG00000085727	0	grey	0.0461502	4930471M09Rik	RIKEN cDNA 4930471M09 gene
ENSMUSG00000087109	0	grey	0.0504306	4930474H06Rik	RIKEN cDNA 4930474H06 gene
ENSMUSG00000049546	0	grey	-0.0640557	4930474N05Rik	RIKEN cDNA 4930474N05 gene
ENSMUSG00000091033	0	grey	-0.163264	4930477E14Rik	RIKEN cDNA 4930477E14 gene
ENSMUSG00000085954	0	grey	0.121524	4930478K11Rik	RIKEN cDNA 4930478K11 gene
ENSMUSG00000049761	0	grey	-0.0632857	4930479M11Rik	RIKEN cDNA 4930479M11 gene
ENSMUSG00000086332	0	grey	0.0555937	4930480G23Rik	RIKEN cDNA 4930480G23 gene
ENSMUSG00000086938	0	grey	-0.0459621	4930481A15Rik	RIKEN cDNA 4930481A15 gene			N
ENSMUSG00000085956	0	grey	0.0516885	4930481B07Rik	RIKEN cDNA 4930481B07 gene
ENSMUSG00000085418	0	grey	-0.0215829	4930483C13Rik	RIKEN cDNA 4930483C13 gene
ENSMUSG00000047938	0	grey	0.236177	4930483J18Rik	RIKEN cDNA 4930483J18 gene
ENSMUSG00000086241	0	grey	-0.125095	4930483K19Rik	RIKEN cDNA 4930483K19 gene
ENSMUSG00000044306	0	grey	0.0640059	4930500M09Rik	RIKEN cDNA 4930500M09 gene
ENSMUSG00000086799	0	grey	-0.200728	4930502E09Rik	RIKEN cDNA 4930502E09 gene
ENSMUSG00000090202	0	grey	-0.135016	4930503B20Rik	RIKEN cDNA 4930503B20 gene
ENSMUSG00000072595	0	grey	0.125314	4930503E14Rik	RIKEN cDNA 4930503E14 gene
ENSMUSG00000082612	0	grey	-0.219013	4930503H13Rik	RIKEN cDNA 4930503H13 gene
ENSMUSG00000086594	0	grey	0.058643	4930505H01Rik	RIKEN cDNA 4930505H01 gene
ENSMUSG00000085740	0	grey	-0.00172418	4930505K14Rik	RIKEN cDNA 4930505K14 gene
ENSMUSG00000090325	0	grey	-0.0285843	4930505N22Rik	RIKEN cDNA 4930505N22 gene
ENSMUSG00000086912	0	grey	-0.164125	4930505O20Rik	RIKEN cDNA 4930505O20 gene
ENSMUSG00000086703	0	grey	0.22784	4930507D10Rik	RIKEN cDNA 4930507D10 gene
ENSMUSG00000087091	0	grey	-0.0161344	4930509E16Rik	RIKEN cDNA 4930509E16 gene
ENSMUSG00000087137	0	grey	0.184513	4930509K18Rik	RIKEN cDNA 4930509K18 gene
ENSMUSG00000086504	0	grey	-0.13568	4930511F01Rik	RIKEN cDNA 4930511F01 gene
ENSMUSG00000014529	0	grey	0.18889	4930511M11Rik	RIKEN cDNA 4930511M11 gene
ENSMUSG00000049202	0	grey	0.155833	4930515G13Rik	RIKEN cDNA 4930515G13 gene
ENSMUSG00000085496	0	grey	0.207638	4930517E11Rik	RIKEN cDNA 4930517E11 gene
ENSMUSG00000092309	0	grey	0.0690985	4930518C09Rik	RIKEN cDNA 4930518C09 gene
ENSMUSG00000074629	0	grey	0.423958	4930518I15Rik	RIKEN cDNA 4930518I15 gene			AN
ENSMUSG00000086263	0	grey	-0.194427	4930519D14Rik	RIKEN cDNA 4930519D14 gene
ENSMUSG00000029564	0	grey	0.0500768	4930519G04Rik	RIKEN cDNA 4930519G04 gene
ENSMUSG00000085026	0	grey	-0.142782	4930521C21Rik	RIKEN cDNA 4930521C21 gene
ENSMUSG00000086947	0	grey	-0.0582045	4930522O17Rik	RIKEN cDNA 4930522O17 gene
ENSMUSG00000090394	0	grey	0.385302	4930523C07Rik	RIKEN cDNA 4930523C07 gene			AN
ENSMUSG00000035364	0	grey	0.036713	4930524J08Rik	RIKEN cDNA 4930524J08 gene
ENSMUSG00000039545	0	grey	-0.237388	4930524L23Rik	RIKEN cDNA 4930524L23 gene
ENSMUSG00000045794	0	grey	-0.223382	4930526D03Rik	RIKEN cDNA 4930526D03 gene
ENSMUSG00000087335	0	grey	0.160068	4930526F13Rik	RIKEN cDNA 4930526F13 gene
ENSMUSG00000086764	0	grey	0.00988268	4930527A07Rik	RIKEN cDNA 4930527A07 gene
ENSMUSG00000086971	0	grey	0.0530462	4930527B05Rik	RIKEN cDNA 4930527B05 gene
ENSMUSG00000085491	0	grey	-0.240977	4930527E20Rik	RIKEN cDNA 4930527E20 gene
ENSMUSG00000070489	0	grey	0.182376	4930527J03Rik	RIKEN cDNA 4930527J03 gene
ENSMUSG00000024155	0	grey	-0.131975	4930528F23Rik	RIKEN cDNA 4930528F23 gene
ENSMUSG00000084909	0	grey	-0.215526	4930528G23Rik	RIKEN cDNA 4930528G23 gene
ENSMUSG00000086377	0	grey	-0.262285	4930529C04Rik	RIKEN cDNA 4930529C04 gene
ENSMUSG00000046282	0	grey	0.11007	4930529F22Rik	RIKEN cDNA 4930529F22 gene
ENSMUSG00000084798	0	grey	-0.027913	4930533B01Rik	RIKEN cDNA 4930533B01 gene
ENSMUSG00000093535	0	grey	0.0770317	4930533I22Rik	RIKEN cDNA 4930533I22 gene
ENSMUSG00000047692	0	grey	0.146941	4930533K18Rik	RIKEN cDNA 4930533K18 gene
ENSMUSG00000093619	0	grey	0.0206889	4930535L15Rik	RIKEN cDNA 4930535L15 gene
ENSMUSG00000086280	0	grey	-0.130514	4930540M05Rik	RIKEN cDNA 4930540M05 gene
ENSMUSG00000090724	0	grey	0.22436	4930542C12Rik	RIKEN cDNA 4930542C12 gene
ENSMUSG00000048628	0	grey	0.11287	4930542C16Rik	RIKEN cDNA 4930542C16 gene
ENSMUSG00000087279	0	grey	0.258901	4930544D05Rik	RIKEN cDNA 4930544D05 gene
ENSMUSG00000092100	0	grey	0.217587	4930544I03Rik	RIKEN cDNA 4930544I03 gene
ENSMUSG00000073803	0	grey	0.152687	4930544L04Rik	RIKEN cDNA 4930544L04 gene
ENSMUSG00000044556	0	grey	0.00777537	4930544O15Rik	RIKEN cDNA 4930544O15 gene
ENSMUSG00000024546	0	grey	0.107521	4930546C10Rik	RIKEN cDNA 4930546C10 gene
ENSMUSG00000085717	0	grey	0.0180776	4930546G22Rik	RIKEN cDNA 4930546G22 gene
ENSMUSG00000028314	0	grey	0.106982	4930547C10Rik	RIKEN cDNA 4930547C10 gene
ENSMUSG00000035365	0	grey	-0.150709	4930547N16Rik	RIKEN cDNA 4930547N16 gene
ENSMUSG00000029138	0	grey	-0.156496	4930548H24Rik	RIKEN cDNA 4930548H24 gene
ENSMUSG00000085735	0	grey	-0.370253	4930550G17Rik	RIKEN cDNA 4930550G17 gene
ENSMUSG00000086430	0	grey	0.164554	4930551O13Rik	RIKEN cDNA 4930551O13 gene
ENSMUSG00000070984	0	grey	0.222003	4930552N02Rik	RIKEN cDNA 4930552N02 gene
ENSMUSG00000085200	0	grey	0.0668839	4930552P12Rik	RIKEN cDNA 4930552P12 gene
ENSMUSG00000054351	0	grey	0.16118	4930553M12Rik	RIKEN cDNA 4930553M12 gene
ENSMUSG00000085452	0	grey	-0.0399949	4930554G24Rik	RIKEN cDNA 4930554G24 gene
ENSMUSG00000087315	0	grey	0.0572573	4930554H23Rik	RIKEN cDNA 4930554H23 gene
ENSMUSG00000086396	0	grey	-0.179728	4930555B11Rik	RIKEN cDNA 4930555B11 gene
ENSMUSG00000085619	0	grey	0.0635154	4930555B12Rik	RIKEN cDNA 4930555B12 gene
ENSMUSG00000031559	0	grey	0.118715	4930555F03Rik	RIKEN cDNA 4930555F03 gene
ENSMUSG00000028801	0	grey	0.445156	4930555I21Rik	RIKEN cDNA 4930555I21 gene
ENSMUSG00000086315	0	grey	-0.253745	4930555J06Rik	RIKEN cDNA 4930555J06 gene
ENSMUSG00000093557	0	grey	-0.0264244	4930555M17Rik	RIKEN cDNA 4930555M17 gene
ENSMUSG00000089767	0	grey	-0.105563	4930556I23Rik	RIKEN cDNA 4930556I23 gene
ENSMUSG00000034493	0	grey	-0.0142111	4930556J24Rik	RIKEN cDNA 4930556J24 gene
ENSMUSG00000086800	0	grey	0.251524	4930556L07Rik	RIKEN cDNA 4930556L07 gene
ENSMUSG00000092044	0	grey	0.0229318	4930556M19Rik	RIKEN cDNA 4930556M19 gene
ENSMUSG00000085664	0	grey	-0.183177	4930556N08Rik	RIKEN cDNA 4930556N08 gene
ENSMUSG00000092399	0	grey	0.079553	4930556N13Rik	RIKEN cDNA 4930556N13 gene
ENSMUSG00000048994	0	grey	0.156504	4930557A04Rik	RIKEN cDNA 4930557A04 gene
ENSMUSG00000085488	0	grey	-0.00122813	4930557F10Rik	RIKEN cDNA 4930557F10 gene
ENSMUSG00000084958	0	grey	-0.183062	4930558J18Rik	RIKEN cDNA 4930558J18 gene
ENSMUSG00000075029	0	grey	0.115346	4930558J22Rik	RIKEN cDNA 4930558J22 gene
ENSMUSG00000086277	0	grey	0.149547	4930558K02Rik	RIKEN cDNA 4930558K02 gene
ENSMUSG00000086945	0	grey	-0.0602305	4930562A09Rik	RIKEN cDNA 4930562A09 gene
ENSMUSG00000022518	0	grey	-0.187192	4930562C15Rik	RIKEN cDNA 4930562C15 gene
ENSMUSG00000086608	0	grey	0.294767	4930562D21Rik	RIKEN cDNA 4930562D21 gene
ENSMUSG00000026729	0	grey	0.0716494	4930562F07Rik	RIKEN cDNA 4930562F07 gene
ENSMUSG00000051728	0	grey	0.0732845	4930563D23Rik	RIKEN cDNA 4930563D23 gene
ENSMUSG00000084832	0	grey	-0.0445995	4930563E18Rik	RIKEN cDNA 4930563E18 gene
ENSMUSG00000086112	0	grey	0.127759	4930563I02Rik	RIKEN cDNA 4930563I02 gene
ENSMUSG00000051788	0	grey	-0.04363	4930564D02Rik	RIKEN cDNA 4930564D02 gene
ENSMUSG00000086273	0	grey	-0.170937	4930564K09Rik	RIKEN cDNA 4930564K09 gene
ENSMUSG00000084834	0	grey	0.162344	4930565N06Rik	RIKEN cDNA 4930565N06 gene
ENSMUSG00000086967	0	grey	-0.154241	4930566F21Rik	RIKEN cDNA 4930566F21 gene
ENSMUSG00000090220	0	grey	0.0635154	4930568K20Rik	RIKEN cDNA 4930568K20 gene
ENSMUSG00000084875	0	grey	0.144757	4930570D08Rik	RIKEN cDNA 4930570D08 gene
ENSMUSG00000089683	0	grey	0.0690985	4930570N18Rik	RIKEN cDNA 4930570N18 gene
ENSMUSG00000090861	0	grey	-0.209675	4930570N19Rik	RIKEN cDNA 4930570N19 gene
ENSMUSG00000086467	0	grey	-0.0949016	4930571N24Rik	RIKEN cDNA 4930571N24 gene
ENSMUSG00000021961	0	grey	-0.117759	4930578I06Rik	RIKEN cDNA 4930578I06 gene
ENSMUSG00000044480	0	grey	0.143695	4930578I07Rik	RIKEN cDNA 4930578I07 gene
ENSMUSG00000074146	0	grey	0.0968028	4930579C12Rik	RIKEN cDNA 4930579C12 gene
ENSMUSG00000012042	0	grey	-0.086879	4930579F01Rik	RIKEN cDNA 4930579F01 gene
ENSMUSG00000040840	0	grey	0.0693698	4930579G18Rik	RIKEN cDNA 4930579G18 gene
ENSMUSG00000025535	0	grey	-0.0469064	4930579G22Rik	RIKEN cDNA 4930579G22 gene
ENSMUSG00000086190	0	grey	0.252999	4930579M01Rik	RIKEN cDNA 4930579M01 gene
ENSMUSG00000090732	0	grey	-0.0039358	4930579O11Rik	RIKEN cDNA 4930579O11 gene
ENSMUSG00000085633	0	grey	-0.0170266	4930580A09Rik	RIKEN cDNA 4930580A09 gene
ENSMUSG00000024088	0	grey	0.0917311	4930583I09Rik	RIKEN cDNA 4930583I09 gene
ENSMUSG00000055159	0	grey	-0.301869	4930583K01Rik	RIKEN cDNA 4930583K01 gene
ENSMUSG00000086954	0	grey	0.00103727	4930583P06Rik	RIKEN cDNA 4930583P06 gene
ENSMUSG00000086009	0	grey	0.205923	4930587A21Rik	RIKEN cDNA 4930587A21 gene
ENSMUSG00000075335	0	grey	0.00460585	4930588K23Rik	RIKEN cDNA 4930588K23 gene
ENSMUSG00000068957	0	grey	-0.0712886	4930589L23Rik	RIKEN cDNA 4930589L23 gene
ENSMUSG00000039138	0	grey	-0.0039358	4930591A17Rik	RIKEN cDNA 4930591A17 gene
ENSMUSG00000087019	0	grey	-0.234834	4930593A02Rik	RIKEN cDNA 4930593A02 gene
ENSMUSG00000087233	0	grey	0.214384	4930594C11Rik	RIKEN cDNA 4930594C11 gene
ENSMUSG00000085677	0	grey	-0.164125	4930594O21Rik	RIKEN cDNA 4930594O21 gene
ENSMUSG00000060673	0	grey	-0.052656	4930595M18Rik	RIKEN cDNA 4930595M18 gene
ENSMUSG00000086113	0	grey	0.255579	4930596I21Rik	RIKEN cDNA 4930596I21 gene
ENSMUSG00000086501	0	grey	-0.223382	4930597A21Rik	RIKEN cDNA 4930597A21 gene
ENSMUSG00000090934	0	grey	0.089173	4930598A11Rik	RIKEN cDNA 4930598A11 gene
ENSMUSG00000038792	0	grey	0.0764656	4931403M11Rik	RIKEN cDNA 4931403M11 gene
ENSMUSG00000085398	0	grey	0.258422	4931406G06Rik	RIKEN cDNA 4931406G06 gene
ENSMUSG00000007907	0	grey	-0.0307998	4931407G18Rik	RIKEN cDNA 4931407G18 gene
ENSMUSG00000092602	0	grey	-0.0368748	4931413I07Rik	RIKEN cDNA 4931413I07 gene
ENSMUSG00000033963	0	grey	0.0933649	4931417G12Rik	RIKEN cDNA 4931417G12 gene
ENSMUSG00000026774	0	grey	-0.15945	4931423N10Rik	RIKEN cDNA 4931423N10 gene
ENSMUSG00000056617	0	grey	0.206824	4931429L15Rik	RIKEN cDNA 4931429L15 gene
ENSMUSG00000055061	0	grey	0.111752	4931431C16Rik	RIKEN cDNA 4931431C16 gene
ENSMUSG00000085212	0	grey	0.128099	4931440J10Rik	RIKEN cDNA 4931440J10 gene
ENSMUSG00000046367	0	grey	-0.121258	4931440L10Rik	RIKEN cDNA 4931440L10 gene
ENSMUSG00000074580	0	grey	-0.266447	4931440P22Rik	RIKEN cDNA 4931440P22 gene
ENSMUSG00000043986	0	grey	0.275632	4932411G14Rik	RIKEN cDNA 4932411G14 gene
ENSMUSG00000058670	0	grey	-0.0392291	4932411N23Rik	RIKEN cDNA 4932411N23 gene	Y	MYB
ENSMUSG00000040367	0	grey	-0.0300555	4932412H11Rik	RIKEN cDNA 4932412H11 gene
ENSMUSG00000078962	0	grey	0.0887289	4932414J04Rik	RIKEN cDNA 4932414J04 gene
ENSMUSG00000079324	0	grey	-0.000403016	4932414N04Rik	RIKEN cDNA 4932414N04 gene
ENSMUSG00000062036	0	grey	-0.0798698	4932415M13Rik	RIKEN cDNA 4932415M13 gene
ENSMUSG00000069925	0	grey	0.0161014	4932416K20Rik	RIKEN cDNA 4932416K20 gene
ENSMUSG00000079513	0	grey	0.101111	4932429P05Rik	RIKEN cDNA 4932429P05 gene
ENSMUSG00000072828	0	grey	-0.0176319	4932430I15Rik	RIKEN cDNA 4932430I15 gene
ENSMUSG00000086796	0	grey	0.00104066	4932702P03Rik	RIKEN cDNA 4932702P03 gene
ENSMUSG00000055700	0	grey	-0.0949016	4933401B06Rik	RIKEN cDNA 4933401B06 gene
ENSMUSG00000087487	0	grey	-0.0582045	4933401P06Rik	RIKEN cDNA 4933401P06 gene
ENSMUSG00000045330	0	grey	-0.155623	4933402E13Rik	RIKEN cDNA 4933402E13 gene
ENSMUSG00000069971	0	grey	0.131028	4933402J07Rik	RIKEN cDNA 4933402J07 gene
ENSMUSG00000013668	0	grey	0.177072	4933402N03Rik	RIKEN cDNA 4933402N03 gene
ENSMUSG00000091422	0	grey	0.0150376	4933402N22Rik	RIKEN cDNA 4933402N22 gene
ENSMUSG00000044084	0	grey	-0.223382	4933402P03Rik	RIKEN cDNA 4933402P03 gene
ENSMUSG00000057216	0	grey	0.0156198	4933403O03Rik	RIKEN cDNA 4933403O03 gene
ENSMUSG00000085122	0	grey	-0.10914	4933404K08Rik	RIKEN cDNA 4933404K08 gene
ENSMUSG00000086397	0	grey	-0.0566524	4933405D12Rik	RIKEN cDNA 4933405D12 gene
ENSMUSG00000013158	0	grey	0.176894	4933405L10Rik	RIKEN cDNA 4933405L10 gene
ENSMUSG00000084234	0	grey	-0.113362	4933405O20Rik	RIKEN cDNA 4933405O20 gene
ENSMUSG00000090585	0	grey	0.0546021	4933406F09Rik	RIKEN cDNA 4933406F09 gene
ENSMUSG00000086025	0	grey	0.0108083	4933406G16Rik	RIKEN cDNA 4933406G16 gene
ENSMUSG00000087475	0	grey	0.222303	4933406I18Rik	RIKEN cDNA 4933406I18 gene
ENSMUSG00000027229	0	grey	0.0452241	4933406J08Rik	RIKEN cDNA 4933406J08 gene
ENSMUSG00000086690	0	grey	-0.0578653	4933406J10Rik	RIKEN cDNA 4933406J10 gene
ENSMUSG00000069713	0	grey	-0.0774905	4933406P04Rik	RIKEN cDNA 4933406P04 gene
ENSMUSG00000084959	0	grey	-0.0399949	4933407I08Rik	RIKEN cDNA 4933407I08 gene
ENSMUSG00000049506	0	grey	0.0715016	4933407P14Rik	RIKEN cDNA 4933407P14 gene
ENSMUSG00000049357	0	grey	-0.0229824	4933408B17Rik	RIKEN cDNA 4933408B17 gene			AN
ENSMUSG00000086419	0	grey	6.94e-05	4933408J17Rik	RIKEN cDNA 4933408J17 gene
ENSMUSG00000084848	0	grey	-0.0120695	4933408N05Rik	RIKEN cDNA 4933408N05 gene
ENSMUSG00000053896	0	grey	0.00662821	4933409G03Rik	RIKEN cDNA 4933409G03 gene
ENSMUSG00000073874	0	grey	0.142587	4933409K07Rik	RIKEN cDNA 4933409K07 gene
ENSMUSG00000062224	0	grey	0.179008	4933411G06Rik	RIKEN cDNA 4933411G06 gene
ENSMUSG00000029586	0	grey	-0.0602089	4933411G11Rik	RIKEN cDNA 4933411G11Rik gene
ENSMUSG00000045178	0	grey	0.0690985	4933411O13Rik	RIKEN cDNA 4933411O13 gene
ENSMUSG00000043623	0	grey	-0.0507789	4933412A08Rik	RIKEN cDNA 4933412A08 gene
ENSMUSG00000089952	0	grey	0.133325	4933413C19Rik	RIKEN cDNA 4933413C19 gene
ENSMUSG00000021874	0	grey	-0.0838935	4933413J09Rik	RIKEN cDNA 4933413J09 gene
ENSMUSG00000079048	0	grey	0.0893205	4933413L06Rik	RIKEN cDNA 4933413L06 gene
ENSMUSG00000087302	0	grey	-0.106086	4933415D12Rik	RIKEN cDNA 4933415D12 gene
ENSMUSG00000073730	0	grey	0.0844428	4933415F23Rik	RIKEN cDNA 4933415F23 gene
ENSMUSG00000071763	0	grey	-0.0954369	4933416I08Rik	RIKEN cDNA 4933416I08 gene
ENSMUSG00000084961	0	grey	0.199378	4933416M07Rik	RIKEN cDNA 4933416M07 gene
ENSMUSG00000086443	0	grey	0.22701	4933421A08Rik	RIKEN cDNA 4933421A08 gene
ENSMUSG00000030463	0	grey	-0.144386	4933421I07Rik	RIKEN cDNA 4933421I07 gene
ENSMUSG00000070332	0	grey	-0.203543	4933422H20Rik	RIKEN cDNA 4933422H20 gene
ENSMUSG00000085471	0	grey	-0.0276508	4933423P22Rik	RIKEN cDNA 4933423P22 gene
ENSMUSG00000085719	0	grey	-0.0230637	4933424L21Rik	RIKEN cDNA 4933424L21 gene
ENSMUSG00000049692	0	grey	0.204852	4933425O20Rik	RIKEN cDNA 4933425O20 gene
ENSMUSG00000020807	0	grey	0.780362	4933427D14Rik	RIKEN cDNA 4933427D14 gene
ENSMUSG00000044276	0	grey	-0.12405	4933427E11Rik	RIKEN cDNA 4933427E11 gene
ENSMUSG00000033015	0	grey	0.249528	4933427E13Rik	RIKEN cDNA 4933427E13 gene
ENSMUSG00000073761	0	grey	0.42057	4933427I04Rik	Riken cDNA 4933427I04 gene
ENSMUSG00000086355	0	grey	-0.0863572	4933428C19Rik	RIKEN cDNA 4933428C19 gene
ENSMUSG00000042525	0	grey	0.00580531	4933428M09Rik	RIKEN cDNA 4933428M09 gene
ENSMUSG00000058046	0	grey	0.290595	4933430I17Rik	RIKEN cDNA 4933430I17 gene
ENSMUSG00000086451	0	grey	0.0645977	4933431K23Rik	RIKEN cDNA 4933431K23 gene
ENSMUSG00000036770	0	grey	0.213506	4933433C11Rik	RIKEN cDNA 4933433C11 gene
ENSMUSG00000035057	0	grey	-0.0937878	4933434I20Rik	RIKEN cDNA 4933434I20 gene
ENSMUSG00000020624	0	grey	-0.104838	4933434M16Rik	RIKEN cDNA 4933434M16 gene
ENSMUSG00000086953	0	grey	-0.0596048	4933437N03Rik	RIKEN cDNA 4933437N03 gene
ENSMUSG00000086160	0	grey	-0.00521801	4933438A12Rik	RIKEN cDNA 4933438A12 gene
ENSMUSG00000093617	0	grey	0.0882424	4933438K21Rik	RIKEN cDNA 4933438K21 gene
ENSMUSG00000045928	0	grey	0.151295	4933440M02Rik	RIKEN cDNA 4933440M02 gene
ENSMUSG00000042087	0	grey	0.147152	4933440N22Rik	RIKEN cDNA 4933440N22 gene
ENSMUSG00000073147	0	grey	-0.0622806	5031425E22Rik	RIKEN cDNA 5031425E22 gene
ENSMUSG00000044574	0	grey	0.354866	5031434C07Rik	RIKEN cDNA 5031434C07 gene
ENSMUSG00000085605	0	grey	0.0425	5033403F01Rik	RIKEN cDNA 5033403F01 gene
ENSMUSG00000081618	0	grey	0.0826362	5033423K11Rik	RIKEN cDNA 5033423K11 gene
ENSMUSG00000091393	0	grey	0.235724	5330438I03Rik	RIKEN cDNA 5330438I03 gene
ENSMUSG00000089708	0	grey	-0.058113	5330439A09Rik	RIKEN cDNA 5330439A09 gene
ENSMUSG00000041614	0	grey	0.294767	5330439B14Rik	RIKEN cDNA 5330439B14 gene
ENSMUSG00000044121	0	grey	0.11007	5430402E10Rik	RIKEN cDNA 5430402E10 gene
ENSMUSG00000067613	0	grey	-0.193585	5430421N21Rik	RIKEN cDNA 5430421N21 gene
ENSMUSG00000085004	0	grey	-0.137341	5430427M07Rik	RIKEN cDNA 5430427M07 gene
ENSMUSG00000055594	0	grey	-0.113274	5530400C23Rik	RIKEN cDNA 5530400C23 gene
ENSMUSG00000081793	0	grey	-0.00735179	5730416F02Rik	RIKEN cDNA 5730416F02 gene
ENSMUSG00000085613	0	grey	0.234884	5730420D15Rik	RIKEN cDNA 5730420D15 gene
ENSMUSG00000085121	0	grey	-0.109519	5730437C11Rik	RIKEN cDNA 5730437C11 gene
ENSMUSG00000056445	0	grey	0.0760361	5730446D14Rik	RIKEN cDNA 5730446D14 gene
ENSMUSG00000086126	0	grey	-0.0298421	5730457N03Rik	RIKEN cDNA 5730457N03 gene
ENSMUSG00000086609	0	grey	0.149827	5830432E09Rik	RIKEN cDNA 5830432E09 gene
ENSMUSG00000084803	0	grey	-0.0812448	5830444B04Rik	RIKEN cDNA 5830444B04 gene
ENSMUSG00000052658	0	grey	-0.232212	5830454E08Rik	RIKEN cDNA 5830454E08 gene
ENSMUSG00000091102	0	grey	0.0394751	5830462I19Rik	RIKEN cDNA 5830462I19 gene
ENSMUSG00000073623	0	grey	0.221823	5830472F04Rik	RIKEN cDNA 5830472F04 gene
ENSMUSG00000046463	0	grey	0.452078	5930403N24Rik	RIKEN cDNA 5930403N24 gene			N
ENSMUSG00000090678	0	grey	-0.0651505	6030442K20Rik	RIKEN cDNA 6030442K20 gene
ENSMUSG00000066178	0	grey	0.0240485	6030445D17Rik	RIKEN cDNA 6030445D17 gene
ENSMUSG00000025573	0	grey	0.202885	6030468B19Rik	RIKEN cDNA 6030468B19 gene
ENSMUSG00000042106	0	grey	-0.0657694	6230427J02Rik	RIKEN cDNA 6230427J02 gene			AO
ENSMUSG00000090517	0	grey	0.00586928	6330403N20Rik	RIKEN cDNA 6330403N20 gene
ENSMUSG00000085227	0	grey	-0.243767	6330418K02Rik	RIKEN cDNA 6330418K02 gene
ENSMUSG00000073467	0	grey	0.159016	6530411M01Rik	RIKEN cDNA 6530411M01 gene			N
ENSMUSG00000072066	0	grey	0.0486865	6720489N17Rik	RIKEN cDNA 6720489N17 gene
ENSMUSG00000091060	0	grey	0.294014	7420461P10Rik	RIKEN cDNA 7420461P10 gene
ENSMUSG00000079000	0	grey	-0.0137694	7530422B04Rik	RIKEN cDNA 7530422B04 gene
ENSMUSG00000027444	0	grey	0.148724	8030411F24Rik	RIKEN cDNA 8030411F24 gene
ENSMUSG00000086483	0	grey	0.0538078	8030443G20Rik	RIKEN cDNA 8030443G20 gene
ENSMUSG00000073821	0	grey	-0.0683964	8030451A03Rik	RIKEN cDNA 8030451A03 gene
ENSMUSG00000046774	0	grey	0.319167	8030474K03Rik	RIKEN cDNA 8030474K03 gene
ENSMUSG00000086199	0	grey	0.101105	8430403D17Rik	RIKEN cDNA 8430403D17 gene
ENSMUSG00000030060	0	grey	-0.119956	8430410A17Rik	RIKEN cDNA 8430410A17 gene
ENSMUSG00000079069	0	grey	0.022109	8430423G03Rik	RIKEN cDNA 8430423G03 gene
ENSMUSG00000041878	0	grey	-0.448833	8430432A02Rik	RIKEN cDNA 8430432A02 gene
ENSMUSG00000085252	0	grey	0.0438485	8430437L04Rik	RIKEN cDNA 8430437L04 gene
ENSMUSG00000032024	0	grey	0.567838	9030425E11Rik	RIKEN cDNA 9030425E11 gene
ENSMUSG00000053168	0	grey	0.0423892	9030619P08Rik	RIKEN cDNA 9030619P08 gene
ENSMUSG00000062944	0	grey	-0.564135	9130023H24Rik	RIKEN cDNA 9130023H24 gene	Y	zf-C2H2
ENSMUSG00000086474	0	grey	0.0474206	9130204K15Rik	RIKEN cDNA 9130204K15 gene
ENSMUSG00000054579	0	grey	0.117785	9130219A07Rik	RIKEN cDNA 9130219A07 gene
ENSMUSG00000054598	0	grey	0.16983	9130230L23Rik	RIKEN cDNA 9130230L23 gene
ENSMUSG00000024105	0	grey	0.113031	9130404H23Rik	RIKEN cDNA 9130404H23 gene
ENSMUSG00000038768	0	grey	-0.283129	9130409I23Rik	RIKEN cDNA 9130409I23 gene
ENSMUSG00000085683	0	grey	-0.218223	9130409J20Rik	RIKEN cDNA 9130409J20 gene
ENSMUSG00000072753	0	grey	0.134994	9230020A06Rik	RIKEN cDNA 9230020A06 gene
ENSMUSG00000027446	0	grey	0.136781	9230104L09Rik	RIKEN cDNA 9230104L09 gene
ENSMUSG00000042940	0	grey	0.148204	9230106D20Rik	RIKEN cDNA 9230106D20 gene
ENSMUSG00000051237	0	grey	-0.0897604	9230109A22Rik	RIKEN cDNA 9230109A22 gene
ENSMUSG00000047980	0	grey	-0.0831967	9230110F15Rik	RIKEN cDNA 9230110F15 gene
ENSMUSG00000021797	0	grey	0.173998	9230112D13Rik	RIKEN cDNA 9230112D13 gene
ENSMUSG00000078934	0	grey	0.0182401	9230113P08Rik	RIKEN cDNA 9230113P08 gene
ENSMUSG00000074354	0	grey	-0.0320099	9230115E21Rik	RIKEN cDNA 9230115E21 gene
ENSMUSG00000089874	0	grey	0.240659	9230117E06Rik	RIKEN cDNA 9230117E06 gene
ENSMUSG00000086895	0	grey	-0.27877	9330136K24Rik	RIKEN cDNA 9330136K24 gene
ENSMUSG00000047807	0	grey	-0.0416819	9330154K18Rik	RIKEN cDNA 9330154K18 gene
ENSMUSG00000074153	0	grey	-0.17477	9330175E14Rik	RIKEN cDNA 9330175E14 gene
ENSMUSG00000028593	0	grey	-0.0516647	9430007A20Rik	RIKEN cDNA 9430007A20 gene
ENSMUSG00000059939	0	grey	0.675696	9430015G10Rik	RIKEN cDNA 9430015G10 gene
ENSMUSG00000026601	0	grey	0.335304	9430070O13Rik	RIKEN cDNA 9430070O13 gene
ENSMUSG00000085479	0	grey	-0.343776	9430073C21Rik	Riken cDNA 9430073C21 gene
ENSMUSG00000090982	0	grey	0.111174	9430076C15Rik	RIKEN cDNA 9430076C15 gene
ENSMUSG00000075405	0	grey	0.0863113	9430097D07Rik	RIKEN cDNA 9430097D07 gene
ENSMUSG00000085447	0	grey	-0.0931302	9530026F06Rik	RIKEN cDNA 9530026F06 gene
ENSMUSG00000086554	0	grey	-0.0780092	9530034E10Rik	RIKEN cDNA 9530034E10 gene
ENSMUSG00000086047	0	grey	0.136999	9530046B11Rik	RIKEN cDNA 9530046B11 gene
ENSMUSG00000085514	0	grey	0.16193	9530048J24Rik	RIKEN cDNA 9530048J24 gene
ENSMUSG00000090913	0	grey	-0.270611	9530052C20Rik	RIKEN cDNA 9530052C20 gene			AN
ENSMUSG00000085270	0	grey	0.574687	9530052E02Rik	RIKEN cDNA 9530052E02 gene
ENSMUSG00000091403	0	grey	-0.0721434	9530085L02Rik	RIKEN cDNA 9530085L02 gene
ENSMUSG00000086359	0	grey	0.118504	9630013K17Rik	RIKEN cDNA 9630013K17 gene
ENSMUSG00000085631	0	grey	-0.204179	9630028H03Rik	RIKEN cDNA 9630028H03 gene
ENSMUSG00000057710	0	grey	-0.0692738	9630041A04Rik	RIKEN cDNA 9630041A04 gene
ENSMUSG00000073386	0	grey	0.0434947	9830107B12Rik	RIKEN cDNA 9830107B12 gene
ENSMUSG00000045744	0	grey	-0.23556	9930021D14Rik	RIKEN cDNA 9930021D14 gene
ENSMUSG00000042976	0	grey	0.0142791	9930038B18Rik	RIKEN cDNA 9930038B18 gene
ENSMUSG00000050066	0	grey	-0.0682416	A130023I24Rik	RIKEN cDNA A130023I24 gene
ENSMUSG00000051480	0	grey	0.213297	A130050O07Rik	RIKEN cDNA A130050O07 gene
ENSMUSG00000053889	0	grey	0.142367	A130066N16Rik	RIKEN cDNA A130066N16 gene
ENSMUSG00000022347	0	grey	0.0681452	A1bg	alpha-1-B glycoprotein
ENSMUSG00000087627	0	grey	0.0825711	A230059L01Rik	RIKEN cDNA A230059L01 gene			N
ENSMUSG00000074473	0	grey	-0.0473607	A230072I06Rik	RIKEN cDNA A230072I06 gene
ENSMUSG00000085482	0	grey	-0.195964	A230083N12Rik	RIKEN cDNA A230083N12 gene
ENSMUSG00000087125	0	grey	-0.0571434	A230108P19Rik	RIKEN cDNA A230108P19 gene
ENSMUSG00000073749	0	grey	-0.260586	A330069E16Rik	RIKEN cDNA A330069E16 gene
ENSMUSG00000028794	0	grey	0.530918	A3galt2	"alpha 1,3-galactosyltransferase 2 (isoglobotriaosylceramide synthase)"
ENSMUSG00000086650	0	grey	0.0893343	A430048G15Rik	RIKEN cDNA A430048G15 gene
ENSMUSG00000085081	0	grey	0.0310291	A430071A18Rik	RIKEN cDNA A430071A18 gene
ENSMUSG00000085589	0	grey	-0.0847156	A430078I02Rik	RIKEN cDNA A430078I02 gene
ENSMUSG00000057135	0	grey	0.0926355	A430084P05Rik	RIKEN cDNA A430084P05 gene
ENSMUSG00000051986	0	grey	-0.156827	A530006G24Rik	RIKEN cDNA A530006G24 gene
ENSMUSG00000006462	0	grey	-0.238279	A530013C23Rik	RIKEN cDNA A530013C23 gene
ENSMUSG00000043122	0	grey	0.109329	A530016L24Rik	RIKEN cDNA A530016L24 gene
ENSMUSG00000086471	0	grey	0.0877072	A530020G20Rik	RIKEN cDNA A530020G20 gene
ENSMUSG00000089844	0	grey	-0.0176321	A530032D15Rik	RIKEN cDNA A530032D15Rik gene
ENSMUSG00000043939	0	grey	0.0591986	A530064D06Rik	RIKEN cDNA A530064D06 gene
ENSMUSG00000086124	0	grey	0.188695	A530076I17Rik	RIKEN cDNA A530076I17 gene
ENSMUSG00000090863	0	grey	0.0669366	A530084C06Rik	RIKEN cDNA A530084C06 gene
ENSMUSG00000053467	0	grey	0.216376	A530088E08Rik	RIKEN cDNA A530088E08 gene
ENSMUSG00000047343	0	grey	0.145564	A530098C11Rik	RIKEN cDNA A530098C11 gene
ENSMUSG00000047462	0	grey	-0.285683	A530099J19Rik	RIKEN cDNA A530099J19 gene
ENSMUSG00000075395	0	grey	-0.206583	A630010A05Rik	RIKEN cDNA A630010A05 gene
ENSMUSG00000055110	0	grey	0.372754	A630012P03Rik	RIKEN cDNA A630012P03 gene
ENSMUSG00000086484	0	grey	0.319162	A630071L07Rik	RIKEN cDNA A630071L07 gene
ENSMUSG00000087472	0	grey	0.0258713	A630075F10Rik	RIKEN cDNA A630075F10 gene
ENSMUSG00000086864	0	grey	0.496099	A630077J23Rik	RIKEN cDNA A630077J23 gene
ENSMUSG00000047384	0	grey	-0.033607	A730013G03Rik	RIKEN cDNA A730013G03 gene
ENSMUSG00000085649	0	grey	0.0343681	A730032A03Rik	RIKEN cDNA A730032A03 gene
ENSMUSG00000048655	0	grey	0.0413781	A730037C10Rik	RIKEN cDNA A730037C10 gene
ENSMUSG00000053588	0	grey	0.00217107	A730061H03Rik	RIKEN cDNA A730061H03 gene
ENSMUSG00000090120	0	grey	-0.054798	A730090N16Rik	RIKEN cDNA A730090N16 gene
ENSMUSG00000053181	0	grey	-0.295728	A830005F24Rik	RIKEN cDNA A830005F24 gene
ENSMUSG00000059706	0	grey	-0.0737319	A830035A12Rik	RIKEN cDNA A830035A12 gene
ENSMUSG00000087132	0	grey	-0.0928092	A930001C03Rik	RIKEN cDNA A930001C03 gene			AO
ENSMUSG00000045506	0	grey	-0.242357	A930002H24Rik	RIKEN cDNA A930002H24 gene
ENSMUSG00000075330	0	grey	-0.316855	A930003A15Rik	RIKEN cDNA A930003A15 gene
ENSMUSG00000087278	0	grey	-0.0960004	A930006I01Rik	RIKEN cDNA A930006I01 gene
ENSMUSG00000092254	0	grey	0.184513	A930015D03Rik	RIKEN cDNA A930015D03 gene
ENSMUSG00000092368	0	grey	0.314264	A930015D03Rik	RIKEN cDNA A930015D03 gene
ENSMUSG00000032671	0	grey	-0.0217696	A930018P22Rik	RIKEN cDNA A930018P22 gene
ENSMUSG00000085958	0	grey	-0.246586	A930019D19Rik	RIKEN cDNA A930019D19 gene
ENSMUSG00000085825	0	grey	0.0632052	A930038B10Rik	RIKEN cDNA A930038B10 gene
ENSMUSG00000049001	0	grey	0.454767	A930038C07Rik	RIKEN cDNA A930038C07 gene			AN
ENSMUSG00000085900	0	grey	0.000824321	A930041C12Rik	RIKEN cDNA A930041C12 gene
ENSMUSG00000045339	0	grey	-0.0842274	A930104D05Rik	RIKEN cDNA A930104D05 gene
ENSMUSG00000084381	0	grey	-0.0731586	AA413626	expressed sequence AA413626
ENSMUSG00000091706	0	grey	-0.0156534	AA543186	expressed sequence AA543186
ENSMUSG00000086669	0	grey	0.0273123	AA645442	expressed sequence AA645442
ENSMUSG00000044471	0	grey	0.2455	AB041803	cDNA sequence AB041803
ENSMUSG00000027048	0	grey	0.505041	Abcb11	"ATP-binding cassette, sub-family B (MDR/TAP), member 11"
ENSMUSG00000022822	0	grey	0.79495	Abcc5	"ATP-binding cassette, sub-family C (CFTR/MRP), member 5"
ENSMUSG00000000686	0	grey	0.313663	Abhd15	abhydrolase domain containing 15			AO
ENSMUSG00000010651	0	grey	0.11936	Acaa1b	acetyl-Coenzyme A acyltransferase 1B
ENSMUSG00000030607	0	grey	0.475145	Acan	aggrecan			O
ENSMUSG00000001588	0	grey	-0.117334	Acap1	"ArfGAP with coiled-coil, ankyrin repeat and PH domains 1"
ENSMUSG00000028008	0	grey	0.190392	Accn5	"amiloride-sensitive cation channel 5, intestinal"
ENSMUSG00000075023	0	grey	0.216225	Accsl	1-aminocyclopropane-1-carboxylate synthase homolog (Arabidopsis)(non-functional)-like
ENSMUSG00000087418	0	grey	-0.0212125	Ace3	angiotensin I converting enzyme (peptidyl-dipeptidase A) 3
ENSMUSG00000045019	0	grey	0.183702	Acer1	alkaline ceramidase 1
ENSMUSG00000070985	0	grey	0.154512	Acnat1	acyl-coenzyme A amino acid N-acyltransferase 1
ENSMUSG00000072949	0	grey	-0.499304	Acot1	acyl-CoA thioesterase 1			AN
ENSMUSG00000047565	0	grey	0.112226	Acot10	acyl-CoA thioesterase 10
ENSMUSG00000017307	0	grey	0.0902423	Acot8	acyl-CoA thioesterase 8
ENSMUSG00000027380	0	grey	0.0061393	Acoxl	acyl-Coenzyme A oxidase-like
ENSMUSG00000001348	0	grey	-0.0141628	Acp5	"acid phosphatase 5, tartrate resistant"
ENSMUSG00000012777	0	grey	0.134637	Acpt	"acid phosphatase, testicular"
ENSMUSG00000024207	0	grey	-0.16536	Acsbg2	acyl-CoA synthetase bubblegum family member 2
ENSMUSG00000076435	0	grey	-0.0966303	Acsf2	acyl-CoA synthetase family member 2
ENSMUSG00000020333	0	grey	-0.139639	Acsl6	acyl-CoA synthetase long-chain family member 6
ENSMUSG00000030972	0	grey	-0.470899	Acsm5	acyl-CoA synthetase medium-chain family member 5			AN
ENSMUSG00000035783	0	grey	0.287598	Acta2	"actin, alpha 2, smooth muscle, aorta"			A
ENSMUSG00000070979	0	grey	0.0434947	Actl7a	actin-like 7a
ENSMUSG00000070980	0	grey	0.0784537	Actl7b	actin-like 7b
ENSMUSG00000092519	0	grey	0.079553	Actl9	actin-like 9
ENSMUSG00000052155	0	grey	0.583241	Acvr2a	activin receptor IIA
ENSMUSG00000027719	0	grey	0.0392835	Adad1	adenosine deaminase domain containing 1 (testis specific)
ENSMUSG00000024266	0	grey	0.0152441	Adad2	adenosine deaminase domain containing 2
ENSMUSG00000046723	0	grey	0.0798657	Adam24	a disintegrin and metallopeptidase domain 24 (testase 1)
ENSMUSG00000071937	0	grey	-0.167565	Adam25	a disintegrin and metallopeptidase domain 25 (testase 2)
ENSMUSG00000048516	0	grey	0.0334635	Adam26a	a disintegrin and metallopeptidase domain 26A (testase 3)
ENSMUSG00000063900	0	grey	-0.0203006	Adam26b	a disintegrin and metallopeptidase domain 26B
ENSMUSG00000014725	0	grey	-0.0399427	Adam28	a disintegrin and metallopeptidase domain 28
ENSMUSG00000031553	0	grey	0.090828	Adam3	a disintegrin and metallopeptidase domain 3 (cyritestin)
ENSMUSG00000043468	0	grey	-0.0298421	Adam30	a disintegrin and metallopeptidase domain 30
ENSMUSG00000079058	0	grey	0.107738	Adam34	a disintegrin and metallopeptidase domain 34
ENSMUSG00000051804	0	grey	0.0646595	Adam6b	a disintegrin and metallopeptidase domain 6B
ENSMUSG00000022056	0	grey	0.401737	Adam7	a disintegrin and metallopeptidase domain 7
ENSMUSG00000022893	0	grey	0.195987	Adamts1	"a disintegrin-like and metallopeptidase (reprolysin type) with thrombospondin type 1 motif, 1"
ENSMUSG00000032363	0	grey	0.0864647	Adamts7	"a disintegrin-like and metallopeptidase (reprolysin type) with thrombospondin type 1 motif, 7"
ENSMUSG00000035370	0	grey	0.55095	Adat3	"adenosine deaminase, tRNA-specific 3, TAD2 homolog (S. cerevisiae)"
ENSMUSG00000074207	0	grey	-0.392781	Adh1	alcohol dehydrogenase 1 (class I)
ENSMUSG00000037797	0	grey	0.0175016	Adh4	"alcohol dehydrogenase 4 (class II), pi polypeptide"
ENSMUSG00000090306	0	grey	0.101111	Adh6-ps1	"alcohol dehydrogenase 6 (class V), pseudogene 1"
ENSMUSG00000022878	0	grey	0.0993529	Adipoq	"adiponectin, C1Q and collagen domain containing"
ENSMUSG00000051149	0	grey	0.517786	Adnp	activity-dependent neuroprotective protein	Y	Homeobox
ENSMUSG00000018500	0	grey	-0.195814	Adora2b	adenosine A2b receptor			A
ENSMUSG00000074344	0	grey	-0.0505767	Adora3	adenosine A3 receptor
ENSMUSG00000031448	0	grey	-0.114359	Adprhl1	ADP-ribosylhydrolase like 1
ENSMUSG00000065022	0	grey	-0.0582045	AF357341	snoRNA AF357341
ENSMUSG00000065749	0	grey	-0.0399949	AF357428	snoRNA AF357428
ENSMUSG00000057116	0	grey	0.217268	AF366264	cDNA sequence AF366264
ENSMUSG00000029094	0	grey	0.257829	Afap1	actin filament associated protein 1
ENSMUSG00000029916	0	grey	0.221607	Agk	acylglycerol kinase
ENSMUSG00000020581	0	grey	0.0373067	Agr2	anterior gradient 2 (Xenopus laevis)
ENSMUSG00000036231	0	grey	-0.469583	Agr3	anterior gradient homolog 3 (Xenopus laevis)
ENSMUSG00000026272	0	grey	0.079553	Agxt	alanine-glyoxylate aminotransferase
ENSMUSG00000022868	0	grey	0.2036	Ahsg	alpha-2-HS-glycoprotein
ENSMUSG00000035875	0	grey	0.10066	AI182371	expressed sequence AI182371
ENSMUSG00000073854	0	grey	0.0894095	AI427809	expressed sequence AI427809
ENSMUSG00000086712	0	grey	0.190638	AI427809	expressed sequence AI427809
ENSMUSG00000038598	0	grey	0.117162	AI481877	expressed sequence AI481877
ENSMUSG00000073731	0	grey	0.0147394	AI507597	expressed sequence AI507597
ENSMUSG00000034382	0	grey	-0.253463	AI661453	expressed sequence AI661453
ENSMUSG00000085180	0	grey	-0.0792684	AI838599	expressed sequence AI838599
ENSMUSG00000040627	0	grey	0.0786185	Aicda	activation-induced cytidine deaminase
ENSMUSG00000040554	0	grey	0.264859	Aipl1	aryl hydrocarbon receptor-interacting protein-like 1
ENSMUSG00000078139	0	grey	0.0963291	AK157302	cDNA sequence AK157302
ENSMUSG00000081957	0	grey	-0.119921	Ak3l2-ps	"adenylate kinase 3-like 2, pseudogene"
ENSMUSG00000038729	0	grey	0.118208	Akap2	A kinase (PRKA) anchor protein 2
ENSMUSG00000050089	0	grey	0.0893205	Akap4	A kinase (PRKA) anchor protein 4
ENSMUSG00000039158	0	grey	-0.230829	Akna	AT-hook transcription factor
ENSMUSG00000029762	0	grey	-0.381573	Akr1b8	"aldo-keto reductase family 1, member B8"
ENSMUSG00000021211	0	grey	0.0991217	Akr1c12	"aldo-keto reductase family 1, member C12"
ENSMUSG00000021210	0	grey	0.0175016	Akr1c6	"aldo-keto reductase family 1, member C6"
ENSMUSG00000038641	0	grey	-0.0198064	Akr1d1	"aldo-keto reductase family 1, member D1"
ENSMUSG00000037542	0	grey	0.112904	Aldh8a1	"aldehyde dehydrogenase 8 family, member A1"
ENSMUSG00000059343	0	grey	-0.0374113	Aldoart1	aldolase 1 A retrogene 1
ENSMUSG00000035704	0	grey	0.360132	Alg8	"asparagine-linked glycosylation 8 homolog (yeast, alpha-1,3-glucosyltransferase)"
ENSMUSG00000090098	0	grey	0.249511	Alms1-ps2	"Alstrom syndrome 1, pseudogene 2"
ENSMUSG00000018924	0	grey	0.207037	Alox15	arachidonate 15-lipoxygenase
ENSMUSG00000032845	0	grey	0.480672	Alpk2	alpha-kinase 2
ENSMUSG00000047383	0	grey	-0.0259111	Als2cr11	"amyotrophic lateral sclerosis 2 (juvenile) chromosome region, candidate 11 (human)"
ENSMUSG00000072295	0	grey	-0.254417	Als2cr11	"amyotrophic lateral sclerosis 2 (juvenile) chromosome region, candidate 11 (human)"
ENSMUSG00000083823	0	grey	0.0401518	Amd-ps1	"S-adenosylmethionine decarboxylase, pseudogene 1"
ENSMUSG00000060096	0	grey	-0.0486501	Amd-ps3	"S-adenosylmethionine decarboxylase, pseudogene 3"
ENSMUSG00000019836	0	grey	-0.145321	Amd-ps4	"S-adenosylmethionine decarboxylase, pseudogene 4"
ENSMUSG00000063953	0	grey	0.033177	Amd2	S-adenosylmethionine decarboxylase 2
ENSMUSG00000031354	0	grey	-0.00725999	Amelx	amelogenin X chromosome
ENSMUSG00000023047	0	grey	0.127274	Amhr2	anti-Mullerian hormone type 2 receptor
ENSMUSG00000070385	0	grey	-0.168233	Ampd1	adenosine monophosphate deaminase 1
ENSMUSG00000070360	0	grey	0.0411146	Amy2a1	amylase 2a1
ENSMUSG00000074268	0	grey	-0.119921	Amy2a5	amylase 2a5
ENSMUSG00000083079	0	grey	-0.202746	Amy2b	amylase 2b
ENSMUSG00000047894	0	grey	0.0831884	Ang2	"angiogenin, ribonuclease A family, member 2"
ENSMUSG00000060615	0	grey	-0.0582045	Ang4	"angiogenin, ribonuclease A family, member 4"
ENSMUSG00000053961	0	grey	0.0690985	Ang5	"angiogenin, ribonuclease A family, member 5"
ENSMUSG00000028989	0	grey	-0.207508	Angptl7	angiopoietin-like 7
ENSMUSG00000039342	0	grey	0.280802	Ankar	ankyrin and armadillo repeat containing
ENSMUSG00000047117	0	grey	-0.0719081	Ankdd1b	ankyrin repeat and death domain containing 1B
ENSMUSG00000046295	0	grey	0.0311215	Ankle1	ankyrin repeat and LEM domain containing 1
ENSMUSG00000024803	0	grey	0.114259	Ankrd1	ankyrin repeat domain 1 (cardiac muscle)
ENSMUSG00000047909	0	grey	0.539604	Ankrd16	ankyrin repeat domain 16
ENSMUSG00000020481	0	grey	-0.303297	Ankrd36	ankyrin repeat domain 36
ENSMUSG00000014747	0	grey	-0.09966	Ankrd53	ankyrin repeat domain 53
ENSMUSG00000027517	0	grey	-0.159144	Ankrd60	ankyrin repeat domain 60
ENSMUSG00000035189	0	grey	0.306357	Ano4	anoctamin 4			NO
ENSMUSG00000054662	0	grey	0.386668	Ano9	anoctamin 9
ENSMUSG00000069913	0	grey	-0.182291	Anp32-ps	"acidic (leucine-rich) nuclear phosphoprotein 32 family, pseudogene"
ENSMUSG00000081792	0	grey	-0.0895394	Anp32b-ps1	"Bacidic (leucine-rich) nuclear phosphoprotein 32 family, member B, pseudogene 1"
ENSMUSG00000063558	0	grey	-0.121176	Aox1	aldehyde oxidase 1
ENSMUSG00000079554	0	grey	0.0170522	Aox3l1	aldehyde oxidase 3-like 1
ENSMUSG00000035152	0	grey	0.725888	Ap2b1	"adaptor-related protein complex 2, beta 1 subunit"
ENSMUSG00000085611	0	grey	0.332219	Ap3s1-ps1	"adaptor-related protein complex 3, sigma 1 subunit, pseudogene 1"
ENSMUSG00000074154	0	grey	-0.213505	Ap3s1-ps2	"adaptor-related protein complex 3, sigma 1 subunit, pseudogene 2"
ENSMUSG00000083152	0	grey	0.069767	Apc-ps1	"adenomatosis polyposis coli, pseudogene 1"
ENSMUSG00000026542	0	grey	0.0273123	Apcs	serum amyloid P-component
ENSMUSG00000044338	0	grey	0.10409	Aplnr	apelin receptor
ENSMUSG00000032080	0	grey	-0.0526552	Apoa4	apolipoprotein A-IV
ENSMUSG00000032079	0	grey	-0.137027	Apoa5	apolipoprotein A-V
ENSMUSG00000040613	0	grey	-0.378307	Apobec1	"apolipoprotein B mRNA editing enzyme, catalytic polypeptide 1"
ENSMUSG00000002992	0	grey	0.0833779	Apoc2	apolipoprotein C-II
ENSMUSG00000050014	0	grey	-0.0481871	Apol10b	apolipoprotein L 10b
ENSMUSG00000091650	0	grey	0.0633664	Apol11a	apolipoprotein L 11a
ENSMUSG00000091694	0	grey	0.0898935	Apol11b	apolipoprotein L 11b
ENSMUSG00000044309	0	grey	-0.0444712	Apol7c	apolipoprotein L 7c
ENSMUSG00000073652	0	grey	0.116308	Apol7d	apolipoprotein L 7d
ENSMUSG00000051716	0	grey	-0.147717	Apon	apolipoprotein N
ENSMUSG00000049233	0	grey	0.0502664	Apoo-ps	"apolipoprotein O, pseudogene"
ENSMUSG00000023013	0	grey	-0.175965	Aqp2	aquaporin 2
ENSMUSG00000032204	0	grey	0.133197	Aqp9	aquaporin 9			AN
ENSMUSG00000029378	0	grey	0.0453787	Areg	amphiregulin
ENSMUSG00000032875	0	grey	-0.0224084	Arhgef17	Rho guanine nucleotide exchange factor (GEF) 17
ENSMUSG00000004568	0	grey	0.52275	Arhgef18	rho/rac guanine nucleotide exchange factor (GEF) 18
ENSMUSG00000028919	0	grey	0.0808234	Arhgef19	Rho guanine nucleotide exchange factor (GEF) 19
ENSMUSG00000019564	0	grey	0.51816	Arid3a	AT rich interactive domain 3A (BRIGHT-like)	Y	ARID	AN
ENSMUSG00000052549	0	grey	0.115825	Arl13a	ADP-ribosylation factor-like 13A
ENSMUSG00000027783	0	grey	-0.0778935	Arl14	ADP-ribosylation factor-like 14
ENSMUSG00000030996	0	grey	-0.2367	Art1	ADP-ribosyltransferase 1
ENSMUSG00000070424	0	grey	0.00608281	Art5	ADP-ribosyltransferase 5
ENSMUSG00000031982	0	grey	0.604284	Arv1	ARV1 homolog (yeast)
ENSMUSG00000031204	0	grey	0.126536	Asb12	ankyrin repeat and SOCS box-containing 12
ENSMUSG00000029685	0	grey	-0.135532	Asb15	ankyrin repeat and SOCS box-containing 15
ENSMUSG00000038997	0	grey	0.423269	Asb17	ankyrin repeat and SOCS box-containing 17
ENSMUSG00000020052	0	grey	0.533689	Ascl1	achaete-scute complex homolog 1 (Drosophila)	Y	bHLH	AN
ENSMUSG00000035951	0	grey	-0.0259338	Ascl3	achaete-scute complex homolog 3 (Drosophila)	Y	bHLH
ENSMUSG00000005470	0	grey	-0.306069	Asf1b	ASF1 anti-silencing function 1 homolog B (S. cerevisiae)			AO
ENSMUSG00000026095	0	grey	-0.781571	Asnsd1	asparagine synthetase domain containing 1
ENSMUSG00000038704	0	grey	0.468063	Aspdh	aspartate dehydrogenase domain containing
ENSMUSG00000050468	0	grey	-0.0101795	Astl	astacin-like metalloendopeptidase (M12 family)
ENSMUSG00000026628	0	grey	0.195336	Atf3	activating transcription factor 3	Y	TF_bZIP	A
ENSMUSG00000022663	0	grey	-0.790207	Atg3	autophagy-related 3 (yeast)
ENSMUSG00000087119	0	grey	0.0978687	Atg4a-ps	"autophagy-related 4A (yeast), pseudogene"
ENSMUSG00000073043	0	grey	-0.0228985	Atoh1	atonal homolog 1 (Drosophila)	Y	bHLH
ENSMUSG00000007107	0	grey	0.0187441	Atp1a4	"ATPase, Na+/K+ transporting, alpha 4 polypeptide"
ENSMUSG00000072460	0	grey	-0.47277	Atp5l-ps1	"ATP synthase, H+ transporting, mitochondrial F0 complex, subunit g, pseudogene 1"
ENSMUSG00000022956	0	grey	-0.386494	Atp5o	"ATP synthase, H+ transporting, mitochondrial F1 complex, O subunit"
ENSMUSG00000057229	0	grey	0.201056	Atp5sl	ATP5S-like
ENSMUSG00000028238	0	grey	-0.0200081	Atp6v0d2	"ATPase, H+ transporting, lysosomal V0 subunit D2"
ENSMUSG00000006269	0	grey	0.0382682	Atp6v1b1	"ATPase, H+ transporting, lysosomal V1 subunit B1"
ENSMUSG00000026394	0	grey	0.384546	Atp6v1g3	"ATPase, H+ transporting, lysosomal V1 subunit G3"
ENSMUSG00000021189	0	grey	0.146249	Atxn3	ataxin 3
ENSMUSG00000074748	0	grey	-0.24525	Atxn7l3b	ataxin 7-like 3B
ENSMUSG00000074804	0	grey	0.0477574	AU015228	expressed sequence AU015228
ENSMUSG00000090203	0	grey	-0.0264244	AU015336	expressed sequence AU015336
ENSMUSG00000073377	0	grey	0.00166067	AU016765	expressed sequence AU016765
ENSMUSG00000054753	0	grey	0.0434947	AU018091	expressed sequence AU018091
ENSMUSG00000074783	0	grey	0.0973775	AU019990	expressed sequence AU019990
ENSMUSG00000073294	0	grey	-0.0153502	AU022751	expressed sequence AU022751
ENSMUSG00000093771	0	grey	-0.0039358	AU023070	expressed sequence AU023070 DNA
ENSMUSG00000070837	0	grey	0.113301	Aurkc	aurora kinase C
ENSMUSG00000087519	0	grey	0.261903	AV039307	expressed sequence AV039307
ENSMUSG00000087377	0	grey	0.0820932	AV099323	expressed sequence AV099323
ENSMUSG00000054994	0	grey	0.0801434	AV320801	expressed sequence AV320801
ENSMUSG00000026432	0	grey	0.129069	Avpr1b	arginine vasopressin receptor 1B
ENSMUSG00000031390	0	grey	0.0536206	Avpr2	arginine vasopressin receptor 2
ENSMUSG00000015665	0	grey	0.294767	Awat1	acyl-CoA wax alcohol acyltransferase 1
ENSMUSG00000045999	0	grey	0.0834858	AY036118	cDNA sequence AY036118
ENSMUSG00000044820	0	grey	-0.223485	AY074887	cDNA sequence AY074887
ENSMUSG00000068180	0	grey	0.0909168	AY512915	cDNA sequence AY512915
ENSMUSG00000066158	0	grey	-0.194471	AY512931	cDNA sequence AY512931
ENSMUSG00000067581	0	grey	-0.164713	AY702102	cDNA sequence AY702102
ENSMUSG00000067103	0	grey	-0.0176319	AY702103	cDNA sequence AY702103
ENSMUSG00000053873	0	grey	0.184421	Aym1	activator of yeast meiotic promoters 1
ENSMUSG00000035201	0	grey	0.225328	B020004J07Rik	RIKEN cDNA B020004J07 gene
ENSMUSG00000075596	0	grey	0.167232	B130006D01Rik	RIKEN cDNA B130006D01 gene
ENSMUSG00000086777	0	grey	0.310609	B230104C08Rik	RIKEN cDNA B230104C08 gene
ENSMUSG00000086715	0	grey	0.0112921	B230112J18Rik	RIKEN cDNA B230112J18 gene
ENSMUSG00000089676	0	grey	0.121579	B230217C12Rik	RIKEN cDNA B230217C12 gene
ENSMUSG00000051844	0	grey	0.185176	B230319C09Rik	RIKEN cDNA B230319C09 gene
ENSMUSG00000063254	0	grey	-0.119218	B230325K18Rik	RIKEN cDNA B230325K18 gene
ENSMUSG00000087666	0	grey	0.213153	B230359F08Rik	RIKEN cDNA B230359F08 gene
ENSMUSG00000090645	0	grey	0.197989	B230364G03Rik	RIKEN cDNA B230364G03 gene
ENSMUSG00000067370	0	grey	-0.00816251	B3galt4	"UDP-Gal:betaGlcNAc beta 1,3-galactosyltransferase, polypeptide 4"
ENSMUSG00000022686	0	grey	-0.239251	B3gnt5	"UDP-GlcNAc:betaGal beta-1,3-N-acetylglucosaminyltransferase 5"			O
ENSMUSG00000086432	0	grey	0.183662	B430119L08Rik	RIKEN cDNA B430119L08 gene
ENSMUSG00000046415	0	grey	0.170112	B430212C06Rik	RIKEN cDNA B430212C06 gene
ENSMUSG00000085211	0	grey	0.248687	B430219N15Rik	RIKEN cDNA B430219N15 gene
ENSMUSG00000085532	0	grey	-0.240254	B430319H21Rik	RIKEN cDNA B430319H21 gene
ENSMUSG00000013418	0	grey	0.00861833	B4galnt2	"beta-1,4-N-acetyl-galactosaminyl transferase 2"
ENSMUSG00000044633	0	grey	-0.0348793	B530045E10Rik	RIKEN cDNA B530045E10 gene
ENSMUSG00000068463	0	grey	0.109088	B630019A10Rik	RIKEN cDNA B630019A10 gene
ENSMUSG00000047940	0	grey	0.0353452	B930007M17Rik	RIKEN cDNA B930007M17 gene
ENSMUSG00000091993	0	grey	0.0741199	B930036N10Rik	RIKEN cDNA B930036N10 gene
ENSMUSG00000085244	0	grey	0.0836631	B930086A06Rik	RIKEN cDNA B930086A06 gene
ENSMUSG00000038859	0	grey	0.350157	Baiap2l1	BAI1-associated protein 2-like 1
ENSMUSG00000037307	0	grey	0.184513	Banf2	barrier to autointegration factor 2
ENSMUSG00000021381	0	grey	-0.194848	Barx1	BarH-like homeobox 1	Y	Homeobox
ENSMUSG00000039699	0	grey	0.392572	Batf2	"basic leucine zipper transcription factor, ATF-like 2"	Y	TF_bZIP
ENSMUSG00000049008	0	grey	-0.0481037	BB014433	expressed sequence BB014433
ENSMUSG00000034525	0	grey	0.797561	BC018507	cDNA sequence BC018507
ENSMUSG00000058216	0	grey	0.0899627	BC021614	cDNA sequence BC021614
ENSMUSG00000085006	0	grey	0.114812	BC021767	cDNA sequence BC021767
ENSMUSG00000038528	0	grey	-0.0421996	BC021785	cDNA sequence BC021785
ENSMUSG00000092365	0	grey	-0.0266757	BC023719	cDNA sequence BC023719
ENSMUSG00000033722	0	grey	-0.176218	BC034090	cDNA sequence BC034090
ENSMUSG00000087366	0	grey	0.0707151	BC042782	cDNA sequence BC042782
ENSMUSG00000085274	0	grey	0.127257	BC046401	cDNA sequence BC046401
ENSMUSG00000053508	0	grey	0.106061	BC048502	cDNA sequence BC048502
ENSMUSG00000064063	0	grey	0.228215	BC048507	cDNA sequence BC048507
ENSMUSG00000050641	0	grey	-0.00170386	BC048562	cDNA sequence BC048562
ENSMUSG00000047733	0	grey	0.181298	BC048609	cDNA sequence BC048609
ENSMUSG00000074052	0	grey	-0.0253818	BC048644	cDNA sequence BC048644
ENSMUSG00000061877	0	grey	0.06854	BC048679	cDNA sequence BC048679
ENSMUSG00000068149	0	grey	-0.0579265	BC049702	cDNA sequence BC049702
ENSMUSG00000045942	0	grey	0.0796453	BC049762	cDNA sequence BC049762
ENSMUSG00000092131	0	grey	0.069771	BC050972	cDNA sequence BC050972
ENSMUSG00000027902	0	grey	-0.154534	BC051070	cDNA sequence BC051070
ENSMUSG00000087035	0	grey	0.347736	BC052486	cDNA sequence BC052486
ENSMUSG00000047592	0	grey	0.150643	BC055004	cDNA sequence BC055004
ENSMUSG00000030321	0	grey	0.472135	BC060267	cDNA sequence BC060267			A
ENSMUSG00000072145	0	grey	0.0412145	BC061237	cDNA sequence BC061237
ENSMUSG00000072960	0	grey	0.414221	BC065397	cDNA sequence BC065397
ENSMUSG00000038980	0	grey	0.0273123	BC066135	cDNA sequence BC066135
ENSMUSG00000051721	0	grey	0.59758	BC068281	cDNA sequence BC068281
ENSMUSG00000074639	0	grey	0.162214	BC089597	cDNA sequence BC089597
ENSMUSG00000070501	0	grey	0.0226496	BC094916	cDNA sequence BC094916
ENSMUSG00000076433	0	grey	0.162015	BC100451	cDNA sequence BC100451
ENSMUSG00000027792	0	grey	-0.0832343	Bche	butyrylcholinesterase			NO	-A_P3.v.E18[-0.49]
ENSMUSG00000074147	0	grey	-0.2225	Bcl2a1a	B cell leukemia/lymphoma 2 related protein A1a
ENSMUSG00000089929	0	grey	-0.0124207	Bcl2a1b	B cell leukemia/lymphoma 2 related protein A1b
ENSMUSG00000074148	0	grey	-0.00962093	Bcl2a1d	B cell leukemia/lymphoma 2 related protein A1d
ENSMUSG00000032191	0	grey	0.0115534	Bcl2l10	Bcl2-like 10
ENSMUSG00000030200	0	grey	0.250434	Bcl2l14	BCL2-like 14 (apoptosis facilitator)
ENSMUSG00000075269	0	grey	0.0273123	Bex6	brain expressed gene 6
ENSMUSG00000074483	0	grey	0.0411285	Bglap	bone gamma carboxyglutamate protein
ENSMUSG00000074768	0	grey	-0.281661	Bhmt	betaine-homocysteine methyltransferase
ENSMUSG00000037933	0	grey	0.494554	Bicd2	bicaudal D homolog 2 (Drosophila)
ENSMUSG00000016758	0	grey	-0.00108423	Bik	BCL2-interacting killer
ENSMUSG00000030046	0	grey	0.128584	Bmp10	bone morphogenetic protein 10
ENSMUSG00000030138	0	grey	0.162615	Bms1	"BMS1 homolog, ribosome assembly protein (yeast)"
ENSMUSG00000011958	0	grey	-0.189476	Bnip2	BCL2/adenovirus E1B interacting protein 2
ENSMUSG00000025977	0	grey	-0.14419	Boll	"bol, boule-like (Drosophila)"
ENSMUSG00000052922	0	grey	0.0261988	Bpi	bactericidal permeablility increasing protein
ENSMUSG00000027483	0	grey	0.212581	Bpifa1	"BPI fold containing family A, member 1"
ENSMUSG00000027482	0	grey	0.026965	Bpifa3	"BPI fold containing family A, member 3"
ENSMUSG00000078998	0	grey	0.0133163	Bpifa6	"BPI fold containing family A, member 6"
ENSMUSG00000068008	0	grey	0.160586	Bpifb3	"BPI fold containing family B, member 3"
ENSMUSG00000038572	0	grey	-0.077735	Bpifb5	"BPI fold containing family B, member 5"
ENSMUSG00000068009	0	grey	-0.000968271	Bpifb6	"BPI fold containing family B, member 6"
ENSMUSG00000067996	0	grey	-0.0984435	Bpifb9b	"BPI fold containing family B, member 9B"
ENSMUSG00000024002	0	grey	0.758821	Brd4	bromodomain containing 4
ENSMUSG00000003344	0	grey	0.30833	Btbd2	BTB (POZ) domain containing 2				+A_P3.v.E18[0.275] +H_P3.v.E18[0.315]
ENSMUSG00000032056	0	grey	0.108997	Btg4	B cell translocation gene 4
ENSMUSG00000062638	0	grey	-0.0140085	Btnl1	butyrophilin-like 1
ENSMUSG00000020490	0	grey	0.128388	Btnl10	butyrophilin-like 10
ENSMUSG00000024340	0	grey	0.307177	Btnl2	butyrophilin-like 2
ENSMUSG00000040283	0	grey	-0.113071	Btnl9	butyrophilin-like 9
ENSMUSG00000070285	0	grey	-0.0473036	BY080835	cDNA sequence BY080835
ENSMUSG00000091751	0	grey	0.0961945	C030010L15Rik	RIKEN cDNA C030010L15 gene
ENSMUSG00000085078	0	grey	-0.216752	C030013C21Rik	RIKEN cDNA C030013C21 gene
ENSMUSG00000073429	0	grey	0.0379639	C130040N14Rik	RIKEN cDNA C130040N14 gene
ENSMUSG00000085154	0	grey	0.00397901	C130046K22Rik	RIKEN cDNA C130046K22 gene
ENSMUSG00000036951	0	grey	0.0690985	C130079G13Rik	RIKEN cDNA C130079G13 gene
ENSMUSG00000091437	0	grey	-0.0281995	C1galt1c1	C1GALT1-specific chaperone 1
ENSMUSG00000092005	0	grey	-0.0375273	C1rb	"complement component 1, r subcomponent B"
ENSMUSG00000046219	0	grey	0.210207	C230012O17Rik	RIKEN cDNA C230012O17 gene
ENSMUSG00000085771	0	grey	-0.294879	C230066G23Rik	RIKEN cDNA C230066G23 gene
ENSMUSG00000090754	0	grey	-0.225383	C230091D08Rik	RIKEN cDNA C230091D08 gene
ENSMUSG00000087169	0	grey	-0.160266	C330002G04Rik	RIKEN cDNA C330002G04 gene
ENSMUSG00000037469	0	grey	0.646454	C330005M16Rik	RIKEN cDNA C330005M16 gene
ENSMUSG00000049742	0	grey	0.37299	C330006D17Rik	RIKEN cDNA C330006D17 gene
ENSMUSG00000084919	0	grey	-0.186494	C330008G21Rik	RIKEN cDNA C330008G21 gene
ENSMUSG00000074529	0	grey	-0.149543	C330013J21Rik	RIKEN cDNA C330013J21 gene	Y	zf-C2H2
ENSMUSG00000065952	0	grey	-0.189416	C330021F23Rik	RIKEN cDNA C330021F23 gene
ENSMUSG00000085671	0	grey	-0.0682416	C330046G13Rik	RIKEN cDNA C330046G13 gene
ENSMUSG00000091878	0	grey	-0.0386816	C430002E04Rik	RIKEN cDNA C430002E04 gene
ENSMUSG00000085879	0	grey	0.0772985	C430014B12Rik	RIKEN cDNA C430014B12 gene
ENSMUSG00000091451	0	grey	0.029362	C430039J16Rik	RIKEN cDNA C430039J16 gene
ENSMUSG00000074737	0	grey	0.270111	C530025M09Rik	RIKEN cDNA C530025M09 gene
ENSMUSG00000022181	0	grey	0.0602002	C6	complement component 6
ENSMUSG00000040399	0	grey	0.0893205	C630050I24Rik	RIKEN cDNA C630050I24 gene
ENSMUSG00000030421	0	grey	-0.644056	C80913	expressed sequence C80913
ENSMUSG00000079112	0	grey	0.0552005	C86695	expressed sequence C86695
ENSMUSG00000038330	0	grey	0.0158009	C87499	expressed sequence C87499
ENSMUSG00000046262	0	grey	0.0273123	C87977	expressed sequence C87977
ENSMUSG00000035031	0	grey	-0.0345477	C8a	"complement component 8, alpha polypeptide"
ENSMUSG00000022149	0	grey	-0.0398263	C9	complement component 9
ENSMUSG00000085072	0	grey	-0.167687	C920011F04Rik	RIKEN cDNA C920011F04 gene
ENSMUSG00000080727	0	grey	0.0985483	C920021L13Rik	RIKEN cDNA C920021L13 gene
ENSMUSG00000024857	0	grey	0.194988	Cabp2	calcium binding protein 2
ENSMUSG00000024842	0	grey	0.170646	Cabp4	calcium binding protein 4
ENSMUSG00000079258	0	grey	0.0252286	Calhm1	calcium homeostasis modulator 1
ENSMUSG00000063130	0	grey	0.0864839	Calml3	calmodulin-like 3
ENSMUSG00000029767	0	grey	-0.590352	Calu	calumenin
ENSMUSG00000056737	0	grey	-0.200331	Capg	"capping protein (actin filament), gelsolin-like"			N
ENSMUSG00000058626	0	grey	-0.0522722	Capn11	calpain 11				+A_P1.v.E18[1.97] +A_P3.v.E18[2.79] +A_P3.v.P1[0.81] +FC_P3.v.E18[1.56] +FC_P3.v.P1[0.924] +H_P3.v.E18[1.45] +H_P3.v.P1[0.763] +STR_P3.v.E18[1.02] +STR_P3.v.P1[0.921]
ENSMUSG00000027559	0	grey	-0.391863	Car3	carbonic anhydrase 3			O
ENSMUSG00000025317	0	grey	0.0972983	Car5a	"carbonic anhydrase 5a, mitochondrial"
ENSMUSG00000026928	0	grey	-0.346284	Card9	"caspase recruitment domain family, member 9"
ENSMUSG00000005355	0	grey	0.24444	Casp14	caspase 14
ENSMUSG00000048003	0	grey	-0.14226	Catsper4	"cation channel, sperm associated 4"
ENSMUSG00000047014	0	grey	-0.00428643	Catsperb	"cation channel, sperm-associated, beta"
ENSMUSG00000024039	0	grey	-0.154803	Cbs	cystathionine beta-synthase			AN
ENSMUSG00000018666	0	grey	-0.302321	Cbx1	chromobox homolog 1 (Drosophila HP1 beta)
ENSMUSG00000080793	0	grey	0.0294518	Cbx3-ps3	"chromobox homolog 3 (Drosophila HP1 gamma), pseudogene 3"
ENSMUSG00000050087	0	grey	0.0840838	Cby3	chibby homolog 3 (Drosophila)
ENSMUSG00000027994	0	grey	-0.485307	Ccdc109b	coiled-coil domain containing 109B			AN
ENSMUSG00000023072	0	grey	0.140819	Ccdc123	coiled-coil domain containing 123
ENSMUSG00000038010	0	grey	-0.541337	Ccdc138	coiled-coil domain containing 138
ENSMUSG00000079511	0	grey	0.196244	Ccdc142	coiled-coil domain containing 142
ENSMUSG00000047696	0	grey	-0.174319	Ccdc144b	coiled-coil domain containing 144B
ENSMUSG00000039632	0	grey	0.121448	Ccdc151	coiled-coil domain containing 151			A
ENSMUSG00000091119	0	grey	0.0881391	Ccdc152	coiled-coil domain containing 152
ENSMUSG00000059562	0	grey	0.293867	Ccdc154	coiled-coil domain containing 154
ENSMUSG00000028689	0	grey	0.146607	Ccdc163	coiled-coil domain containing 163				+H_P3.v.E18[0.726]
ENSMUSG00000050685	0	grey	0.000437865	Ccdc54	coiled-coil domain containing 54
ENSMUSG00000048445	0	grey	0.556197	Ccdc57	coiled-coil domain containing 57
ENSMUSG00000038903	0	grey	-0.171243	Ccdc68	coiled-coil domain containing 68
ENSMUSG00000049588	0	grey	0.0963564	Ccdc69	coiled-coil domain containing 69			AO
ENSMUSG00000033439	0	grey	0.156956	Ccdc76	coiled-coil domain containing 76
ENSMUSG00000070999	0	grey	0.134656	Ccin	calicin
ENSMUSG00000020702	0	grey	0.263889	Ccl1	chemokine (C-C motif) ligand 1
ENSMUSG00000035385	0	grey	-0.139797	Ccl2	chemokine (C-C motif) ligand 2
ENSMUSG00000026166	0	grey	-0.00768461	Ccl20	chemokine (C-C motif) ligand 20
ENSMUSG00000073884	0	grey	-0.00690164	Ccl21b	chemokine (C-C motif) ligand 21B (leucine)
ENSMUSG00000078732	0	grey	0.0546021	Ccl21c	chemokine (C-C motif) ligand 21C (leucine)
ENSMUSG00000031779	0	grey	0.105513	Ccl22	chemokine (C-C motif) ligand 22
ENSMUSG00000004814	0	grey	0.154433	Ccl24	chemokine (C-C motif) ligand 24
ENSMUSG00000055951	0	grey	0.130387	Ccl25	chemokine (C-C motif) ligand 25
ENSMUSG00000070464	0	grey	-0.0516647	Ccl26	chemokine (C-C motif) ligand 26
ENSMUSG00000018930	0	grey	0.201264	Ccl4	chemokine (C-C motif) ligand 4
ENSMUSG00000035042	0	grey	0.0526142	Ccl5	chemokine (C-C motif) ligand 5
ENSMUSG00000071470	0	grey	0.075033	Ccnb1ip1	cyclin B1 interacting protein 1
ENSMUSG00000032218	0	grey	0.0951334	Ccnb2	cyclin B2
ENSMUSG00000051592	0	grey	0.215502	Ccnb3	cyclin B3
ENSMUSG00000080708	0	grey	-0.0586387	Ccnd3-ps	"cyclin D3, pseudogene"
ENSMUSG00000064039	0	grey	-0.0479216	Ccr1l1	chemokine (C-C motif) receptor 1-like 1
ENSMUSG00000047898	0	grey	-0.00683596	Ccr4	chemokine (C-C motif) receptor 4
ENSMUSG00000042262	0	grey	-0.0186306	Ccr8	chemokine (C-C motif) receptor 8
ENSMUSG00000041748	0	grey	0.095999	Ccrl1	chemokine (C-C motif) receptor-like 1
ENSMUSG00000079355	0	grey	-0.0491282	Ccrl1	chemokine (C-C motif) receptor-like 1
ENSMUSG00000023087	0	grey	0.191725	Ccrn4l	CCR4 carbon catabolite repression 4-like (S. cerevisiae)
ENSMUSG00000034108	0	grey	-0.329563	Ccs	copper chaperone for superoxide dismutase
ENSMUSG00000020698	0	grey	0.0444185	Cct6b	"chaperonin containing Tcp1, subunit 6b (zeta)"
ENSMUSG00000038304	0	grey	0.0794743	Cd160	CD160 antigen
ENSMUSG00000052212	0	grey	-0.0575331	Cd177	CD177 antigen
ENSMUSG00000030724	0	grey	0.0952765	Cd19	CD19 antigen
ENSMUSG00000041750	0	grey	-0.0516647	Cd1d2	CD1d2 antigen
ENSMUSG00000036172	0	grey	0.194023	Cd200r3	CD200 receptor 3
ENSMUSG00000034783	0	grey	0.0697622	Cd207	CD207 antigen
ENSMUSG00000031495	0	grey	-0.0719031	Cd209d	CD209d antigen
ENSMUSG00000040197	0	grey	0.144012	Cd209e	CD209e antigen
ENSMUSG00000030577	0	grey	0.0593942	Cd22	CD22 antigen
ENSMUSG00000034028	0	grey	0.0594752	Cd226	CD226 antigen
ENSMUSG00000004709	0	grey	-0.0417332	Cd244	CD244 natural killer cell receptor 2B4
ENSMUSG00000005763	0	grey	-0.210709	Cd247	CD247 antigen
ENSMUSG00000030336	0	grey	-0.0349097	Cd27	CD27 antigen
ENSMUSG00000034652	0	grey	-0.068723	Cd300a	CD300A antigen
ENSMUSG00000058728	0	grey	-0.104852	Cd300c	CD300C antigen
ENSMUSG00000048498	0	grey	0.368328	Cd300e	CD300e antigen
ENSMUSG00000063193	0	grey	0.321403	Cd300lb	CD300 antigen like family member B
ENSMUSG00000034641	0	grey	0.128848	Cd300ld	CD300 molecule-like family member d
ENSMUSG00000069607	0	grey	0.102045	Cd300lh	CD300 antigen like family member H
ENSMUSG00000032094	0	grey	-0.1425	Cd3d	"CD3 antigen, delta polypeptide"
ENSMUSG00000002033	0	grey	0.0786665	Cd3g	"CD3 antigen, gamma polypeptide"
ENSMUSG00000031132	0	grey	-0.0375852	Cd40lg	CD40 ligand
ENSMUSG00000068686	0	grey	0.130669	Cd59b	CD59b antigen
ENSMUSG00000085939	0	grey	-0.0308398	Cd63-ps	"CD63 antigen, pseudogene"
ENSMUSG00000030156	0	grey	-0.0237832	Cd69	CD69 antigen
ENSMUSG00000053977	0	grey	0.0284948	Cd8a	"CD8 antigen, alpha chain"
ENSMUSG00000053044	0	grey	-0.0614208	Cd8b1	"CD8 antigen, beta chain 1"
ENSMUSG00000024791	0	grey	-0.150425	Cdca5	cell division cycle associated 5
ENSMUSG00000021175	0	grey	-0.205741	Cdca7l	cell division cycle associated 7 like
ENSMUSG00000031881	0	grey	-0.0257001	Cdh16	cadherin 16
ENSMUSG00000025497	0	grey	0.075771	Cdhr5	cadherin-related family member 5
ENSMUSG00000027487	0	grey	-0.139732	Cdk5rap1	CDK5 regulatory subunit associated protein 1
ENSMUSG00000066860	0	grey	0.175829	Cdkn2d	"cyclin-dependent kinase inhibitor 2D (p19, inhibits CDK4)"
ENSMUSG00000042200	0	grey	-0.0074886	Cdrt4	CMT1A duplicated region transcript 4
ENSMUSG00000029646	0	grey	-0.0298421	Cdx2	caudal type homeobox 2	Y	Homeobox
ENSMUSG00000031326	0	grey	0.0171551	Cdx4	caudal type homeobox 4	Y	Homeobox
ENSMUSG00000014686	0	grey	-0.0364514	Ceacam16	carcinoembryonic antigen-related cell adhesion molecule 16
ENSMUSG00000030472	0	grey	0.00589101	Ceacam18	carcinoembryonic antigen-related cell adhesion molecule 18
ENSMUSG00000049848	0	grey	-0.163264	Ceacam19	carcinoembryonic antigen-related cell adhesion molecule 19
ENSMUSG00000070777	0	grey	-0.00967489	Ceacam20	carcinoembryonic antigen-related cell adhesion molecule 20
ENSMUSG00000052435	0	grey	-0.0342172	Cebpe	"CCAAT/enhancer binding protein (C/EBP), epsilon"	Y	C/EBP
ENSMUSG00000056216	0	grey	-0.555616	Cebpg	"CCAAT/enhancer binding protein (C/EBP), gamma"	Y	C/EBP
ENSMUSG00000058979	0	grey	0.399375	Cecr5	"cat eye syndrome chromosome region, candidate 5 homolog (human)"
ENSMUSG00000026818	0	grey	0.0769825	Cel	carboxyl ester lipase
ENSMUSG00000058579	0	grey	0.191353	Cela2a	"chymotrypsin-like elastase family, member 2A"
ENSMUSG00000016028	0	grey	-0.0824264	Celsr1	"cadherin, EGF LAG seven-pass G-type receptor 1 (flamingo homolog, Drosophila)"
ENSMUSG00000031262	0	grey	-0.0209081	Cenpi	centromere protein I
ENSMUSG00000078964	0	grey	0.0893343	Ces1b	carboxylesterase 1B
ENSMUSG00000057400	0	grey	0.0311957	Ces1c	carboxylesterase 1C
ENSMUSG00000061959	0	grey	-0.0387247	Ces1e	carboxylesterase 1E
ENSMUSG00000057074	0	grey	0.1218	Ces1g	carboxylesterase 1G
ENSMUSG00000074156	0	grey	0.185455	Ces1h	carboxylesterase 1H
ENSMUSG00000061825	0	grey	0.0214835	Ces2c	carboxylesterase 2C
ENSMUSG00000031886	0	grey	0.108978	Ces2e	carboxylesterase 2E
ENSMUSG00000062826	0	grey	-0.163264	Ces2f	carboxylesterase 2F
ENSMUSG00000031877	0	grey	-0.116571	Ces2g	carboxylesterase 2G
ENSMUSG00000060560	0	grey	0.0288266	Ces4a	carboxylesterase 4A
ENSMUSG00000058019	0	grey	0.207578	Ces5a	carboxylesterase 5A
ENSMUSG00000026124	0	grey	0.25625	Cfc1	"cripto, FRL-1, cryptic family 1"
ENSMUSG00000061780	0	grey	0.0893205	Cfd	complement factor D (adipsin)
ENSMUSG00000033898	0	grey	0.114702	Cfhr2	complement factor H-related 2
ENSMUSG00000058952	0	grey	0.132091	Cfi	complement component factor i
ENSMUSG00000028298	0	grey	0.182776	Cga	"glycoprotein hormones, alpha subunit"
ENSMUSG00000018474	0	grey	0.673107	Chd3	chromodomain helicase DNA binding protein 3			AO
ENSMUSG00000032113	0	grey	-0.137125	Chek1	checkpoint kinase 1
ENSMUSG00000063779	0	grey	0.057372	Chi3l4	chitinase 3-like 4
ENSMUSG00000043873	0	grey	0.122635	Chi3l7	chitinase 3-like 7
ENSMUSG00000029229	0	grey	-0.293886	Chic2	cysteine-rich hydrophobic domain 2
ENSMUSG00000027536	0	grey	0.300185	Chmp4c	charged multivesicular body protein 4C
ENSMUSG00000030732	0	grey	0.0868846	Chrdl2	chordin-like 2
ENSMUSG00000026251	0	grey	-0.0875264	Chrnd	"cholinergic receptor, nicotinic, delta polypeptide"
ENSMUSG00000026253	0	grey	0.0449255	Chrng	"cholinergic receptor, nicotinic, gamma polypeptide"
ENSMUSG00000056643	0	grey	0.050209	Chst13	carbohydrate (chondroitin 4) sulfotransferase 13
ENSMUSG00000074916	0	grey	0.210935	Chst14	carbohydrate (N-acetylgalactosamine 4-0) sulfotransferase 14
ENSMUSG00000003662	0	grey	-0.611161	Ciao1	cytosolic iron-sulfur protein assembly 1 homolog (S. cerevisiae)
ENSMUSG00000022504	0	grey	0.332537	Ciita	class II transactivator
ENSMUSG00000075404	0	grey	-0.163264	Ciita	class II transactivator
ENSMUSG00000039910	0	grey	0.458532	Cited2	"Cbp/p300-interacting transactivator, with Glu/Asp-rich carboxy-terminal domain, 2"
ENSMUSG00000021622	0	grey	0.128692	Ckmt2	"creatine kinase, mitochondrial 2"
ENSMUSG00000028255	0	grey	0.190694	Clca3	chloride channel calcium activated 3
ENSMUSG00000036960	0	grey	-0.0888897	Clca5	chloride channel calcium activated 5
ENSMUSG00000068547	0	grey	0.0493048	Clca6	chloride channel calcium activated 6
ENSMUSG00000033770	0	grey	-0.146375	Clcnka	chloride channel Ka
ENSMUSG00000006216	0	grey	0.00178345	Clcnkb	chloride channel Kb
ENSMUSG00000022132	0	grey	-0.582522	Cldn10	claudin 10			N
ENSMUSG00000008843	0	grey	-0.121843	Cldn13	claudin 13
ENSMUSG00000038148	0	grey	-0.00368864	Cldn16	claudin 16
ENSMUSG00000055811	0	grey	0.0566107	Cldn17	claudin 17
ENSMUSG00000032473	0	grey	-0.0774339	Cldn18	claudin 18
ENSMUSG00000066058	0	grey	-0.235541	Cldn19	claudin 19			A
ENSMUSG00000091098	0	grey	-0.0582045	Cldn21	claudin 21
ENSMUSG00000055976	0	grey	-0.380177	Cldn23	claudin 23
ENSMUSG00000070473	0	grey	-0.0310398	Cldn3	claudin 3
ENSMUSG00000047501	0	grey	-0.0258107	Cldn4	claudin 4
ENSMUSG00000023906	0	grey	0.36026	Cldn6	claudin 6
ENSMUSG00000038973	0	grey	0.276688	Cldnd2	claudin domain containing 2
ENSMUSG00000030155	0	grey	-0.20161	Clec2e	"C-type lectin domain family 2, member e"
ENSMUSG00000089728	0	grey	0.0627826	Clec2f-ps	"C-type lectin domain family 2, member f, pseudogene"
ENSMUSG00000000248	0	grey	-0.202967	Clec2g	"C-type lectin domain family 2, member g"
ENSMUSG00000030364	0	grey	-0.0694501	Clec2h	"C-type lectin domain family 2, member h"
ENSMUSG00000030365	0	grey	0.115037	Clec2i	"C-type lectin domain family 2, member i"
ENSMUSG00000008874	0	grey	0.114482	Clec3a	"C-type lectin domain family 3, member a"
ENSMUSG00000030147	0	grey	0.327786	Clec4b1	"C-type lectin domain family 4, member b1"
ENSMUSG00000067767	0	grey	0.11007	Clec4b2	"C-type lectin domain family 4, member b2"
ENSMUSG00000030144	0	grey	0.0735839	Clec4d	"C-type lectin domain family 4, member d"
ENSMUSG00000030142	0	grey	0.114549	Clec4e	"C-type lectin domain family 4, member e"
ENSMUSG00000015093	0	grey	-0.219225	Clic3	chloride intracellular channel 3
ENSMUSG00000039315	0	grey	0.186481	Clnk	cytokine-dependent hematopoietic cell linker
ENSMUSG00000024225	0	grey	-0.103812	Clps	"colipase, pancreatic"
ENSMUSG00000022037	0	grey	0.345155	Clu	clusterin			A
ENSMUSG00000014232	0	grey	-0.489588	Cluap1	clusterin associated protein 1
ENSMUSG00000068289	0	grey	-0.124151	Cma2	"chymase 2, mast cell"
ENSMUSG00000039163	0	grey	-0.710431	Cmc1	COX assembly mitochondrial protein homolog (S. cerevisiae)
ENSMUSG00000051262	0	grey	-0.0992068	Cml3	camello-like 3			AN
ENSMUSG00000031876	0	grey	-0.0242336	Cmtm1	CKLF-like MARVEL transmembrane domain containing 1
ENSMUSG00000074127	0	grey	0.0304228	Cmtm2a	CKLF-like MARVEL transmembrane domain containing 2A
ENSMUSG00000035785	0	grey	-0.187084	Cmtm2b	CKLF-like MARVEL transmembrane domain containing 2B
ENSMUSG00000063651	0	grey	-0.173146	Cnfn	cornifelin
ENSMUSG00000015759	0	grey	-0.611474	Cnih	cornichon homolog (Drosophila)
ENSMUSG00000020166	0	grey	-0.624195	Cnot2	"CCR4-NOT transcription complex, subunit 2"
ENSMUSG00000038784	0	grey	0.0722825	Cnot4	"CCR4-NOT transcription complex, subunit 4"
ENSMUSG00000036968	0	grey	-0.249509	Cnpy4	canopy 4 homolog (zebrafish)
ENSMUSG00000062585	0	grey	0.288348	Cnr2	cannabinoid receptor 2 (macrophage)
ENSMUSG00000079415	0	grey	0.322622	Cntf	ciliary neurotrophic factor
ENSMUSG00000032782	0	grey	0.382605	Cntrob	"centrobin, centrosomal BRCA2 interacting protein"
ENSMUSG00000034893	0	grey	-0.265155	Cog3	component of oligomeric golgi complex 3
ENSMUSG00000033983	0	grey	-0.27815	Coil	coilin
ENSMUSG00000022371	0	grey	0.603051	Col14a1	"collagen, type XIV, alpha 1"
ENSMUSG00000026043	0	grey	0.320049	Col3a1	"collagen, type III, alpha 1"				-A_P3.v.E18[-0.907] -A_P3.v.P1[-0.697]
ENSMUSG00000031273	0	grey	0.212149	Col4a6	"collagen, type IV, alpha 6"			A
ENSMUSG00000038591	0	grey	-0.0417187	Colec10	collectin sub-family member 10
ENSMUSG00000036655	0	grey	-0.219337	Colec11	collectin sub-family member 11
ENSMUSG00000091803	0	grey	-0.150404	Cox16	COX16 cytochrome c oxidase assembly homolog (S. cerevisiae)
ENSMUSG00000035505	0	grey	0.24117	Cox18	COX18 cytochrome c oxidase assembly homolog (S. cerevisiae)
ENSMUSG00000011463	0	grey	-0.109083	Cpb1	carboxypeptidase B1 (tissue)
ENSMUSG00000021999	0	grey	0.162056	Cpb2	carboxypeptidase B2 (plasma)
ENSMUSG00000020300	0	grey	0.169815	Cpeb4	cytoplasmic polyadenylation element binding protein 4				-A_P3.v.E18[-0.305]
ENSMUSG00000072678	0	grey	0.0906503	Cphx	cytoplasmic polyadenylated homeobox
ENSMUSG00000023176	0	grey	0.11007	Cpn2	"carboxypeptidase N, polypeptide 2"
ENSMUSG00000034022	0	grey	0.513928	Cpsf1	cleavage and polyadenylation specific factor 1				+H_P3.v.E18[0.302]
ENSMUSG00000018727	0	grey	0.201744	Cpsf4l	cleavage and polyadenylation specific factor 4-like
ENSMUSG00000078937	0	grey	0.44338	Cpt1b	"carnitine palmitoyltransferase 1b, muscle"
ENSMUSG00000052955	0	grey	0.159881	Cpvl	"carboxypeptidase, vitellogenic-like"
ENSMUSG00000027408	0	grey	-0.00404059	Cpxm1	carboxypeptidase X 1 (M14 family)			AN
ENSMUSG00000026616	0	grey	0.272401	Cr2	complement receptor 2
ENSMUSG00000027938	0	grey	-0.1703	Creb3l4	cAMP responsive element binding protein 3-like 4	Y	TF_bZIP	AN
ENSMUSG00000023930	0	grey	0.430138	Crisp2	cysteine-rich secretory protein 2
ENSMUSG00000025433	0	grey	-0.0867991	Crisp3	cysteine-rich secretory protein 3
ENSMUSG00000025774	0	grey	-0.0277357	Crisp4	cysteine-rich secretory protein 4
ENSMUSG00000032021	0	grey	-0.0570697	Crtam	cytotoxic and regulatory T cell molecule
ENSMUSG00000041578	0	grey	-0.117452	Crx	cone-rod homeobox containing gene	Y	TF_Otx
ENSMUSG00000024041	0	grey	0.179116	Cryaa	"crystallin, alpha A"
ENSMUSG00000000724	0	grey	0.0871756	Cryba1	"crystallin, beta A1"
ENSMUSG00000042240	0	grey	0.0897286	Crybb2	"crystallin, beta B2"
ENSMUSG00000067299	0	grey	0.026965	Crygd	"crystallin, gamma D"
ENSMUSG00000070870	0	grey	0.0824569	Cryge	"crystallin, gamma E"
ENSMUSG00000033501	0	grey	-0.258161	Crygs	"crystallin, gamma S"
ENSMUSG00000018916	0	grey	-0.404012	Csf2	colony stimulating factor 2 (granulocyte-macrophage)
ENSMUSG00000038067	0	grey	0.0780223	Csf3	colony stimulating factor 3 (granulocyte)
ENSMUSG00000046934	0	grey	-0.0516647	Csl	citrate synthase like
ENSMUSG00000061937	0	grey	0.0690985	Csn1s2a	casein alpha s2-like A
ENSMUSG00000001622	0	grey	0.0041188	Csn3	casein kappa
ENSMUSG00000068167	0	grey	-0.138505	Csnka2ip	"casein kinase 2, alpha prime interacting protein"
ENSMUSG00000027443	0	grey	-0.0869976	Cst12	cystatin 12
ENSMUSG00000027442	0	grey	-0.0932686	Cst8	cystatin 8 (cystatin-related epididymal spermatogenic)
ENSMUSG00000034362	0	grey	0.256279	Csta	cystatin A
ENSMUSG00000042340	0	grey	-0.180725	Ctf1	cardiotrophin 1			AN
ENSMUSG00000060034	0	grey	0.0671871	Ctf2	cardiotrophin 2
ENSMUSG00000028179	0	grey	-0.267221	Cth	cystathionase (cystathionine gamma-lyase)			O
ENSMUSG00000038816	0	grey	-0.105613	Ctnnal1	"catenin (cadherin associated protein), alpha-like 1"
ENSMUSG00000031957	0	grey	-0.0566732	Ctrb1	chymotrypsinogen B1
ENSMUSG00000062478	0	grey	-0.0481037	Ctrc	chymotrypsin C (caldecrin)
ENSMUSG00000004552	0	grey	0.0782523	Ctse	cathepsin E
ENSMUSG00000040314	0	grey	0.187951	Ctsg	cathepsin G
ENSMUSG00000056728	0	grey	-0.119921	Ctsll3	cathepsin L-like 3
ENSMUSG00000024910	0	grey	0.140033	Ctsw	cathepsin W
ENSMUSG00000029380	0	grey	0.185383	Cxcl1	chemokine (C-X-C motif) ligand 1
ENSMUSG00000034855	0	grey	0.325017	Cxcl10	chemokine (C-X-C motif) ligand 10
ENSMUSG00000060183	0	grey	0.0350574	Cxcl11	chemokine (C-X-C motif) ligand 11
ENSMUSG00000018920	0	grey	-0.284056	Cxcl16	chemokine (C-X-C motif) ligand 16
ENSMUSG00000060188	0	grey	0.100754	Cxcl17	chemokine (C-X-C motif) ligand 17
ENSMUSG00000058427	0	grey	0.214513	Cxcl2	chemokine (C-X-C motif) ligand 2
ENSMUSG00000029371	0	grey	-0.570394	Cxcl5	chemokine (C-X-C motif) ligand 5			A	-STR_P1.v.E18[-1.7] -STR_P3.v.E18[-1.7]
ENSMUSG00000029417	0	grey	0.223821	Cxcl9	chemokine (C-X-C motif) ligand 9
ENSMUSG00000050232	0	grey	0.0794996	Cxcr3	chemokine (C-X-C motif) receptor 3
ENSMUSG00000047880	0	grey	-0.186497	Cxcr5	chemokine (C-X-C motif) receptor 5
ENSMUSG00000048521	0	grey	0.047584	Cxcr6	chemokine (C-X-C motif) receptor 6
ENSMUSG00000056436	0	grey	-0.474607	Cyct	"cytochrome c, testis"
ENSMUSG00000030447	0	grey	0.472063	Cyfip1	cytoplasmic FMR1 interacting protein 1
ENSMUSG00000073001	0	grey	-0.252184	Cylc1	"cylicin, basic protein of sperm head cytoskeleton 1"
ENSMUSG00000039555	0	grey	-0.0157537	Cylc2	"cylicin, basic protein of sperm head cytoskeleton 2"
ENSMUSG00000046213	0	grey	-0.0105765	Cym	chymosin
ENSMUSG00000075604	0	grey	0.0585204	Cyp11b1	"cytochrome P450, family 11, subfamily b, polypeptide 1"
ENSMUSG00000022589	0	grey	-0.0585691	Cyp11b2	"cytochrome P450, family 11, subfamily b, polypeptide 2"
ENSMUSG00000003555	0	grey	0.0709221	Cyp17a1	"cytochrome P450, family 17, subfamily a, polypeptide 1"
ENSMUSG00000032315	0	grey	-0.202899	Cyp1a1	"cytochrome P450, family 1, subfamily a, polypeptide 1"
ENSMUSG00000032310	0	grey	-0.0176319	Cyp1a2	"cytochrome P450, family 1, subfamily a, polypeptide 2"
ENSMUSG00000024365	0	grey	-0.0975284	Cyp21a1	"cytochrome P450, family 21, subfamily a, polypeptide 1"
ENSMUSG00000038567	0	grey	0.0846161	Cyp24a1	"cytochrome P450, family 24, subfamily a, polypeptide 1"
ENSMUSG00000062432	0	grey	0.217029	Cyp26c1	"cytochrome P450, family 26, subfamily c, polypeptide 1"
ENSMUSG00000074254	0	grey	-0.104838	Cyp2a4	"cytochrome P450, family 2, subfamily a, polypeptide 4"
ENSMUSG00000022818	0	grey	0.147521	Cyp2ab1	"cytochrome P450, family 2, subfamily ab, polypeptide 1"
ENSMUSG00000040583	0	grey	0.294767	Cyp2b13	"cytochrome P450, family 2, subfamily b, polypeptide 13"
ENSMUSG00000066704	0	grey	0.170706	Cyp2b19	"cytochrome P450, family 2, subfamily b, polypeptide 19"
ENSMUSG00000040650	0	grey	0.123693	Cyp2b23	"cytochrome P450, family 2, subfamily b, polypeptide 23"
ENSMUSG00000025002	0	grey	0.203671	Cyp2c55	"cytochrome P450, family 2, subfamily c, polypeptide 55"
ENSMUSG00000092008	0	grey	0.0690985	Cyp2c69	"cytochrome P450, family 2, subfamily c, polypeptide 69"
ENSMUSG00000060613	0	grey	-0.0949016	Cyp2c70	"cytochrome P450, family 2, subfamily c, polypeptide 70"
ENSMUSG00000068086	0	grey	0.0452892	Cyp2d9	"cytochrome P450, family 2, subfamily d, polypeptide 9"
ENSMUSG00000049685	0	grey	-0.163264	Cyp2g1	"cytochrome P450, family 2, subfamily g, polypeptide 1"
ENSMUSG00000078787	0	grey	0.11677	Cyp2t4	"cytochrome P450, family 2, subfamily t, polypeptide 4"
ENSMUSG00000027983	0	grey	0.170342	Cyp2u1	"cytochrome P450, family 2, subfamily u, polypeptide 1"
ENSMUSG00000029541	0	grey	0.0886025	Cyp2w1	"cytochrome P450, family 2, subfamily w, polypeptide 1"
ENSMUSG00000070419	0	grey	0.209614	Cyp3a57	"cytochrome P450, family 3, subfamily a, polypeptide 57"
ENSMUSG00000066072	0	grey	-0.0399949	Cyp4a10	"cytochrome P450, family 4, subfamily a, polypeptide 10"
ENSMUSG00000028715	0	grey	0.079553	Cyp4a14	"cytochrome P450, family 4, subfamily a, polypeptide 14"
ENSMUSG00000083138	0	grey	-0.0176319	Cyp4a29-ps	"cytochrome P450, family 4, subfamily a, polypeptide 29, pseudogene"
ENSMUSG00000048440	0	grey	-0.017699	Cyp4f16	"cytochrome P450, family 4, subfamily f, polypeptide 16"
ENSMUSG00000003484	0	grey	0.0652531	Cyp4f18	"cytochrome P450, family 4, subfamily f, polypeptide 18"
ENSMUSG00000090700	0	grey	0.267872	Cyp4f40	"cytochrome P450, family 4, subfamily f, polypeptide 40"
ENSMUSG00000079057	0	grey	-0.667681	Cyp4v3	"cytochrome P450, family 4, subfamily v, polypeptide 3"
ENSMUSG00000028240	0	grey	0.131456	Cyp7a1	"cytochrome P450, family 7, subfamily a, polypeptide 1"
ENSMUSG00000050445	0	grey	0.220907	Cyp8b1	"cytochrome P450, family 8, subfamily b, polypeptide 1"
ENSMUSG00000027564	0	grey	-0.030147	Cypt12	cysteine-rich perinuclear theca 12
ENSMUSG00000079619	0	grey	0.202026	Cypt15	cysteine-rich perinuclear theca 15
ENSMUSG00000048573	0	grey	-0.172131	Cypt3	cysteine-rich perinuclear theca 3
ENSMUSG00000033470	0	grey	0.43345	Cysltr2	cysteinyl leukotriene receptor 2
ENSMUSG00000062329	0	grey	0.23216	Cytl1	cytokine-like 1
ENSMUSG00000092130	0	grey	-0.260556	D030025P21Rik	RIKEN cDNA D030025P21 gene
ENSMUSG00000083176	0	grey	0.0302782	D11Bhm181e	"DNA segment, Chr 11, Boehm 181, expressed"
ENSMUSG00000054304	0	grey	0.65512	D130007C19Rik	RIKEN cDNA D130007C19 gene
ENSMUSG00000042922	0	grey	0.037091	D130020L05Rik	RIKEN cDNA D130020L05 gene
ENSMUSG00000090278	0	grey	0.0257012	D130062J21Rik	RIKEN cDNA D130062J21 gene
ENSMUSG00000039224	0	grey	0.0186035	D1Pas1	"DNA segment, Chr 1, Pasteur Institute 1"
ENSMUSG00000087176	0	grey	0.153474	D230022J07Rik	RIKEN cDNA D230022J07 gene
ENSMUSG00000031889	0	grey	0.0500876	D230025D16Rik	RIKEN cDNA D230025D16 gene
ENSMUSG00000087190	0	grey	0.0815901	D430001F17Rik	RIKEN cDNA D430001F17 gene
ENSMUSG00000013989	0	grey	0.561749	D430018E03Rik	RIKEN cDNA D430018E03 gene
ENSMUSG00000091262	0	grey	0.112935	D430020J02Rik	RIKEN cDNA D430020J02 gene
ENSMUSG00000037813	0	grey	-0.143392	D630003M21Rik	RIKEN cDNA D630003M21 gene
ENSMUSG00000054006	0	grey	-0.0147836	D630008O14Rik	RIKEN cDNA D630008O14 gene
ENSMUSG00000090168	0	grey	0.152575	D630014O11Rik	RIKEN cDNA D630014O11 gene
ENSMUSG00000048248	0	grey	0.200924	D630032N06Rik	RIKEN cDNA D630032N06 gene
ENSMUSG00000085628	0	grey	-0.123791	D630032N06Rik	RIKEN cDNA D630032N06 gene
ENSMUSG00000091007	0	grey	-0.0983618	D630036H23Rik	RIKEN cDNA D630036H23 gene
ENSMUSG00000030160	0	grey	-0.0682416	D630042F21Rik	RIKEN cDNA D630042F21 gene
ENSMUSG00000034387	0	grey	0.34275	D630042P16Rik	RIKEN cDNA D630042P16 gene
ENSMUSG00000073478	0	grey	-0.17739	D730003I15Rik	RIKEN cDNA D730003I15 gene
ENSMUSG00000054622	0	grey	0.136694	D730045B01Rik	RIKEN cDNA D730045B01 gene
ENSMUSG00000032108	0	grey	0.108413	D730048I06Rik	RIKEN cDNA D730048I06 gene
ENSMUSG00000056359	0	grey	-0.0741656	D830013O20Rik	RIKEN cDNA D830013O20 gene
ENSMUSG00000043126	0	grey	0.0202561	D830039M14Rik	RIKEN cDNA D830039M14 gene
ENSMUSG00000021206	0	grey	0.0434947	D830046C22Rik	RIKEN cDNA D830046C22 gene
ENSMUSG00000042874	0	grey	0.0524231	D930007J09Rik	RIKEN cDNA D930007J09 gene
ENSMUSG00000086435	0	grey	0.161693	D930007P13Rik	Riken cDNA D930007P13 gene
ENSMUSG00000086457	0	grey	0.167321	D930032P07Rik	RIKEN cDNA D930032P07 gene
ENSMUSG00000090444	0	grey	0.619953	D930048G16Rik	RIKEN cDNA D930048G16 gene
ENSMUSG00000026401	0	grey	-0.178396	Daf2	decay accelerating factor 2
ENSMUSG00000002307	0	grey	0.0779398	Daxx	Fas death domain-associated protein
ENSMUSG00000019929	0	grey	-0.132666	Dcn	decorin				-A_P3.v.E18[-0.557] -A_P3.v.P1[-0.554]
ENSMUSG00000057417	0	grey	-0.0516647	Dcpp3	demilune cell and parotid protein 3
ENSMUSG00000042672	0	grey	0.0810929	Dcst1	DC-STAMP domain containing 1
ENSMUSG00000022303	0	grey	-0.0126277	Dcstamp	dentrocyte expressed seven transmembrane protein
ENSMUSG00000020076	0	grey	-0.612807	Ddx50	DEAD (Asp-Glu-Ala-Asp) box polypeptide 50
ENSMUSG00000040296	0	grey	-0.0633372	Ddx58	DEAD (Asp-Glu-Ala-Asp) box polypeptide 58
ENSMUSG00000037921	0	grey	-0.104834	Ddx60	DEAD (Asp-Glu-Ala-Asp) box polypeptide 60
ENSMUSG00000054499	0	grey	0.45324	Dedd2	death effector domain-containing DNA binding protein 2
ENSMUSG00000082834	0	grey	-0.164125	Defa-ps1	"defensin, alpha, pseudogene 1"
ENSMUSG00000080894	0	grey	0.148204	Defa-ps15	"defensin, alpha, pseudogene 15"
ENSMUSG00000045337	0	grey	-0.0318092	Defb11	defensin beta 11
ENSMUSG00000043787	0	grey	0.126989	Defb12	defensin beta 12
ENSMUSG00000046354	0	grey	0.0328017	Defb14	defensin beta 14
ENSMUSG00000048500	0	grey	0.194034	Defb15	defensin beta 15
ENSMUSG00000049560	0	grey	-0.0665412	Defb20	defensin beta 20
ENSMUSG00000027468	0	grey	0.0373163	Defb22	defensin beta 22
ENSMUSG00000074681	0	grey	0.173981	Defb23	defensin beta 23
ENSMUSG00000039775	0	grey	0.0342653	Defb3	defensin beta 3
ENSMUSG00000053790	0	grey	-0.0491723	Defb38	defensin beta 38
ENSMUSG00000059230	0	grey	-0.0579265	Defb4	defensin beta 4
ENSMUSG00000067773	0	grey	0.135187	Defb41	defensin beta 41
ENSMUSG00000075572	0	grey	0.0433594	Defb43	defensin beta 43
ENSMUSG00000062124	0	grey	-0.0582045	Defb45	defensin beta 45
ENSMUSG00000075574	0	grey	-0.0157537	Defb48	defensin beta 48
ENSMUSG00000039785	0	grey	-0.00312007	Defb5	defensin beta 5
ENSMUSG00000058568	0	grey	0.0546021	Defb50	defensin beta 50
ENSMUSG00000037790	0	grey	-0.183263	Defb7	defensin beta 7
ENSMUSG00000047390	0	grey	-0.0298421	Defb9	defensin beta 9
ENSMUSG00000028629	0	grey	-0.697916	Dem1	defects in morphology 1 homolog (S. cerevisiae)
ENSMUSG00000038456	0	grey	0.455395	Dennd2a	DENN/MADD domain containing 2A
ENSMUSG00000053641	0	grey	0.186195	Dennd4a	DENN/MADD domain containing 4A
ENSMUSG00000022419	0	grey	-0.0371129	Deptor	DEP domain containing MTOR-interacting protein				-A_P3.v.E18[-0.338]
ENSMUSG00000030225	0	grey	-0.411707	Dera	2-deoxyribose-5-phosphate aldolase homolog (C. elegans)
ENSMUSG00000022861	0	grey	0.492638	Dgkg	"diacylglycerol kinase, gamma"			A
ENSMUSG00000021707	0	grey	-0.314736	Dhfr	dihydrofolate reductase
ENSMUSG00000023000	0	grey	0.223096	Dhh	desert hedgehog
ENSMUSG00000031730	0	grey	-0.241768	Dhodh	dihydroorotate dehydrogenase
ENSMUSG00000033044	0	grey	-0.156725	Dhrs7c	dehydrogenase/reductase (SDR family) member 7C
ENSMUSG00000034785	0	grey	0.0278653	Dio1	"deiodinase, iodothyronine, type I"
ENSMUSG00000043051	0	grey	0.685627	Disc1	disrupted in schizophrenia 1
ENSMUSG00000024868	0	grey	-0.165832	Dkk1	dickkopf homolog 1 (Xenopus laevis)
ENSMUSG00000028031	0	grey	-0.393699	Dkk2	dickkopf homolog 2 (Xenopus laevis)
ENSMUSG00000031535	0	grey	0.24162	Dkk4	dickkopf homolog 4 (Xenopus laevis)
ENSMUSG00000037544	0	grey	-0.374647	Dlgap5	"discs, large (Drosophila) homolog-associated protein 5"
ENSMUSG00000001510	0	grey	0.0895449	Dlx3	distal-less homeobox 3	Y	Homeobox
ENSMUSG00000020871	0	grey	-0.456084	Dlx4	distal-less homeobox 4	Y	Homeobox
ENSMUSG00000047517	0	grey	0.0244947	Dmbt1	deleted in malignant brain tumors 1
ENSMUSG00000022429	0	grey	0.496295	Dmc1	"DMC1 dosage suppressor of mck1 homolog, meiosis-specific homologous recombination (yeast)"
ENSMUSG00000043753	0	grey	0.12788	Dmrta1	doublesex and mab-3 related transcription factor like family A1	Y	DM	N
ENSMUSG00000011349	0	grey	-0.0475573	Dmrtc2	doublesex and mab-3 related transcription factor like family C2	Y	DM
ENSMUSG00000036875	0	grey	0.394431	Dna2	DNA replication helicase 2 homolog (yeast)
ENSMUSG00000067440	0	grey	-0.0308716	Dnahc7a	"dynein, axonemal, heavy chain 7A"
ENSMUSG00000078595	0	grey	0.360732	Dnahc7c	"dynein, axonemal, heavy chain 7C"
ENSMUSG00000081984	0	grey	-0.309276	Dnajb3	"DnaJ (Hsp40) homolog, subfamily B, member 3"
ENSMUSG00000048206	0	grey	0.195004	Dnajb8	"DnaJ (Hsp40) homolog, subfamily B, member 8"
ENSMUSG00000053856	0	grey	0.0209368	Dnajc5g	"DnaJ (Hsp40) homolog, subfamily C, member 5 gamma"
ENSMUSG00000028185	0	grey	-0.112779	Dnase2b	deoxyribonuclease II beta
ENSMUSG00000027478	0	grey	0.0985055	Dnmt3b	DNA methyltransferase 3B
ENSMUSG00000081801	0	grey	0.0599623	Dnmt3l-ps1	"DNA methyltransferase 3-like, pseudogene 1"
ENSMUSG00000075419	0	grey	-0.385552	Dolk	dolichol kinase
ENSMUSG00000022946	0	grey	0.501279	Dopey2	dopey family member 2
ENSMUSG00000032123	0	grey	0.293544	Dpagt1	dolichyl-phosphate (UDP-N-acetylglucosamine) acetylglucosaminephosphotransferase 1 (GlcNAc-1-P transferase)
ENSMUSG00000073408	0	grey	-0.128583	Dpcr1	diffuse panbronchiolitis critical region 1 (human)
ENSMUSG00000019278	0	grey	-0.155288	Dpep1	dipeptidase 1 (renal)
ENSMUSG00000031898	0	grey	-0.0814785	Dpep3	dipeptidase 3
ENSMUSG00000072419	0	grey	-0.116866	Dppa2	developmental pluripotency associated 2
ENSMUSG00000046323	0	grey	0.152987	Dppa3	developmental pluripotency-associated 3
ENSMUSG00000058550	0	grey	-0.074498	Dppa4	developmental pluripotency associated 4
ENSMUSG00000009145	0	grey	-0.256654	Dqx1	DEAQ RNA-dependent ATPase
ENSMUSG00000020057	0	grey	0.160241	Dram1	DNA-damage regulated autophagy modulator 1
ENSMUSG00000022422	0	grey	-0.0726554	Dscc1	defective in sister chromatid cohesion 1 homolog (S. cerevisiae)
ENSMUSG00000053268	0	grey	-0.236186	Dspp	dentin sialophosphoprotein
ENSMUSG00000054568	0	grey	0.117182	Dub1	deubiquitinating enzyme 1
ENSMUSG00000043073	0	grey	0.079553	Dub3	deubiquitinating enzyme 3
ENSMUSG00000033268	0	grey	0.0670614	Duox1	dual oxidase 1
ENSMUSG00000027225	0	grey	-0.0471564	Duoxa2	dual oxidase maturation factor 2
ENSMUSG00000026564	0	grey	0.354382	Dusp27	dual specificity phosphatase 27 (putative)
ENSMUSG00000058537	0	grey	-0.0699841	Dux	double homeobox	Y	Homeobox
ENSMUSG00000092074	0	grey	0.411206	Dynlt1a	dynein light chain Tctex-type 1A
ENSMUSG00000030345	0	grey	0.0622616	Dyrk4	dual-specificity tyrosine-(Y)-phosphorylation regulated kinase 4
ENSMUSG00000044265	0	grey	0.386803	E030002O03Rik	RIKEN cDNA E030002O03 gene
ENSMUSG00000057990	0	grey	0.0574412	E030024N20Rik	RIKEN cDNA E030024N20 gene
ENSMUSG00000078605	0	grey	-0.111174	E030025P04Rik	RIKEN cDNA E030025P04 gene
ENSMUSG00000055657	0	grey	0.13662	E030030I06Rik	RIKEN cDNA E030030I06 gene
ENSMUSG00000087222	0	grey	-0.0770152	E030042O20Rik	RIKEN cDNA E030042O20 gene
ENSMUSG00000054116	0	grey	-0.0482028	E130116L18Rik	RIKEN cDNA E130116L18 gene
ENSMUSG00000050666	0	grey	-0.226194	E130203B14Rik	RIKEN cDNA E130203B14 gene
ENSMUSG00000074210	0	grey	0.0698608	E130208F15Rik	RIKEN cDNA E130208F15 gene
ENSMUSG00000044997	0	grey	0.326765	E130304I02Rik	RIKEN cDNA E130304I02 gene
ENSMUSG00000078487	0	grey	0.0338546	E230028L10Rik	RIKEN cDNA E230028L10 gene
ENSMUSG00000020185	0	grey	-0.08753	E2f7	E2F transcription factor 7	Y	E2F	AO
ENSMUSG00000085600	0	grey	0.0542153	E330012B07Rik	RIKEN cDNA E330012B07 gene
ENSMUSG00000055789	0	grey	0.0779053	E330017A01Rik	RIKEN cDNA E330017A01 gene
ENSMUSG00000045291	0	grey	-0.0356266	E330021D16Rik	RIKEN cDNA E330021D16 gene
ENSMUSG00000038925	0	grey	0.0271286	E330034G19Rik	RIKEN cDNA E330034G19 gene
ENSMUSG00000022838	0	grey	-0.249549	Eaf2	ELL associated factor 2
ENSMUSG00000090109	0	grey	-0.0582045	Ear-ps10	"eosinophil-associated, ribonuclease A family, pseudogene 10"
ENSMUSG00000089654	0	grey	-0.164125	Ear-ps12	"eosinophil-associated, ribonuclease A family, pseudogene 12"
ENSMUSG00000092107	0	grey	0.0342653	Ear-ps4	"eosinophil-associated, ribonuclease A family, pseudogene 4"
ENSMUSG00000072601	0	grey	0.192057	Ear1	"eosinophil-associated, ribonuclease A family, member 1"
ENSMUSG00000059606	0	grey	0.11007	Ear5	"eosinophil-associated, ribonuclease A family, member 5"
ENSMUSG00000062148	0	grey	-0.163264	Ear6	"eosinophil-associated, ribonuclease A family, member 6"
ENSMUSG00000043631	0	grey	-0.315415	Ecm2	"extracellular matrix protein 2, female organ and adipocyte specific"
ENSMUSG00000059327	0	grey	0.234168	Eda	ectodysplasin-A			N
ENSMUSG00000039309	0	grey	0.176618	Edaradd	EDAR (ectodysplasin-A receptor)-associated death domain
ENSMUSG00000072575	0	grey	-0.187927	Eddm3b	epididymal protein 3B
ENSMUSG00000061414	0	grey	0.371526	Efcab4b	EF-hand calcium binding domain 4B			O
ENSMUSG00000044083	0	grey	-0.0482372	Efcab8	EF-hand calcium binding domain 8
ENSMUSG00000044056	0	grey	-0.258225	Efcab9	EF-hand calcium binding domain 9
ENSMUSG00000028040	0	grey	-0.224682	Efna4	ephrin A4
ENSMUSG00000081629	0	grey	0.0333405	Eif3s6-ps1	"eukaryotic translation initiation factor 3, subunit 6, pseudogene 1"
ENSMUSG00000082209	0	grey	0.107264	Eif4a-ps4	"eukaryotic translation initiation factor 4A, pseudogene 4"
ENSMUSG00000074895	0	grey	-0.0925719	Eif4e1b	eukaryotic translation initiation factor 4E family member 1B
ENSMUSG00000090264	0	grey	0.0500132	Eif4ebp3	eukaryotic translation initiation factor 4E binding protein 3
ENSMUSG00000043618	0	grey	0.135018	Eif5al3-ps	"eukaryotic translation initiation factor 5A-like 3, pseudogene"
ENSMUSG00000020125	0	grey	-0.0319316	Elane	"elastase, neutrophil expressed"
ENSMUSG00000048988	0	grey	0.62457	Elfn1	"leucine rich repeat and fibronectin type III, extracellular 1"
ENSMUSG00000027246	0	grey	0.381359	Ell3	elongation factor RNA polymerase II-like 3
ENSMUSG00000038754	0	grey	-0.0426798	Elovl3	"elongation of very long chain fatty acids (FEN1/Elo2, SUR4/Elo3, yeast)-like 3"
ENSMUSG00000039055	0	grey	-0.369496	Eme1	essential meiotic endonuclease 1 homolog 1 (S. pombe)
ENSMUSG00000084867	0	grey	0.189279	Enox	expressed neighbor of Xist			N
ENSMUSG00000019989	0	grey	0.494327	Enpp3	ectonucleotide pyrophosphatase/phosphodiesterase 3
ENSMUSG00000046697	0	grey	0.0434947	Enpp7	ectonucleotide pyrophosphatase/phosphodiesterase 7
ENSMUSG00000022066	0	grey	0.550952	Entpd4	ectonucleoside triphosphate diphosphohydrolase 4
ENSMUSG00000036813	0	grey	0.0656863	Entpd8	ectonucleoside triphosphate diphosphohydrolase 8
ENSMUSG00000022338	0	grey	-0.485655	Eny2	enhancer of yellow 2 homolog (Drosophila)
ENSMUSG00000024140	0	grey	0.204551	Epas1	endothelial PAS domain protein 1
ENSMUSG00000023216	0	grey	-0.0717055	Epb4.2	erythrocyte protein band 4.2
ENSMUSG00000045394	0	grey	0.28565	Epcam	epithelial cell adhesion molecule			N
ENSMUSG00000029859	0	grey	0.328433	Epha1	Eph receptor A1
ENSMUSG00000055540	0	grey	0.721868	Epha6	Eph receptor A6				-A_P1.v.E18[-0.381] -A_P3.v.E18[-0.293]
ENSMUSG00000037577	0	grey	0.112482	Ephx3	epoxide hydrolase 3
ENSMUSG00000029711	0	grey	0.107311	Epo	erythropoietin
ENSMUSG00000019936	0	grey	0.270171	Epyc	epiphycan
ENSMUSG00000031160	0	grey	0.00381739	Eras	ES cell-expressed Ras
ENSMUSG00000051220	0	grey	-0.186762	Ercc6l	excision repair cross-complementing rodent repair deficiency complementation group 6 - like
ENSMUSG00000029377	0	grey	-0.0787639	Ereg	epiregulin
ENSMUSG00000028967	0	grey	-0.471398	Errfi1	ERBB receptor feedback inhibitor 1
ENSMUSG00000037482	0	grey	0.270995	Erv3	endogenous retroviral sequence 3
ENSMUSG00000058290	0	grey	-0.0299476	Espl1	extra spindle poles-like 1 (S. cerevisiae)
ENSMUSG00000040728	0	grey	0.0157951	Esrp1	epithelial splicing regulatory protein 1
ENSMUSG00000084128	0	grey	0.286862	Esrp2	epithelial splicing regulatory protein 2
ENSMUSG00000050189	0	grey	-0.545167	Etos1	ectopic ossification 1
ENSMUSG00000006311	0	grey	0.162269	Etv2	ets variant gene 2	Y	ETS
ENSMUSG00000074887	0	grey	-0.0814785	EU599041	expressed sequence EU599041	Y	zf-C2H2
ENSMUSG00000005503	0	grey	-0.163264	Evx1	even skipped homeotic gene 1 homolog	Y	Homeobox
ENSMUSG00000029763	0	grey	0.233304	Exoc4	exocyst complex component 4
ENSMUSG00000027752	0	grey	0.294464	Exosc8	exosome component 8
ENSMUSG00000031444	0	grey	-0.0706676	F10	coagulation factor X
ENSMUSG00000021492	0	grey	-0.0053167	F12	coagulation factor XII (Hageman factor)
ENSMUSG00000026368	0	grey	0.148038	F13b	"coagulation factor XIII, beta subunit"
ENSMUSG00000027249	0	grey	-0.157753	F2	coagulation factor II
ENSMUSG00000086686	0	grey	-0.0261956	F630206G17Rik	RIKEN cDNA F630206G17 gene
ENSMUSG00000086425	0	grey	0.635002	F730016J06Rik	RIKEN cDNA F730016J06 gene
ENSMUSG00000053360	0	grey	-0.0480233	F730035P03Rik	RIKEN cDNA F730035P03 gene
ENSMUSG00000073546	0	grey	0.00508147	F730048M01Rik	RIKEN cDNA F730048M01 gene
ENSMUSG00000066690	0	grey	-0.159608	F830001A07Rik	RIKEN cDNA F830001A07 gene
ENSMUSG00000067582	0	grey	0.104657	F830016D02Rik	RIKEN cDNA F830016D02 gene
ENSMUSG00000043727	0	grey	-0.0500756	F830045P16Rik	RIKEN cDNA F830045P16 gene
ENSMUSG00000074592	0	grey	-0.0399949	F830104G03Rik	RIKEN cDNA F830104G03 gene
ENSMUSG00000031138	0	grey	-0.24408	F9	coagulation factor IX
ENSMUSG00000053481	0	grey	0.0399481	F930015N05Rik	RIKEN cDNA F930015N05 gene
ENSMUSG00000075184	0	grey	0.0524882	F930017D23Rik	RIKEN cDNA F930017D23 gene
ENSMUSG00000027530	0	grey	0.0369058	Fabp12	fatty acid binding protein 12
ENSMUSG00000056366	0	grey	0.0923339	Fabp3-ps1	"fatty acid binding protein 3, muscle and heart, pseudogene 1"
ENSMUSG00000027533	0	grey	-0.791067	Fabp5	"fatty acid binding protein 5, epidermal"			AN
ENSMUSG00000020405	0	grey	-0.413459	Fabp6	"fatty acid binding protein 6, ileal (gastrotropin)"
ENSMUSG00000019874	0	grey	-0.0337648	Fabp7	"fatty acid binding protein 7, brain"
ENSMUSG00000027528	0	grey	0.129824	Fabp9	"fatty acid binding protein 9, testis"
ENSMUSG00000031077	0	grey	-0.473625	Fadd	Fas (TNFRSF6)-associated via death domain
ENSMUSG00000045316	0	grey	-0.8208	Fahd1	fumarylacetoacetate hydrolase domain containing 1
ENSMUSG00000042474	0	grey	-0.163846	Faim3	Fas apoptotic inhibitory molecule 3
ENSMUSG00000038646	0	grey	-0.657098	Fam103a1	"family with sequence similarity 103, member A1"				-FC_P3.v.E18[-0.379]
ENSMUSG00000018656	0	grey	-0.0875264	Fam115e	"family with sequence similarity 115, member E"
ENSMUSG00000080115	0	grey	-0.052144	Fam119b	"family with sequence similarity 119, member B"
ENSMUSG00000036013	0	grey	0.00580531	Fam122c	"family with sequence similarity 122, member C"
ENSMUSG00000043230	0	grey	0.202373	Fam124b	"family with sequence similarity 124, member B"
ENSMUSG00000055416	0	grey	-0.0176319	Fam136b-ps	"family with sequence similarity 136, member B, pseudogene"
ENSMUSG00000019815	0	grey	-0.0833518	Fam164b	"family with sequence similarity 164, member B"
ENSMUSG00000026969	0	grey	0.246676	Fam166a	"family with sequence similarity 166, member A"
ENSMUSG00000035420	0	grey	0.0947047	Fam170a	"family with sequence similarity 170, member A"
ENSMUSG00000078127	0	grey	0.109817	Fam170b	"family with sequence similarity 170, member B"
ENSMUSG00000046337	0	grey	-0.253427	Fam178b	"family with sequence similarity 178, member B"
ENSMUSG00000046826	0	grey	0.34898	Fam187b	"family with sequence similarity 187, member B"
ENSMUSG00000038022	0	grey	0.15975	Fam188b	"family with sequence similarity 188, member B"
ENSMUSG00000043681	0	grey	0.0101203	Fam25c	"family with sequence similarity 25, member C"
ENSMUSG00000039508	0	grey	-0.0361749	Fam26d	"family with sequence similarity 26, member D"
ENSMUSG00000022938	0	grey	-0.226875	Fam3b	"family with sequence similarity 3, member B"
ENSMUSG00000046694	0	grey	0.0176681	Fam46b	"family with sequence similarity 46, member B"
ENSMUSG00000046671	0	grey	-0.490664	Fam54b	"family with sequence similarity 54, member B"
ENSMUSG00000044229	0	grey	-0.288677	Fam55d	"family with sequence similarity 55, member D"
ENSMUSG00000047992	0	grey	-0.159047	Fam69c	"family with sequence similarity 69, member C"
ENSMUSG00000020401	0	grey	-0.00903027	Fam71b	"family with sequence similarity 71, member B"
ENSMUSG00000056987	0	grey	0.0118805	Fam71d	"family with sequence similarity 71, member D"
ENSMUSG00000039742	0	grey	0.238793	Fam71f1	"family with sequence similarity 71, member F1"
ENSMUSG00000051225	0	grey	0.0136551	Fam83a	"family with sequence similarity 83, member A"
ENSMUSG00000074647	0	grey	0.0700876	Fam83c	"family with sequence similarity 83, member C"
ENSMUSG00000054161	0	grey	0.00728999	Fam83e	"family with sequence similarity 83, member E"
ENSMUSG00000042377	0	grey	0.105565	Fam83g	"family with sequence similarity 83, member G"
ENSMUSG00000022544	0	grey	-0.303468	Fam86	family with sequence similarity 86
ENSMUSG00000024939	0	grey	0.216853	Fam89b	"family with sequence similarity 89, member B"
ENSMUSG00000028218	0	grey	-0.730335	Fam92a	"family with sequence similarity 92, member A"
ENSMUSG00000092118	0	grey	-0.0292638	Fancf	"Fanconi anemia, complementation group F"
ENSMUSG00000004018	0	grey	-0.40591	Fancl	"Fanconi anemia, complementation group L"
ENSMUSG00000082412	0	grey	-0.389113	Fau-ps1	"Finkel-Biskis-Reilly murine sarcoma virus (FBR-MuSV) ubiquitously expressed (fox derived), pseudogene 1"
ENSMUSG00000082658	0	grey	0.0817087	Fau-ps2	"Finkel-Biskis-Reilly murine sarcoma virus (FBR-MuSV) ubiquitously expressed (fox derived), pseudogene 2"
ENSMUSG00000020776	0	grey	0.465694	Fbf1	Fas (TNFRSF6) binding factor 1
ENSMUSG00000021456	0	grey	-0.0175985	Fbp2	fructose bisphosphatase 2
ENSMUSG00000034391	0	grey	-0.131457	Fbxo15	F-box protein 15
ENSMUSG00000089984	0	grey	0.0174088	Fbxo24	F-box protein 24
ENSMUSG00000070388	0	grey	0.0226237	Fbxo39	F-box protein 39
ENSMUSG00000048230	0	grey	0.160026	Fbxo43	F-box protein 43
ENSMUSG00000054087	0	grey	0.0258852	Fbxw14	F-box and WD-40 domain protein 14
ENSMUSG00000074060	0	grey	-0.182519	Fbxw15	F-box and WD-40 domain protein 15
ENSMUSG00000074062	0	grey	0.03092	Fbxw16	F-box and WD-40 domain protein 16
ENSMUSG00000074059	0	grey	-0.152339	Fbxw18	F-box and WD-40 domain protein 18
ENSMUSG00000074061	0	grey	0.0162862	Fbxw19	F-box and WD-40 domain protein 19
ENSMUSG00000061701	0	grey	-0.0579265	Fbxw20	F-box and WD-40 domain protein 20
ENSMUSG00000062275	0	grey	-0.0814664	Fbxw24	F-box and WD-40 domain protein 24
ENSMUSG00000059547	0	grey	0.115079	Fbxw26	F-box and WD-40 domain protein 26
ENSMUSG00000026415	0	grey	0.0497837	Fcamr	"Fc receptor, IgA, IgM, high affinity"
ENSMUSG00000005339	0	grey	0.172686	Fcer1a	"Fc receptor, IgE, high affinity I, alpha polypeptide"
ENSMUSG00000005540	0	grey	0.189632	Fcer2a	"Fc receptor, IgE, low affinity II, alpha polypeptide"
ENSMUSG00000026835	0	grey	0.424272	Fcnb	ficolin B
ENSMUSG00000048031	0	grey	0.230181	Fcrl5	Fc receptor-like 5
ENSMUSG00000070504	0	grey	0.341623	Fcrl6	Fc receptor-like 6
ENSMUSG00000038421	0	grey	0.0162942	Fcrla	Fc receptor-like A
ENSMUSG00000024742	0	grey	-0.261184	Fen1	flap structure specific endonuclease 1
ENSMUSG00000013338	0	grey	0.139264	Fer1l4	fer-1-like 4 (C. elegans)
ENSMUSG00000037432	0	grey	0.388046	Fer1l5	fer-1-like 5 (C. elegans)
ENSMUSG00000037106	0	grey	0.473577	Fer1l6	fer-1-like 6 (C. elegans)
ENSMUSG00000028001	0	grey	-0.25223	Fga	fibrinogen alpha chain
ENSMUSG00000033831	0	grey	0.0893205	Fgb	fibrinogen beta chain
ENSMUSG00000037946	0	grey	-0.337179	Fgd3	"FYVE, RhoGEF and PH domain containing 3"
ENSMUSG00000030827	0	grey	0.0276449	Fgf21	fibroblast growth factor 21
ENSMUSG00000050917	0	grey	0.148204	Fgf4	fibroblast growth factor 4
ENSMUSG00000000183	0	grey	0.129824	Fgf6	fibroblast growth factor 6
ENSMUSG00000033860	0	grey	0.0830312	Fgg	fibrinogen gamma chain
ENSMUSG00000022215	0	grey	0.214272	Fitm1	fat storage-inducing transmembrane protein 1
ENSMUSG00000040013	0	grey	0.0731073	Fkbp6	FK506 binding protein 6
ENSMUSG00000026691	0	grey	0.0953015	Fmo3	flavin containing monooxygenase 3
ENSMUSG00000026560	0	grey	0.00748942	Fmo9	flavin containing monooxygenase 9
ENSMUSG00000062170	0	grey	0.0758097	Fmr1nb	fragile X mental retardation 1 neighbor
ENSMUSG00000018844	0	grey	-0.0767019	Fndc8	fibronectin type III domain containing 8
ENSMUSG00000001827	0	grey	-0.522681	Folr1	folate receptor 1 (adult)			A	-STR_P1.v.E18[-2.12] -STR_P3.v.E18[-1.76]
ENSMUSG00000031933	0	grey	0.0731793	Folr4	folate receptor 4 (delta)
ENSMUSG00000040891	0	grey	0.0493809	Foxa3	forkhead box A3	Y	Fork
ENSMUSG00000067261	0	grey	-0.196043	Foxd3	forkhead box D3	Y	Fork
ENSMUSG00000051490	0	grey	0.125072	Foxd4	forkhead box D4	Y	Fork
ENSMUSG00000070990	0	grey	-0.0516647	Foxe1	forkhead box E1	Y	Fork
ENSMUSG00000044518	0	grey	-0.0399949	Foxe3	forkhead box E3	Y	Fork
ENSMUSG00000055874	0	grey	0.222003	Foxi3	forkhead box I3	Y	Fork
ENSMUSG00000043867	0	grey	0.0859186	Foxl1	forkhead box L1	Y	Fork
ENSMUSG00000074122	0	grey	0.248422	Foxl2os	forkhead box L2 opposite strand transcript
ENSMUSG00000074397	0	grey	0.0939253	Foxr1	forkhead box R1
ENSMUSG00000060701	0	grey	-0.0875264	Fpr-rs3	"formyl peptide receptor, related sequence 3"
ENSMUSG00000045551	0	grey	0.0679722	Fpr1	formyl peptide receptor 1
ENSMUSG00000067199	0	grey	0.145129	Frat1	frequently rearranged in advanced T cell lymphomas
ENSMUSG00000036131	0	grey	-0.455195	Frmd7	FERM domain containing 7				-FC_P1.v.E18[-0.768] -FC_P3.v.E18[-2.41] -FC_P3.v.P1[-1.63]
ENSMUSG00000043060	0	grey	-0.00181482	Fscb	fibrous sheath CABYR binding protein
ENSMUSG00000025380	0	grey	-0.252164	Fscn2	"fascin homolog 2, actin-bundling protein, retinal (Strongylocentrotus purpuratus)"
ENSMUSG00000029707	0	grey	0.00943851	Fscn3	"fascin homolog 3, actin-bundling protein, testicular (Strongylocentrotus purpuratus)"
ENSMUSG00000027120	0	grey	-0.0205697	Fshb	follicle stimulating hormone beta
ENSMUSG00000032937	0	grey	0.49666	Fshr	follicle stimulating hormone receptor
ENSMUSG00000075249	0	grey	0.263642	Fsip2	fibrous sheath-interacting protein 2
ENSMUSG00000091313	0	grey	0.204935	Fth-ps2	"ferritin heavy chain, pseudogene 2"
ENSMUSG00000082062	0	grey	-0.141105	Ftl2	ferritin light chain 2
ENSMUSG00000020706	0	grey	-0.42789	Ftsj3	FtsJ homolog 3 (E. coli)
ENSMUSG00000008461	0	grey	0.155431	Fut1	fucosyltransferase 1
ENSMUSG00000036570	0	grey	-0.176096	Fxyd1	FXYD domain-containing ion transport regulator 1			AN
ENSMUSG00000057092	0	grey	-0.00678393	Fxyd3	FXYD domain-containing ion transport regulator 3			AN
ENSMUSG00000049791	0	grey	0.32051	Fzd4	frizzled homolog 4 (Drosophila)			O
ENSMUSG00000085458	0	grey	0.0530965	G630030J09Rik	RIKEN cDNA G630030J09 gene
ENSMUSG00000071335	0	grey	-0.0631365	G630090E17Rik	RIKEN cDNA G630090E17 gene
ENSMUSG00000078650	0	grey	0.144898	G6pc	"glucose-6-phosphatase, catalytic"
ENSMUSG00000005232	0	grey	-0.0111361	G6pc2	"glucose-6-phosphatase, catalytic, 2"
ENSMUSG00000089992	0	grey	-0.0434766	G6pd2	glucose-6-phosphate dehydrogenase 2
ENSMUSG00000073072	0	grey	-0.0262396	G930045G22Rik	RIKEN cDNA G930045G22 gene
ENSMUSG00000020428	0	grey	0.0705945	Gabra6	"gamma-aminobutyric acid (GABA) A receptor, subunit alpha 6"
ENSMUSG00000007653	0	grey	0.233404	Gabrb2	"gamma-aminobutyric acid (GABA) A receptor, subunit beta 2"				-STR_P3.v.P1[-0.343]
ENSMUSG00000020159	0	grey	0.0668475	Gabrp	"gamma-aminobutyric acid (GABA) A receptor, pi"
ENSMUSG00000026828	0	grey	-0.0721475	Galnt5	UDP-N-acetyl-alpha-D-galactosamine:polypeptide N-acetylgalactosaminyltransferase 5
ENSMUSG00000021903	0	grey	-0.541308	Galntl2	UDP-N-acetyl-alpha-D-galactosamine:polypeptide N-acetylgalactosaminyltransferase-like 2			AN
ENSMUSG00000028938	0	grey	-0.0288964	Galntl5	UDP-N-acetyl-alpha-D-galactosamine:polypeptide N-acetylgalactosaminyltransferase-like 5
ENSMUSG00000034660	0	grey	0.154484	Galp	galanin-like peptide
ENSMUSG00000062646	0	grey	-0.0938598	Ganc	"glucosidase, alpha; neutral C"
ENSMUSG00000061099	0	grey	-0.275349	Gapdhs	"glyceraldehyde-3-phosphate dehydrogenase, spermatogenic"
ENSMUSG00000046006	0	grey	0.0194351	Gapt	"Grb2-binding adaptor, transmembrane"
ENSMUSG00000031162	0	grey	-0.0409739	Gata1	GATA binding protein 1	Y	zf-GATA
ENSMUSG00000021944	0	grey	-0.146177	Gata4	GATA binding protein 4	Y	zf-GATA
ENSMUSG00000005836	0	grey	0.26148	Gata6	GATA binding protein 6	Y	zf-GATA
ENSMUSG00000054588	0	grey	-0.146855	Gbp10	guanylate-binding protein 10
ENSMUSG00000028270	0	grey	-0.483448	Gbp2	guanylate binding protein 2
ENSMUSG00000034438	0	grey	-0.0823427	Gbp8	guanylate-binding protein 8
ENSMUSG00000022659	0	grey	-0.131201	Gcet2	germinal center expressed transcript 2
ENSMUSG00000023333	0	grey	-0.085914	Gcm1	glial cells missing homolog 1 (Drosophila)	Y	GCM
ENSMUSG00000021362	0	grey	-0.169086	Gcm2	glial cells missing homolog 2 (Drosophila)	Y	GCM
ENSMUSG00000038508	0	grey	0.176121	Gdf15	growth differentiation factor 15			O
ENSMUSG00000028214	0	grey	0.0105609	Gem	GTP binding protein (gene overexpressed in skeletal muscle)
ENSMUSG00000029275	0	grey	0.0918505	Gfi1	growth factor independent 1	Y	zf-C2H2
ENSMUSG00000026815	0	grey	0.112784	Gfi1b	growth factor independent 1B	Y	zf-C2H2
ENSMUSG00000027774	0	grey	-0.253886	Gfm1	"G elongation factor, mitochondrial 1"
ENSMUSG00000059383	0	grey	0.113773	Gfral	GDNF family receptor alpha like
ENSMUSG00000040471	0	grey	-0.0822993	Ggt6	gamma-glutamyltransferase 6
ENSMUSG00000020713	0	grey	0.165631	Gh	growth hormone				-FC_P1.v.E18[-10.1] -FC_P3.v.E18[-1.59] +FC_P3.v.P1[8.61] +H_P3.v.E18[1.09]
ENSMUSG00000029714	0	grey	0.577959	Gigyf1	GRB10 interacting GYF protein 1
ENSMUSG00000039264	0	grey	0.136122	Gimap3	"GTPase, IMAP family member 3"
ENSMUSG00000043931	0	grey	-0.0522034	Gimap7	"GTPase, IMAP family member 7"
ENSMUSG00000031669	0	grey	-0.135764	Gins3	GINS complex subunit 3 (Psf3 homolog)
ENSMUSG00000031546	0	grey	-0.589894	Gins4	GINS complex subunit 4 (Sld5 homolog)
ENSMUSG00000048582	0	grey	0.328141	Gja3	"gap junction protein, alpha 3"
ENSMUSG00000049908	0	grey	-0.110769	Gja8	"gap junction protein, alpha 8"
ENSMUSG00000042367	0	grey	0.436128	Gjb3	"gap junction protein, beta 3"
ENSMUSG00000046623	0	grey	0.179896	Gjb4	"gap junction protein, beta 4"
ENSMUSG00000034520	0	grey	0.0372493	Gjc1	"gap junction protein, gamma 1"
ENSMUSG00000036855	0	grey	-0.00949472	Gjd4	"gap junction protein, delta 4"
ENSMUSG00000019867	0	grey	-0.186108	Gje1	"gap junction protein, epsilon 1"
ENSMUSG00000050553	0	grey	0.104779	Gk2	glycerol kinase 2
ENSMUSG00000048402	0	grey	0.497632	Gli2	GLI-Kruppel family member GLI2	Y	zf-C2H2
ENSMUSG00000082100	0	grey	0.0884141	Glns-ps1	glutamine synthetase pseudogene 1
ENSMUSG00000062310	0	grey	-0.0750306	Glrp1	glutamine repeat protein 1
ENSMUSG00000091043	0	grey	0.079553	Glyatl3	glycine-N-acyltransferase-like 3
ENSMUSG00000022491	0	grey	-0.0227194	Glycam1	glycosylation dependent cell adhesion molecule 1			AO
ENSMUSG00000056729	0	grey	-0.0688234	Gm10006	predicted gene 10006
ENSMUSG00000057580	0	grey	0.0389719	Gm10012	predicted pseudogene 10012
ENSMUSG00000056943	0	grey	-0.103045	Gm10015	predicted gene 10015
ENSMUSG00000057262	0	grey	-0.262547	Gm10020	predicted pseudogene 10020			N
ENSMUSG00000057577	0	grey	0.0968556	Gm10025	predicted gene 10025
ENSMUSG00000057802	0	grey	-0.0296142	Gm10030	predicted gene 10030
ENSMUSG00000057808	0	grey	-0.0723824	Gm10031	predicted pseudogene 10031
ENSMUSG00000058064	0	grey	0.188569	Gm10036	predicted gene 10036
ENSMUSG00000091478	0	grey	-0.105823	Gm10039	predicted pseudogene 10039
ENSMUSG00000058567	0	grey	-0.149379	Gm10043	predicted pseudogene 10043
ENSMUSG00000058640	0	grey	-0.016327	Gm10045	predicted pseudogene 10045
ENSMUSG00000058754	0	grey	0.126447	Gm10048	predicted gene 10048
ENSMUSG00000058905	0	grey	0.181953	Gm10051	predicted pseudogene 10051
ENSMUSG00000058922	0	grey	0.338887	Gm10052	predicted pseudogene 10052
ENSMUSG00000058927	0	grey	0.16493	Gm10053	predicted gene 10053
ENSMUSG00000058945	0	grey	0.0818846	Gm10056	predicted gene 10056
ENSMUSG00000059064	0	grey	0.129824	Gm10059	predicted pseudogene 10059
ENSMUSG00000059459	0	grey	0.0198018	Gm10065	predicted gene 10065
ENSMUSG00000059647	0	grey	0.272098	Gm10068	predicted gene 10068
ENSMUSG00000059776	0	grey	-0.21864	Gm10071	predicted gene 10071
ENSMUSG00000060143	0	grey	0.251063	Gm10076	predicted gene 10076
ENSMUSG00000060467	0	grey	-0.0382358	Gm10080	predicted gene 10080
ENSMUSG00000060730	0	grey	0.117826	Gm10086	predicted pseudogene 10086
ENSMUSG00000060811	0	grey	0.0055185	Gm10088	predicted gene 10088
ENSMUSG00000061062	0	grey	0.254623	Gm10093	predicted pseudogene 10093
ENSMUSG00000061104	0	grey	0.387114	Gm10094	predicted gene 10094
ENSMUSG00000061261	0	grey	-0.150645	Gm10097	predicted gene 10097
ENSMUSG00000061452	0	grey	-0.143768	Gm10100	predicted gene 10100
ENSMUSG00000062038	0	grey	0.203309	Gm10108	predicted pseudogene 10108
ENSMUSG00000062073	0	grey	-0.0396588	Gm10109	predicted gene 10109
ENSMUSG00000062093	0	grey	-0.102799	Gm10110	predicted gene 10110
ENSMUSG00000062282	0	grey	0.263655	Gm10113	predicted gene 10113
ENSMUSG00000062382	0	grey	-0.00492325	Gm10116	predicted pseudogene 10116
ENSMUSG00000062678	0	grey	0.348896	Gm10120	predicted gene 10120
ENSMUSG00000062813	0	grey	0.108754	Gm10121	predicted gene 10121
ENSMUSG00000062933	0	grey	0.142901	Gm10123	predicted pseudogene 10123
ENSMUSG00000063180	0	grey	0.162347	Gm10126	predicted gene 10126
ENSMUSG00000063303	0	grey	0.0331568	Gm10129	predicted gene 10129
ENSMUSG00000063556	0	grey	0.0318513	Gm10132	predicted gene 10132
ENSMUSG00000063611	0	grey	0.04824	Gm10134	predicted gene 10134
ENSMUSG00000063754	0	grey	0.199273	Gm10136	predicted pseudogene 10136
ENSMUSG00000064028	0	grey	0.00508147	Gm10142	predicted gene 10142
ENSMUSG00000064032	0	grey	0.221734	Gm10143	predicted gene 10143
ENSMUSG00000064208	0	grey	0.044795	Gm10145	predicted gene 10145
ENSMUSG00000066041	0	grey	0.144016	Gm10151	predicted gene 10151
ENSMUSG00000066092	0	grey	-0.0579265	Gm10152	predicted gene 10152
ENSMUSG00000066180	0	grey	0.0590556	Gm10155	predicted gene 10155
ENSMUSG00000066245	0	grey	-0.346426	Gm10156	predicted gene 10156
ENSMUSG00000069972	0	grey	0.344554	Gm10159	predicted pseudogene 10159
ENSMUSG00000066378	0	grey	0.267705	Gm10160	predicted gene 10160
ENSMUSG00000066543	0	grey	-0.19762	Gm10166	predicted pseudogene 10166
ENSMUSG00000066554	0	grey	0.173745	Gm10167	predicted pseudogene 10167
ENSMUSG00000083669	0	grey	0.43971	Gm10169	predicted pseudogene 10169
ENSMUSG00000090136	0	grey	-0.0384023	Gm10177	predicted gene 10177
ENSMUSG00000066809	0	grey	-0.0803782	Gm10180	predicted gene 10180
ENSMUSG00000066902	0	grey	-0.151583	Gm10186	predicted gene 10186
ENSMUSG00000066938	0	grey	-0.230188	Gm10190	predicted gene 10190
ENSMUSG00000066956	0	grey	-0.184691	Gm10191	predicted pseudogene 10191
ENSMUSG00000066990	0	grey	0.0433594	Gm10192	predicted gene 10192
ENSMUSG00000067015	0	grey	-0.131059	Gm10193	predicted gene 10193
ENSMUSG00000067122	0	grey	0.187951	Gm10198	predicted gene 10198
ENSMUSG00000067331	0	grey	-0.0875264	Gm10205	predicted gene 10205
ENSMUSG00000067555	0	grey	0.194034	Gm10212	predicted pseudogene 10212
ENSMUSG00000067698	0	grey	-0.0883083	Gm10220	predicted gene 10220
ENSMUSG00000080932	0	grey	-0.344858	Gm10224	predicted pseudogene 10224
ENSMUSG00000068120	0	grey	0.161781	Gm10231	predicted pseudogene 10231
ENSMUSG00000068141	0	grey	-0.0909853	Gm10232	predicted pseudogene 10232
ENSMUSG00000062279	0	grey	0.0893343	Gm10237	predicted gene 10237
ENSMUSG00000068397	0	grey	-0.216388	Gm10240	predicted gene 10240
ENSMUSG00000068537	0	grey	0.0530151	Gm10242	predicted gene 10242
ENSMUSG00000068545	0	grey	-0.0196127	Gm10243	predicted gene 10243
ENSMUSG00000068674	0	grey	0.0988284	Gm10247	predicted gene 10247
ENSMUSG00000068924	0	grey	0.278721	Gm10253	predicted gene 10253
ENSMUSG00000069011	0	grey	0.32272	Gm10254	predicted gene 10254
ENSMUSG00000069070	0	grey	0.17533	Gm10257	predicted gene 10257
ENSMUSG00000057657	0	grey	-0.0380117	Gm10260	predicted gene 10260
ENSMUSG00000066407	0	grey	0.141015	Gm10263	predicted gene 10263
ENSMUSG00000069276	0	grey	-0.110769	Gm10264	predicted gene 10264
ENSMUSG00000069385	0	grey	0.0893343	Gm10267	predicted gene 10267
ENSMUSG00000069682	0	grey	0.233357	Gm10275	predicted pseudogene 10275
ENSMUSG00000069862	0	grey	0.107889	Gm10279	predicted pseudogene 10279
ENSMUSG00000069885	0	grey	0.0918487	Gm10281	predicted gene 10281
ENSMUSG00000070713	0	grey	-0.378793	Gm10282	predicted pseudogene 10282
ENSMUSG00000070025	0	grey	0.321772	Gm10284	predicted pseudogene 10284
ENSMUSG00000070111	0	grey	0.0526806	Gm10286	predicted gene 10286
ENSMUSG00000070342	0	grey	-0.488822	Gm10287	predicted gene 10287
ENSMUSG00000070343	0	grey	0.2413	Gm10288	predicted gene 10288
ENSMUSG00000081895	0	grey	0.0099288	Gm10294	predicted pseudogene 10294
ENSMUSG00000070511	0	grey	0.255331	Gm10295	predicted gene 10295
ENSMUSG00000070606	0	grey	0.208008	Gm10298	predicted gene 10298
ENSMUSG00000070717	0	grey	-0.125052	Gm10300	predicted gene 10300
ENSMUSG00000070892	0	grey	0.207579	Gm10305	predicted gene 10305
ENSMUSG00000070900	0	grey	-0.137947	Gm10306	predicted gene 10306
ENSMUSG00000071036	0	grey	0.0113714	Gm10309	predicted gene 10309
ENSMUSG00000071102	0	grey	0.202956	Gm10313	predicted pseudogene 10313
ENSMUSG00000092116	0	grey	0.0696483	Gm10320	predicted pseudogene 10320
ENSMUSG00000071280	0	grey	-0.270025	Gm10322	predicted gene 10322
ENSMUSG00000071343	0	grey	-0.0318201	Gm10327	predicted pseudogene 10327
ENSMUSG00000071362	0	grey	-0.11667	Gm10330	predicted gene 10330
ENSMUSG00000071425	0	grey	0.0335004	Gm10332	predicted gene 10332
ENSMUSG00000071588	0	grey	0.0485984	Gm10338	predicted gene 10338
ENSMUSG00000071868	0	grey	-0.103191	Gm10349	predicted gene 10349
ENSMUSG00000072381	0	grey	-0.198918	Gm10355	predicted gene 10355
ENSMUSG00000072387	0	grey	-0.0254404	Gm10356	predicted gene 10356
ENSMUSG00000072421	0	grey	0.0349796	Gm10357	predicted gene 10357
ENSMUSG00000072432	0	grey	-0.119921	Gm10358	predicted gene 10358
ENSMUSG00000072451	0	grey	0.0779053	Gm10359	predicted gene 10359
ENSMUSG00000072477	0	grey	0.211268	Gm10360	predicted gene 10360
ENSMUSG00000072489	0	grey	0.0792362	Gm10362	predicted gene 10362
ENSMUSG00000072589	0	grey	0.218529	Gm10371	predicted gene 10371
ENSMUSG00000072592	0	grey	0.0598336	Gm10373	predicted gene 10373
ENSMUSG00000072602	0	grey	0.0747102	Gm10375	predicted gene 10375
ENSMUSG00000072605	0	grey	-0.0126253	Gm10376	predicted gene 10376
ENSMUSG00000072612	0	grey	-0.10409	Gm10382	predicted gene 10382
ENSMUSG00000072673	0	grey	0.0125404	Gm10392	predicted gene 10392
ENSMUSG00000072674	0	grey	-0.404031	Gm10393	predicted gene 10393
ENSMUSG00000072677	0	grey	0.232654	Gm10396	predicted gene 10396
ENSMUSG00000072686	0	grey	0.162344	Gm10398	predicted gene 10398
ENSMUSG00000072688	0	grey	-0.0305215	Gm10399	predicted gene 10399
ENSMUSG00000072693	0	grey	0.115789	Gm10401	predicted gene 10401
ENSMUSG00000072741	0	grey	-0.178085	Gm10410	predicted gene 10410
ENSMUSG00000072768	0	grey	0.0805017	Gm10418	predicted gene 10418
ENSMUSG00000072843	0	grey	0.180541	Gm10428	predicted gene 10428
ENSMUSG00000072880	0	grey	0.0991933	Gm10431	predicted gene 10431
ENSMUSG00000072884	0	grey	0.0167587	Gm10433	predicted gene 10433
ENSMUSG00000072898	0	grey	0.184377	Gm10434	predicted gene 10434
ENSMUSG00000072940	0	grey	0.065138	Gm10443	predicted pseudogene 10443
ENSMUSG00000072963	0	grey	0.142977	Gm10447	predicted gene 10447
ENSMUSG00000055801	0	grey	-0.265159	Gm1045	predicted gene 1045
ENSMUSG00000073058	0	grey	0.0345512	Gm10463	predicted gene 10463
ENSMUSG00000073103	0	grey	-0.110769	Gm10466	predicted gene 10466
ENSMUSG00000073129	0	grey	0.280136	Gm10472	predicted gene 10472
ENSMUSG00000073173	0	grey	-0.102091	Gm10477	predicted gene 10477
ENSMUSG00000073184	0	grey	0.304806	Gm10479	predicted gene 10479
ENSMUSG00000073198	0	grey	-0.247024	Gm10480	predicted gene 10480
ENSMUSG00000073212	0	grey	-0.0691635	Gm10481	predicted gene 10481
ENSMUSG00000073226	0	grey	0.150067	Gm10482	predicted gene 10482
ENSMUSG00000073231	0	grey	-0.031887	Gm10483	predicted gene 10483
ENSMUSG00000073242	0	grey	-0.149204	Gm10485	predicted gene 10485
ENSMUSG00000073291	0	grey	0.0500361	Gm10491	predicted gene 10491
ENSMUSG00000073367	0	grey	0.153487	Gm10493	predicted gene 10493
ENSMUSG00000073376	0	grey	0.162013	Gm10495	predicted gene 10495
ENSMUSG00000073403	0	grey	0.246308	Gm10499	predicted gene 10499
ENSMUSG00000073439	0	grey	-0.0781526	Gm10506	predicted gene 10506
ENSMUSG00000073448	0	grey	-0.184478	Gm10509	predicted gene 10509	Y	zf-C2H2
ENSMUSG00000073476	0	grey	0.0146464	Gm10516	predicted gene 10516
ENSMUSG00000073486	0	grey	-0.0927584	Gm10518	predicted gene 10518
ENSMUSG00000073492	0	grey	0.306573	Gm10521	predicted gene 10521
ENSMUSG00000073521	0	grey	-0.0157537	Gm10525	predicted gene 10525
ENSMUSG00000073526	0	grey	0.101111	Gm10528	predicted gene 10528
ENSMUSG00000073528	0	grey	0.253623	Gm10530	predicted gene 10530
ENSMUSG00000073569	0	grey	-0.0606277	Gm10540	predicted gene 10540
ENSMUSG00000073610	0	grey	-0.0967785	Gm10549	predicted gene 10549
ENSMUSG00000073628	0	grey	0.117653	Gm10552	predicted gene 10552
ENSMUSG00000073656	0	grey	0.177854	Gm10558	predicted gene 10558
ENSMUSG00000073679	0	grey	-0.00977215	Gm10562	predicted gene 10562
ENSMUSG00000073682	0	grey	-0.0538101	Gm10563	predicted gene 10563
ENSMUSG00000073728	0	grey	0.348119	Gm10565	predicted gene 10565
ENSMUSG00000073737	0	grey	0.272486	Gm10566	predicted gene 10566
ENSMUSG00000073753	0	grey	0.464054	Gm10571	predicted gene 10571
ENSMUSG00000073778	0	grey	-0.0126715	Gm10574	predicted gene 10574
ENSMUSG00000073788	0	grey	0.239118	Gm10576	predicted gene 10576
ENSMUSG00000073789	0	grey	0.0270928	Gm10577	predicted gene 10577
ENSMUSG00000073807	0	grey	0.194538	Gm10581	predicted gene 10581
ENSMUSG00000073808	0	grey	0.135509	Gm10582	predicted gene 10582
ENSMUSG00000073823	0	grey	0.241092	Gm10586	predicted gene 10586
ENSMUSG00000073872	0	grey	0.156909	Gm10593	predicted gene 10593
ENSMUSG00000073875	0	grey	-0.100009	Gm10595	predicted gene 10595
ENSMUSG00000073883	0	grey	0.100798	Gm10598	predicted gene 10598
ENSMUSG00000073995	0	grey	-0.0391569	Gm10604	predicted gene 10604
ENSMUSG00000074038	0	grey	0.194226	Gm10610	predicted gene 10610
ENSMUSG00000074055	0	grey	0.414427	Gm10614	predicted gene 10614
ENSMUSG00000074128	0	grey	0.0371422	Gm10631	predicted gene 10631
ENSMUSG00000074149	0	grey	-0.026493	Gm10634	predicted gene 10634
ENSMUSG00000090760	0	grey	0.0774453	Gm10634	predicted gene 10634
ENSMUSG00000074243	0	grey	0.0343969	Gm10651	predicted pseudogene 10651
ENSMUSG00000074250	0	grey	0.0315328	Gm10653	predicted gene 10653
ENSMUSG00000074256	0	grey	0.0211499	Gm10655	predicted gene 10655
ENSMUSG00000074414	0	grey	0.301058	Gm10691	predicted gene 10691
ENSMUSG00000074424	0	grey	-0.0561646	Gm10696	predicted gene 10696
ENSMUSG00000073018	0	grey	0.139957	Gm1070	predicted gene 1070
ENSMUSG00000074465	0	grey	0.0686041	Gm10701	predicted gene 10701
ENSMUSG00000074479	0	grey	0.0597651	Gm10704	predicted pseudogene 10704
ENSMUSG00000074506	0	grey	-0.0549887	Gm10705	predicted gene 10705
ENSMUSG00000074518	0	grey	0.106941	Gm10711	predicted gene 10711
ENSMUSG00000074547	0	grey	0.122473	Gm10712	predicted gene 10712
ENSMUSG00000074553	0	grey	-0.203454	Gm10713	predicted pseudogene 10713
ENSMUSG00000074602	0	grey	0.183872	Gm10728	predicted gene 10728
ENSMUSG00000074620	0	grey	-0.260912	Gm10731	predicted gene 10731
ENSMUSG00000074650	0	grey	-0.0514272	Gm10735	predicted gene 10735
ENSMUSG00000074660	0	grey	-0.164125	Gm10736	predicted gene 10736
ENSMUSG00000074662	0	grey	-0.13739	Gm10737	predicted gene 10737
ENSMUSG00000074728	0	grey	-0.0186308	Gm10748	predicted gene 10748
ENSMUSG00000074739	0	grey	0.0372453	Gm10750	predicted gene 10750
ENSMUSG00000074810	0	grey	-0.126189	Gm10764	predicted gene 10764
ENSMUSG00000074822	0	grey	-0.0257444	Gm10766	predicted gene 10766
ENSMUSG00000074826	0	grey	-0.134522	Gm10767	predicted gene 10767
ENSMUSG00000074860	0	grey	0.164469	Gm10778	predicted gene 10778	Y	zf-C2H2
ENSMUSG00000074877	0	grey	0.100482	Gm10780	predicted gene 10780
ENSMUSG00000074885	0	grey	-0.068552	Gm10782	predicted gene 10782
ENSMUSG00000074919	0	grey	-0.348725	Gm10787	predicted gene 10787
ENSMUSG00000074970	0	grey	-0.104838	Gm10794	predicted gene 10794
ENSMUSG00000074999	0	grey	0.174606	Gm10797	predicted gene 10797
ENSMUSG00000075014	0	grey	-0.208057	Gm10800	predicted gene 10800
ENSMUSG00000075025	0	grey	0.147709	Gm10804	predicted gene 10804
ENSMUSG00000075046	0	grey	-0.113725	Gm10807	predicted gene 10807
ENSMUSG00000075268	0	grey	-0.584133	Gm10819	predicted gene 10819
ENSMUSG00000075465	0	grey	-0.104025	Gm10837	predicted gene 10837
ENSMUSG00000075480	0	grey	0.100208	Gm10840	predicted gene 10840
ENSMUSG00000075485	0	grey	0.076553	Gm10842	predicted gene 10842
ENSMUSG00000093634	0	grey	0.118702	Gm10860	predicted gene 10860
ENSMUSG00000075591	0	grey	0.00965833	Gm10874	predicted gene 10874
ENSMUSG00000078097	0	grey	0.204165	Gm10913	predicted pseudogene 10913
ENSMUSG00000078384	0	grey	-0.000317674	Gm10935	predicted gene 10935
ENSMUSG00000078430	0	grey	-0.10971	Gm10936	predicted gene 10936
ENSMUSG00000078447	0	grey	-0.231373	Gm10942	predicted gene 10942
ENSMUSG00000078448	0	grey	-0.111305	Gm10943	predicted gene 10943
ENSMUSG00000078590	0	grey	0.0923443	Gm10959	predicted gene 10959
ENSMUSG00000078604	0	grey	0.0917615	Gm10961	predicted gene 10961
ENSMUSG00000078617	0	grey	0.0484082	Gm10963	predicted gene 10963
ENSMUSG00000078620	0	grey	0.000481776	Gm10964	predicted gene 10964
ENSMUSG00000078631	0	grey	-0.025366	Gm10967	predicted gene 10967
ENSMUSG00000078702	0	grey	-0.160979	Gm10979	predicted gene 10979
ENSMUSG00000078767	0	grey	0.190546	Gm10988	predicted gene 10988
ENSMUSG00000078840	0	grey	-0.00981436	Gm10999	predicted gene 10999
ENSMUSG00000078855	0	grey	0.0434947	Gm11003	predicted gene 11003
ENSMUSG00000078860	0	grey	-0.0741415	Gm11006	predicted gene 11006
ENSMUSG00000078912	0	grey	0.187951	Gm11011	predicted gene 11011
ENSMUSG00000078939	0	grey	0.0603219	Gm11016	predicted gene 11016
ENSMUSG00000078953	0	grey	0.148204	Gm11020	predicted gene 11020
ENSMUSG00000078984	0	grey	-0.108143	Gm11027	predicted gene 11027
ENSMUSG00000079004	0	grey	0.169451	Gm11031	predicted gene 11031
ENSMUSG00000079024	0	grey	0.0890935	Gm11035	predicted gene 11035
ENSMUSG00000079039	0	grey	-0.0611973	Gm11037	predicted gene 11037
ENSMUSG00000079061	0	grey	0.420905	Gm11042	predicted gene 11042
ENSMUSG00000079062	0	grey	0.156288	Gm11043	predicted gene 11043
ENSMUSG00000079124	0	grey	-0.103358	Gm11051	predicted gene 11051
ENSMUSG00000079143	0	grey	-0.384564	Gm11052	predicted gene 11052
ENSMUSG00000079147	0	grey	0.0748236	Gm11053	predicted gene 11053
ENSMUSG00000079180	0	grey	-0.092603	Gm11062	predicted gene 11062
ENSMUSG00000079255	0	grey	0.194034	Gm11074	predicted gene 11074
ENSMUSG00000079264	0	grey	0.0899627	Gm11077	predicted gene 11077
ENSMUSG00000079274	0	grey	0.0102921	Gm11078	predicted gene 11078
ENSMUSG00000079286	0	grey	0.0384019	Gm11084	predicted gene 11084
ENSMUSG00000079333	0	grey	-0.341757	Gm11096	predicted gene 11096
ENSMUSG00000079353	0	grey	0.162344	Gm11099	predicted gene 11099
ENSMUSG00000079361	0	grey	0.0371318	Gm11102	predicted gene 11102
ENSMUSG00000079416	0	grey	0.0779053	Gm11111	predicted gene 11111
ENSMUSG00000079495	0	grey	0.2763	Gm11128	predicted gene 11128
ENSMUSG00000079496	0	grey	0.159862	Gm11129	predicted gene 11129
ENSMUSG00000079505	0	grey	0.110685	Gm11131	predicted gene 11131
ENSMUSG00000079546	0	grey	-0.0417707	Gm11146	predicted gene 11146
ENSMUSG00000079617	0	grey	0.00459293	Gm11158	predicted gene 11158
ENSMUSG00000079719	0	grey	-0.0579265	Gm11167	predicted gene 11167
ENSMUSG00000090650	0	grey	-0.139591	Gm11168	predicted gene 11168
ENSMUSG00000079740	0	grey	-0.147487	Gm11172	predicted gene 11172
ENSMUSG00000083245	0	grey	-0.100669	Gm11185	predicted gene 11185
ENSMUSG00000083442	0	grey	0.123125	Gm11187	predicted gene 11187
ENSMUSG00000058073	0	grey	-0.110769	Gm11189	predicted gene 11189
ENSMUSG00000086586	0	grey	-0.157392	Gm11192	predicted gene 11192
ENSMUSG00000082110	0	grey	-0.0322568	Gm11196	predicted gene 11196
ENSMUSG00000081000	0	grey	0.0893343	Gm11200	predicted gene 11200
ENSMUSG00000085941	0	grey	-0.101823	Gm11201	predicted gene 11201
ENSMUSG00000087434	0	grey	0.00673747	Gm11202	predicted gene 11202
ENSMUSG00000086507	0	grey	-0.244194	Gm11206	predicted gene 11206
ENSMUSG00000085223	0	grey	-0.0576058	Gm11210	predicted gene 11210
ENSMUSG00000086139	0	grey	0.192782	Gm11211	predicted gene 11211
ENSMUSG00000086755	0	grey	-0.0286418	Gm11216	predicted gene 11216
ENSMUSG00000082998	0	grey	0.0502812	Gm11221	predicted gene 11221
ENSMUSG00000085627	0	grey	0.0275245	Gm11222	predicted gene 11222
ENSMUSG00000084342	0	grey	-0.35407	Gm11224	predicted gene 11224
ENSMUSG00000082368	0	grey	-0.0157537	Gm11225	predicted gene 11225
ENSMUSG00000080902	0	grey	-0.16679	Gm11226	predicted gene 11226
ENSMUSG00000044860	0	grey	-0.117234	Gm1123	predicted gene 1123
ENSMUSG00000082432	0	grey	0.0442203	Gm11231	predicted gene 11231
ENSMUSG00000066141	0	grey	0.100677	Gm11232	predicted gene 11232
ENSMUSG00000081844	0	grey	0.0807456	Gm11241	predicted gene 11241
ENSMUSG00000081936	0	grey	-0.128046	Gm11244	predicted gene 11244
ENSMUSG00000083087	0	grey	0.0557781	Gm11249	predicted gene 11249
ENSMUSG00000086027	0	grey	-0.0332151	Gm11250	predicted gene 11250
ENSMUSG00000084162	0	grey	-0.0875264	Gm11251	predicted gene 11251
ENSMUSG00000083659	0	grey	-0.223382	Gm11258	predicted gene 11258
ENSMUSG00000082351	0	grey	0.107501	Gm11260	predicted gene 11260
ENSMUSG00000083496	0	grey	0.161365	Gm11263	predicted gene 11263
ENSMUSG00000087110	0	grey	-0.0267595	Gm11264	predicted gene 11264
ENSMUSG00000087413	0	grey	-0.629924	Gm11266	predicted gene 11266			AN
ENSMUSG00000084414	0	grey	0.079553	Gm11270	predicted gene 11270
ENSMUSG00000081191	0	grey	-0.0608472	Gm11271	predicted gene 11271
ENSMUSG00000079941	0	grey	0.345241	Gm11273	predicted gene 11273
ENSMUSG00000080770	0	grey	-0.0675771	Gm11278	predicted gene 11278
ENSMUSG00000081576	0	grey	0.259772	Gm11279	predicted gene 11279
ENSMUSG00000085393	0	grey	0.00580531	Gm11280	predicted gene 11280
ENSMUSG00000078917	0	grey	-0.0417355	Gm11281	predicted gene 11281
ENSMUSG00000081334	0	grey	0.294767	Gm11286	predicted gene 11286
ENSMUSG00000081469	0	grey	0.194034	Gm11288	predicted gene 11288
ENSMUSG00000085827	0	grey	0.00836397	Gm11290	predicted gene 11290
ENSMUSG00000084038	0	grey	-0.0684417	Gm11295	predicted gene 11295
ENSMUSG00000081080	0	grey	-0.147487	Gm11297	predicted gene 11297
ENSMUSG00000081914	0	grey	0.506451	Gm11305	predicted gene 11305
ENSMUSG00000083673	0	grey	-0.156827	Gm11308	predicted gene 11308
ENSMUSG00000081531	0	grey	0.2012	Gm11310	predicted gene 11310
ENSMUSG00000083124	0	grey	-0.0764855	Gm11327	predicted gene 11327
ENSMUSG00000083206	0	grey	0.144751	Gm11338	predicted gene 11338
ENSMUSG00000086344	0	grey	0.0837234	Gm11345	predicted gene 11345
ENSMUSG00000080840	0	grey	0.0430354	Gm11349	predicted gene 11349
ENSMUSG00000086531	0	grey	-0.0225128	Gm11351	predicted gene 11351
ENSMUSG00000060198	0	grey	-0.12027	Gm11353	predicted gene 11353
ENSMUSG00000061330	0	grey	0.324322	Gm11361	predicted pseudogene 11361
ENSMUSG00000082861	0	grey	-0.0622097	Gm11362	predicted gene 11362
ENSMUSG00000086423	0	grey	-0.091571	Gm11364	predicted gene 11364
ENSMUSG00000086893	0	grey	0.138131	Gm11365	predicted gene 11365
ENSMUSG00000082648	0	grey	-0.0176319	Gm11366	predicted gene 11366
ENSMUSG00000085188	0	grey	-0.120446	Gm11368	predicted gene 11368
ENSMUSG00000087662	0	grey	0.208476	Gm11373	predicted gene 11373
ENSMUSG00000087220	0	grey	0.101111	Gm11377	predicted gene 11377
ENSMUSG00000087276	0	grey	0.00374751	Gm11378	predicted gene 11378
ENSMUSG00000083149	0	grey	0.113177	Gm11380	predicted gene 11380
ENSMUSG00000087111	0	grey	0.0784468	Gm11399	predicted gene 11399
ENSMUSG00000081208	0	grey	0.553364	Gm11400	predicted gene 11400
ENSMUSG00000082179	0	grey	-0.0149286	Gm11407	predicted gene 11407
ENSMUSG00000083219	0	grey	0.14404	Gm11410	predicted gene 11410
ENSMUSG00000087540	0	grey	-0.175711	Gm11412	predicted gene 11412
ENSMUSG00000085130	0	grey	-0.0783719	Gm11417	predicted gene 11417
ENSMUSG00000087534	0	grey	0.247842	Gm11418	predicted gene 11418
ENSMUSG00000081828	0	grey	-0.092427	Gm11420	predicted gene 11420
ENSMUSG00000085175	0	grey	-0.151409	Gm11423	predicted gene 11423
ENSMUSG00000082419	0	grey	0.0940997	Gm11425	predicted gene 11425
ENSMUSG00000069796	0	grey	-0.0371359	Gm11426	predicted gene 11426
ENSMUSG00000083161	0	grey	0.182376	Gm11427	predicted gene 11427
ENSMUSG00000018925	0	grey	0.163568	Gm11435	predicted gene 11435
ENSMUSG00000083876	0	grey	0.0251036	Gm11439	predicted gene 11439
ENSMUSG00000082917	0	grey	-0.0399174	Gm11440	predicted gene 11440
ENSMUSG00000081854	0	grey	0.100334	Gm11447	predicted gene 11447
ENSMUSG00000081151	0	grey	-0.00458032	Gm11448	predicted gene 11448
ENSMUSG00000083374	0	grey	-0.11476	Gm11449	predicted gene 11449
ENSMUSG00000083567	0	grey	0.162184	Gm11451	predicted gene 11451
ENSMUSG00000082514	0	grey	0.0234219	Gm11452	predicted gene 11452
ENSMUSG00000080962	0	grey	-0.239562	Gm11453	predicted gene 11453
ENSMUSG00000085538	0	grey	0.240838	Gm11455	predicted gene 11455
ENSMUSG00000086453	0	grey	-0.0117552	Gm11457	predicted gene 11457
ENSMUSG00000085436	0	grey	-0.210525	Gm11458	predicted gene 11458
[truncated: 25,962 more rows]

## Sheet: S4B - LTN_3_mrsb_eigengene_corr
Table S4B. Correlations between eigengenes computed for each module in the network.
Var1	Var2	Freq (correlation)	test1
ME1	ME2	-0.993888	TRUE
ME4	ME8	-0.992403	TRUE
ME3	ME5	-0.98068	TRUE
ME6	ME7	-0.977526	TRUE
ME18	ME20	-0.973398	TRUE
ME14	ME16	-0.931866	TRUE
ME10	ME11	-0.90435	TRUE
ME22	ME23	-0.90057	TRUE
ME15	ME21	-0.895128	TRUE
ME9	ME19	-0.882894	TRUE
ME9	ME16	-0.870277	TRUE
ME11	ME12	-0.859857	TRUE
ME11	ME17	-0.85553	TRUE
ME9	ME12	-0.826352	TRUE
ME9	ME17	-0.807972	TRUE
ME1	ME6	-0.804541	TRUE
ME6	ME10	-0.793225	TRUE
ME15	ME17	-0.787951	TRUE
ME4	ME7	-0.782876	TRUE
ME14	ME20	-0.782036	TRUE
ME2	ME5	-0.763446	TRUE
ME7	ME11	-0.737092	TRUE
ME0	ME13	-0.729924	TRUE
ME12	ME14	-0.728233	TRUE
ME14	ME19	-0.725018	TRUE
ME12	ME18	-0.715196	TRUE
ME3	ME4	-0.708995	TRUE
ME4	ME25	-0.706048	TRUE
ME0	ME21	-0.700955	TRUE
ME4	ME24	-0.686428	TRUE
ME13	ME16	-0.680899	TRUE
ME16	ME18	-0.67526	TRUE
ME23	ME24	-0.666231	TRUE
ME6	ME8	-0.664321	TRUE
ME2	ME7	-0.656	TRUE
ME5	ME19	-0.651857	TRUE
ME20	ME24	-0.64753	TRUE
ME23	ME25	-0.643901	TRUE
ME6	ME25	-0.642354	TRUE
ME21	ME22	-0.630443	TRUE
ME1	ME3	-0.618873	TRUE
ME2	ME10	-0.617981	TRUE
ME6	ME24	-0.612356	TRUE
ME16	ME24	-0.61087	TRUE
ME3	ME20	-0.607443	TRUE
ME13	ME19	-0.606868	TRUE
ME5	ME18	-0.602995	TRUE
ME4	ME17	-0.595576	TRUE
ME4	ME10	-0.593148	TRUE
ME5	ME8	-0.573907	TRUE
ME18	ME23	-0.572106	TRUE
ME14	ME23	-0.562717	TRUE
ME10	ME15	-0.559369	TRUE
ME13	ME20	-0.549619	TRUE
ME6	ME12	-0.539868	TRUE
ME1	ME11	-0.536454	TRUE
ME8	ME11	-0.535153	TRUE
ME11	ME16	-0.535052	TRUE
ME6	ME13	-0.533666	TRUE
ME21	ME25	-0.527015	TRUE
ME15	ME23	-0.51672	TRUE
ME1	ME19	-0.511493	TRUE
ME14	ME17	-0.497061	TRUE
ME1	ME18	-0.494598	TRUE
ME2	ME12	-0.489764	TRUE
ME10	ME22	-0.477479	TRUE
ME2	ME20	-0.475634	TRUE
ME20	ME22	-0.471946	TRUE
ME5	ME22	-0.439858	TRUE
ME11	ME23	-0.437516	TRUE
ME8	ME20	-0.437464	TRUE
ME19	ME24	-0.43308	TRUE
ME15	ME19	-0.432657	TRUE
ME9	ME10	-0.428822	TRUE
ME3	ME23	-0.423716	TRUE
ME8	ME9	-0.421521	TRUE
ME9	ME20	-0.419504	TRUE
ME17	ME22	-0.414044	TRUE
ME3	ME9	-0.412659	TRUE
ME3	ME15	-0.412403	TRUE
ME0	ME23	-0.410081	TRUE
ME5	ME17	-0.405773	TRUE
ME11	ME20	-0.403201	TRUE
ME0	ME14	-0.399835	TRUE
ME0	ME18	-0.390563	TRUE
ME11	ME21	-0.388594	TRUE
ME2	ME13	-0.388254	TRUE
ME6	ME17	-0.380405	TRUE
ME4	ME13	-0.380393	TRUE
ME11	ME19	-0.371501	TRUE
ME8	ME15	-0.370988	TRUE
ME0	ME10	-0.365001	TRUE
ME4	ME18	-0.362798	TRUE
ME8	ME23	-0.360316	TRUE
ME1	ME22	-0.355601	TRUE
ME4	ME12	-0.345203	TRUE
ME7	ME9	-0.342922	TRUE
ME0	ME9	-0.341824	TRUE
ME9	ME25	-0.338287	TRUE
ME13	ME15	-0.336989	TRUE
ME4	ME22	-0.316374	TRUE
ME12	ME22	-0.30731	TRUE
ME11	ME25	-0.301198	TRUE
ME16	ME22	-0.286287	TRUE
ME12	ME13	-0.267797	TRUE
ME4	ME19	-0.265864	TRUE
ME2	ME23	-0.259383	TRUE
ME9	ME23	-0.250255	TRUE
ME5	ME21	-0.24197	TRUE
ME5	ME25	-0.238929	TRUE
ME2	ME25	-0.238695	TRUE
ME10	ME18	-0.222232	TRUE
ME9	ME21	-0.221941	TRUE
ME15	ME16	-0.219183	TRUE
ME21	ME24	-0.216724	TRUE
ME5	ME6	-0.209829	TRUE
ME20	ME21	-0.206605	TRUE
ME0	ME17	-0.199604	TRUE
ME13	ME22	-0.19895	TRUE
ME2	ME24	-0.198595	TRUE
ME11	ME13	-0.191766	TRUE
ME12	ME15	-0.190026	TRUE
ME12	ME24	-0.188735	TRUE
ME0	ME24	-0.18564	TRUE
ME7	ME23	-0.184736	TRUE
ME18	ME19	-0.183357	TRUE
ME5	ME24	-0.182643	TRUE
ME17	ME18	-0.167302	TRUE
ME2	ME15	-0.159708	TRUE
ME4	ME14	-0.155751	TRUE
ME15	ME18	-0.154268	TRUE
ME10	ME14	-0.147942	TRUE
ME14	ME21	-0.141763	TRUE
ME5	ME16	-0.141422	TRUE
ME4	ME21	-0.139157	TRUE
ME1	ME21	-0.122068	TRUE
ME7	ME18	-0.117304	TRUE
ME6	ME14	-0.117058	TRUE
ME1	ME4	-0.108393	TRUE
ME7	ME15	-0.10047	TRUE
ME0	ME8	-0.0878616	TRUE
ME2	ME17	-0.0831898	TRUE
ME1	ME16	-0.0830773	TRUE
ME6	ME20	-0.069205	TRUE
ME0	ME1	-0.0676964	TRUE
ME17	ME24	-0.0671558	TRUE
ME2	ME8	-0.063112	TRUE
ME3	ME11	-0.0571591	TRUE
ME20	ME25	-0.054509	TRUE
ME7	ME21	-0.0540632	TRUE
ME7	ME19	-0.0512242	TRUE
ME3	ME12	-0.0443889	TRUE
ME2	ME9	-0.0399891	TRUE
ME13	ME25	-0.0350911	TRUE
ME19	ME22	-0.0345513	TRUE
ME0	ME5	-0.030766	TRUE
ME8	ME16	-0.0223161	TRUE
ME5	ME11	-0.0203811	TRUE
ME11	ME24	-0.0156769	TRUE
ME0	ME6	-0.00862148	TRUE
ME4	ME16	-0.00819767	TRUE
ME12	ME21	-0.00310698	TRUE
ME0	ME3	-0.00216119	TRUE
ME5	ME14	-0.000907923	TRUE
ME3	ME13	0.000276377	TRUE
ME2	ME16	0.00667113	TRUE
ME0	ME4	0.0103604	TRUE
ME13	ME23	0.0112819	TRUE
ME0	ME2	0.016379	TRUE
ME18	ME25	0.022874	TRUE
ME0	ME11	0.0275204	TRUE
ME5	ME7	0.0311817	TRUE
ME7	ME20	0.03547	TRUE
ME2	ME14	0.0393781	TRUE
ME6	ME22	0.0396448	TRUE
ME7	ME22	0.0399165	TRUE
ME14	ME25	0.0409937	TRUE
ME6	ME15	0.0420557	TRUE
ME3	ME10	0.0430911	TRUE
ME3	ME6	0.0436476	TRUE
ME7	ME16	0.0467466	TRUE
ME6	ME16	0.0481009	TRUE
ME1	ME14	0.0485658	TRUE
ME16	ME21	0.0509989	TRUE
ME6	ME21	0.0559676	TRUE
ME10	ME19	0.0565167	TRUE
ME7	ME14	0.0584827	TRUE
ME3	ME16	0.0612674	TRUE
ME2	ME4	0.0620742	TRUE
ME5	ME12	0.069931	TRUE
ME1	ME17	0.0742133	TRUE
ME5	ME10	0.0778187	TRUE
ME1	ME9	0.0890239	TRUE
ME16	ME25	0.089354	TRUE
ME0	ME7	0.0905191	TRUE
ME3	ME14	0.0942564	TRUE
ME10	ME20	0.104088	TRUE
ME19	ME25	0.107982	TRUE
ME6	ME23	0.109838	TRUE
ME1	ME8	0.113934	TRUE
ME17	ME20	0.115086	TRUE
ME17	ME25	0.12112	TRUE
ME3	ME7	0.129561	TRUE
ME13	ME17	0.133804	TRUE
ME18	ME21	0.134162	TRUE
ME15	ME24	0.134251	TRUE
ME2	ME21	0.13438	TRUE
ME9	ME22	0.136554	TRUE
ME5	ME13	0.14223	TRUE
ME1	ME15	0.147411	TRUE
ME15	ME20	0.159423	TRUE
ME19	ME23	0.1649	TRUE
ME10	ME16	0.167835	TRUE
ME6	ME18	0.169058	TRUE
ME14	ME15	0.176707	TRUE
ME8	ME21	0.182109	TRUE
ME8	ME14	0.188225	TRUE
ME6	ME9	0.204378	TRUE
ME1	ME23	0.216786	TRUE
ME6	ME19	0.218157	TRUE
ME10	ME25	0.224057	TRUE
ME19	ME21	0.229949	TRUE
ME8	ME19	0.239723	TRUE
ME3	ME21	0.245121	TRUE
ME1	ME25	0.253029	TRUE
ME19	ME20	0.263597	TRUE
ME10	ME24	0.279577	TRUE
ME8	ME22	0.280519	TRUE
ME1	ME24	0.280799	TRUE
ME9	ME24	0.281996	TRUE
ME8	ME12	0.316145	TRUE
ME12	ME23	0.31637	TRUE
ME4	ME15	0.33331	TRUE
ME3	ME24	0.335039	TRUE
ME3	ME25	0.339945	TRUE
ME0	ME19	0.345611	TRUE
ME5	ME23	0.368886	TRUE
ME14	ME22	0.375058	TRUE
ME15	ME25	0.38311	TRUE
ME2	ME22	0.386111	TRUE
ME1	ME20	0.390684	TRUE
ME8	ME18	0.390835	TRUE
ME4	ME23	0.391617	TRUE
ME5	ME15	0.402699	TRUE
ME0	ME12	0.40399	TRUE
ME10	ME23	0.404505	TRUE
ME4	ME20	0.406741	TRUE
ME13	ME21	0.410698	TRUE
ME9	ME15	0.411743	TRUE
ME9	ME18	0.412427	TRUE
ME16	ME23	0.413183	TRUE
ME12	ME25	0.416379	TRUE
ME9	ME13	0.41938	TRUE
ME8	ME13	0.432046	TRUE
ME5	ME9	0.436026	TRUE
ME1	ME12	0.43743	TRUE
ME0	ME22	0.440622	TRUE
ME13	ME18	0.441486	TRUE
ME3	ME17	0.441847	TRUE
ME4	ME9	0.449704	TRUE
ME7	ME13	0.449795	TRUE
ME17	ME23	0.45187	TRUE
ME3	ME22	0.460171	TRUE
ME2	ME19	0.462105	TRUE
ME1	ME13	0.467035	TRUE
ME7	ME17	0.470289	TRUE
ME0	ME16	0.472224	TRUE
ME11	ME22	0.474595	TRUE
ME0	ME20	0.477076	TRUE
ME11	ME18	0.482288	TRUE
ME18	ME22	0.496596	TRUE
ME11	ME14	0.504899	TRUE
ME10	ME21	0.508353	TRUE
ME11	ME15	0.511224	TRUE
ME22	ME24	0.513975	TRUE
ME20	ME23	0.515188	TRUE
ME0	ME25	0.536289	TRUE
ME4	ME11	0.537608	TRUE
ME12	ME19	0.538984	TRUE
ME5	ME20	0.546445	TRUE
ME0	ME15	0.548714	TRUE
ME16	ME17	0.549783	TRUE
ME2	ME11	0.555861	TRUE
ME3	ME19	0.569782	TRUE
ME10	ME13	0.570519	TRUE
ME2	ME18	0.575735	TRUE
ME4	ME5	0.580495	TRUE
ME7	ME12	0.596752	TRUE
ME10	ME12	0.598935	TRUE
ME18	ME24	0.599396	TRUE
ME24	ME25	0.603215	TRUE
ME8	ME17	0.60488	TRUE
ME15	ME22	0.60531	TRUE
ME8	ME10	0.616651	TRUE
ME7	ME24	0.620975	TRUE
ME1	ME10	0.636078	TRUE
ME17	ME19	0.637671	TRUE
ME3	ME18	0.645621	TRUE
ME2	ME3	0.654873	TRUE
ME13	ME24	0.655377	TRUE
ME21	ME23	0.65538	TRUE
ME12	ME17	0.656456	TRUE
ME22	ME25	0.658787	TRUE
ME8	ME25	0.661444	TRUE
ME17	ME21	0.667831	TRUE
ME4	ME6	0.671244	TRUE
ME13	ME14	0.677625	TRUE
ME1	ME7	0.682525	TRUE
ME6	ME11	0.703709	TRUE
ME3	ME8	0.705391	TRUE
ME12	ME20	0.70665	TRUE
ME8	ME24	0.707432	TRUE
ME7	ME25	0.72397	TRUE
ME9	ME11	0.724664	TRUE
ME16	ME20	0.736639	TRUE
ME1	ME5	0.740922	TRUE
ME14	ME24	0.748898	TRUE
ME7	ME8	0.773755	TRUE
ME2	ME6	0.77657	TRUE
ME14	ME18	0.77674	TRUE
ME10	ME17	0.778543	TRUE
ME7	ME10	0.78066	TRUE
ME9	ME14	0.792761	TRUE
ME12	ME16	0.807891	TRUE
ME16	ME19	0.832602	TRUE
ME2	ME1	-0.993888	FALSE
ME8	ME4	-0.992403	FALSE
ME5	ME3	-0.98068	FALSE
ME7	ME6	-0.977526	FALSE
ME20	ME18	-0.973398	FALSE
ME16	ME14	-0.931866	FALSE
ME11	ME10	-0.90435	FALSE
ME23	ME22	-0.90057	FALSE
ME21	ME15	-0.895128	FALSE
ME19	ME9	-0.882894	FALSE
ME16	ME9	-0.870277	FALSE
ME12	ME11	-0.859857	FALSE
ME17	ME11	-0.85553	FALSE
ME12	ME9	-0.826352	FALSE
ME17	ME9	-0.807972	FALSE
ME6	ME1	-0.804541	FALSE
ME10	ME6	-0.793225	FALSE
ME17	ME15	-0.787951	FALSE
ME7	ME4	-0.782876	FALSE
ME20	ME14	-0.782036	FALSE
ME5	ME2	-0.763446	FALSE
ME11	ME7	-0.737092	FALSE
ME13	ME0	-0.729924	FALSE
ME14	ME12	-0.728233	FALSE
ME19	ME14	-0.725018	FALSE
ME18	ME12	-0.715196	FALSE
ME4	ME3	-0.708995	FALSE
ME25	ME4	-0.706048	FALSE
ME21	ME0	-0.700955	FALSE
ME24	ME4	-0.686428	FALSE
ME16	ME13	-0.680899	FALSE
ME18	ME16	-0.67526	FALSE
ME24	ME23	-0.666231	FALSE
ME8	ME6	-0.664321	FALSE
ME7	ME2	-0.656	FALSE
ME19	ME5	-0.651857	FALSE
ME24	ME20	-0.64753	FALSE
ME25	ME23	-0.643901	FALSE
ME25	ME6	-0.642354	FALSE
ME22	ME21	-0.630443	FALSE
ME3	ME1	-0.618873	FALSE
ME10	ME2	-0.617981	FALSE
ME24	ME6	-0.612356	FALSE
ME24	ME16	-0.61087	FALSE
ME20	ME3	-0.607443	FALSE
ME19	ME13	-0.606868	FALSE
ME18	ME5	-0.602995	FALSE
ME17	ME4	-0.595576	FALSE
ME10	ME4	-0.593148	FALSE
ME8	ME5	-0.573907	FALSE
ME23	ME18	-0.572106	FALSE
ME23	ME14	-0.562717	FALSE
ME15	ME10	-0.559369	FALSE
ME20	ME13	-0.549619	FALSE
ME12	ME6	-0.539868	FALSE
ME11	ME1	-0.536454	FALSE
ME11	ME8	-0.535153	FALSE
ME16	ME11	-0.535052	FALSE
ME13	ME6	-0.533666	FALSE
ME25	ME21	-0.527015	FALSE
ME23	ME15	-0.51672	FALSE
ME19	ME1	-0.511493	FALSE
ME17	ME14	-0.497061	FALSE
ME18	ME1	-0.494598	FALSE
ME12	ME2	-0.489764	FALSE
ME22	ME10	-0.477479	FALSE
ME20	ME2	-0.475634	FALSE
ME22	ME20	-0.471946	FALSE
ME22	ME5	-0.439858	FALSE
ME23	ME11	-0.437516	FALSE
ME20	ME8	-0.437464	FALSE
ME24	ME19	-0.43308	FALSE
ME19	ME15	-0.432657	FALSE
ME10	ME9	-0.428822	FALSE
ME23	ME3	-0.423716	FALSE
ME9	ME8	-0.421521	FALSE
ME20	ME9	-0.419504	FALSE
ME22	ME17	-0.414044	FALSE
ME9	ME3	-0.412659	FALSE
ME15	ME3	-0.412403	FALSE
ME23	ME0	-0.410081	FALSE
ME17	ME5	-0.405773	FALSE
ME20	ME11	-0.403201	FALSE
ME14	ME0	-0.399835	FALSE
ME18	ME0	-0.390563	FALSE
ME21	ME11	-0.388594	FALSE
ME13	ME2	-0.388254	FALSE
ME17	ME6	-0.380405	FALSE
ME13	ME4	-0.380393	FALSE
ME19	ME11	-0.371501	FALSE
ME15	ME8	-0.370988	FALSE
ME10	ME0	-0.365001	FALSE
ME18	ME4	-0.362798	FALSE
ME23	ME8	-0.360316	FALSE
ME22	ME1	-0.355601	FALSE
ME12	ME4	-0.345203	FALSE
ME9	ME7	-0.342922	FALSE
ME9	ME0	-0.341824	FALSE
ME25	ME9	-0.338287	FALSE
ME15	ME13	-0.336989	FALSE
ME22	ME4	-0.316374	FALSE
ME22	ME12	-0.30731	FALSE
ME25	ME11	-0.301198	FALSE
ME22	ME16	-0.286287	FALSE
ME13	ME12	-0.267797	FALSE
ME19	ME4	-0.265864	FALSE
ME23	ME2	-0.259383	FALSE
ME23	ME9	-0.250255	FALSE
ME21	ME5	-0.24197	FALSE
ME25	ME5	-0.238929	FALSE
ME25	ME2	-0.238695	FALSE
ME18	ME10	-0.222232	FALSE
ME21	ME9	-0.221941	FALSE
ME16	ME15	-0.219183	FALSE
ME24	ME21	-0.216724	FALSE
ME6	ME5	-0.209829	FALSE
ME21	ME20	-0.206605	FALSE
ME17	ME0	-0.199604	FALSE
ME22	ME13	-0.19895	FALSE
ME24	ME2	-0.198595	FALSE
ME13	ME11	-0.191766	FALSE
ME15	ME12	-0.190026	FALSE
ME24	ME12	-0.188735	FALSE
ME24	ME0	-0.18564	FALSE
ME23	ME7	-0.184736	FALSE
ME19	ME18	-0.183357	FALSE
ME24	ME5	-0.182643	FALSE
ME18	ME17	-0.167302	FALSE
ME15	ME2	-0.159708	FALSE
ME14	ME4	-0.155751	FALSE
ME18	ME15	-0.154268	FALSE
ME14	ME10	-0.147942	FALSE
ME21	ME14	-0.141763	FALSE
ME16	ME5	-0.141422	FALSE
ME21	ME4	-0.139157	FALSE
ME21	ME1	-0.122068	FALSE
ME18	ME7	-0.117304	FALSE
ME14	ME6	-0.117058	FALSE
ME4	ME1	-0.108393	FALSE
ME15	ME7	-0.10047	FALSE
ME8	ME0	-0.0878616	FALSE
ME17	ME2	-0.0831898	FALSE
ME16	ME1	-0.0830773	FALSE
ME20	ME6	-0.069205	FALSE
ME1	ME0	-0.0676964	FALSE
ME24	ME17	-0.0671558	FALSE
ME8	ME2	-0.063112	FALSE
ME11	ME3	-0.0571591	FALSE
ME25	ME20	-0.054509	FALSE
ME21	ME7	-0.0540632	FALSE
ME19	ME7	-0.0512242	FALSE
ME12	ME3	-0.0443889	FALSE
ME9	ME2	-0.0399891	FALSE
ME25	ME13	-0.0350911	FALSE
ME22	ME19	-0.0345513	FALSE
ME5	ME0	-0.030766	FALSE
ME16	ME8	-0.0223161	FALSE
ME11	ME5	-0.0203811	FALSE
ME24	ME11	-0.0156769	FALSE
ME6	ME0	-0.00862148	FALSE
ME16	ME4	-0.00819767	FALSE
ME21	ME12	-0.00310698	FALSE
ME3	ME0	-0.00216119	FALSE
ME14	ME5	-0.000907923	FALSE
ME13	ME3	0.000276377	FALSE
ME16	ME2	0.00667113	FALSE
ME4	ME0	0.0103604	FALSE
ME23	ME13	0.0112819	FALSE
ME2	ME0	0.016379	FALSE
ME25	ME18	0.022874	FALSE
ME11	ME0	0.0275204	FALSE
ME7	ME5	0.0311817	FALSE
ME20	ME7	0.03547	FALSE
ME14	ME2	0.0393781	FALSE
ME22	ME6	0.0396448	FALSE
ME22	ME7	0.0399165	FALSE
ME25	ME14	0.0409937	FALSE
ME15	ME6	0.0420557	FALSE
ME10	ME3	0.0430911	FALSE
ME6	ME3	0.0436476	FALSE
ME16	ME7	0.0467466	FALSE
ME16	ME6	0.0481009	FALSE
ME14	ME1	0.0485658	FALSE
ME21	ME16	0.0509989	FALSE
ME21	ME6	0.0559676	FALSE
ME19	ME10	0.0565167	FALSE
ME14	ME7	0.0584827	FALSE
ME16	ME3	0.0612674	FALSE
ME4	ME2	0.0620742	FALSE
ME12	ME5	0.069931	FALSE
ME17	ME1	0.0742133	FALSE
ME10	ME5	0.0778187	FALSE
ME9	ME1	0.0890239	FALSE
ME25	ME16	0.089354	FALSE
ME7	ME0	0.0905191	FALSE
ME14	ME3	0.0942564	FALSE
ME20	ME10	0.104088	FALSE
ME25	ME19	0.107982	FALSE
ME23	ME6	0.109838	FALSE
ME8	ME1	0.113934	FALSE
ME20	ME17	0.115086	FALSE
ME25	ME17	0.12112	FALSE
ME7	ME3	0.129561	FALSE
ME17	ME13	0.133804	FALSE
ME21	ME18	0.134162	FALSE
ME24	ME15	0.134251	FALSE
ME21	ME2	0.13438	FALSE
ME22	ME9	0.136554	FALSE
ME13	ME5	0.14223	FALSE
ME15	ME1	0.147411	FALSE
ME20	ME15	0.159423	FALSE
ME23	ME19	0.1649	FALSE
ME16	ME10	0.167835	FALSE
ME18	ME6	0.169058	FALSE
ME15	ME14	0.176707	FALSE
ME21	ME8	0.182109	FALSE
ME14	ME8	0.188225	FALSE
ME9	ME6	0.204378	FALSE
ME23	ME1	0.216786	FALSE
ME19	ME6	0.218157	FALSE
ME25	ME10	0.224057	FALSE
ME21	ME19	0.229949	FALSE
ME19	ME8	0.239723	FALSE
ME21	ME3	0.245121	FALSE
ME25	ME1	0.253029	FALSE
ME20	ME19	0.263597	FALSE
ME24	ME10	0.279577	FALSE
ME22	ME8	0.280519	FALSE
ME24	ME1	0.280799	FALSE
ME24	ME9	0.281996	FALSE
ME12	ME8	0.316145	FALSE
ME23	ME12	0.31637	FALSE
ME15	ME4	0.33331	FALSE
ME24	ME3	0.335039	FALSE
ME25	ME3	0.339945	FALSE
ME19	ME0	0.345611	FALSE
ME23	ME5	0.368886	FALSE
ME22	ME14	0.375058	FALSE
ME25	ME15	0.38311	FALSE
ME22	ME2	0.386111	FALSE
ME20	ME1	0.390684	FALSE
ME18	ME8	0.390835	FALSE
ME23	ME4	0.391617	FALSE
ME15	ME5	0.402699	FALSE
ME12	ME0	0.40399	FALSE
ME23	ME10	0.404505	FALSE
ME20	ME4	0.406741	FALSE
ME21	ME13	0.410698	FALSE
ME15	ME9	0.411743	FALSE
ME18	ME9	0.412427	FALSE
ME23	ME16	0.413183	FALSE
ME25	ME12	0.416379	FALSE
ME13	ME9	0.41938	FALSE
ME13	ME8	0.432046	FALSE
ME9	ME5	0.436026	FALSE
ME12	ME1	0.43743	FALSE
ME22	ME0	0.440622	FALSE
ME18	ME13	0.441486	FALSE
ME17	ME3	0.441847	FALSE
ME9	ME4	0.449704	FALSE
ME13	ME7	0.449795	FALSE
ME23	ME17	0.45187	FALSE
ME22	ME3	0.460171	FALSE
ME19	ME2	0.462105	FALSE
ME13	ME1	0.467035	FALSE
ME17	ME7	0.470289	FALSE
ME16	ME0	0.472224	FALSE
ME22	ME11	0.474595	FALSE
ME20	ME0	0.477076	FALSE
ME18	ME11	0.482288	FALSE
ME22	ME18	0.496596	FALSE
ME14	ME11	0.504899	FALSE
ME21	ME10	0.508353	FALSE
ME15	ME11	0.511224	FALSE
ME24	ME22	0.513975	FALSE
ME23	ME20	0.515188	FALSE
ME25	ME0	0.536289	FALSE
ME11	ME4	0.537608	FALSE
ME19	ME12	0.538984	FALSE
ME20	ME5	0.546445	FALSE
ME15	ME0	0.548714	FALSE
ME17	ME16	0.549783	FALSE
ME11	ME2	0.555861	FALSE
ME19	ME3	0.569782	FALSE
ME13	ME10	0.570519	FALSE
ME18	ME2	0.575735	FALSE
ME5	ME4	0.580495	FALSE
ME12	ME7	0.596752	FALSE
ME12	ME10	0.598935	FALSE
ME24	ME18	0.599396	FALSE
ME25	ME24	0.603215	FALSE
ME17	ME8	0.60488	FALSE
ME22	ME15	0.60531	FALSE
ME10	ME8	0.616651	FALSE
ME24	ME7	0.620975	FALSE
ME10	ME1	0.636078	FALSE
ME19	ME17	0.637671	FALSE
ME18	ME3	0.645621	FALSE
ME3	ME2	0.654873	FALSE
ME24	ME13	0.655377	FALSE
ME23	ME21	0.65538	FALSE
ME17	ME12	0.656456	FALSE
ME25	ME22	0.658787	FALSE
ME25	ME8	0.661444	FALSE
ME21	ME17	0.667831	FALSE
ME6	ME4	0.671244	FALSE
ME14	ME13	0.677625	FALSE
ME7	ME1	0.682525	FALSE
ME11	ME6	0.703709	FALSE
ME8	ME3	0.705391	FALSE
ME20	ME12	0.70665	FALSE
ME24	ME8	0.707432	FALSE
ME25	ME7	0.72397	FALSE
ME11	ME9	0.724664	FALSE
ME20	ME16	0.736639	FALSE
ME5	ME1	0.740922	FALSE
ME24	ME14	0.748898	FALSE
ME8	ME7	0.773755	FALSE
ME6	ME2	0.77657	FALSE
ME18	ME14	0.77674	FALSE
ME17	ME10	0.778543	FALSE
ME10	ME7	0.78066	FALSE
ME14	ME9	0.792761	FALSE
ME16	ME12	0.807891	FALSE
ME19	ME16	0.832602	FALSE
ME4	ME4	1	FALSE
ME11	ME11	1	FALSE
ME2	ME2	1	FALSE
ME6	ME6	1	FALSE
ME16	ME16	1	FALSE
ME19	ME19	1	FALSE
ME12	ME12	1	FALSE
ME20	ME20	1	FALSE
ME23	ME23	1	FALSE
ME17	ME17	1	FALSE
ME21	ME21	1	FALSE
ME1	ME1	1	FALSE
ME5	ME5	1	FALSE
ME13	ME13	1	FALSE
ME9	ME9	1	FALSE
ME14	ME14	1	FALSE
ME15	ME15	1	FALSE
ME22	ME22	1	FALSE
ME25	ME25	1	FALSE
ME3	ME3	1	FALSE
ME18	ME18	1	FALSE
ME7	ME7	1	FALSE
ME10	ME10	1	FALSE
ME8	ME8	1	FALSE
ME24	ME24	1	FALSE
ME0	ME0	1	FALSE

## Sheet: S4C - nodes
Table S4C. Correlation between specific network nodes and the eigengene for each module
ID	module	toNode	color	module_membership	mgi_symbol
ENSMUSG00000000001	21	ME21	darkred	0.692306	Gnai3
ENSMUSG00000000028	3	ME3	brown	0.299793	Cdc45
ENSMUSG00000000031	4	ME4	yellow	0.576219	H19
ENSMUSG00000000037	1	ME1	turquoise	0.796505	Scml2
ENSMUSG00000000049	4	ME4	yellow	0.457548	Apoh
ENSMUSG00000000056	2	ME2	blue	0.817489	Narf
ENSMUSG00000000058	4	ME4	yellow	0.825869	Cav2
ENSMUSG00000000078	4	ME4	yellow	0.87179	Klf6
ENSMUSG00000000085	3	ME3	brown	0.905358	Scmh1
ENSMUSG00000000088	14	ME14	cyan	0.815314	Cox5a
ENSMUSG00000000093	2	ME2	blue	0.316871	Tbx2
ENSMUSG00000000094	3	ME3	brown	0.329724	Tbx4
ENSMUSG00000000120	7	ME7	black	0.938487	Ngfr
ENSMUSG00000000125	1	ME1	turquoise	0.719205	Wnt3
ENSMUSG00000000126	6	ME6	red	0.956412	Wnt9a
ENSMUSG00000000127	19	ME19	lightyellow	0.768139	Fer
ENSMUSG00000000131	5	ME5	green	0.559332	Xpo6
ENSMUSG00000000134	2	ME2	blue	0.763328	Tfe3
ENSMUSG00000000142	4	ME4	yellow	0.680747	Axin2
ENSMUSG00000000148	2	ME2	blue	0.640226	Baat1
ENSMUSG00000000149	24	ME24	darkgrey	0.862591	Gna12
ENSMUSG00000000159	3	ME3	brown	0.316231	Igsf5
ENSMUSG00000000167	4	ME4	yellow	0.488025	Pih1d2
ENSMUSG00000000168	1	ME1	turquoise	0.599192	Dlat
ENSMUSG00000000171	13	ME13	salmon	0.848703	Sdhd
ENSMUSG00000000182	4	ME4	yellow	0.534284	Fgf23
ENSMUSG00000000184	2	ME2	blue	0.924735	Ccnd2
ENSMUSG00000000194	1	ME1	turquoise	0.807736	Gpr107
ENSMUSG00000000197	1	ME1	turquoise	0.929826	Nalcn
ENSMUSG00000000202	2	ME2	blue	0.844211	Btbd17
ENSMUSG00000000204	2	ME2	blue	0.308776	Slfn4
ENSMUSG00000000214	1	ME1	turquoise	0.925528	Th
ENSMUSG00000000215	3	ME3	brown	0.338041	Ins2
ENSMUSG00000000216	2	ME2	blue	0.537629	Scnn1g
ENSMUSG00000000223	6	ME6	red	0.912627	Drp2
ENSMUSG00000000244	2	ME2	blue	0.299787	Tspan32
ENSMUSG00000000247	2	ME2	blue	0.958297	Lhx2
ENSMUSG00000000253	3	ME3	brown	0.89881	Gmpr
ENSMUSG00000000263	1	ME1	turquoise	0.871382	Glra1
ENSMUSG00000000266	7	ME7	black	0.868936	Mid2
ENSMUSG00000000275	1	ME1	turquoise	0.75008	Trim25
ENSMUSG00000000276	4	ME4	yellow	0.769519	Dgke
ENSMUSG00000000278	5	ME5	green	0.942832	Scpep1
ENSMUSG00000000282	4	ME4	yellow	0.917368	Mnt
ENSMUSG00000000290	2	ME2	blue	0.82434	Itgb2
ENSMUSG00000000295	1	ME1	turquoise	0.660077	Hddc2
ENSMUSG00000000296	8	ME8	pink	0.67946	Tpd52l1
ENSMUSG00000000301	9	ME9	magenta	0.512402	Pemt
ENSMUSG00000000303	6	ME6	red	0.74977	Cdh1
ENSMUSG00000000305	1	ME1	turquoise	0.456158	Cdh4
ENSMUSG00000000308	5	ME5	green	0.827381	Ckmt1
ENSMUSG00000000317	6	ME6	red	0.461542	Bcl6b
ENSMUSG00000000318	6	ME6	red	0.668402	Clec10a
ENSMUSG00000000320	2	ME2	blue	0.305132	Alox12
ENSMUSG00000000325	5	ME5	green	0.90619	Arvcf
ENSMUSG00000000326	3	ME3	brown	0.822505	Comt
ENSMUSG00000000339	2	ME2	blue	0.550772	Rtcd1
ENSMUSG00000000340	10	ME10	purple	0.807212	Dbt
ENSMUSG00000000346	2	ME2	blue	0.742156	Dazap2
ENSMUSG00000000365	3	ME3	brown	0.460458	Rnf17
ENSMUSG00000000374	4	ME4	yellow	0.431135	Trappc10
ENSMUSG00000000378	3	ME3	brown	0.945691	Ccm2
ENSMUSG00000000384	2	ME2	blue	0.549887	Tbrg4
ENSMUSG00000000385	1	ME1	turquoise	0.429337	Tmprss2
ENSMUSG00000000392	6	ME6	red	0.892774	Fap
ENSMUSG00000000394	4	ME4	yellow	0.352674	Gcg
ENSMUSG00000000399	14	ME14	cyan	0.79814	Ndufa9
ENSMUSG00000000402	1	ME1	turquoise	0.710705	Egfl6
ENSMUSG00000000409	1	ME1	turquoise	0.64817	Lck
ENSMUSG00000000411	1	ME1	turquoise	0.434602	Tssk3
ENSMUSG00000000416	3	ME3	brown	0.872011	Cttnbp2
ENSMUSG00000000420	1	ME1	turquoise	0.870738	Galnt1
ENSMUSG00000000439	3	ME3	brown	0.572135	Mkrn2
ENSMUSG00000000440	6	ME6	red	0.958357	Pparg
ENSMUSG00000000441	22	ME22	darkgreen	0.800364	Raf1
ENSMUSG00000000486	3	ME3	brown	0.363368	1-Sep
ENSMUSG00000000489	6	ME6	red	0.873059	Pdgfb
ENSMUSG00000000530	3	ME3	brown	0.953453	Acvrl1
ENSMUSG00000000531	2	ME2	blue	0.96088	Grasp
ENSMUSG00000000532	2	ME2	blue	0.495863	Acvr1b
ENSMUSG00000000538	4	ME4	yellow	0.841309	Tom1l2
ENSMUSG00000000544	1	ME1	turquoise	0.569772	Gpa33
ENSMUSG00000000552	22	ME22	darkgreen	0.776808	Zfp385a
ENSMUSG00000000555	3	ME3	brown	0.974688	Itga5
ENSMUSG00000000560	17	ME17	grey60	0.719001	Gabra2
ENSMUSG00000000561	1	ME1	turquoise	0.869437	Wdr77
ENSMUSG00000000562	2	ME2	blue	0.810682	Adora3
ENSMUSG00000000563	13	ME13	salmon	0.835779	Atp5f1
ENSMUSG00000000567	1	ME1	turquoise	0.376645	Sox9
ENSMUSG00000000568	7	ME7	black	0.84947	Hnrnpd
ENSMUSG00000000579	1	ME1	turquoise	0.927184	Dynlt1c
ENSMUSG00000000581	1	ME1	turquoise	0.737511	C1d
ENSMUSG00000000594	9	ME9	magenta	0.680698	Gm2a
ENSMUSG00000000600	17	ME17	grey60	0.778617	Krit1
ENSMUSG00000000605	2	ME2	blue	0.836317	Clcn4-2
ENSMUSG00000000627	4	ME4	yellow	0.799848	Sema4f
ENSMUSG00000000631	6	ME6	red	0.709462	Myo18a
ENSMUSG00000000632	3	ME3	brown	0.931765	Sez6
ENSMUSG00000000682	2	ME2	blue	0.690099	Cd52
ENSMUSG00000000706	1	ME1	turquoise	0.755894	Btn1a1
ENSMUSG00000000708	8	ME8	pink	0.905099	Kat2b
ENSMUSG00000000711	1	ME1	turquoise	0.880809	Rab5b
ENSMUSG00000000730	4	ME4	yellow	0.414625	Dnmt3l
ENSMUSG00000000731	7	ME7	black	0.368574	Aire
ENSMUSG00000000732	1	ME1	turquoise	0.752254	Icosl
ENSMUSG00000000738	6	ME6	red	0.879944	Spg7
ENSMUSG00000000740	14	ME14	cyan	0.922298	Rpl13
ENSMUSG00000000743	2	ME2	blue	0.794375	Chmp1a
ENSMUSG00000000751	1	ME1	turquoise	0.817482	Rpa1
ENSMUSG00000000753	1	ME1	turquoise	0.59167	Serpinf1
ENSMUSG00000000759	1	ME1	turquoise	0.921406	Tubgcp3
ENSMUSG00000000766	7	ME7	black	0.83045	Oprm1
ENSMUSG00000000776	4	ME4	yellow	0.347291	Polr3d
ENSMUSG00000000782	3	ME3	brown	0.972662	Tcf7
ENSMUSG00000000787	1	ME1	turquoise	0.920126	Ddx3x
ENSMUSG00000000791	8	ME8	pink	0.446427	Il12rb1
ENSMUSG00000000792	5	ME5	green	0.849039	Slc5a5
ENSMUSG00000000794	7	ME7	black	0.821626	Kcnn3
ENSMUSG00000000804	4	ME4	yellow	0.752413	Usp32
ENSMUSG00000000805	6	ME6	red	0.954105	Car4
ENSMUSG00000000811	5	ME5	green	0.939186	Txnrd3
ENSMUSG00000000817	1	ME1	turquoise	0.61204	Fasl
ENSMUSG00000000823	22	ME22	darkgreen	0.844462	Znf512b
ENSMUSG00000000826	5	ME5	green	0.901996	Dnajc5
ENSMUSG00000000827	1	ME1	turquoise	0.744799	Tpd52l2
ENSMUSG00000000838	2	ME2	blue	0.839496	Fmr1
ENSMUSG00000000861	2	ME2	blue	0.937754	Bcl11a
ENSMUSG00000000876	2	ME2	blue	0.86012	Pxmp4
ENSMUSG00000000881	2	ME2	blue	0.915849	Dlg3
ENSMUSG00000000884	9	ME9	magenta	0.455358	Gnb1l
ENSMUSG00000000889	2	ME2	blue	0.520108	Dbh
ENSMUSG00000000901	1	ME1	turquoise	0.880387	Mmp11
ENSMUSG00000000902	24	ME24	darkgrey	0.826838	Smarcb1
ENSMUSG00000000915	2	ME2	blue	0.614435	Hip1r
ENSMUSG00000000916	2	ME2	blue	0.426188	Nsun5
ENSMUSG00000000934	1	ME1	turquoise	0.793083	Top1mt
ENSMUSG00000000948	4	ME4	yellow	0.712932	Snrpn
ENSMUSG00000000957	1	ME1	turquoise	0.730303	Mmp14
ENSMUSG00000000958	2	ME2	blue	0.594802	Slc7a7
ENSMUSG00000000959	14	ME14	cyan	0.764235	Oxa1l
ENSMUSG00000000976	25	ME25	orange	0.924418	Heatr6
ENSMUSG00000000982	2	ME2	blue	0.306593	Ccl3
ENSMUSG00000000983	2	ME2	blue	0.715608	Expi
ENSMUSG00000001014	6	ME6	red	0.704285	Icam4
ENSMUSG00000001016	13	ME13	salmon	0.807828	Ilf2
ENSMUSG00000001017	3	ME3	brown	0.700235	2500003M10Rik
ENSMUSG00000001018	13	ME13	salmon	0.801018	Snapin
ENSMUSG00000001020	2	ME2	blue	0.733023	S100a4
ENSMUSG00000001021	2	ME2	blue	0.657262	S100a3
ENSMUSG00000001025	6	ME6	red	0.731996	S100a6
ENSMUSG00000001027	1	ME1	turquoise	0.42609	Scn4a
ENSMUSG00000001029	2	ME2	blue	0.416738	Icam2
ENSMUSG00000001034	11	ME11	greenyellow	0.812144	Mapk7
ENSMUSG00000001036	2	ME2	blue	0.824572	Epn2
ENSMUSG00000001039	2	ME2	blue	0.414627	B9d1
ENSMUSG00000001052	1	ME1	turquoise	0.806714	Sec24b
ENSMUSG00000001053	2	ME2	blue	0.841722	N4bp3
ENSMUSG00000001054	2	ME2	blue	0.937063	Rmnd5b
ENSMUSG00000001056	2	ME2	blue	0.927636	Nhp2
ENSMUSG00000001062	2	ME2	blue	0.805492	1300018I17Rik
ENSMUSG00000001065	3	ME3	brown	0.454439	Zfp276
ENSMUSG00000001076	1	ME1	turquoise	0.926594	C1ql4
ENSMUSG00000001082	15	ME15	midnightblue	0.920395	Mfsd10
ENSMUSG00000001089	6	ME6	red	0.518919	Luzp1
ENSMUSG00000001098	5	ME5	green	0.849218	Kctd10
ENSMUSG00000001100	11	ME11	greenyellow	0.918754	Poldip2
ENSMUSG00000001103	6	ME6	red	0.774231	Sebox
ENSMUSG00000001105	2	ME2	blue	0.718208	Ift20
ENSMUSG00000001119	2	ME2	blue	0.913558	Col6a1
ENSMUSG00000001120	2	ME2	blue	0.421965	Pcbp3
ENSMUSG00000001123	2	ME2	blue	0.843651	Lgals9
ENSMUSG00000001127	1	ME1	turquoise	0.951137	Araf
ENSMUSG00000001128	22	ME22	darkgreen	0.822223	Cfp
ENSMUSG00000001131	6	ME6	red	0.435341	Timp1
ENSMUSG00000001134	2	ME2	blue	0.751653	Uxt
ENSMUSG00000001138	1	ME1	turquoise	0.791995	Cnnm3
ENSMUSG00000001143	7	ME7	black	0.852294	Lman2l
ENSMUSG00000001150	3	ME3	brown	0.742643	Mcm3ap
ENSMUSG00000001151	16	ME16	lightcyan	0.803271	Pcnt
ENSMUSG00000001155	3	ME3	brown	0.400658	Ftcd
ENSMUSG00000001156	3	ME3	brown	0.950669	Mxd1
ENSMUSG00000001157	3	ME3	brown	0.717519	Gmcl1
ENSMUSG00000001158	21	ME21	darkred	0.739899	Snrnp27
ENSMUSG00000001166	4	ME4	yellow	0.370569	Oas1c
ENSMUSG00000001173	1	ME1	turquoise	0.944033	Ocrl
ENSMUSG00000001175	2	ME2	blue	0.856155	Calm1
ENSMUSG00000001211	4	ME4	yellow	0.459315	Agpat3
ENSMUSG00000001225	1	ME1	turquoise	0.636715	Slc26a3
ENSMUSG00000001227	11	ME11	greenyellow	0.884744	Sema6b
ENSMUSG00000001228	3	ME3	brown	0.607894	Uhrf1
ENSMUSG00000001229	6	ME6	red	0.770497	Dpp9
ENSMUSG00000001240	6	ME6	red	0.652115	Ramp2
ENSMUSG00000001247	2	ME2	blue	0.639541	Lsr
ENSMUSG00000001248	15	ME15	midnightblue	0.905027	Gramd1a
ENSMUSG00000001249	2	ME2	blue	0.591749	Hpn
ENSMUSG00000001260	1	ME1	turquoise	0.947326	Gabrg1
ENSMUSG00000001270	18	ME18	lightgreen	0.835882	Ckb
ENSMUSG00000001280	12	ME12	tan	0.919338	Sp1
ENSMUSG00000001285	1	ME1	turquoise	0.699607	Myg1
ENSMUSG00000001288	3	ME3	brown	0.82103	Rarg
ENSMUSG00000001289	13	ME13	salmon	0.873746	Pfdn5
ENSMUSG00000001300	3	ME3	brown	0.793145	Efnb2
ENSMUSG00000001313	7	ME7	black	0.794616	Rnd2
ENSMUSG00000001323	2	ME2	blue	0.914924	Srr
ENSMUSG00000001333	5	ME5	green	0.767243	Sync
ENSMUSG00000001334	18	ME18	lightgreen	0.77316	Fndc5
ENSMUSG00000001349	6	ME6	red	0.632639	Cnn1
ENSMUSG00000001366	5	ME5	green	0.846758	Fbxo9
ENSMUSG00000001376	2	ME2	blue	0.68611	Ccdc132
ENSMUSG00000001379	11	ME11	greenyellow	0.736296	Apbb3
ENSMUSG00000001380	5	ME5	green	0.890727	Hars
ENSMUSG00000001383	6	ME6	red	0.72025	Zmat2
ENSMUSG00000001403	3	ME3	brown	0.493747	Ube2c
ENSMUSG00000001415	3	ME3	brown	0.861373	Smg5
ENSMUSG00000001416	1	ME1	turquoise	0.8735	Cct3
ENSMUSG00000001418	2	ME2	blue	0.661381	0610031J06Rik
ENSMUSG00000001419	2	ME2	blue	0.893597	Mef2d
ENSMUSG00000001420	2	ME2	blue	0.327188	Tmem79
ENSMUSG00000001424	1	ME1	turquoise	0.809409	Snd1
ENSMUSG00000001435	1	ME1	turquoise	0.90893	Col18a1
ENSMUSG00000001440	1	ME1	turquoise	0.933147	Kpnb1
ENSMUSG00000001441	7	ME7	black	0.849758	Npepps
ENSMUSG00000001444	4	ME4	yellow	0.598463	Tbx21
ENSMUSG00000001445	13	ME13	salmon	0.799581	Mrpl10
ENSMUSG00000001467	5	ME5	green	0.906806	Cyp51
ENSMUSG00000001472	5	ME5	green	0.870949	Tcf25
ENSMUSG00000001482	1	ME1	turquoise	0.798747	Def8
ENSMUSG00000001494	5	ME5	green	0.414524	Sost
ENSMUSG00000001496	7	ME7	black	0.944458	Nkx2-1
ENSMUSG00000001504	1	ME1	turquoise	0.718815	Irx2
ENSMUSG00000001506	2	ME2	blue	0.562408	Col1a1
ENSMUSG00000001507	1	ME1	turquoise	0.920415	Itga3
ENSMUSG00000001508	2	ME2	blue	0.366565	Sgca
ENSMUSG00000001517	2	ME2	blue	0.546811	Foxm1
ENSMUSG00000001518	1	ME1	turquoise	0.948251	Itfg2
ENSMUSG00000001520	1	ME1	turquoise	0.905786	Nrip2
ENSMUSG00000001521	25	ME25	orange	0.742818	Tulp3
ENSMUSG00000001524	2	ME2	blue	0.834361	Gtf2h4
ENSMUSG00000001525	5	ME5	green	0.910501	Tubb5
ENSMUSG00000001542	2	ME2	blue	0.812117	Ell2
ENSMUSG00000001552	2	ME2	blue	0.851599	Jup
ENSMUSG00000001555	9	ME9	magenta	0.595526	Fkbp10
ENSMUSG00000001569	10	ME10	purple	0.759906	Nom1
ENSMUSG00000001576	4	ME4	yellow	0.664525	Ergic1
ENSMUSG00000001604	5	ME5	green	0.650731	Tcea3
ENSMUSG00000001627	2	ME2	blue	0.817042	Ifrd1
ENSMUSG00000001630	2	ME2	blue	0.681075	Stk38l
ENSMUSG00000001632	6	ME6	red	0.803367	Brpf1
ENSMUSG00000001642	1	ME1	turquoise	0.376704	Akr1b3
ENSMUSG00000001656	1	ME1	turquoise	0.319262	Hoxc11
ENSMUSG00000001663	5	ME5	green	0.82537	Gstt1
ENSMUSG00000001665	1	ME1	turquoise	0.796368	Gstt3
ENSMUSG00000001666	13	ME13	salmon	0.722427	Ddt
ENSMUSG00000001670	1	ME1	turquoise	0.725437	Tat
ENSMUSG00000001672	7	ME7	black	0.781761	Marveld3
ENSMUSG00000001674	10	ME10	purple	0.696485	Ddx18
ENSMUSG00000001687	3	ME3	brown	0.907672	Ubl3
ENSMUSG00000001700	2	ME2	blue	0.85715	Gramd3
ENSMUSG00000001707	1	ME1	turquoise	0.820833	Eef1e1
ENSMUSG00000001729	9	ME9	magenta	0.647312	Akt1
ENSMUSG00000001739	2	ME2	blue	0.325239	Cldn15
ENSMUSG00000001741	2	ME2	blue	0.824176	Il16
ENSMUSG00000001750	1	ME1	turquoise	0.445002	Tcirg1
ENSMUSG00000001755	5	ME5	green	0.761236	Coasy
ENSMUSG00000001761	1	ME1	turquoise	0.949277	Smo
ENSMUSG00000001763	5	ME5	green	0.979597	Tspan33
ENSMUSG00000001767	17	ME17	grey60	0.850041	Crnkl1
ENSMUSG00000001773	7	ME7	black	0.875446	Folh1
ENSMUSG00000001774	1	ME1	turquoise	0.756321	Chordc1
ENSMUSG00000001783	1	ME1	turquoise	0.888724	D10Wsu52e
ENSMUSG00000001785	10	ME10	purple	0.787778	Pwp1
ENSMUSG00000001786	7	ME7	black	0.830887	Fbxo7
ENSMUSG00000001794	5	ME5	green	0.808101	Capns1
ENSMUSG00000001802	4	ME4	yellow	0.767009	Lrp3
ENSMUSG00000001815	1	ME1	turquoise	0.45846	Evx2
ENSMUSG00000001829	3	ME3	brown	0.573917	Clpb
ENSMUSG00000001833	6	ME6	red	0.748022	7-Sep
ENSMUSG00000001844	22	ME22	darkgreen	0.767168	Zdhhc4
ENSMUSG00000001864	8	ME8	pink	0.723626	Aif1l
ENSMUSG00000001865	4	ME4	yellow	0.34592	Cpa3
ENSMUSG00000001870	6	ME6	red	0.918459	Ltbp1
ENSMUSG00000001891	3	ME3	brown	0.638008	Ugp2
ENSMUSG00000001901	5	ME5	green	0.7367	Kcnh6
ENSMUSG00000001909	11	ME11	greenyellow	0.834718	Trmt1
ENSMUSG00000001910	2	ME2	blue	0.832705	Nacc1
ENSMUSG00000001911	6	ME6	red	0.845354	Nfix
ENSMUSG00000001924	1	ME1	turquoise	0.739625	Uba1
ENSMUSG00000001930	2	ME2	blue	0.701459	Vwf
ENSMUSG00000001943	2	ME2	blue	0.377751	Vsig2
ENSMUSG00000001946	2	ME2	blue	0.730371	Esam
ENSMUSG00000001948	1	ME1	turquoise	0.835875	Spa17
ENSMUSG00000001962	5	ME5	green	0.398204	Fam50a
ENSMUSG00000001964	1	ME1	turquoise	0.494798	Emd
ENSMUSG00000001983	1	ME1	turquoise	0.43302	Taco1
ENSMUSG00000001985	1	ME1	turquoise	0.348776	Grik3
ENSMUSG00000001986	2	ME2	blue	0.967409	Gria3
ENSMUSG00000001988	4	ME4	yellow	0.701111	Npas1
ENSMUSG00000001995	5	ME5	green	0.777215	Sipa1l2
ENSMUSG00000001998	12	ME12	tan	0.892532	Ap4e1
ENSMUSG00000001999	9	ME9	magenta	0.502686	Blvra
ENSMUSG00000002006	3	ME3	brown	0.748938	Pdzd4
ENSMUSG00000002007	22	ME22	darkgreen	0.758364	Srpk3
ENSMUSG00000002010	9	ME9	magenta	0.818625	Idh3g
ENSMUSG00000002012	1	ME1	turquoise	0.928638	Pnck
ENSMUSG00000002014	1	ME1	turquoise	0.636704	Ssr4
ENSMUSG00000002015	1	ME1	turquoise	0.784163	Bcap31
ENSMUSG00000002017	4	ME4	yellow	0.549434	Fam98a
ENSMUSG00000002020	15	ME15	midnightblue	0.523228	Ltbp2
ENSMUSG00000002028	12	ME12	tan	0.867024	Mll1
ENSMUSG00000002031	1	ME1	turquoise	0.868133	Ift46
ENSMUSG00000002032	4	ME4	yellow	0.911431	Tmem25
ENSMUSG00000002043	2	ME2	blue	0.700357	Trappc6a
ENSMUSG00000002052	1	ME1	turquoise	0.730531	Supt6h
ENSMUSG00000002055	4	ME4	yellow	0.949695	Spag5
ENSMUSG00000002057	1	ME1	turquoise	0.365514	Foxn1
ENSMUSG00000002058	5	ME5	green	0.942623	Unc119
ENSMUSG00000002059	7	ME7	black	0.802572	Rab34
ENSMUSG00000002064	1	ME1	turquoise	0.865497	Sdf2
ENSMUSG00000002068	6	ME6	red	0.757013	Ccne1
ENSMUSG00000002083	2	ME2	blue	0.677708	Bbc3
ENSMUSG00000002100	2	ME2	blue	0.903748	Mybpc3
ENSMUSG00000002102	11	ME11	greenyellow	0.745799	Psmc3
ENSMUSG00000002103	1	ME1	turquoise	0.95274	Acp2
ENSMUSG00000002104	3	ME3	brown	0.776773	Rapsn
ENSMUSG00000002107	2	ME2	blue	0.883202	Celf2
ENSMUSG00000002108	18	ME18	lightgreen	0.66466	Nr1h3
ENSMUSG00000002109	2	ME2	blue	0.547739	Ddb2
ENSMUSG00000002111	2	ME2	blue	0.842858	Sfpi1
ENSMUSG00000002129	1	ME1	turquoise	0.627467	Sf3a1
ENSMUSG00000002147	2	ME2	blue	0.935786	Stat6
ENSMUSG00000002190	2	ME2	blue	0.409121	Clgn
ENSMUSG00000002204	2	ME2	blue	0.457164	Napsa
ENSMUSG00000002205	3	ME3	brown	0.872575	Vrk3
ENSMUSG00000002210	2	ME2	blue	0.847349	1500002O20Rik
ENSMUSG00000002221	4	ME4	yellow	0.690772	Paxip1
ENSMUSG00000002222	3	ME3	brown	0.869771	Rmnd5a
ENSMUSG00000002227	22	ME22	darkgreen	0.812323	Mov10
ENSMUSG00000002228	2	ME2	blue	0.401126	Ppm1j
ENSMUSG00000002233	2	ME2	blue	0.48789	Rhoc
ENSMUSG00000002250	2	ME2	blue	0.882069	Ppard
ENSMUSG00000002257	2	ME2	blue	0.381155	Def6
ENSMUSG00000002265	1	ME1	turquoise	0.96516	Peg3
ENSMUSG00000002266	1	ME1	turquoise	0.924926	Zim1
ENSMUSG00000002274	14	ME14	cyan	0.782106	Metrn
ENSMUSG00000002279	3	ME3	brown	0.760714	Lmf1
ENSMUSG00000002280	3	ME3	brown	0.811723	Narfl
ENSMUSG00000002289	1	ME1	turquoise	0.606996	Angptl4
ENSMUSG00000002297	2	ME2	blue	0.54597	Dbf4
ENSMUSG00000002308	9	ME9	magenta	0.389757	Cd320
ENSMUSG00000002319	5	ME5	green	0.738228	Ipo4
ENSMUSG00000002324	1	ME1	turquoise	0.860908	Rec8
ENSMUSG00000002326	3	ME3	brown	0.755236	Gmpr2
ENSMUSG00000002329	4	ME4	yellow	0.730929	Mdp1
ENSMUSG00000002332	9	ME9	magenta	0.90281	Dhrs1
ENSMUSG00000002341	2	ME2	blue	0.948993	Ncan
ENSMUSG00000002342	1	ME1	turquoise	0.508098	Tmem161a
ENSMUSG00000002343	4	ME4	yellow	0.76494	Armc6
ENSMUSG00000002345	9	ME9	magenta	0.714031	2310045N01Rik
ENSMUSG00000002346	2	ME2	blue	0.495979	Slc25a42
ENSMUSG00000002365	8	ME8	pink	0.516059	Snx9
ENSMUSG00000002372	9	ME9	magenta	0.801419	Ranbp3
ENSMUSG00000002379	14	ME14	cyan	0.867106	Ndufa11
ENSMUSG00000002384	1	ME1	turquoise	0.654314	Bmp8b
ENSMUSG00000002393	11	ME11	greenyellow	0.841723	Nr2f6
ENSMUSG00000002396	2	ME2	blue	0.944082	Ocel1
ENSMUSG00000002409	3	ME3	brown	0.542584	Dyrk1b
ENSMUSG00000002413	19	ME19	lightyellow	0.945498	Braf
ENSMUSG00000002416	1	ME1	turquoise	0.891336	Ndufb2
ENSMUSG00000002428	10	ME10	purple	0.902076	Hltf
ENSMUSG00000002455	1	ME1	turquoise	0.91454	Prpf6
ENSMUSG00000002458	5	ME5	green	0.789402	Rgs19
ENSMUSG00000002459	3	ME3	brown	0.951552	Rgs20
ENSMUSG00000002475	1	ME1	turquoise	0.499803	Abhd3
ENSMUSG00000002477	13	ME13	salmon	0.845582	Snrpd1
ENSMUSG00000002486	1	ME1	turquoise	0.785924	Tchp
ENSMUSG00000002489	3	ME3	brown	0.496904	Tiam1
ENSMUSG00000002500	3	ME3	brown	0.696673	Rpl3l
ENSMUSG00000002504	9	ME9	magenta	0.65946	Slc9a3r2
ENSMUSG00000002524	1	ME1	turquoise	0.623169	Puf60
ENSMUSG00000002546	1	ME1	turquoise	0.72553	Golga2
ENSMUSG00000002550	1	ME1	turquoise	0.485697	Uck1
ENSMUSG00000002565	1	ME1	turquoise	0.334875	Scin
ENSMUSG00000002578	5	ME5	green	0.731445	Ikzf4
ENSMUSG00000002580	18	ME18	lightgreen	0.903688	1810046J19Rik
ENSMUSG00000002602	2	ME2	blue	0.346862	Axl
ENSMUSG00000002603	2	ME2	blue	0.890111	Tgfb1
ENSMUSG00000002608	22	ME22	darkgreen	0.866689	Ccdc97
ENSMUSG00000002617	21	ME21	darkred	0.727318	Zfp40
ENSMUSG00000002625	22	ME22	darkgreen	0.859008	Akap8l
ENSMUSG00000002633	1	ME1	turquoise	0.911178	Shh
ENSMUSG00000002635	4	ME4	yellow	0.477425	Pdcd2l
ENSMUSG00000002658	2	ME2	blue	0.451537	Gtf2f1
ENSMUSG00000002660	14	ME14	cyan	0.795032	Clpp
ENSMUSG00000002661	1	ME1	turquoise	0.638726	Alkbh7
ENSMUSG00000002668	7	ME7	black	0.401146	Dennd1c
ENSMUSG00000002679	3	ME3	brown	0.741723	Med6
ENSMUSG00000002688	8	ME8	pink	0.924843	Prkd1
ENSMUSG00000002718	5	ME5	green	0.864472	Cse1l
ENSMUSG00000002731	1	ME1	turquoise	0.950271	Prkra
ENSMUSG00000002732	2	ME2	blue	0.451867	Fkbp7
ENSMUSG00000002733	3	ME3	brown	0.608859	Plekha3
ENSMUSG00000002741	6	ME6	red	0.876678	Ykt6
ENSMUSG00000002748	1	ME1	turquoise	0.671599	Baz1b
ENSMUSG00000002763	11	ME11	greenyellow	0.754352	Pex6
ENSMUSG00000002767	9	ME9	magenta	0.770056	Mrpl2
ENSMUSG00000002768	9	ME9	magenta	0.835942	Mea1
ENSMUSG00000002771	1	ME1	turquoise	0.899889	Grin2d
ENSMUSG00000002778	14	ME14	cyan	0.757772	Kdelr1
ENSMUSG00000002781	2	ME2	blue	0.773672	Tmem143
ENSMUSG00000002791	1	ME1	turquoise	0.662078	Pdxk-ps
ENSMUSG00000002797	21	ME21	darkred	0.672331	Ggct
ENSMUSG00000002799	5	ME5	green	0.883916	Jag2
ENSMUSG00000002803	11	ME11	greenyellow	0.848604	Btbd6
ENSMUSG00000002804	9	ME9	magenta	0.759915	Nudt14
ENSMUSG00000002808	5	ME5	green	0.540852	Epdr1
ENSMUSG00000002812	1	ME1	turquoise	0.898443	Flii
ENSMUSG00000002814	1	ME1	turquoise	0.843185	Top3a
ENSMUSG00000002820	2	ME2	blue	0.631868	Atg4d
ENSMUSG00000002825	22	ME22	darkgreen	0.745301	Qtrt1
ENSMUSG00000002831	1	ME1	turquoise	0.32551	Plin4
ENSMUSG00000002833	9	ME9	magenta	0.577321	Hdgfrp2
ENSMUSG00000002835	2	ME2	blue	0.735702	Chaf1a
ENSMUSG00000002844	9	ME9	magenta	0.88857	Adprh
ENSMUSG00000002845	7	ME7	black	0.780436	Tmem39a
ENSMUSG00000002846	2	ME2	blue	0.344967	4930455C21Rik
ENSMUSG00000002847	2	ME2	blue	0.692958	Pla1a
ENSMUSG00000002870	2	ME2	blue	0.3319	Mcm2
ENSMUSG00000002871	1	ME1	turquoise	0.760949	Tpra1
ENSMUSG00000002885	22	ME22	darkgreen	0.675026	Cd97
ENSMUSG00000002897	6	ME6	red	0.947556	Il17ra
ENSMUSG00000002900	3	ME3	brown	0.921733	Lamb1
ENSMUSG00000002908	6	ME6	red	0.933661	Kcnn1
ENSMUSG00000002910	3	ME3	brown	0.383151	Arrdc2
ENSMUSG00000002930	1	ME1	turquoise	0.945377	Ppp1r17
ENSMUSG00000002944	1	ME1	turquoise	0.842256	Cd36
ENSMUSG00000002948	25	ME25	orange	0.786647	Map2k7
ENSMUSG00000002949	22	ME22	darkgreen	0.811776	Timm44
ENSMUSG00000002957	4	ME4	yellow	0.756619	Ap2a2
ENSMUSG00000002963	11	ME11	greenyellow	0.82927	Pnkp
ENSMUSG00000002968	2	ME2	blue	0.699388	Med25
ENSMUSG00000002980	1	ME1	turquoise	0.87819	Bcam
ENSMUSG00000002981	24	ME24	darkgrey	0.903783	Clptm1
ENSMUSG00000002983	2	ME2	blue	0.648278	Relb
ENSMUSG00000002984	9	ME9	magenta	0.822915	Tomm40
ENSMUSG00000002985	1	ME1	turquoise	0.690191	Apoe
ENSMUSG00000002996	8	ME8	pink	0.873928	Hbp1
ENSMUSG00000002997	3	ME3	brown	0.869751	Prkar2b
ENSMUSG00000003031	1	ME1	turquoise	0.299076	Cdkn1b
ENSMUSG00000003032	2	ME2	blue	0.524298	Klf4
ENSMUSG00000003033	1	ME1	turquoise	0.579785	Ap1m1
ENSMUSG00000003037	1	ME1	turquoise	0.774937	Rab8a
ENSMUSG00000003038	8	ME8	pink	0.8799	Hmgn2
ENSMUSG00000003039	1	ME1	turquoise	0.834311	Fam32a
ENSMUSG00000003051	2	ME2	blue	0.470495	Elf3
ENSMUSG00000003062	1	ME1	turquoise	0.834625	Stard3nl
ENSMUSG00000003068	2	ME2	blue	0.609231	Stk11
ENSMUSG00000003070	2	ME2	blue	0.471339	Efna2
ENSMUSG00000003072	11	ME11	greenyellow	0.920707	Atp5d
ENSMUSG00000003099	4	ME4	yellow	0.932548	Ppp5c
ENSMUSG00000003119	12	ME12	tan	0.883138	Cdk12
ENSMUSG00000003123	24	ME24	darkgrey	0.699452	Lipe
ENSMUSG00000003131	1	ME1	turquoise	0.957658	Pafah1b2
ENSMUSG00000003134	3	ME3	brown	0.939717	Tbc1d8
ENSMUSG00000003135	2	ME2	blue	0.772304	D1Bwg0212e
ENSMUSG00000003153	2	ME2	blue	0.497508	Slc2a3
ENSMUSG00000003154	2	ME2	blue	0.754213	Foxj2
ENSMUSG00000003161	1	ME1	turquoise	0.609441	Sri
ENSMUSG00000003166	5	ME5	green	0.895286	Dgcr2
ENSMUSG00000003178	20	ME20	royalblue	0.856907	Mical3
ENSMUSG00000003184	22	ME22	darkgreen	0.807591	Irf3
ENSMUSG00000003190	3	ME3	brown	0.317259	Bcl2l12
ENSMUSG00000003198	3	ME3	brown	0.868999	Zfp959
ENSMUSG00000003199	14	ME14	cyan	0.821693	Mpnd
ENSMUSG00000003200	6	ME6	red	0.730425	Sh3gl1
ENSMUSG00000003206	6	ME6	red	0.643789	Ebi3
ENSMUSG00000003208	3	ME3	brown	0.679366	Ccdc94
ENSMUSG00000003226	19	ME19	lightyellow	0.838278	Ranbp2
ENSMUSG00000003227	8	ME8	pink	0.552149	Edar
ENSMUSG00000003228	3	ME3	brown	0.811388	Grk5
ENSMUSG00000003233	20	ME20	royalblue	0.706721	Dvl3
ENSMUSG00000003234	5	ME5	green	0.831226	Abcf3
ENSMUSG00000003235	9	ME9	magenta	0.656908	Eif2b5
ENSMUSG00000003269	6	ME6	red	0.91465	Cyth2
ENSMUSG00000003271	6	ME6	red	0.935096	Sult2b1
ENSMUSG00000003273	3	ME3	brown	0.884888	Car11
ENSMUSG00000003279	6	ME6	red	0.947508	Dlgap1
ENSMUSG00000003282	3	ME3	brown	0.790537	Plag1
ENSMUSG00000003283	2	ME2	blue	0.861389	Hck
ENSMUSG00000003299	2	ME2	blue	0.64302	Mrpl4
ENSMUSG00000003308	9	ME9	magenta	0.680948	Keap1
ENSMUSG00000003309	2	ME2	blue	0.789057	Ap1m2
ENSMUSG00000003316	1	ME1	turquoise	0.841128	Glg1
ENSMUSG00000003341	1	ME1	turquoise	0.776438	Atp8b3
ENSMUSG00000003345	2	ME2	blue	0.826371	Csnk1g2
ENSMUSG00000003346	2	ME2	blue	0.935555	Fam108a
ENSMUSG00000003348	1	ME1	turquoise	0.917408	Mob3a
ENSMUSG00000003352	6	ME6	red	0.947272	Cacnb3
ENSMUSG00000003354	5	ME5	green	0.888623	Ccdc65
ENSMUSG00000003355	1	ME1	turquoise	0.808752	Fkbp11
ENSMUSG00000003360	1	ME1	turquoise	0.690374	Ddx23
ENSMUSG00000003363	11	ME11	greenyellow	0.883637	Pld3
ENSMUSG00000003378	2	ME2	blue	0.889695	Grik5
ENSMUSG00000003379	4	ME4	yellow	0.465519	Cd79a
ENSMUSG00000003380	9	ME9	magenta	0.821105	Rabac1
ENSMUSG00000003382	1	ME1	turquoise	0.67125	Etv3
ENSMUSG00000003402	1	ME1	turquoise	0.527728	Prkcsh
ENSMUSG00000003410	2	ME2	blue	0.535847	Elavl3
ENSMUSG00000003411	1	ME1	turquoise	0.410514	Rab3b
ENSMUSG00000003418	1	ME1	turquoise	0.935451	St8sia6
ENSMUSG00000003420	2	ME2	blue	0.658313	Fcgrt
ENSMUSG00000003421	18	ME18	lightgreen	0.76357	Nosip
ENSMUSG00000003423	6	ME6	red	0.835292	Pih1d1
ENSMUSG00000003429	24	ME24	darkgrey	0.802896	Rps11
ENSMUSG00000003435	15	ME15	midnightblue	0.920584	Supt5h
ENSMUSG00000003436	1	ME1	turquoise	0.548315	Dll3
ENSMUSG00000003437	1	ME1	turquoise	0.744314	Paf1
ENSMUSG00000003438	9	ME9	magenta	0.826613	Timm50
ENSMUSG00000003444	14	ME14	cyan	0.719297	Med29
ENSMUSG00000003452	23	ME23	darkturquoise	0.830357	Bicd1
ENSMUSG00000003458	11	ME11	greenyellow	0.753368	Ncstn
ENSMUSG00000003464	11	ME11	greenyellow	0.854306	Pex19
ENSMUSG00000003469	2	ME2	blue	0.963092	Phyhip
ENSMUSG00000003476	1	ME1	turquoise	0.811442	Crhr2
ENSMUSG00000003477	2	ME2	blue	0.835602	Inmt
ENSMUSG00000003500	2	ME2	blue	0.790199	Impdh1
ENSMUSG00000003518	2	ME2	blue	0.90836	Dusp3
ENSMUSG00000003526	2	ME2	blue	0.741772	Prodh
ENSMUSG00000003527	6	ME6	red	0.715877	Dgcr14
ENSMUSG00000003528	1	ME1	turquoise	0.768868	Slc25a1
ENSMUSG00000003531	4	ME4	yellow	0.743503	Dgcr6
ENSMUSG00000003534	7	ME7	black	0.847505	Ddr1
ENSMUSG00000003541	4	ME4	yellow	0.646924	Ier3
ENSMUSG00000003545	2	ME2	blue	0.93481	Fosb
ENSMUSG00000003546	1	ME1	turquoise	0.673629	Klc4
ENSMUSG00000003549	2	ME2	blue	0.766442	Ercc1
ENSMUSG00000003559	1	ME1	turquoise	0.956302	As3mt
ENSMUSG00000003573	3	ME3	brown	0.701094	Homer3
ENSMUSG00000003575	2	ME2	blue	0.876734	Crtc1
ENSMUSG00000003581	1	ME1	turquoise	0.650915	Rnf215
ENSMUSG00000003585	2	ME2	blue	0.903767	Sec14l2
ENSMUSG00000003604	2	ME2	blue	0.663636	Aven
ENSMUSG00000003617	2	ME2	blue	0.363637	Cp
ENSMUSG00000003623	2	ME2	blue	0.868875	Crot
ENSMUSG00000003644	1	ME1	turquoise	0.634349	Rps6ka1
ENSMUSG00000003657	1	ME1	turquoise	0.945068	Calb2
ENSMUSG00000003660	12	ME12	tan	0.702713	Snrnp200
ENSMUSG00000003665	8	ME8	pink	0.777639	Has1
ENSMUSG00000003680	9	ME9	magenta	0.660672	Taf6l
ENSMUSG00000003721	1	ME1	turquoise	0.814126	Insig2
ENSMUSG00000003731	5	ME5	green	0.824385	Kpna6
ENSMUSG00000003746	3	ME3	brown	0.914349	Man1a
ENSMUSG00000003752	5	ME5	green	0.51624	Itpkc
ENSMUSG00000003762	1	ME1	turquoise	0.793653	Adck4
ENSMUSG00000003778	1	ME1	turquoise	0.891675	Brd8
ENSMUSG00000003779	3	ME3	brown	0.589681	Kif20a
ENSMUSG00000003808	15	ME15	midnightblue	0.781963	Farsa
ENSMUSG00000003809	9	ME9	magenta	0.412156	Gcdh
ENSMUSG00000003810	4	ME4	yellow	0.840826	Mast2
ENSMUSG00000003812	18	ME18	lightgreen	0.701547	Dnase2a
ENSMUSG00000003813	5	ME5	green	0.745951	Rad23a
ENSMUSG00000003814	1	ME1	turquoise	0.342183	Calr
ENSMUSG00000003824	5	ME5	green	0.646741	Syce2
ENSMUSG00000003847	12	ME12	tan	0.884383	Nfat5
ENSMUSG00000003848	9	ME9	magenta	0.55086	Nob1
ENSMUSG00000003849	10	ME10	purple	0.803286	Nqo1
ENSMUSG00000003863	6	ME6	red	0.960048	Ppfia3
ENSMUSG00000003865	15	ME15	midnightblue	0.801009	Gys1
ENSMUSG00000003868	1	ME1	turquoise	0.622281	Ruvbl2
ENSMUSG00000003872	2	ME2	blue	0.953004	Lin7b
ENSMUSG00000003873	2	ME2	blue	0.838378	Bax
ENSMUSG00000003882	2	ME2	blue	0.570408	Il7r
ENSMUSG00000003923	1	ME1	turquoise	0.791824	Tfam
ENSMUSG00000003929	19	ME19	lightyellow	0.782762	Zfp81
ENSMUSG00000003934	7	ME7	black	0.961435	Efnb3
ENSMUSG00000003948	2	ME2	blue	0.988008	Mmd
ENSMUSG00000003949	2	ME2	blue	0.876437	Hlf
ENSMUSG00000003955	3	ME3	brown	0.688799	Fam162a
ENSMUSG00000003970	1	ME1	turquoise	0.626623	Rpl8
ENSMUSG00000003974	2	ME2	blue	0.934554	Grm3
ENSMUSG00000003992	8	ME8	pink	0.603492	Ssbp2
ENSMUSG00000004031	6	ME6	red	0.915102	Fam5b
ENSMUSG00000004032	18	ME18	lightgreen	0.860017	Gstm5
ENSMUSG00000004035	1	ME1	turquoise	0.816461	Gstm7
ENSMUSG00000004040	1	ME1	turquoise	0.903555	Stat3
ENSMUSG00000004043	1	ME1	turquoise	0.842266	Stat5a
ENSMUSG00000004044	6	ME6	red	0.335448	Ptrf
ENSMUSG00000004054	3	ME3	brown	0.774125	Map3k11
ENSMUSG00000004056	2	ME2	blue	0.930685	Akt2
ENSMUSG00000004069	5	ME5	green	0.814484	Dnaja3
ENSMUSG00000004070	13	ME13	salmon	0.807201	Hmox2
ENSMUSG00000004071	1	ME1	turquoise	0.813169	5730403B10Rik
ENSMUSG00000004085	1	ME1	turquoise	0.580527	B230120H23Rik
ENSMUSG00000004096	13	ME13	salmon	0.867392	Cwc15
ENSMUSG00000004098	5	ME5	green	0.780175	Col5a3
ENSMUSG00000004099	5	ME5	green	0.860859	Dnmt1
ENSMUSG00000004100	11	ME11	greenyellow	0.724391	Ppan
ENSMUSG00000004105	2	ME2	blue	0.484707	Angptl2
ENSMUSG00000004110	19	ME19	lightyellow	0.819735	Cacna1e
ENSMUSG00000004113	5	ME5	green	0.770647	Cacna1b
ENSMUSG00000004127	1	ME1	turquoise	0.531598	Rg9mtd2
ENSMUSG00000004151	2	ME2	blue	0.866113	Etv1
ENSMUSG00000004187	6	ME6	red	0.8925	Kifc2
ENSMUSG00000004207	4	ME4	yellow	0.611919	Psap
ENSMUSG00000004221	1	ME1	turquoise	0.541751	Ikbkg
ENSMUSG00000004231	4	ME4	yellow	0.705992	Pax2
ENSMUSG00000004233	19	ME19	lightyellow	0.846161	Wars2
ENSMUSG00000004263	4	ME4	yellow	0.663875	Atn1
ENSMUSG00000004264	11	ME11	greenyellow	0.87111	Phb2
ENSMUSG00000004266	2	ME2	blue	0.845983	Ptpn6
ENSMUSG00000004267	22	ME22	darkgreen	0.665918	Eno2
ENSMUSG00000004268	18	ME18	lightgreen	0.843526	Emg1
ENSMUSG00000004270	3	ME3	brown	0.399252	Lpcat3
ENSMUSG00000004285	9	ME9	magenta	0.913378	Atp6v1f
ENSMUSG00000004317	1	ME1	turquoise	0.983047	Clcn5
ENSMUSG00000004319	1	ME1	turquoise	0.712848	Clcn3
ENSMUSG00000004341	3	ME3	brown	0.865667	Gpx6
ENSMUSG00000004347	7	ME7	black	0.903024	Pde1c
ENSMUSG00000004356	12	ME12	tan	0.873566	Utp20
ENSMUSG00000004360	7	ME7	black	0.300702	9330159F19Rik
ENSMUSG00000004364	10	ME10	purple	0.84292	Cul3
ENSMUSG00000004366	2	ME2	blue	0.678234	Sst
ENSMUSG00000004383	6	ME6	red	0.96126	Large
ENSMUSG00000004393	5	ME5	green	0.835895	Ddx56
ENSMUSG00000004394	1	ME1	turquoise	0.922975	Tmed4
ENSMUSG00000004415	4	ME4	yellow	0.37945	Emid2
ENSMUSG00000004446	5	ME5	green	0.956059	Bid
ENSMUSG00000004451	6	ME6	red	0.744004	Ralb
ENSMUSG00000004455	3	ME3	brown	0.931079	Ppp1cc
ENSMUSG00000004460	2	ME2	blue	0.628853	Dnajb11
ENSMUSG00000004462	2	ME2	blue	0.371066	Tbccd1
ENSMUSG00000004473	4	ME4	yellow	0.855742	Clec11a
ENSMUSG00000004500	16	ME16	lightcyan	0.699805	Zfp324
ENSMUSG00000004508	1	ME1	turquoise	0.855498	Gab2
ENSMUSG00000004530	1	ME1	turquoise	0.890159	Coro1c
ENSMUSG00000004535	10	ME10	purple	0.907572	Tax1bp1
ENSMUSG00000004540	4	ME4	yellow	0.293839	Psg17
ENSMUSG00000004558	1	ME1	turquoise	0.902412	Ndrg2
ENSMUSG00000004562	1	ME1	turquoise	0.94844	Arhgef40
ENSMUSG00000004565	1	ME1	turquoise	0.76091	Pnpla6
ENSMUSG00000004567	11	ME11	greenyellow	0.816401	Mcoln1
ENSMUSG00000004591	17	ME17	grey60	0.851811	Pkn2
ENSMUSG00000004609	2	ME2	blue	0.873779	Cd33
ENSMUSG00000004610	13	ME13	salmon	0.882578	Etfb
ENSMUSG00000004626	3	ME3	brown	0.788574	Stxbp2
ENSMUSG00000004631	10	ME10	purple	0.815356	Sgce
ENSMUSG00000004633	8	ME8	pink	0.658929	Chn2
ENSMUSG00000004637	5	ME5	green	0.939768	Wwox
ENSMUSG00000004642	5	ME5	green	0.933873	Slbp
ENSMUSG00000004651	2	ME2	blue	0.322514	Tyr
ENSMUSG00000004654	4	ME4	yellow	0.291262	Ghrhr
ENSMUSG00000004655	2	ME2	blue	0.538662	Aqp1
ENSMUSG00000004661	3	ME3	brown	0.846343	Arid3b
ENSMUSG00000004665	2	ME2	blue	0.682975	Cnn2
ENSMUSG00000004667	11	ME11	greenyellow	0.851429	Polr2e
ENSMUSG00000004668	5	ME5	green	0.528753	Abca13
ENSMUSG00000004698	4	ME4	yellow	0.853846	Hdac9
ENSMUSG00000004707	3	ME3	brown	0.708118	Ly9
ENSMUSG00000004730	2	ME2	blue	0.887361	Emr1
ENSMUSG00000004748	4	ME4	yellow	0.869202	Mtfp1
ENSMUSG00000004768	1	ME1	turquoise	0.783472	Rab23
ENSMUSG00000004771	5	ME5	green	0.879292	Rab11a
ENSMUSG00000004788	9	ME9	magenta	0.754269	Eif2b2
ENSMUSG00000004789	2	ME2	blue	0.365675	Dlst
ENSMUSG00000004791	1	ME1	turquoise	0.904548	Pgf
ENSMUSG00000004798	2	ME2	blue	0.898849	Ulk2
ENSMUSG00000004815	1	ME1	turquoise	0.865692	Dgkq
ENSMUSG00000004837	2	ME2	blue	0.764603	Grap
ENSMUSG00000004843	2	ME2	blue	0.671449	Chmp2b
ENSMUSG00000004846	15	ME15	midnightblue	0.842255	Plod3
ENSMUSG00000004849	3	ME3	brown	0.850174	Ap1s1
ENSMUSG00000004864	6	ME6	red	0.680956	Mapk13
ENSMUSG00000004865	2	ME2	blue	0.762926	Srpk1
ENSMUSG00000004880	1	ME1	turquoise	0.592789	Lbr
ENSMUSG00000004885	2	ME2	blue	0.809329	Crabp2
ENSMUSG00000004891	3	ME3	brown	0.289171	Nes
ENSMUSG00000004892	22	ME22	darkgreen	0.868042	Bcan
ENSMUSG00000004894	8	ME8	pink	0.863343	Hapln2
ENSMUSG00000004895	9	ME9	magenta	0.716572	Prcc
ENSMUSG00000004896	25	ME25	orange	0.732976	Rrnad1
ENSMUSG00000004897	9	ME9	magenta	0.677291	Hdgf
ENSMUSG00000004902	5	ME5	green	0.956282	Slc25a18
ENSMUSG00000004929	11	ME11	greenyellow	0.845259	Thop1
ENSMUSG00000004931	15	ME15	midnightblue	0.886907	Apba3
ENSMUSG00000004933	2	ME2	blue	0.761132	Matk
ENSMUSG00000004934	2	ME2	blue	0.820484	Pias4
ENSMUSG00000004936	2	ME2	blue	0.585863	Map2k1
ENSMUSG00000004937	9	ME9	magenta	0.825731	Sgta
ENSMUSG00000004945	13	ME13	salmon	0.757088	5730437N04Rik
ENSMUSG00000004947	22	ME22	darkgreen	0.761429	Dtx2
ENSMUSG00000004948	1	ME1	turquoise	0.516512	Zp3
ENSMUSG00000004951	2	ME2	blue	0.481188	Hspb1
ENSMUSG00000004952	5	ME5	green	0.92158	Rasa4
ENSMUSG00000004961	11	ME11	greenyellow	0.825766	Syt5
ENSMUSG00000004980	7	ME7	black	0.837915	Hnrnpa2b1
ENSMUSG00000004988	1	ME1	turquoise	0.397783	Fxyd4
ENSMUSG00000004994	2	ME2	blue	0.718227	Ccdc130
ENSMUSG00000004996	4	ME4	yellow	0.538058	Mri1
ENSMUSG00000005034	1	ME1	turquoise	0.923344	Prkacb
ENSMUSG00000005043	1	ME1	turquoise	0.928636	Sgsh
ENSMUSG00000005045	5	ME5	green	0.89645	Chd5
ENSMUSG00000005054	13	ME13	salmon	0.707867	Cstb
ENSMUSG00000005057	5	ME5	green	0.864233	Sh2b2
ENSMUSG00000005069	4	ME4	yellow	0.671458	Pex5
ENSMUSG00000005087	1	ME1	turquoise	0.914912	Cd44
ENSMUSG00000005089	2	ME2	blue	0.911033	Slc1a2
ENSMUSG00000005102	1	ME1	turquoise	0.814037	Eif2ak4
ENSMUSG00000005103	5	ME5	green	0.984141	Wdr1
ENSMUSG00000005107	4	ME4	yellow	0.411904	Slc2a9
ENSMUSG00000005124	6	ME6	red	0.921172	Wisp1
ENSMUSG00000005125	7	ME7	black	0.778606	Ndrg1
ENSMUSG00000005131	1	ME1	turquoise	0.52327	4930550C14Rik
ENSMUSG00000005142	22	ME22	darkgreen	0.879319	Man2b1
ENSMUSG00000005148	3	ME3	brown	0.843369	Klf5
ENSMUSG00000005150	9	ME9	magenta	0.735552	Wdr83
ENSMUSG00000005161	13	ME13	salmon	0.812265	Prdx2
ENSMUSG00000005198	1	ME1	turquoise	0.668197	Polr2a
ENSMUSG00000005204	2	ME2	blue	0.89484	Senp3
ENSMUSG00000005220	1	ME1	turquoise	0.790308	Corin
ENSMUSG00000005225	12	ME12	tan	0.809115	Plekha8
ENSMUSG00000005233	2	ME2	blue	0.615965	Spc25
ENSMUSG00000005237	7	ME7	black	0.846525	Dnahc2
ENSMUSG00000005251	25	ME25	orange	0.590706	Ripk4
ENSMUSG00000005262	1	ME1	turquoise	0.816323	Ufd1l
ENSMUSG00000005267	12	ME12	tan	0.871922	Zfp287
ENSMUSG00000005268	1	ME1	turquoise	0.943566	Prlr
ENSMUSG00000005312	1	ME1	turquoise	0.942174	Ubqln1
ENSMUSG00000005320	1	ME1	turquoise	0.529325	Fgfr4
ENSMUSG00000005338	4	ME4	yellow	0.687011	Cadm3
ENSMUSG00000005354	2	ME2	blue	0.758143	Txn2
ENSMUSG00000005357	5	ME5	green	0.897814	Slc1a6
ENSMUSG00000005360	1	ME1	turquoise	0.53043	Slc1a3
ENSMUSG00000005362	23	ME23	darkturquoise	0.753088	Crbn
ENSMUSG00000005364	1	ME1	turquoise	0.859663	Il5ra
ENSMUSG00000005370	1	ME1	turquoise	0.843206	Msh6
ENSMUSG00000005371	10	ME10	purple	0.858894	Fbxo11
ENSMUSG00000005373	2	ME2	blue	0.65482	Mlxipl
ENSMUSG00000005374	4	ME4	yellow	0.516866	Tbl2
ENSMUSG00000005378	11	ME11	greenyellow	0.699224	Wbscr22
ENSMUSG00000005397	16	ME16	lightcyan	0.416755	Nid1
ENSMUSG00000005410	2	ME2	blue	0.902039	Mcm5
ENSMUSG00000005413	2	ME2	blue	0.438716	Hmox1
ENSMUSG00000005417	3	ME3	brown	0.843484	Mprip
ENSMUSG00000005442	2	ME2	blue	0.441026	Cic
ENSMUSG00000005447	1	ME1	turquoise	0.919688	Pafah1b3
ENSMUSG00000005465	3	ME3	brown	0.454328	Il27ra
ENSMUSG00000005469	1	ME1	turquoise	0.89617	Prkaca
ENSMUSG00000005481	11	ME11	greenyellow	0.773477	Ddx39
ENSMUSG00000005483	5	ME5	green	0.620074	Dnajb1
ENSMUSG00000005493	2	ME2	blue	0.387959	Msh4
ENSMUSG00000005501	7	ME7	black	0.830626	Usp40
ENSMUSG00000005505	1	ME1	turquoise	0.511391	Kbtbd4
ENSMUSG00000005506	3	ME3	brown	0.924551	Celf1
ENSMUSG00000005510	18	ME18	lightgreen	0.948283	Ndufs3
ENSMUSG00000005514	1	ME1	turquoise	0.754506	Por
ENSMUSG00000005533	16	ME16	lightcyan	0.879824	Igf1r
ENSMUSG00000005534	12	ME12	tan	0.859751	Insr
ENSMUSG00000005547	3	ME3	brown	0.782924	Cyp2a5
ENSMUSG00000005553	5	ME5	green	0.855274	Atp4a
ENSMUSG00000005566	15	ME15	midnightblue	0.729092	Trim28
ENSMUSG00000005575	11	ME11	greenyellow	0.959581	Ube2m
ENSMUSG00000005580	2	ME2	blue	0.77398	Adcy9
ENSMUSG00000005583	2	ME2	blue	0.914158	Mef2c
ENSMUSG00000005609	7	ME7	black	0.878496	Ctr9
ENSMUSG00000005610	1	ME1	turquoise	0.538701	Eif4g2
ENSMUSG00000005611	2	ME2	blue	0.367337	Mrvi1
ENSMUSG00000005615	1	ME1	turquoise	0.810546	Pcyt1a
ENSMUSG00000005621	20	ME20	royalblue	0.812794	Zfp592
ENSMUSG00000005625	9	ME9	magenta	0.825209	Psmd4
ENSMUSG00000005640	7	ME7	black	0.780038	Insrr
ENSMUSG00000005649	4	ME4	yellow	0.490161	Cabp5
ENSMUSG00000005656	1	ME1	turquoise	0.729767	Snx6
ENSMUSG00000005667	1	ME1	turquoise	0.842209	Mthfd2
ENSMUSG00000005674	2	ME2	blue	0.821198	Tomm40l
ENSMUSG00000005677	3	ME3	brown	0.445346	Nr1i3
ENSMUSG00000005681	1	ME1	turquoise	0.690416	Apoa2
ENSMUSG00000005682	22	ME22	darkgreen	0.853654	Pan2
ENSMUSG00000005683	5	ME5	green	0.383031	Cs
ENSMUSG00000005686	7	ME7	black	0.892615	Ampd3
ENSMUSG00000005687	1	ME1	turquoise	0.638429	Bcas2
ENSMUSG00000005698	3	ME3	brown	0.633944	Ctcf
ENSMUSG00000005699	11	ME11	greenyellow	0.842001	Pard6a
ENSMUSG00000005705	1	ME1	turquoise	0.791718	Agrp
ENSMUSG00000005716	2	ME2	blue	0.834715	Pvalb
ENSMUSG00000005718	1	ME1	turquoise	0.863419	Tfap4
ENSMUSG00000005732	5	ME5	green	0.693299	Ranbp1
ENSMUSG00000005774	1	ME1	turquoise	0.901683	Rfx5
ENSMUSG00000005779	9	ME9	magenta	0.877298	Psmb4
ENSMUSG00000005802	2	ME2	blue	0.851476	Slc30a4
ENSMUSG00000005804	5	ME5	green	0.536225	Pldn
ENSMUSG00000005813	5	ME5	green	0.853039	Metap1
ENSMUSG00000005823	1	ME1	turquoise	0.574204	Gpr108
ENSMUSG00000005846	10	ME10	purple	0.784355	Rsl1d1
ENSMUSG00000005864	4	ME4	yellow	0.351086	Cnga2
ENSMUSG00000005871	6	ME6	red	0.833807	Apc
ENSMUSG00000005873	5	ME5	green	0.790621	Reep5
ENSMUSG00000005881	1	ME1	turquoise	0.870387	Ergic3
ENSMUSG00000005882	1	ME1	turquoise	0.928986	Uqcc
ENSMUSG00000005883	4	ME4	yellow	0.620104	Spo11
ENSMUSG00000005886	19	ME19	lightyellow	0.907269	Ncoa2
ENSMUSG00000005892	1	ME1	turquoise	0.966655	Trh
ENSMUSG00000005893	2	ME2	blue	0.473665	Nr2c2
ENSMUSG00000005897	3	ME3	brown	0.598205	Nr2c1
ENSMUSG00000005899	6	ME6	red	0.833434	Smpd4
ENSMUSG00000005907	1	ME1	turquoise	0.668448	Pex1
ENSMUSG00000005917	6	ME6	red	0.926506	Otx1
ENSMUSG00000005936	1	ME1	turquoise	0.711502	Kctd20
ENSMUSG00000005947	1	ME1	turquoise	0.384753	Itgae
ENSMUSG00000005949	2	ME2	blue	0.410908	Ctns
ENSMUSG00000005950	1	ME1	turquoise	0.755853	P2rx5
ENSMUSG00000005952	5	ME5	green	0.6609	Trpv1
ENSMUSG00000005958	6	ME6	red	0.962095	Ephb3
ENSMUSG00000005968	1	ME1	turquoise	0.892535	Tuft1
ENSMUSG00000005973	7	ME7	black	0.925746	Rcn1
ENSMUSG00000005980	7	ME7	black	0.382366	Dnase1
ENSMUSG00000005982	2	ME2	blue	0.838648	Nat15
ENSMUSG00000005983	4	ME4	yellow	0.495356	1700037C18Rik
ENSMUSG00000005986	4	ME4	yellow	0.802923	Ankrd13d
ENSMUSG00000005994	1	ME1	turquoise	0.506586	Tyrp1
ENSMUSG00000006005	1	ME1	turquoise	0.853001	Tpr
ENSMUSG00000006010	21	ME21	darkred	0.791943	BC003331
ENSMUSG00000006014	6	ME6	red	0.770425	Prg4
ENSMUSG00000006019	3	ME3	brown	0.570524	Dhx34
ENSMUSG00000006021	3	ME3	brown	0.836892	Kptn
ENSMUSG00000006024	2	ME2	blue	0.812019	Napa
ENSMUSG00000006050	18	ME18	lightgreen	0.844545	Sra1
ENSMUSG00000006056	1	ME1	turquoise	0.735981	Calcoco2
ENSMUSG00000006057	11	ME11	greenyellow	0.790796	Atp5g1
ENSMUSG00000006058	2	ME2	blue	0.706344	Snf8
ENSMUSG00000006095	9	ME9	magenta	0.890501	Tbcb
ENSMUSG00000006127	2	ME2	blue	0.504517	Inpp5k
ENSMUSG00000006134	1	ME1	turquoise	0.907975	Crkl
ENSMUSG00000006154	1	ME1	turquoise	0.472505	Eps8l1
ENSMUSG00000006169	1	ME1	turquoise	0.442451	Clint1
ENSMUSG00000006179	6	ME6	red	0.943368	Prss16
ENSMUSG00000006191	1	ME1	turquoise	0.596977	Cdkal1
ENSMUSG00000006204	1	ME1	turquoise	0.685848	5430419D17Rik
ENSMUSG00000006205	2	ME2	blue	0.905419	Htra1
ENSMUSG00000006215	2	ME2	blue	0.949694	Zbtb17
ENSMUSG00000006218	1	ME1	turquoise	0.864812	Fam131c
ENSMUSG00000006219	3	ME3	brown	0.8611	Fblim1
ENSMUSG00000006221	4	ME4	yellow	0.702363	Hspb7
ENSMUSG00000006235	3	ME3	brown	0.870862	Epor
ENSMUSG00000006241	2	ME2	blue	0.323391	Ccdc159
ENSMUSG00000006262	19	ME19	lightyellow	0.776994	Mob1b
ENSMUSG00000006270	1	ME1	turquoise	0.86674	Vax1
ENSMUSG00000006273	5	ME5	green	0.853521	Atp6v1b2
ENSMUSG00000006276	25	ME25	orange	0.795864	Eps15l1
ENSMUSG00000006281	5	ME5	green	0.693868	Tep1
ENSMUSG00000006288	2	ME2	blue	0.73501	Ttc5
ENSMUSG00000006289	24	ME24	darkgrey	0.845306	Osgep
ENSMUSG00000006299	1	ME1	turquoise	0.639027	Aamp
ENSMUSG00000006301	7	ME7	black	0.744365	Tmbim1
ENSMUSG00000006304	2	ME2	blue	0.912579	Arpc2
ENSMUSG00000006310	2	ME2	blue	0.324926	Zbtb32
ENSMUSG00000006313	2	ME2	blue	0.3537	Upk1a
ENSMUSG00000006315	9	ME9	magenta	0.832499	Tmem147
ENSMUSG00000006333	13	ME13	salmon	0.899322	Rps9
ENSMUSG00000006335	9	ME9	magenta	0.637998	Tfpt
ENSMUSG00000006342	5	ME5	green	0.865192	Susd2
ENSMUSG00000006344	2	ME2	blue	0.496548	Ggt5
ENSMUSG00000006345	3	ME3	brown	0.461764	Ggt1
ENSMUSG00000006356	2	ME2	blue	0.895235	Crip2
ENSMUSG00000006360	2	ME2	blue	0.313763	Crip1
ENSMUSG00000006362	6	ME6	red	0.867659	Cbfa2t3
ENSMUSG00000006369	4	ME4	yellow	0.452243	Fbln1
ENSMUSG00000006373	1	ME1	turquoise	0.942493	Pgrmc1
ENSMUSG00000006378	4	ME4	yellow	0.795735	Gcat
ENSMUSG00000006386	2	ME2	blue	0.710908	Tek
ENSMUSG00000006389	6	ME6	red	0.853987	Mpl
ENSMUSG00000006390	3	ME3	brown	0.784364	Elovl1
ENSMUSG00000006392	2	ME2	blue	0.829336	Med8
ENSMUSG00000006395	1	ME1	turquoise	0.829656	Hyi
ENSMUSG00000006398	3	ME3	brown	0.656188	Cdc20
ENSMUSG00000006403	8	ME8	pink	0.866373	Adamts4
ENSMUSG00000006411	4	ME4	yellow	0.599736	Pvrl4
ENSMUSG00000006412	9	ME9	magenta	0.803705	Pfdn2
ENSMUSG00000006418	14	ME14	cyan	0.761971	Rnf114
ENSMUSG00000006423	21	ME21	darkred	0.860197	C330007P06Rik
ENSMUSG00000006435	2	ME2	blue	0.981561	Neurl1a
ENSMUSG00000006442	3	ME3	brown	0.795526	Srm
ENSMUSG00000006445	2	ME2	blue	0.615951	Epha2
ENSMUSG00000006457	4	ME4	yellow	0.551834	Actn3
ENSMUSG00000006463	6	ME6	red	0.81274	Zdhhc24
ENSMUSG00000006464	15	ME15	midnightblue	0.667767	Bbs1
ENSMUSG00000006469	8	ME8	pink	0.536818	Slc34a3
ENSMUSG00000006471	2	ME2	blue	0.677109	Ndor1
ENSMUSG00000006476	6	ME6	red	0.934955	Nelf
ENSMUSG00000006494	4	ME4	yellow	0.94011	Pdk1
ENSMUSG00000006517	11	ME11	greenyellow	0.744758	Mvd
ENSMUSG00000006519	18	ME18	lightgreen	0.768465	Cyba
ENSMUSG00000006522	1	ME1	turquoise	0.981948	Itih3
ENSMUSG00000006526	5	ME5	green	0.683798	Tmem110
ENSMUSG00000006527	1	ME1	turquoise	0.785552	Sfmbt1
ENSMUSG00000006538	3	ME3	brown	0.30493	Ihh
ENSMUSG00000006542	1	ME1	turquoise	0.40532	Prkag3
ENSMUSG00000006546	6	ME6	red	0.783607	Cryba2
ENSMUSG00000006567	1	ME1	turquoise	0.921666	Atp7b
ENSMUSG00000006574	2	ME2	blue	0.416809	Slc4a1
ENSMUSG00000006575	11	ME11	greenyellow	0.926944	Rundc3a
ENSMUSG00000006576	22	ME22	darkgreen	0.866436	Slc4a3
ENSMUSG00000006585	4	ME4	yellow	0.682551	Cdt1
ENSMUSG00000006586	3	ME3	brown	0.774517	Runx1t1
ENSMUSG00000006587	3	ME3	brown	0.893649	Snai3
ENSMUSG00000006589	11	ME11	greenyellow	0.893664	Aprt
ENSMUSG00000006599	2	ME2	blue	0.811829	Gtf2h1
ENSMUSG00000006611	2	ME2	blue	0.537648	Hfe
ENSMUSG00000006638	2	ME2	blue	0.292494	Abhd1
ENSMUSG00000006641	1	ME1	turquoise	0.869844	Slc5a6
ENSMUSG00000006642	6	ME6	red	0.41979	Tcf23
ENSMUSG00000006649	2	ME2	blue	0.911771	Nphs1
ENSMUSG00000006651	22	ME22	darkgreen	0.742454	Aplp1
ENSMUSG00000006673	3	ME3	brown	0.815498	Qrich1
ENSMUSG00000006675	5	ME5	green	0.672281	P4htm
ENSMUSG00000006678	17	ME17	grey60	0.796377	Pola1
ENSMUSG00000006699	9	ME9	magenta	0.635598	Cdc42
ENSMUSG00000006705	3	ME3	brown	0.848391	Pknox1
ENSMUSG00000006711	20	ME20	royalblue	0.64641	D130043K22Rik
ENSMUSG00000006715	3	ME3	brown	0.824388	Gmnn
ENSMUSG00000006717	2	ME2	blue	0.597062	Acot13
ENSMUSG00000006720	1	ME1	turquoise	0.640488	Zfp184
ENSMUSG00000006724	3	ME3	brown	0.727873	Cyp27b1
ENSMUSG00000006728	24	ME24	darkgrey	0.909676	Cdk4
ENSMUSG00000006731	6	ME6	red	0.842804	B4galnt1
ENSMUSG00000006732	1	ME1	turquoise	0.768822	Mettl1
ENSMUSG00000006736	18	ME18	lightgreen	0.903227	Tspan31
ENSMUSG00000006740	10	ME10	purple	0.906699	Kif5b
ENSMUSG00000006764	2	ME2	blue	0.704134	Tph2
ENSMUSG00000006777	1	ME1	turquoise	0.42547	Krt23
ENSMUSG00000006782	8	ME8	pink	0.876092	Cnp
ENSMUSG00000006784	1	ME1	turquoise	0.761676	Ttc25
ENSMUSG00000006800	4	ME4	yellow	0.850609	Sulf2
ENSMUSG00000006818	10	ME10	purple	0.807121	Sod2
ENSMUSG00000006850	2	ME2	blue	0.336021	Tmco6
ENSMUSG00000006906	13	ME13	salmon	0.788425	Stambp
ENSMUSG00000006920	5	ME5	green	0.505931	Ezh1
ENSMUSG00000006930	1	ME1	turquoise	0.910203	Hap1
ENSMUSG00000006931	1	ME1	turquoise	0.943635	Leprel4
ENSMUSG00000006932	1	ME1	turquoise	0.646336	Ctnnb1
ENSMUSG00000006941	4	ME4	yellow	0.701171	Eif1b
ENSMUSG00000006958	6	ME6	red	0.907915	Chrd
ENSMUSG00000006998	1	ME1	turquoise	0.605577	Psmd2
ENSMUSG00000007021	1	ME1	turquoise	0.752583	Syngr3
ENSMUSG00000007029	15	ME15	midnightblue	0.898779	Vars
ENSMUSG00000007030	3	ME3	brown	0.816117	D17H6S56E-3
ENSMUSG00000007033	4	ME4	yellow	0.544448	Hspa1l
ENSMUSG00000007034	6	ME6	red	0.771943	Slc44a4
ENSMUSG00000007036	11	ME11	greenyellow	0.789426	Abhd16a
ENSMUSG00000007038	4	ME4	yellow	0.874169	Neu1
ENSMUSG00000007039	2	ME2	blue	0.550407	Ddah2
ENSMUSG00000007041	2	ME2	blue	0.76298	Clic1
ENSMUSG00000007050	2	ME2	blue	0.59902	Lsm2
ENSMUSG00000007080	6	ME6	red	0.446582	Pole
ENSMUSG00000007097	5	ME5	green	0.678266	Atp1a2
ENSMUSG00000007122	8	ME8	pink	0.730584	Casq1
ENSMUSG00000007207	6	ME6	red	0.965706	Stx1a
ENSMUSG00000007209	2	ME2	blue	0.545908	Ceacam9
ENSMUSG00000007216	24	ME24	darkgrey	0.725109	Zfp775
ENSMUSG00000007279	5	ME5	green	0.577936	Scube2
ENSMUSG00000007338	9	ME9	magenta	0.699713	Mrpl49
ENSMUSG00000007379	2	ME2	blue	0.317603	Dennd2c
ENSMUSG00000007411	2	ME2	blue	0.914289	Mark3
ENSMUSG00000007415	2	ME2	blue	0.616627	Gatad1
ENSMUSG00000007440	4	ME4	yellow	0.87105	Pcdha9 / Pcdhac2 / Pcdhac1 / Pcdha5 / Pcdha4 / Pcdha2 / Pcdha12 / Pcdha11 / Pcdha10 / Pcdha1
ENSMUSG00000007457	4	ME4	yellow	0.396637	2310003L06Rik
ENSMUSG00000007458	1	ME1	turquoise	0.886113	M6pr
ENSMUSG00000007476	1	ME1	turquoise	0.92224	Lrrc8a
ENSMUSG00000007564	9	ME9	magenta	0.783184	Ppp2r1a
ENSMUSG00000007570	24	ME24	darkgrey	0.864176	Fance
ENSMUSG00000007589	2	ME2	blue	0.536064	Tinf2
ENSMUSG00000007594	4	ME4	yellow	0.937895	Hapln4
ENSMUSG00000007603	15	ME15	midnightblue	0.897683	Dus3l
ENSMUSG00000007610	11	ME11	greenyellow	0.758136	Gtpbp3
ENSMUSG00000007613	3	ME3	brown	0.662359	Tgfbr1
ENSMUSG00000007617	2	ME2	blue	0.947949	Homer1
ENSMUSG00000007646	5	ME5	green	0.887025	Rad51c
ENSMUSG00000007655	2	ME2	blue	0.546104	Cav1
ENSMUSG00000007656	2	ME2	blue	0.919452	Arpp19
ENSMUSG00000007659	9	ME9	magenta	0.800165	Bcl2l1
ENSMUSG00000007670	22	ME22	darkgreen	0.886674	Khsrp
ENSMUSG00000007682	2	ME2	blue	0.96926	Dio2
ENSMUSG00000007721	6	ME6	red	0.851824	Ccdc124
ENSMUSG00000007739	1	ME1	turquoise	0.934084	Cct4
ENSMUSG00000007777	13	ME13	salmon	0.824691	0610009B22Rik
ENSMUSG00000007783	22	ME22	darkgreen	0.895431	Cpt1c
ENSMUSG00000007805	4	ME4	yellow	0.832966	Twist2
ENSMUSG00000007812	1	ME1	turquoise	0.802672	Zfp655
ENSMUSG00000007815	13	ME13	salmon	0.766877	Rhoa
ENSMUSG00000007817	20	ME20	royalblue	0.832498	Zmiz1
ENSMUSG00000007827	1	ME1	turquoise	0.770807	Ankrd26
ENSMUSG00000007833	2	ME2	blue	0.576644	Aldh16a1
ENSMUSG00000007836	13	ME13	salmon	0.774708	Hnrnpa0
ENSMUSG00000007837	2	ME2	blue	0.808854	Prrg2
ENSMUSG00000007850	7	ME7	black	0.865578	Hnrnph1
ENSMUSG00000007867	13	ME13	salmon	0.723066	1700019E19Rik
ENSMUSG00000007872	3	ME3	brown	0.808733	Id3
ENSMUSG00000007877	6	ME6	red	0.91963	Tcap
ENSMUSG00000007880	25	ME25	orange	0.861625	Arid1a
ENSMUSG00000007888	6	ME6	red	0.35571	Crlf1
ENSMUSG00000007891	14	ME14	cyan	0.824169	Ctsd
ENSMUSG00000007892	18	ME18	lightgreen	0.924745	Rplp1
ENSMUSG00000007908	7	ME7	black	0.820182	Hmgcll1
ENSMUSG00000007944	6	ME6	red	0.944837	Ttc9b
ENSMUSG00000007950	11	ME11	greenyellow	0.944518	Abhd8
ENSMUSG00000007987	5	ME5	green	0.828063	Rabl5
ENSMUSG00000007989	16	ME16	lightcyan	0.946373	Fzd3
ENSMUSG00000008028	3	ME3	brown	0.677206	1700008O03Rik
ENSMUSG00000008035	1	ME1	turquoise	0.862896	Mid1ip1
ENSMUSG00000008036	9	ME9	magenta	0.898355	Ap2s1
ENSMUSG00000008090	2	ME2	blue	0.836158	Fgfrl1
ENSMUSG00000008129	4	ME4	yellow	0.71582	4930432K21Rik
ENSMUSG00000008136	6	ME6	red	0.979331	Fhl2
ENSMUSG00000008140	11	ME11	greenyellow	0.815892	2310044H10Rik
ENSMUSG00000008153	5	ME5	green	0.885246	Clstn3
ENSMUSG00000008167	4	ME4	yellow	0.654749	Fbxw9
ENSMUSG00000008200	7	ME7	black	0.61196	Fnbp4
ENSMUSG00000008206	5	ME5	green	0.895322	Lass4
ENSMUSG00000008226	3	ME3	brown	0.724618	Scrn3
ENSMUSG00000008301	1	ME1	turquoise	0.67178	Phax
ENSMUSG00000008305	3	ME3	brown	0.955612	Tle1
ENSMUSG00000008318	5	ME5	green	0.871507	Relt
ENSMUSG00000008348	1	ME1	turquoise	0.794537	Ubc
ENSMUSG00000008373	5	ME5	green	0.471807	Prpf31
ENSMUSG00000008384	2	ME2	blue	0.967073	Sertad1
ENSMUSG00000008393	8	ME8	pink	0.954975	Carhsp1
ENSMUSG00000008398	4	ME4	yellow	0.507829	Elk3
ENSMUSG00000008429	2	ME2	blue	0.833705	Herpud2
ENSMUSG00000008435	5	ME5	green	0.681937	Rdh13
ENSMUSG00000008438	1	ME1	turquoise	0.705031	Adam21
ENSMUSG00000008450	5	ME5	green	0.765388	Nutf2
ENSMUSG00000008475	2	ME2	blue	0.514225	Arpc5
ENSMUSG00000008489	5	ME5	green	0.863095	Elavl2
ENSMUSG00000008496	5	ME5	green	0.777028	Pou2f2
ENSMUSG00000008540	7	ME7	black	0.788847	Mgst1
ENSMUSG00000008575	6	ME6	red	0.890969	Nfib
ENSMUSG00000008590	1	ME1	turquoise	0.706836	Htr3b
ENSMUSG00000008601	1	ME1	turquoise	0.384441	Rab25
ENSMUSG00000008604	2	ME2	blue	0.964965	Ubqln4
ENSMUSG00000008658	2	ME2	blue	0.932669	Rbfox1
ENSMUSG00000008668	14	ME14	cyan	0.88239	Rps18
ENSMUSG00000008682	1	ME1	turquoise	0.773847	Rpl10
ENSMUSG00000008683	1	ME1	turquoise	0.945148	Rps15a
ENSMUSG00000008686	10	ME10	purple	0.886685	Zfp955a
ENSMUSG00000008690	9	ME9	magenta	0.871708	Ncaph2
ENSMUSG00000008730	12	ME12	tan	0.794243	Hipk1
ENSMUSG00000008734	1	ME1	turquoise	0.833268	Gprc5b
ENSMUSG00000008763	2	ME2	blue	0.668775	Man1a2
ENSMUSG00000008822	6	ME6	red	0.746643	Acyp1
ENSMUSG00000008845	2	ME2	blue	0.655228	Cd163
ENSMUSG00000008855	22	ME22	darkgreen	0.792963	Hdac5
ENSMUSG00000008859	23	ME23	darkturquoise	0.761094	Rala
ENSMUSG00000008892	1	ME1	turquoise	0.884617	Vdac3
ENSMUSG00000008932	5	ME5	green	0.445288	Slc1a7
ENSMUSG00000008958	24	ME24	darkgrey	0.694713	Vps72
ENSMUSG00000008976	17	ME17	grey60	0.874714	Gabpa
ENSMUSG00000008999	2	ME2	blue	0.503251	Bmp7
ENSMUSG00000009013	2	ME2	blue	0.896823	Dynll1
ENSMUSG00000009030	2	ME2	blue	0.586399	Pdcl
ENSMUSG00000009035	2	ME2	blue	0.394551	Tmem184b
ENSMUSG00000009070	1	ME1	turquoise	0.791721	Rtdr1
ENSMUSG00000009073	2	ME2	blue	0.895978	Nf2
ENSMUSG00000009075	1	ME1	turquoise	0.880216	Cabp7
ENSMUSG00000009076	11	ME11	greenyellow	0.706585	Zmat5
ENSMUSG00000009079	8	ME8	pink	0.749772	Ewsr1
ENSMUSG00000009090	5	ME5	green	0.794398	Ap1b1
ENSMUSG00000009092	2	ME2	blue	0.360905	Derl3
ENSMUSG00000009097	3	ME3	brown	0.359975	Tbx1
ENSMUSG00000009108	1	ME1	turquoise	0.459963	Gnat2
ENSMUSG00000009112	4	ME4	yellow	0.698136	Bcl2l13
ENSMUSG00000009114	1	ME1	turquoise	0.766277	2610028H24Rik
ENSMUSG00000009185	3	ME3	brown	0.3645	Ccl8
ENSMUSG00000009207	23	ME23	darkturquoise	0.945555	Lnp
ENSMUSG00000009210	1	ME1	turquoise	0.799422	2310007L24Rik
ENSMUSG00000009214	1	ME1	turquoise	0.511206	Tmem8c
ENSMUSG00000009216	6	ME6	red	0.813662	Fam163b
ENSMUSG00000009246	1	ME1	turquoise	0.365663	Trpm5
ENSMUSG00000009248	9	ME9	magenta	0.527118	Ascl2
ENSMUSG00000009281	1	ME1	turquoise	0.903235	Rarres2
ENSMUSG00000009291	3	ME3	brown	0.827013	Pttg1ip
ENSMUSG00000009293	3	ME3	brown	0.857086	Ube2g2
ENSMUSG00000009350	1	ME1	turquoise	0.504483	Mpo
ENSMUSG00000009356	1	ME1	turquoise	0.845083	Lpo
ENSMUSG00000009376	4	ME4	yellow	0.877596	Met
ENSMUSG00000009378	2	ME2	blue	0.438713	Slc16a12
ENSMUSG00000009394	4	ME4	yellow	0.819353	Syn2
ENSMUSG00000009406	2	ME2	blue	0.883057	Elk1
ENSMUSG00000009418	20	ME20	royalblue	0.83598	Nav1
ENSMUSG00000009470	1	ME1	turquoise	0.509235	Tnpo1
ENSMUSG00000009471	6	ME6	red	0.68136	Myod1
ENSMUSG00000009487	5	ME5	green	0.508619	Otog
ENSMUSG00000009535	1	ME1	turquoise	0.864964	Rnmt
ENSMUSG00000009549	13	ME13	salmon	0.841304	Srp14
ENSMUSG00000009551	5	ME5	green	0.878604	6330409D20Rik
ENSMUSG00000009555	11	ME11	greenyellow	0.860334	Cdk9
ENSMUSG00000009563	2	ME2	blue	0.757121	Tor2a
ENSMUSG00000009566	15	ME15	midnightblue	0.751806	Fpgs
ENSMUSG00000009569	2	ME2	blue	0.857918	Mkl2
ENSMUSG00000009575	1	ME1	turquoise	0.921447	Cbx5
ENSMUSG00000009585	3	ME3	brown	0.357497	Apobec3
ENSMUSG00000009596	2	ME2	blue	0.382026	Taf7l
ENSMUSG00000009621	5	ME5	green	0.648746	Vav2
ENSMUSG00000009630	11	ME11	greenyellow	0.751183	Ppp2cb
ENSMUSG00000009633	5	ME5	green	0.526303	G0s2
ENSMUSG00000009640	1	ME1	turquoise	0.386913	Dmap1
ENSMUSG00000009647	2	ME2	blue	0.904286	Ccdc109a
ENSMUSG00000009681	3	ME3	brown	0.878767	Bcr
ENSMUSG00000009687	6	ME6	red	0.88541	Fxyd5
ENSMUSG00000009731	3	ME3	brown	0.700252	Kcnd1
ENSMUSG00000009733	5	ME5	green	0.924794	Tfcp2
ENSMUSG00000009734	4	ME4	yellow	0.572235	Pou6f2
ENSMUSG00000009739	6	ME6	red	0.960759	Pou6f1
ENSMUSG00000009741	22	ME22	darkgreen	0.884457	Ubp1
ENSMUSG00000009772	1	ME1	turquoise	0.793572	Nuak2
ENSMUSG00000009828	16	ME16	lightcyan	0.628937	Ick
ENSMUSG00000009863	9	ME9	magenta	0.868134	Sdhb
ENSMUSG00000009876	2	ME2	blue	0.800996	Cox4i2
ENSMUSG00000009894	5	ME5	green	0.967659	Snap47
ENSMUSG00000009905	2	ME2	blue	0.442659	Kdsr
ENSMUSG00000009907	10	ME10	purple	0.894898	Vps4b
ENSMUSG00000009927	13	ME13	salmon	0.85654	Rps25
ENSMUSG00000009941	1	ME1	turquoise	0.340469	Nxf2
ENSMUSG00000009995	1	ME1	turquoise	0.591955	Taz
ENSMUSG00000010021	7	ME7	black	0.82063	Kif19a
ENSMUSG00000010025	1	ME1	turquoise	0.799149	Aldh3a2
ENSMUSG00000010044	1	ME1	turquoise	0.511998	Zmynd10
ENSMUSG00000010045	14	ME14	cyan	0.618717	Tmem115
ENSMUSG00000010047	1	ME1	turquoise	0.78349	Hyal2
ENSMUSG00000010048	2	ME2	blue	0.749739	Ifrd2
ENSMUSG00000010051	1	ME1	turquoise	0.433892	Hyal1
ENSMUSG00000010054	6	ME6	red	0.842871	Tusc2
ENSMUSG00000010057	9	ME9	magenta	0.791189	Nprl2
ENSMUSG00000010064	2	ME2	blue	0.723077	Slc38a3
ENSMUSG00000010066	7	ME7	black	0.94482	Cacna2d2
ENSMUSG00000010067	24	ME24	darkgrey	0.621783	Rassf1
ENSMUSG00000010080	1	ME1	turquoise	0.775605	Epn3
ENSMUSG00000010086	2	ME2	blue	0.896361	Rnf112
ENSMUSG00000010095	9	ME9	magenta	0.833623	Slc3a2
ENSMUSG00000010097	1	ME1	turquoise	0.558933	Nxf1
ENSMUSG00000010110	22	ME22	darkgreen	0.707152	Stx5a
ENSMUSG00000010122	6	ME6	red	0.74312	Slc47a1
ENSMUSG00000010136	1	ME1	turquoise	0.790137	1700027A23Rik
ENSMUSG00000010142	2	ME2	blue	0.725889	Tnfrsf13b
ENSMUSG00000010154	1	ME1	turquoise	0.910786	Spire2
ENSMUSG00000010175	1	ME1	turquoise	0.852139	Prox1
ENSMUSG00000010277	17	ME17	grey60	0.509341	2610507B11Rik
ENSMUSG00000010290	1	ME1	turquoise	0.945842	AI597479
ENSMUSG00000010307	2	ME2	blue	0.803273	Tmem86a
ENSMUSG00000010311	1	ME1	turquoise	0.798745	Optc
ENSMUSG00000010342	1	ME1	turquoise	0.591346	Tex14
ENSMUSG00000010358	2	ME2	blue	0.617858	Ifi35
ENSMUSG00000010362	1	ME1	turquoise	0.44286	Rdm1
ENSMUSG00000010376	9	ME9	magenta	0.900119	Nedd8
ENSMUSG00000010392	1	ME1	turquoise	0.879325	Gosr1
ENSMUSG00000010406	13	ME13	salmon	0.830284	Mrpl52
ENSMUSG00000010453	1	ME1	turquoise	0.922847	4632411B12Rik
ENSMUSG00000010461	4	ME4	yellow	0.777434	Eya4
ENSMUSG00000010476	1	ME1	turquoise	0.970219	Ebf3
ENSMUSG00000010492	1	ME1	turquoise	0.725465	Gm16119
ENSMUSG00000010505	7	ME7	black	0.870894	Myt1
ENSMUSG00000010517	1	ME1	turquoise	0.959134	Faf1
ENSMUSG00000010529	1	ME1	turquoise	0.339681	Gm266
ENSMUSG00000010538	2	ME2	blue	0.505484	1700021C14Rik
ENSMUSG00000010554	1	ME1	turquoise	0.961589	Mettl16
ENSMUSG00000010592	3	ME3	brown	0.923727	Dazl
ENSMUSG00000010601	4	ME4	yellow	0.753982	Apol7a
ENSMUSG00000010607	9	ME9	magenta	0.823422	Pigyl
ENSMUSG00000010608	17	ME17	grey60	0.715693	Rbm25
ENSMUSG00000010609	5	ME5	green	0.841578	Psen2
ENSMUSG00000010660	11	ME11	greenyellow	0.815712	Plcd1
ENSMUSG00000010663	1	ME1	turquoise	0.566479	Fads1
ENSMUSG00000010721	1	ME1	turquoise	0.704546	Lmbr1
ENSMUSG00000010751	1	ME1	turquoise	0.463941	Tnfrsf22
ENSMUSG00000010755	4	ME4	yellow	0.854699	Cars
ENSMUSG00000010796	1	ME1	turquoise	0.361191	Asz1
ENSMUSG00000010797	3	ME3	brown	0.873713	Wnt2
ENSMUSG00000010803	4	ME4	yellow	0.732367	Gabra1
ENSMUSG00000010825	4	ME4	yellow	0.555122	Grid2ip
ENSMUSG00000010911	2	ME2	blue	0.417185	Apip
ENSMUSG00000010914	2	ME2	blue	0.417696	Pdhx
ENSMUSG00000010936	1	ME1	turquoise	0.575269	Vac14
ENSMUSG00000011008	1	ME1	turquoise	0.484225	Mcoln2
ENSMUSG00000011052	3	ME3	brown	0.351068	1700049J03Rik
ENSMUSG00000011096	11	ME11	greenyellow	0.917502	Akt1s1
ENSMUSG00000011114	11	ME11	greenyellow	0.779094	Tbrg1
ENSMUSG00000011148	1	ME1	turquoise	0.690324	Adssl1
ENSMUSG00000011154	1	ME1	turquoise	0.831685	1700026D08Rik
ENSMUSG00000011158	3	ME3	brown	0.671932	Brf1
ENSMUSG00000011171	1	ME1	turquoise	0.856218	Vipr2
ENSMUSG00000011179	1	ME1	turquoise	0.853906	Odc1
ENSMUSG00000011254	3	ME3	brown	0.676632	Thg1l
ENSMUSG00000011256	4	ME4	yellow	0.66401	Adam19
ENSMUSG00000011257	11	ME11	greenyellow	0.710562	Pabpc4
ENSMUSG00000011263	2	ME2	blue	0.370052	Exoc3l2
ENSMUSG00000011267	6	ME6	red	0.852099	Zfp296
ENSMUSG00000011305	1	ME1	turquoise	0.894453	Plin5
ENSMUSG00000011306	9	ME9	magenta	0.599574	Sugp1
ENSMUSG00000011382	10	ME10	purple	0.845435	Dhdh
ENSMUSG00000011427	1	ME1	turquoise	0.496908	Zfp790
ENSMUSG00000011486	1	ME1	turquoise	0.343068	Slc25a41
ENSMUSG00000011589	15	ME15	midnightblue	0.862813	Fsd1
ENSMUSG00000011658	1	ME1	turquoise	0.825838	Fuz
ENSMUSG00000011751	22	ME22	darkgreen	0.89465	Spnb4
ENSMUSG00000011752	9	ME9	magenta	0.771981	Pgam1
ENSMUSG00000011831	4	ME4	yellow	0.734576	Evi5
ENSMUSG00000011832	1	ME1	turquoise	0.731054	Evi5l
ENSMUSG00000011837	9	ME9	magenta	0.794153	Snapc2
ENSMUSG00000011877	2	ME2	blue	0.942146	Git1
ENSMUSG00000011884	8	ME8	pink	0.870281	Gltp
ENSMUSG00000011960	1	ME1	turquoise	0.655339	Ccnt1
ENSMUSG00000012017	1	ME1	turquoise	0.785162	Scarf2
ENSMUSG00000012076	3	ME3	brown	0.716654	Brms1l
ENSMUSG00000012114	6	ME6	red	0.770656	Med15
ENSMUSG00000012117	5	ME5	green	0.794733	Dhdds
ENSMUSG00000012123	2	ME2	blue	0.820271	Aim1l
ENSMUSG00000012126	2	ME2	blue	0.376196	Ubxn11
ENSMUSG00000012187	1	ME1	turquoise	0.762498	Mogat1
ENSMUSG00000012211	1	ME1	turquoise	0.33947	Tex22
ENSMUSG00000012296	22	ME22	darkgreen	0.859007	Tjap1
ENSMUSG00000012350	4	ME4	yellow	0.3201	Ehf
ENSMUSG00000012396	1	ME1	turquoise	0.67752	Nanog
ENSMUSG00000012405	13	ME13	salmon	0.831726	Rpl15
ENSMUSG00000012422	3	ME3	brown	0.793055	Tmem167
ENSMUSG00000012428	4	ME4	yellow	0.393815	Steap4
ENSMUSG00000012429	21	ME21	darkred	0.717492	2810021B07Rik
ENSMUSG00000012443	3	ME3	brown	0.561539	Kif11
ENSMUSG00000012483	3	ME3	brown	0.623716	Rpa3
ENSMUSG00000012535	20	ME20	royalblue	0.705299	Tnpo3
ENSMUSG00000012609	5	ME5	green	0.784125	Ttll5
ENSMUSG00000012640	1	ME1	turquoise	0.860869	Zfp715
ENSMUSG00000012705	3	ME3	brown	0.646563	Retn
ENSMUSG00000012819	1	ME1	turquoise	0.811245	Cdh23
ENSMUSG00000012848	14	ME14	cyan	0.882318	Rps5
ENSMUSG00000012889	1	ME1	turquoise	0.709887	Podnl1
ENSMUSG00000013033	2	ME2	blue	0.953481	Lphn1
ENSMUSG00000013076	1	ME1	turquoise	0.957326	Amotl1
ENSMUSG00000013089	2	ME2	blue	0.92054	Etv5
ENSMUSG00000013150	5	ME5	green	0.922251	Gfod2
ENSMUSG00000013155	9	ME9	magenta	0.813014	E130303B06Rik
ENSMUSG00000013160	11	ME11	greenyellow	0.880323	Atp6v0d1
ENSMUSG00000013236	4	ME4	yellow	0.701674	Ptprs
ENSMUSG00000013275	3	ME3	brown	0.857521	Slc41a1
ENSMUSG00000013353	2	ME2	blue	0.325433	4931406B18Rik
ENSMUSG00000013367	15	ME15	midnightblue	0.808223	Iglon5
ENSMUSG00000013419	6	ME6	red	0.94429	Zfp651
ENSMUSG00000013465	5	ME5	green	0.954691	Cobra1
ENSMUSG00000013483	4	ME4	yellow	0.552893	Card14
ENSMUSG00000013495	9	ME9	magenta	0.502454	Tmem175
ENSMUSG00000013523	8	ME8	pink	0.85733	Bcas1
ENSMUSG00000013539	4	ME4	yellow	0.882357	D16H22S680E
ENSMUSG00000013584	6	ME6	red	0.752366	Aldh1a2
ENSMUSG00000013593	14	ME14	cyan	0.90983	Ndufs2
ENSMUSG00000013611	1	ME1	turquoise	0.451956	Snx31
ENSMUSG00000013622	1	ME1	turquoise	0.541477	0610007C21Rik
ENSMUSG00000013629	15	ME15	midnightblue	0.787541	Cad
ENSMUSG00000013646	4	ME4	yellow	0.718795	Sh3bp5l
ENSMUSG00000013662	1	ME1	turquoise	0.775145	Atad1
ENSMUSG00000013663	2	ME2	blue	0.741734	Pten
ENSMUSG00000013698	1	ME1	turquoise	0.854658	Pea15a
ENSMUSG00000013701	2	ME2	blue	0.47292	Timm23
ENSMUSG00000013707	2	ME2	blue	0.860097	Tnfaip8l2
ENSMUSG00000013736	21	ME21	darkred	0.829804	Trnt1
ENSMUSG00000013766	2	ME2	blue	0.841233	Ly6g6e
ENSMUSG00000013787	22	ME22	darkgreen	0.866097	Ehmt2
ENSMUSG00000013822	9	ME9	magenta	0.802601	Elof1
ENSMUSG00000013833	2	ME2	blue	0.777229	Med16
ENSMUSG00000013846	4	ME4	yellow	0.72798	St3gal1
ENSMUSG00000013858	11	ME11	greenyellow	0.830779	ORF61
ENSMUSG00000013878	1	ME1	turquoise	0.669234	Rnf170
ENSMUSG00000013921	4	ME4	yellow	0.77009	Clip3
ENSMUSG00000013936	2	ME2	blue	0.641785	Myl2
ENSMUSG00000013973	3	ME3	brown	0.328343	Dedd
ENSMUSG00000013974	3	ME3	brown	0.749682	1810033B17Rik
ENSMUSG00000014030	1	ME1	turquoise	0.479505	Pax5
ENSMUSG00000014039	2	ME2	blue	0.587185	Prdm15
ENSMUSG00000014074	1	ME1	turquoise	0.633008	Rnf168
ENSMUSG00000014075	8	ME8	pink	0.475449	Tctex1d2
ENSMUSG00000014077	5	ME5	green	0.973876	1500003O03Rik
ENSMUSG00000014158	3	ME3	brown	0.496821	Trpv4
ENSMUSG00000014164	2	ME2	blue	0.841476	Klhl3
ENSMUSG00000014177	10	ME10	purple	0.800727	Fam18b
ENSMUSG00000014195	8	ME8	pink	0.822899	Dnajc7
ENSMUSG00000014198	1	ME1	turquoise	0.456947	Zfp385c
ENSMUSG00000014226	1	ME1	turquoise	0.902871	Cacybp
ENSMUSG00000014243	18	ME18	lightgreen	0.815333	Zswim7
ENSMUSG00000014245	1	ME1	turquoise	0.591068	Pigl
ENSMUSG00000014294	14	ME14	cyan	0.875762	Ndufa2
ENSMUSG00000014301	13	ME13	salmon	0.797247	Pam16
ENSMUSG00000014303	5	ME5	green	0.795203	Glis2
ENSMUSG00000014313	18	ME18	lightgreen	0.894083	Cox6c
ENSMUSG00000014329	4	ME4	yellow	0.411584	Bicc1
ENSMUSG00000014349	5	ME5	green	0.88235	Ube2z
ENSMUSG00000014353	1	ME1	turquoise	0.90337	Tmem87b
ENSMUSG00000014355	7	ME7	black	0.877379	Anapc1
ENSMUSG00000014361	2	ME2	blue	0.907661	Mertk
ENSMUSG00000014402	1	ME1	turquoise	0.736601	Tsg101
ENSMUSG00000014418	7	ME7	black	0.669319	Hps5
ENSMUSG00000014426	1	ME1	turquoise	0.899483	Map3k4
ENSMUSG00000014444	6	ME6	red	0.83907	Fam38a
ENSMUSG00000014453	9	ME9	magenta	0.411956	Blk
ENSMUSG00000014470	3	ME3	brown	0.919304	Rnf166
ENSMUSG00000014496	3	ME3	brown	0.804792	Ankrd28
ENSMUSG00000014498	20	ME20	royalblue	0.830926	Ankrd52
ENSMUSG00000014503	3	ME3	brown	0.364443	Pkd2l2
ENSMUSG00000014542	3	ME3	brown	0.491151	Clec4f
ENSMUSG00000014547	12	ME12	tan	0.779252	Wdfy2
ENSMUSG00000014550	1	ME1	turquoise	0.643816	Zfyve20
ENSMUSG00000014551	1	ME1	turquoise	0.425653	Mrps25
ENSMUSG00000014554	3	ME3	brown	0.812539	Dguok
ENSMUSG00000014592	1	ME1	turquoise	0.950199	Camta1
ENSMUSG00000014599	5	ME5	green	0.863085	Csf1
ENSMUSG00000014601	5	ME5	green	0.910622	Fam40a
ENSMUSG00000014602	20	ME20	royalblue	0.830238	Kif1a
ENSMUSG00000014606	14	ME14	cyan	0.804742	Slc25a11
ENSMUSG00000014609	3	ME3	brown	0.464824	Chrne
ENSMUSG00000014633	6	ME6	red	0.859569	2310061C15Rik
ENSMUSG00000014668	2	ME2	blue	0.415366	Chfr
ENSMUSG00000014748	2	ME2	blue	0.72974	Tex261
ENSMUSG00000014763	1	ME1	turquoise	0.88681	Fam120b
ENSMUSG00000014767	3	ME3	brown	0.786641	Tbp
ENSMUSG00000014769	13	ME13	salmon	0.891151	Psmb1
ENSMUSG00000014771	1	ME1	turquoise	0.832487	Pdcd2
ENSMUSG00000014773	7	ME7	black	0.797896	Dll1
ENSMUSG00000014776	9	ME9	magenta	0.789519	Nol3
ENSMUSG00000014778	8	ME8	pink	0.780132	Fhod1
ENSMUSG00000014782	25	ME25	orange	0.891698	Plekhg4
ENSMUSG00000014786	3	ME3	brown	0.790511	Slc9a5
ENSMUSG00000014791	7	ME7	black	0.767339	Elmo3
ENSMUSG00000014813	8	ME8	pink	0.75239	Stc1
ENSMUSG00000014837	4	ME4	yellow	0.873114	4931428F04Rik
ENSMUSG00000014846	1	ME1	turquoise	0.936385	Tppp3
ENSMUSG00000014850	3	ME3	brown	0.790362	Msh3
ENSMUSG00000014852	6	ME6	red	0.837604	Adamts13
ENSMUSG00000014856	14	ME14	cyan	0.808806	Tmem208
ENSMUSG00000014859	2	ME2	blue	0.92153	E2f4
ENSMUSG00000014867	5	ME5	green	0.545568	Surf4
ENSMUSG00000014873	1	ME1	turquoise	0.393108	Surf2
ENSMUSG00000014905	1	ME1	turquoise	0.752174	Dnajb9
ENSMUSG00000014907	23	ME23	darkturquoise	0.777329	Naf1
ENSMUSG00000014932	10	ME10	purple	0.914006	Yes1
ENSMUSG00000014956	21	ME21	darkred	0.910347	Ppp1cb
ENSMUSG00000014959	5	ME5	green	0.606266	Gorasp2
ENSMUSG00000014980	5	ME5	green	0.771085	Tsen15
ENSMUSG00000015002	4	ME4	yellow	0.946967	Efr3a
ENSMUSG00000015013	14	ME14	cyan	0.866054	Trappc2l
ENSMUSG00000015016	1	ME1	turquoise	0.748977	Acsf3
ENSMUSG00000015023	8	ME8	pink	0.716401	Ddx19a
ENSMUSG00000015027	5	ME5	green	0.854398	Galns
ENSMUSG00000015053	2	ME2	blue	0.526919	Gata2
ENSMUSG00000015083	5	ME5	green	0.417129	C8g
ENSMUSG00000015085	1	ME1	turquoise	0.794379	Entpd2
ENSMUSG00000015087	3	ME3	brown	0.787027	B230208H17Rik
ENSMUSG00000015090	4	ME4	yellow	0.586019	Ptgds
ENSMUSG00000015092	11	ME11	greenyellow	0.859311	Edf1
ENSMUSG00000015094	4	ME4	yellow	0.78585	Npdc1
ENSMUSG00000015095	11	ME11	greenyellow	0.851236	Fbxw5
ENSMUSG00000015112	7	ME7	black	0.908345	Slc25a13
ENSMUSG00000015120	7	ME7	black	0.798816	Ube2i
ENSMUSG00000015126	2	ME2	blue	0.772995	0610007P22Rik
ENSMUSG00000015127	1	ME1	turquoise	0.776798	Unkl
ENSMUSG00000015133	2	ME2	blue	0.789119	Lrrk1
ENSMUSG00000015134	4	ME4	yellow	0.772685	Aldh1a3
ENSMUSG00000015143	3	ME3	brown	0.948718	Actn1
ENSMUSG00000015149	24	ME24	darkgrey	0.903236	Sirt2
ENSMUSG00000015165	22	ME22	darkgreen	0.906202	Hnrnpl
ENSMUSG00000015176	1	ME1	turquoise	0.798913	Nolc1
ENSMUSG00000015189	7	ME7	black	0.797481	Casd1
ENSMUSG00000015202	3	ME3	brown	0.577873	Cnksr3
ENSMUSG00000015214	6	ME6	red	0.781075	Mtmr1
ENSMUSG00000015217	10	ME10	purple	0.689821	Hmgb3
ENSMUSG00000015222	20	ME20	royalblue	0.905651	Mtap2
ENSMUSG00000015224	1	ME1	turquoise	0.91355	Cyp2j9
ENSMUSG00000015243	7	ME7	black	0.845539	Abca1
ENSMUSG00000015247	5	ME5	green	0.678944	Nipsnap3b
ENSMUSG00000015289	18	ME18	lightgreen	0.837601	Lage3
ENSMUSG00000015290	2	ME2	blue	0.894416	Ubl4
ENSMUSG00000015291	1	ME1	turquoise	0.857186	Gdi1
ENSMUSG00000015305	1	ME1	turquoise	0.914901	Sash1
ENSMUSG00000015312	2	ME2	blue	0.941734	Gadd45b
ENSMUSG00000015314	2	ME2	blue	0.56855	Slamf6
ENSMUSG00000015316	4	ME4	yellow	0.503907	Slamf1
ENSMUSG00000015335	2	ME2	blue	0.725575	Zdhhc12
ENSMUSG00000015337	14	ME14	cyan	0.759061	Endog
ENSMUSG00000015340	2	ME2	blue	0.55349	Cybb
ENSMUSG00000015341	18	ME18	lightgreen	0.825112	Golga7
ENSMUSG00000015342	20	ME20	royalblue	0.763423	Xk
ENSMUSG00000015354	7	ME7	black	0.686816	Pcolce2
ENSMUSG00000015355	2	ME2	blue	0.757693	Cd48
ENSMUSG00000015357	7	ME7	black	0.512429	Clpx
ENSMUSG00000015363	1	ME1	turquoise	0.752308	Trabd
ENSMUSG00000015377	15	ME15	midnightblue	0.9176	Fam116b
ENSMUSG00000015396	1	ME1	turquoise	0.938946	Cd83
ENSMUSG00000015401	1	ME1	turquoise	0.318907	Tmem27
ENSMUSG00000015405	2	ME2	blue	0.764651	Ace2
ENSMUSG00000015451	22	ME22	darkgreen	0.832819	C4a
ENSMUSG00000015452	7	ME7	black	0.594729	Ager
ENSMUSG00000015461	2	ME2	blue	0.916802	Atf6b
ENSMUSG00000015467	2	ME2	blue	0.649567	Egfl8
ENSMUSG00000015468	2	ME2	blue	0.719952	Notch4
ENSMUSG00000015474	22	ME22	darkgreen	0.837634	Ppt2
ENSMUSG00000015476	2	ME2	blue	0.736957	Prrt1
ENSMUSG00000015478	18	ME18	lightgreen	0.77834	Rnf5
ENSMUSG00000015484	2	ME2	blue	0.95186	Fam163a
ENSMUSG00000015488	5	ME5	green	0.871569	5930434B04Rik
ENSMUSG00000015501	2	ME2	blue	0.948689	Hivep2
ENSMUSG00000015522	2	ME2	blue	0.511694	Arnt
ENSMUSG00000015533	1	ME1	turquoise	0.63496	Itga2
ENSMUSG00000015536	9	ME9	magenta	0.478571	Mocs2
ENSMUSG00000015542	11	ME11	greenyellow	0.744901	Nat9
ENSMUSG00000015568	3	ME3	brown	0.979892	Lpl
ENSMUSG00000015575	3	ME3	brown	0.821748	Atp6v0e
ENSMUSG00000015597	1	ME1	turquoise	0.7012	Zfp318
ENSMUSG00000015599	6	ME6	red	0.766724	Ttbk1
ENSMUSG00000015605	2	ME2	blue	0.931032	Srf
ENSMUSG00000015619	1	ME1	turquoise	0.779035	Gata3
ENSMUSG00000015647	15	ME15	midnightblue	0.711351	Lama5
ENSMUSG00000015652	7	ME7	black	0.493791	Steap1
ENSMUSG00000015653	1	ME1	turquoise	0.877999	Steap2
ENSMUSG00000015656	1	ME1	turquoise	0.84427	Hspa8
ENSMUSG00000015659	20	ME20	royalblue	0.874119	Serac1
ENSMUSG00000015668	18	ME18	lightgreen	0.771301	Pdzd11
ENSMUSG00000015671	1	ME1	turquoise	0.73315	Psma2
ENSMUSG00000015672	21	ME21	darkred	0.779598	Mrpl32
ENSMUSG00000015697	25	ME25	orange	0.789488	Setdb1
ENSMUSG00000015702	1	ME1	turquoise	0.784154	Anxa9
ENSMUSG00000015709	4	ME4	yellow	0.886081	Arnt2
ENSMUSG00000015711	5	ME5	green	0.772081	Prune
ENSMUSG00000015714	7	ME7	black	0.826341	Lass2
ENSMUSG00000015721	1	ME1	turquoise	0.386574	Nlrp5
ENSMUSG00000015733	2	ME2	blue	0.731628	Capza2
ENSMUSG00000015745	6	ME6	red	0.979438	Plekho1
ENSMUSG00000015747	9	ME9	magenta	0.525271	Vps45
ENSMUSG00000015748	3	ME3	brown	0.530115	Prpf3
ENSMUSG00000015749	21	ME21	darkred	0.752488	Anp32e
ENSMUSG00000015750	14	ME14	cyan	0.729922	Aph1a
ENSMUSG00000015755	3	ME3	brown	0.768639	Tab2
ENSMUSG00000015757	17	ME17	grey60	0.810475	Ppil4
ENSMUSG00000015766	5	ME5	green	0.897043	Eps8
ENSMUSG00000015776	14	ME14	cyan	0.732907	Med22
ENSMUSG00000015790	9	ME9	magenta	0.785139	Surf1
ENSMUSG00000015804	13	ME13	salmon	0.909521	Med28
ENSMUSG00000015806	24	ME24	darkgrey	0.920546	Qdpr
ENSMUSG00000015812	1	ME1	turquoise	0.809468	Gnrh1
ENSMUSG00000015829	20	ME20	royalblue	0.87102	Tnr
ENSMUSG00000015837	5	ME5	green	0.856884	Sqstm1
ENSMUSG00000015839	8	ME8	pink	0.558796	Nfe2l2
ENSMUSG00000015843	8	ME8	pink	0.932958	Rxrg
ENSMUSG00000015846	1	ME1	turquoise	0.949631	Rxra
ENSMUSG00000015850	8	ME8	pink	0.786075	Adamtsl4
ENSMUSG00000015852	2	ME2	blue	0.966696	Fcrls
ENSMUSG00000015854	2	ME2	blue	0.441396	Cd5l
ENSMUSG00000015869	1	ME1	turquoise	0.79033	Prpsap1
ENSMUSG00000015879	3	ME3	brown	0.942241	Fam184b
ENSMUSG00000015880	3	ME3	brown	0.633516	Ncapg
ENSMUSG00000015882	1	ME1	turquoise	0.729125	Lcorl
ENSMUSG00000015889	7	ME7	black	0.813229	Lta4h
ENSMUSG00000015890	6	ME6	red	0.763687	Amdhd1
ENSMUSG00000015932	5	ME5	green	0.579705	Dstn
ENSMUSG00000015937	1	ME1	turquoise	0.939094	H2afy
ENSMUSG00000015942	5	ME5	green	0.929119	Gtf2ird2
ENSMUSG00000015943	14	ME14	cyan	0.778268	Bola1
ENSMUSG00000015944	5	ME5	green	0.90669	Gatsl2
ENSMUSG00000015947	2	ME2	blue	0.923727	Fcgr1
ENSMUSG00000015950	3	ME3	brown	0.839474	Ncf1
ENSMUSG00000015957	1	ME1	turquoise	0.668944	Wnt11
ENSMUSG00000015961	21	ME21	darkred	0.830163	Adss
ENSMUSG00000015966	7	ME7	black	0.357343	Il17rb
ENSMUSG00000015968	6	ME6	red	0.565977	Cacna1d
ENSMUSG00000015970	25	ME25	orange	0.634838	Chdh
ENSMUSG00000015971	1	ME1	turquoise	0.845113	Actr8
ENSMUSG00000015980	5	ME5	green	0.730229	Lrrc27
ENSMUSG00000015981	2	ME2	blue	0.963481	Stk32c
ENSMUSG00000015994	1	ME1	turquoise	0.871379	Fnta
ENSMUSG00000016018	10	ME10	purple	0.912589	Skiv2l2
ENSMUSG00000016024	1	ME1	turquoise	0.632908	Lbp
ENSMUSG00000016087	2	ME2	blue	0.777676	Fli1
ENSMUSG00000016128	17	ME17	grey60	0.626535	Stard13
ENSMUSG00000016150	1	ME1	turquoise	0.860658	Odz1
ENSMUSG00000016179	4	ME4	yellow	0.412581	Camk1g
ENSMUSG00000016181	2	ME2	blue	0.711195	Diexf
ENSMUSG00000016194	4	ME4	yellow	0.607459	Hsd11b1
ENSMUSG00000016200	12	ME12	tan	0.846757	Syt14
ENSMUSG00000016206	9	ME9	magenta	0.589065	H2-M3
ENSMUSG00000016239	12	ME12	tan	0.907621	Lonrf3
ENSMUSG00000016252	18	ME18	lightgreen	0.896902	Atp5e
ENSMUSG00000016253	5	ME5	green	0.838401	Th1l
ENSMUSG00000016256	18	ME18	lightgreen	0.879839	Ctsz
ENSMUSG00000016257	9	ME9	magenta	0.387378	Slmo2
ENSMUSG00000016262	3	ME3	brown	0.844042	Sertad4
ENSMUSG00000016308	2	ME2	blue	0.812264	Ube2a
ENSMUSG00000016319	3	ME3	brown	0.841348	Slc25a5
ENSMUSG00000016327	1	ME1	turquoise	0.335432	Atp1b4
ENSMUSG00000016344	2	ME2	blue	0.67022	Ppdpf
ENSMUSG00000016346	3	ME3	brown	0.744833	Kcnq2
ENSMUSG00000016349	11	ME11	greenyellow	0.916348	Eef1a2
ENSMUSG00000016356	2	ME2	blue	0.874137	Col20a1
ENSMUSG00000016382	4	ME4	yellow	0.914398	Pls3
ENSMUSG00000016386	3	ME3	brown	0.948948	Mpped2
ENSMUSG00000016409	10	ME10	purple	0.878715	Nkap
ENSMUSG00000016427	18	ME18	lightgreen	0.919285	Ndufa1
ENSMUSG00000016458	2	ME2	blue	0.59409	Wt1
ENSMUSG00000016477	2	ME2	blue	0.895888	E2f3
ENSMUSG00000016481	17	ME17	grey60	0.77405	Cr1l
ENSMUSG00000016487	4	ME4	yellow	0.594101	Ppfibp1
ENSMUSG00000016493	16	ME16	lightcyan	0.689841	Cd46
ENSMUSG00000016494	6	ME6	red	0.949029	Cd34
ENSMUSG00000016495	3	ME3	brown	0.73539	5033414D02Rik
ENSMUSG00000016496	1	ME1	turquoise	0.955182	Cd274
ENSMUSG00000016498	4	ME4	yellow	0.405519	Pdcd1lg2
ENSMUSG00000016503	11	ME11	greenyellow	0.812537	Gtf3a
ENSMUSG00000016510	2	ME2	blue	0.3288	Mtif3
ENSMUSG00000016520	2	ME2	blue	0.537504	Lnx2
ENSMUSG00000016526	4	ME4	yellow	0.927047	Dyrk3
ENSMUSG00000016528	4	ME4	yellow	0.923387	Mapkapk2
ENSMUSG00000016534	21	ME21	darkred	0.666849	Lamp2
ENSMUSG00000016541	1	ME1	turquoise	0.888428	Atxn10
ENSMUSG00000016552	5	ME5	green	0.910615	Foxred2
ENSMUSG00000016554	1	ME1	turquoise	0.599863	Eif3d
ENSMUSG00000016559	1	ME1	turquoise	0.806833	H3f3b
ENSMUSG00000016619	1	ME1	turquoise	0.952536	Nup50
ENSMUSG00000016624	6	ME6	red	0.846156	Phf21b
ENSMUSG00000016637	14	ME14	cyan	0.738419	Ift27
ENSMUSG00000016756	19	ME19	lightyellow	0.7234	Cmah
ENSMUSG00000016757	5	ME5	green	0.77162	Ttll12
ENSMUSG00000016763	6	ME6	red	0.909223	Scube1
ENSMUSG00000016831	4	ME4	yellow	0.361002	Tox4
ENSMUSG00000016833	18	ME18	lightgreen	0.767521	Mrps18c
ENSMUSG00000016918	1	ME1	turquoise	0.793989	Sulf1
ENSMUSG00000016921	7	ME7	black	0.696298	Srsf6
ENSMUSG00000016933	15	ME15	midnightblue	0.783591	Plcg1
ENSMUSG00000016940	4	ME4	yellow	0.819862	Kctd2
ENSMUSG00000016942	3	ME3	brown	0.820961	Tmprss6
ENSMUSG00000016946	1	ME1	turquoise	0.636523	Kctd5
ENSMUSG00000016984	17	ME17	grey60	0.798331	Etaa1
ENSMUSG00000017009	1	ME1	turquoise	0.709309	Sdc4
ENSMUSG00000017057	1	ME1	turquoise	0.881319	Il13ra1
ENSMUSG00000017119	3	ME3	brown	0.808546	Nbr1
ENSMUSG00000017132	2	ME2	blue	0.802547	Cyth1
ENSMUSG00000017144	1	ME1	turquoise	0.885959	Rnd3
ENSMUSG00000017146	3	ME3	brown	0.838092	Brca1
ENSMUSG00000017165	1	ME1	turquoise	0.717053	Gast
ENSMUSG00000017167	22	ME22	darkgreen	0.85557	Cntnap1
ENSMUSG00000017176	22	ME22	darkgreen	0.71107	Nt5c3l
ENSMUSG00000017188	9	ME9	magenta	0.861655	Ccdc56
ENSMUSG00000017210	6	ME6	red	0.777992	Med24
ENSMUSG00000017211	1	ME1	turquoise	0.344048	Gsdma2
ENSMUSG00000017221	11	ME11	greenyellow	0.800161	Psmd3
ENSMUSG00000017264	1	ME1	turquoise	0.554469	Exosc10
ENSMUSG00000017286	1	ME1	turquoise	0.671712	Glod4
ENSMUSG00000017288	9	ME9	magenta	0.561999	Vps53
ENSMUSG00000017291	17	ME17	grey60	0.93094	Taok1
ENSMUSG00000017299	5	ME5	green	0.791037	Dnttip1
ENSMUSG00000017309	3	ME3	brown	0.470056	Cd300lg
ENSMUSG00000017314	6	ME6	red	0.911315	Mpp2
ENSMUSG00000017344	2	ME2	blue	0.70314	Vtn
ENSMUSG00000017376	6	ME6	red	0.927292	Nlk
ENSMUSG00000017386	1	ME1	turquoise	0.665781	Traf4
ENSMUSG00000017390	5	ME5	green	0.568046	Aldoc
ENSMUSG00000017400	6	ME6	red	0.982611	Stac2
ENSMUSG00000017404	13	ME13	salmon	0.862785	Rpl19
ENSMUSG00000017405	5	ME5	green	0.624344	Nek8
ENSMUSG00000017412	2	ME2	blue	0.900043	Cacnb4
ENSMUSG00000017417	4	ME4	yellow	0.490673	Plxdc1
ENSMUSG00000017418	23	ME23	darkturquoise	0.82223	Arl5b
ENSMUSG00000017421	7	ME7	black	0.7864	Zfp207
ENSMUSG00000017428	5	ME5	green	0.667516	Psmd11
ENSMUSG00000017446	4	ME4	yellow	0.753518	C1qtnf1
ENSMUSG00000017453	7	ME7	black	0.94126	Pipox
ENSMUSG00000017466	1	ME1	turquoise	0.914709	Timp2
ENSMUSG00000017478	2	ME2	blue	0.473656	Zc3h18
ENSMUSG00000017485	21	ME21	darkred	0.836372	Top2b
ENSMUSG00000017491	3	ME3	brown	0.955575	Rarb
ENSMUSG00000017493	2	ME2	blue	0.966527	Igfbp4
ENSMUSG00000017499	2	ME2	blue	0.592566	Cdc6
ENSMUSG00000017548	10	ME10	purple	0.905028	Suz12
ENSMUSG00000017550	10	ME10	purple	0.821648	Atad5
ENSMUSG00000017561	17	ME17	grey60	0.626398	Crlf3
ENSMUSG00000017588	1	ME1	turquoise	0.436084	Krt27
ENSMUSG00000017607	2	ME2	blue	0.586188	Tns4
ENSMUSG00000017615	6	ME6	red	0.840312	Tnfaip1
ENSMUSG00000017631	4	ME4	yellow	0.81595	Abr
ENSMUSG00000017639	6	ME6	red	0.921908	Rab11fip4
ENSMUSG00000017652	5	ME5	green	0.668983	Cd40
ENSMUSG00000017664	9	ME9	magenta	0.726383	Slc35c2
ENSMUSG00000017667	1	ME1	turquoise	0.925601	Zfp334
ENSMUSG00000017670	6	ME6	red	0.854196	Elmo2
ENSMUSG00000017677	1	ME1	turquoise	0.964671	Wsb1
ENSMUSG00000017679	6	ME6	red	0.839172	Ttpal
ENSMUSG00000017686	2	ME2	blue	0.774488	Rhot1
ENSMUSG00000017688	1	ME1	turquoise	0.772654	Hnf4g
ENSMUSG00000017692	8	ME8	pink	0.804549	Rhbdl3
ENSMUSG00000017697	1	ME1	turquoise	0.554079	Ada
ENSMUSG00000017707	2	ME2	blue	0.805117	Serinc3
ENSMUSG00000017713	9	ME9	magenta	0.633401	Tha1
ENSMUSG00000017715	6	ME6	red	0.861812	Pgs1
ENSMUSG00000017716	1	ME1	turquoise	0.754457	Birc5
ENSMUSG00000017718	1	ME1	turquoise	0.820308	Afmid
ENSMUSG00000017721	1	ME1	turquoise	0.783758	Pigt
ENSMUSG00000017723	2	ME2	blue	0.532398	Wfdc2
ENSMUSG00000017724	2	ME2	blue	0.79576	Etv4
ENSMUSG00000017734	8	ME8	pink	0.893382	Dbndd2
ENSMUSG00000017737	5	ME5	green	0.861986	Mmp9
ENSMUSG00000017740	15	ME15	midnightblue	0.799386	Slc12a5
ENSMUSG00000017747	5	ME5	green	0.63158	Ghdc
ENSMUSG00000017754	1	ME1	turquoise	0.471077	Pltp
ENSMUSG00000017756	1	ME1	turquoise	0.741663	Slc12a7
ENSMUSG00000017760	18	ME18	lightgreen	0.792973	Ctsa
ENSMUSG00000017764	5	ME5	green	0.793723	Zswim1
ENSMUSG00000017774	4	ME4	yellow	0.765418	Myo1c
ENSMUSG00000017776	21	ME21	darkred	0.784455	Crk
ENSMUSG00000017778	18	ME18	lightgreen	0.868405	Cox7c
ENSMUSG00000017781	4	ME4	yellow	0.945359	Pitpna
ENSMUSG00000017801	2	ME2	blue	0.714911	Mlx
ENSMUSG00000017802	2	ME2	blue	0.71664	Fam134c
ENSMUSG00000017817	1	ME1	turquoise	0.925307	Jph2
ENSMUSG00000017830	2	ME2	blue	0.565202	Dhx58
ENSMUSG00000017831	1	ME1	turquoise	0.569743	Rab5a
ENSMUSG00000017837	3	ME3	brown	0.689167	Nkiras2
ENSMUSG00000017843	6	ME6	red	0.813672	Ppp2r5c
ENSMUSG00000017858	1	ME1	turquoise	0.873926	Ift52
ENSMUSG00000017861	3	ME3	brown	0.537038	Mybl2
ENSMUSG00000017868	8	ME8	pink	0.777488	Sgk2
ENSMUSG00000017897	4	ME4	yellow	0.486344	Eya2
ENSMUSG00000017929	4	ME4	yellow	0.851145	B4galt5
ENSMUSG00000017943	4	ME4	yellow	0.769778	Gdap1l1
ENSMUSG00000017950	1	ME1	turquoise	0.31022	Hnf4a
ENSMUSG00000017969	4	ME4	yellow	0.582981	Ptgis
ENSMUSG00000017978	4	ME4	yellow	0.88358	Cadps2
ENSMUSG00000017999	6	ME6	red	0.418854	Ddx27
ENSMUSG00000018001	4	ME4	yellow	0.803311	Cyth3
ENSMUSG00000018008	2	ME2	blue	0.911213	Cyth4
ENSMUSG00000018012	5	ME5	green	0.915892	Rac3
ENSMUSG00000018040	14	ME14	cyan	0.86741	Rrp7a
ENSMUSG00000018042	1	ME1	turquoise	0.805739	Cyb5r3
ENSMUSG00000018068	12	ME12	tan	0.784115	Ints2
ENSMUSG00000018076	2	ME2	blue	0.861699	Med13l
ENSMUSG00000018102	3	ME3	brown	0.819588	Hist1h2bc
ENSMUSG00000018126	2	ME2	blue	0.807244	Baiap2l2
ENSMUSG00000018143	1	ME1	turquoise	0.794703	Mafk
ENSMUSG00000018160	19	ME19	lightyellow	0.890885	Med1
ENSMUSG00000018166	8	ME8	pink	0.864182	Erbb3
ENSMUSG00000018167	2	ME2	blue	0.862819	Stard3
ENSMUSG00000018168	3	ME3	brown	0.781275	Ikzf3
ENSMUSG00000018169	1	ME1	turquoise	0.705202	Mfng
ENSMUSG00000018171	3	ME3	brown	0.754981	Vmp1
ENSMUSG00000018189	4	ME4	yellow	0.630936	Uchl5
ENSMUSG00000018196	6	ME6	red	0.749711	Glrx2
ENSMUSG00000018199	1	ME1	turquoise	0.731099	Trove2
ENSMUSG00000018209	2	ME2	blue	0.486046	Stk4
ENSMUSG00000018217	3	ME3	brown	0.696059	Pmp22
ENSMUSG00000018238	9	ME9	magenta	0.385498	Gdf9
ENSMUSG00000018239	21	ME21	darkred	0.736686	Zcchc10
ENSMUSG00000018286	13	ME13	salmon	0.863619	Psmb6
ENSMUSG00000018287	1	ME1	turquoise	0.567513	Spag7
ENSMUSG00000018293	18	ME18	lightgreen	0.848451	Pfn1
ENSMUSG00000018322	11	ME11	greenyellow	0.864752	Tomm34
ENSMUSG00000018326	5	ME5	green	0.947792	Ywhab
ENSMUSG00000018334	2	ME2	blue	0.846503	Ksr1
ENSMUSG00000018339	1	ME1	turquoise	0.982561	Gpx3
ENSMUSG00000018340	2	ME2	blue	0.905366	Anxa6
ENSMUSG00000018341	3	ME3	brown	0.443418	Il12rb2
ENSMUSG00000018347	2	ME2	blue	0.884596	Zkscan6
ENSMUSG00000018362	4	ME4	yellow	0.747032	Kpna2
ENSMUSG00000018363	8	ME8	pink	0.757217	Smurf2
ENSMUSG00000018372	25	ME25	orange	0.670388	Ccdc45
ENSMUSG00000018377	1	ME1	turquoise	0.914453	Vezf1
ENSMUSG00000018378	1	ME1	turquoise	0.885959	Cuedc1
ENSMUSG00000018379	7	ME7	black	0.851112	Srsf1
ENSMUSG00000018381	2	ME2	blue	0.874651	Abi3
ENSMUSG00000018387	2	ME2	blue	0.803022	Shroom1
ENSMUSG00000018395	1	ME1	turquoise	0.90399	Kif3a
ENSMUSG00000018398	6	ME6	red	0.972763	8-Sep
ENSMUSG00000018401	1	ME1	turquoise	0.713285	Mtmr4
ENSMUSG00000018405	4	ME4	yellow	0.86182	Mrm1
ENSMUSG00000018411	5	ME5	green	0.946897	Mapt
ENSMUSG00000018412	20	ME20	royalblue	0.730873	1700081L11Rik
ENSMUSG00000018415	2	ME2	blue	0.941717	4933439F18Rik
ENSMUSG00000018417	3	ME3	brown	0.90952	Myo1b
ENSMUSG00000018425	7	ME7	black	0.905707	Dhx40
ENSMUSG00000018427	3	ME3	brown	0.965167	Ypel2
ENSMUSG00000018428	3	ME3	brown	0.944377	Akap1
ENSMUSG00000018433	1	ME1	turquoise	0.781696	Nol11
ENSMUSG00000018442	1	ME1	turquoise	0.550589	Derl2
ENSMUSG00000018446	13	ME13	salmon	0.815092	C1qbp
ENSMUSG00000018449	2	ME2	blue	0.734809	Rpain
ENSMUSG00000018451	1	ME1	turquoise	0.942444	6330403K07Rik
ENSMUSG00000018459	6	ME6	red	0.477586	Slc13a3
ENSMUSG00000018470	6	ME6	red	0.892086	Kcnab3
ENSMUSG00000018476	1	ME1	turquoise	0.734582	Kdm6b
ENSMUSG00000018481	1	ME1	turquoise	0.837431	Appbp2
ENSMUSG00000018486	1	ME1	turquoise	0.709791	Wnt9b
ENSMUSG00000018501	19	ME19	lightyellow	0.809815	Ncor1
ENSMUSG00000018507	5	ME5	green	0.924526	Trpv2
ENSMUSG00000018509	11	ME11	greenyellow	0.786127	Cenpv
ENSMUSG00000018537	15	ME15	midnightblue	0.775709	Pcgf2
ENSMUSG00000018541	2	ME2	blue	0.647881	Cwc25
ENSMUSG00000018547	4	ME4	yellow	0.688233	Pip4k2b
ENSMUSG00000018548	6	ME6	red	0.918738	Trim37
ENSMUSG00000018554	11	ME11	greenyellow	0.716277	Ybx2
ENSMUSG00000018559	2	ME2	blue	0.922574	Ctdnep1
ENSMUSG00000018565	6	ME6	red	0.760283	Rai12
ENSMUSG00000018566	1	ME1	turquoise	0.584092	Slc2a4
ENSMUSG00000018567	14	ME14	cyan	0.920386	Gabarap
ENSMUSG00000018569	1	ME1	turquoise	0.479358	Cldn7
ENSMUSG00000018574	1	ME1	turquoise	0.778343	Acadvl
ENSMUSG00000018581	1	ME1	turquoise	0.83976	Dnahc11
ENSMUSG00000018583	1	ME1	turquoise	0.924404	G3bp1
ENSMUSG00000018585	11	ME11	greenyellow	0.776717	Atox1
ENSMUSG00000018589	1	ME1	turquoise	0.858728	Glra2
ENSMUSG00000018593	1	ME1	turquoise	0.971184	Sparc
ENSMUSG00000018595	1	ME1	turquoise	0.78289	Glra4
ENSMUSG00000018599	9	ME9	magenta	0.801988	Smcr7
ENSMUSG00000018604	1	ME1	turquoise	0.76278	Tbx3
ENSMUSG00000018634	6	ME6	red	0.938002	Crhr1
ENSMUSG00000018648	2	ME2	blue	0.97969	Dusp14
ENSMUSG00000018651	6	ME6	red	0.799651	Tada2a
ENSMUSG00000018654	3	ME3	brown	0.894839	Ikzf1
ENSMUSG00000018659	1	ME1	turquoise	0.841215	Pnpo
ENSMUSG00000018661	15	ME15	midnightblue	0.892662	Cog1
ENSMUSG00000018669	9	ME9	magenta	0.734497	Cdk5rap3
ENSMUSG00000018672	2	ME2	blue	0.597097	Copz2
ENSMUSG00000018677	1	ME1	turquoise	0.745569	Slc25a39
ENSMUSG00000018678	3	ME3	brown	0.808634	Sp2
ENSMUSG00000018697	1	ME1	turquoise	0.74654	Aatf
ENSMUSG00000018698	1	ME1	turquoise	0.931491	Lhx1
ENSMUSG00000018707	5	ME5	green	0.646783	Dync1h1
ENSMUSG00000018733	1	ME1	turquoise	0.689852	Pex12
ENSMUSG00000018736	2	ME2	blue	0.614048	Ndel1
ENSMUSG00000018740	2	ME2	blue	0.930405	Slc25a35
ENSMUSG00000018752	9	ME9	magenta	0.568682	BC096441
ENSMUSG00000018761	18	ME18	lightgreen	0.864214	Mpdu1
ENSMUSG00000018765	1	ME1	turquoise	0.825764	Fxr2
ENSMUSG00000018770	14	ME14	cyan	0.813808	Atp5g3
ENSMUSG00000018774	3	ME3	brown	0.874175	Cd68
ENSMUSG00000018776	1	ME1	turquoise	0.839752	Amac1
ENSMUSG00000018796	2	ME2	blue	0.865142	Acsl1
ENSMUSG00000018800	5	ME5	green	0.717745	Abca5
ENSMUSG00000018809	4	ME4	yellow	0.660671	Smyd4
ENSMUSG00000018819	6	ME6	red	0.813671	Lsp1
ENSMUSG00000018820	4	ME4	yellow	0.620092	Zfyve27
ENSMUSG00000018821	2	ME2	blue	0.937373	Avpi1
ENSMUSG00000018822	1	ME1	turquoise	0.87061	Sfrp5
ENSMUSG00000018830	2	ME2	blue	0.355749	Myh11
ENSMUSG00000018841	1	ME1	turquoise	0.67027	Rad51l3
ENSMUSG00000018845	2	ME2	blue	0.500316	Unc45b
ENSMUSG00000018846	12	ME12	tan	0.76234	Pank3
ENSMUSG00000018848	1	ME1	turquoise	0.691873	Rars
ENSMUSG00000018849	6	ME6	red	0.954935	Wwc1
ENSMUSG00000018858	4	ME4	yellow	0.80857	Ict1
ENSMUSG00000018861	15	ME15	midnightblue	0.833305	Fdxr
ENSMUSG00000018862	5	ME5	green	0.714304	Otop3
ENSMUSG00000018865	4	ME4	yellow	0.856562	Sult4a1
ENSMUSG00000018882	14	ME14	cyan	0.661261	Mrpl45
ENSMUSG00000018893	5	ME5	green	0.621264	Mb
ENSMUSG00000018899	4	ME4	yellow	0.715358	Irf1
ENSMUSG00000018900	1	ME1	turquoise	0.873689	Slc22a5
ENSMUSG00000018906	1	ME1	turquoise	0.726366	P4ha2
ENSMUSG00000018907	2	ME2	blue	0.44631	Alox12e
ENSMUSG00000018909	2	ME2	blue	0.613969	Arrb1
ENSMUSG00000018919	1	ME1	turquoise	0.903086	Tm4sf5
ENSMUSG00000018921	1	ME1	turquoise	0.592226	Pelp1
ENSMUSG00000018923	2	ME2	blue	0.523294	Med11
ENSMUSG00000018927	2	ME2	blue	0.765906	Ccl6
ENSMUSG00000018931	2	ME2	blue	0.733379	Gm16515
ENSMUSG00000018932	4	ME4	yellow	0.833168	Map2k3
ENSMUSG00000018965	4	ME4	yellow	0.966501	Ywhah
ENSMUSG00000018974	15	ME15	midnightblue	0.750022	Sart3
ENSMUSG00000018983	5	ME5	green	0.552224	E2f2
ENSMUSG00000018995	3	ME3	brown	0.800302	Nars2
ENSMUSG00000018999	3	ME3	brown	0.753716	Slc35b4
ENSMUSG00000019027	1	ME1	turquoise	0.964911	Dnahc1
ENSMUSG00000019039	15	ME15	midnightblue	0.790209	Dalrd3
ENSMUSG00000019054	14	ME14	cyan	0.91698	Fis1
ENSMUSG00000019055	7	ME7	black	0.752896	Plod1
ENSMUSG00000019066	6	ME6	red	0.957083	Rab3d
ENSMUSG00000019080	9	ME9	magenta	0.603062	Mfsd3
ENSMUSG00000019082	6	ME6	red	0.841059	Slc25a22
ENSMUSG00000019087	5	ME5	green	0.752695	Atp6ap1
ENSMUSG00000019088	2	ME2	blue	0.410049	Dnase1l1
ENSMUSG00000019102	6	ME6	red	0.74797	Aldh3a1
ENSMUSG00000019122	2	ME2	blue	0.868678	Ccl9
ENSMUSG00000019124	7	ME7	black	0.907218	Scrn1
ENSMUSG00000019132	3	ME3	brown	0.810849	BC005537
ENSMUSG00000019139	7	ME7	black	0.794331	Isyna1
ENSMUSG00000019143	15	ME15	midnightblue	0.732858	Hars2
ENSMUSG00000019146	4	ME4	yellow	0.72121	Cacng2
ENSMUSG00000019158	6	ME6	red	0.881644	Tmem160
ENSMUSG00000019173	18	ME18	lightgreen	0.838104	Rab5c
ENSMUSG00000019178	1	ME1	turquoise	0.686667	Styxl1
ENSMUSG00000019179	14	ME14	cyan	0.794129	Mdh2
ENSMUSG00000019188	1	ME1	turquoise	0.954587	H13
ENSMUSG00000019189	8	ME8	pink	0.539913	Rnf145
ENSMUSG00000019194	6	ME6	red	0.950116	Scn1b
ENSMUSG00000019210	2	ME2	blue	0.707924	Atp6v1e1
ENSMUSG00000019214	2	ME2	blue	0.544057	Chtf18
ENSMUSG00000019230	1	ME1	turquoise	0.739543	Lhx9
ENSMUSG00000019232	1	ME1	turquoise	0.912691	Agxt2l1
ENSMUSG00000019235	9	ME9	magenta	0.57248	Rps6kl1
ENSMUSG00000019254	3	ME3	brown	0.670655	Ppp1r12c
ENSMUSG00000019256	6	ME6	red	0.916172	Ahr
ENSMUSG00000019261	15	ME15	midnightblue	0.852809	Mtap1s
ENSMUSG00000019295	9	ME9	magenta	0.675597	Tmem129
ENSMUSG00000019297	3	ME3	brown	0.760067	2610027L16Rik
ENSMUSG00000019302	15	ME15	midnightblue	0.778416	Atp6v0a1
ENSMUSG00000019303	3	ME3	brown	0.747794	Psmc3ip
ENSMUSG00000019312	3	ME3	brown	0.838889	Grb7
ENSMUSG00000019320	1	ME1	turquoise	0.670628	Noxo1
ENSMUSG00000019326	2	ME2	blue	0.638499	Aoc3
ENSMUSG00000019338	1	ME1	turquoise	0.943732	Zfp687
ENSMUSG00000019359	1	ME1	turquoise	0.915732	Gdpd2
ENSMUSG00000019362	11	ME11	greenyellow	0.789913	D8Ertd738e
ENSMUSG00000019368	5	ME5	green	0.498113	Sec14l4
ENSMUSG00000019370	6	ME6	red	0.944177	Calm3
ENSMUSG00000019373	1	ME1	turquoise	0.843656	Cops3
ENSMUSG00000019428	14	ME14	cyan	0.841219	Fkbp8
ENSMUSG00000019429	3	ME3	brown	0.859392	Ffar3
ENSMUSG00000019432	1	ME1	turquoise	0.613617	Ddx39b
ENSMUSG00000019433	6	ME6	red	0.924909	Gipc1
ENSMUSG00000019437	5	ME5	green	0.810472	Tlcd1
ENSMUSG00000019461	11	ME11	greenyellow	0.877444	Plscr3
ENSMUSG00000019464	3	ME3	brown	0.826344	Ptger1
ENSMUSG00000019467	6	ME6	red	0.906211	Arhgef25
ENSMUSG00000019470	1	ME1	turquoise	0.342755	Xab2
ENSMUSG00000019471	9	ME9	magenta	0.921781	Cdc37
ENSMUSG00000019478	5	ME5	green	0.750517	Rab4a
ENSMUSG00000019487	4	ME4	yellow	0.69055	Trip10
ENSMUSG00000019489	1	ME1	turquoise	0.483545	Cd70
ENSMUSG00000019494	14	ME14	cyan	0.882881	Cops6
ENSMUSG00000019505	1	ME1	turquoise	0.798519	Ubb
ENSMUSG00000019518	25	ME25	orange	0.803345	Ap4m1
ENSMUSG00000019528	5	ME5	green	0.823759	Gyg
ENSMUSG00000019539	6	ME6	red	0.528855	Rcn3
ENSMUSG00000019558	2	ME2	blue	0.898407	Slc6a8
ENSMUSG00000019577	2	ME2	blue	0.678312	Pdk4
ENSMUSG00000019578	2	ME2	blue	0.77401	Ubxn6
ENSMUSG00000019579	14	ME14	cyan	0.839632	D17Wsu104e
ENSMUSG00000019590	5	ME5	green	0.870797	Cyb561
ENSMUSG00000019647	1	ME1	turquoise	0.796759	Sema6a
ENSMUSG00000019659	2	ME2	blue	0.778668	Ccdc12
ENSMUSG00000019689	14	ME14	cyan	0.773466	1110001J03Rik
ENSMUSG00000019699	2	ME2	blue	0.721917	Akt3
ENSMUSG00000019710	24	ME24	darkgrey	0.825548	Mrpl24
ENSMUSG00000019715	6	ME6	red	0.744675	Gle1
ENSMUSG00000019718	5	ME5	green	0.815531	2810055F11Rik
ENSMUSG00000019726	19	ME19	lightyellow	0.9473	Lyst
ENSMUSG00000019731	19	ME19	lightyellow	0.677267	Slc35e1
ENSMUSG00000019732	1	ME1	turquoise	0.598012	Calr3
ENSMUSG00000019734	1	ME1	turquoise	0.79698	Tmc4
ENSMUSG00000019737	15	ME15	midnightblue	0.782097	AI428936
ENSMUSG00000019738	18	ME18	lightgreen	0.835186	Polr2i
ENSMUSG00000019756	2	ME2	blue	0.334509	Prl8a1
ENSMUSG00000019761	3	ME3	brown	0.973398	Krt10
ENSMUSG00000019762	6	ME6	red	0.366174	Iyd
ENSMUSG00000019763	2	ME2	blue	0.863168	Rmnd1
ENSMUSG00000019767	1	ME1	turquoise	0.775254	Gm221
ENSMUSG00000019768	5	ME5	green	0.917125	Esr1
ENSMUSG00000019769	19	ME19	lightyellow	0.925106	Syne1
ENSMUSG00000019772	4	ME4	yellow	0.935291	Vip
ENSMUSG00000019773	1	ME1	turquoise	0.646028	Fbxo5
ENSMUSG00000019774	7	ME7	black	0.780443	Mtrf1l
ENSMUSG00000019775	1	ME1	turquoise	0.883178	Rgs17
ENSMUSG00000019777	8	ME8	pink	0.745012	Hdac2
ENSMUSG00000019779	6	ME6	red	0.712815	Frk
ENSMUSG00000019785	5	ME5	green	0.789171	Clvs2
ENSMUSG00000019787	2	ME2	blue	0.466405	Trdn
ENSMUSG00000019789	1	ME1	turquoise	0.600824	Hey2
ENSMUSG00000019790	4	ME4	yellow	0.789945	Stxbp5
ENSMUSG00000019791	20	ME20	royalblue	0.811981	Hint3
ENSMUSG00000019792	21	ME21	darkred	0.769935	Trmt11
ENSMUSG00000019794	3	ME3	brown	0.668208	Katna1
ENSMUSG00000019795	5	ME5	green	0.780078	Pcmt1
ENSMUSG00000019796	6	ME6	red	0.891095	Lrp11
ENSMUSG00000019797	2	ME2	blue	0.610509	1700021F05Rik
ENSMUSG00000019802	2	ME2	blue	0.756544	Sec63
ENSMUSG00000019803	2	ME2	blue	0.934997	Nr2e1
ENSMUSG00000019804	18	ME18	lightgreen	0.849493	Snx3
ENSMUSG00000019806	1	ME1	turquoise	0.731216	Aig1
ENSMUSG00000019808	2	ME2	blue	0.788546	Adat2
ENSMUSG00000019809	2	ME2	blue	0.31722	Pex3
ENSMUSG00000019810	1	ME1	turquoise	0.966051	Fuca2
ENSMUSG00000019813	3	ME3	brown	0.848213	Cep57l1
ENSMUSG00000019814	21	ME21	darkred	0.757106	Ltv1
ENSMUSG00000019817	1	ME1	turquoise	0.899625	Plagl1
ENSMUSG00000019818	1	ME1	turquoise	0.904916	Cd164
ENSMUSG00000019820	8	ME8	pink	0.888075	Utrn
ENSMUSG00000019822	1	ME1	turquoise	0.646448	Smpd2
ENSMUSG00000019823	9	ME9	magenta	0.571273	Mical1
ENSMUSG00000019826	8	ME8	pink	0.359829	Zbtb24
ENSMUSG00000019828	7	ME7	black	0.872739	Grm1
ENSMUSG00000019831	2	ME2	blue	0.977715	Wasf1
ENSMUSG00000019832	2	ME2	blue	0.740059	Rab32
ENSMUSG00000019837	13	ME13	salmon	0.692917	Gtf3c6
ENSMUSG00000019838	4	ME4	yellow	0.853905	Slc16a10
ENSMUSG00000019841	1	ME1	turquoise	0.874174	Rev3l
ENSMUSG00000019842	1	ME1	turquoise	0.864767	Traf3ip2
ENSMUSG00000019843	11	ME11	greenyellow	0.711034	Fyn
ENSMUSG00000019845	1	ME1	turquoise	0.665202	Tube1
ENSMUSG00000019846	6	ME6	red	0.823291	Lama4
ENSMUSG00000019848	8	ME8	pink	0.732118	Popdc3
ENSMUSG00000019849	2	ME2	blue	0.812453	Prep
ENSMUSG00000019850	2	ME2	blue	0.96202	Tnfaip3
ENSMUSG00000019851	2	ME2	blue	0.480617	Perp
ENSMUSG00000019852	20	ME20	royalblue	0.951946	D10Bwg1379e
ENSMUSG00000019853	5	ME5	green	0.881165	Hebp2
ENSMUSG00000019854	5	ME5	green	0.920887	Reps1
ENSMUSG00000019856	7	ME7	black	0.847534	Fam184a
ENSMUSG00000019857	17	ME17	grey60	0.810965	Asf1a
ENSMUSG00000019861	2	ME2	blue	0.473162	Gopc
ENSMUSG00000019863	2	ME2	blue	0.502832	Qrsl1
ENSMUSG00000019864	1	ME1	turquoise	0.645005	Rtn4ip1
ENSMUSG00000019866	2	ME2	blue	0.601689	Aim1
ENSMUSG00000019868	13	ME13	salmon	0.706606	Vta1
ENSMUSG00000019872	2	ME2	blue	0.877543	Smpdl3a
ENSMUSG00000019873	12	ME12	tan	0.874862	Reep3
ENSMUSG00000019876	5	ME5	green	0.784509	Pkib
ENSMUSG00000019877	4	ME4	yellow	0.67832	Serinc1
ENSMUSG00000019878	1	ME1	turquoise	0.6442	Hsf2
ENSMUSG00000019880	6	ME6	red	0.877807	Rspo3
ENSMUSG00000019883	1	ME1	turquoise	0.779829	Echdc1
ENSMUSG00000019888	1	ME1	turquoise	0.910382	Mgat4c
ENSMUSG00000019889	4	ME4	yellow	0.943573	Ptprk
ENSMUSG00000019890	7	ME7	black	0.870519	Nts
ENSMUSG00000019891	8	ME8	pink	0.644011	Dcbld1
ENSMUSG00000019892	4	ME4	yellow	0.678448	Lrriq1
ENSMUSG00000019894	1	ME1	turquoise	0.710303	Slc6a15
ENSMUSG00000019897	21	ME21	darkred	0.759758	Ccdc59
ENSMUSG00000019899	19	ME19	lightyellow	0.749872	Lama2
ENSMUSG00000019906	4	ME4	yellow	0.768867	Lin7a
ENSMUSG00000019907	16	ME16	lightcyan	0.842112	Ppp1r12a
ENSMUSG00000019913	1	ME1	turquoise	0.768513	Sim1
ENSMUSG00000019916	3	ME3	brown	0.71477	P4ha1
ENSMUSG00000019917	8	ME8	pink	0.416842	10-Sep
ENSMUSG00000019920	23	ME23	darkturquoise	0.750353	Lims1
ENSMUSG00000019923	1	ME1	turquoise	0.920014	Zwint
ENSMUSG00000019927	3	ME3	brown	0.764547	Ube2d1
ENSMUSG00000019933	1	ME1	turquoise	0.312324	2310015B20Rik
ENSMUSG00000019935	3	ME3	brown	0.881945	Slc17a8
ENSMUSG00000019942	3	ME3	brown	0.583696	Cdk1
ENSMUSG00000019943	3	ME3	brown	0.905256	Atp2b1
ENSMUSG00000019944	6	ME6	red	0.74391	Rhobtb1
ENSMUSG00000019945	7	ME7	black	0.538238	1700040L02Rik
ENSMUSG00000019947	20	ME20	royalblue	0.921835	Arid5b
ENSMUSG00000019948	10	ME10	purple	0.79702	Actr6
ENSMUSG00000019951	2	ME2	blue	0.840112	Uhrf1bp1l
ENSMUSG00000019952	1	ME1	turquoise	0.398058	Poc1b
ENSMUSG00000019960	2	ME2	blue	0.943448	Dusp6
ENSMUSG00000019961	1	ME1	turquoise	0.953352	Tmpo
ENSMUSG00000019966	2	ME2	blue	0.881229	Kitl
ENSMUSG00000019969	8	ME8	pink	0.798688	Psen1
ENSMUSG00000019970	3	ME3	brown	0.616822	Sgk1
ENSMUSG00000019971	1	ME1	turquoise	0.656578	Cep290
ENSMUSG00000019975	1	ME1	turquoise	0.887663	Ikbip
ENSMUSG00000019977	6	ME6	red	0.690631	Hbs1l
ENSMUSG00000019978	2	ME2	blue	0.85839	Epb4.1l2
ENSMUSG00000019979	12	ME12	tan	0.639679	Apaf1
ENSMUSG00000019982	7	ME7	black	0.839852	Myb
ENSMUSG00000019984	3	ME3	brown	0.616828	Med23
ENSMUSG00000019986	1	ME1	turquoise	0.985903	Ahi1
ENSMUSG00000019987	1	ME1	turquoise	0.632197	Arg1
ENSMUSG00000019988	1	ME1	turquoise	0.551697	Nedd1
ENSMUSG00000019990	3	ME3	brown	0.972491	Pde7b
ENSMUSG00000019992	3	ME3	brown	0.531057	Fam54a
ENSMUSG00000019996	3	ME3	brown	0.933908	Mtap7
ENSMUSG00000019997	2	ME2	blue	0.889179	Ctgf
ENSMUSG00000019998	4	ME4	yellow	0.604933	Stx7
ENSMUSG00000020000	2	ME2	blue	0.716522	Moxd1
ENSMUSG00000020003	13	ME13	salmon	0.697216	Pex7
ENSMUSG00000020007	3	ME3	brown	0.869887	Il20ra
ENSMUSG00000020009	3	ME3	brown	0.727583	Ifngr1
ENSMUSG00000020010	2	ME2	blue	0.503626	Vnn3
ENSMUSG00000020014	1	ME1	turquoise	0.78509	Gm872 / 4930485B16Rik
ENSMUSG00000020015	3	ME3	brown	0.882056	Cdk17
ENSMUSG00000020018	13	ME13	salmon	0.895484	Snrpf
ENSMUSG00000020019	9	ME9	magenta	0.363777	Ntn4
ENSMUSG00000020021	19	ME19	lightyellow	0.822732	Fgd6
ENSMUSG00000020022	14	ME14	cyan	0.887207	Ndufa12
ENSMUSG00000020023	7	ME7	black	0.955362	Tmcc3
ENSMUSG00000020024	2	ME2	blue	0.874507	Ccdc41
ENSMUSG00000020027	2	ME2	blue	0.77434	Socs2
ENSMUSG00000020029	4	ME4	yellow	0.925286	Nudt4
ENSMUSG00000020032	6	ME6	red	0.94529	Nuak1
ENSMUSG00000020034	4	ME4	yellow	0.800878	Tcp11l2
ENSMUSG00000020037	7	ME7	black	0.907492	Rfx4
ENSMUSG00000020038	3	ME3	brown	0.772416	Cry1
ENSMUSG00000020042	5	ME5	green	0.96819	Btbd11
ENSMUSG00000020044	7	ME7	black	0.826629	Timp3
ENSMUSG00000020048	1	ME1	turquoise	0.898199	Hsp90b1
ENSMUSG00000020051	4	ME4	yellow	0.471149	Pah
ENSMUSG00000020053	4	ME4	yellow	0.811529	Igf1
ENSMUSG00000020056	13	ME13	salmon	0.719727	Ccdc53
ENSMUSG00000020061	6	ME6	red	0.897786	Mybpc1
ENSMUSG00000020063	7	ME7	black	0.50498	Sirt1
ENSMUSG00000020064	6	ME6	red	0.793442	Herc4
ENSMUSG00000020067	4	ME4	yellow	0.752967	Mypn
ENSMUSG00000020068	4	ME4	yellow	0.297261	Pbld2
ENSMUSG00000020069	7	ME7	black	0.870016	Hnrnph3
ENSMUSG00000020070	20	ME20	royalblue	0.837116	Rufy2
ENSMUSG00000020074	17	ME17	grey60	0.793749	Ccar1
ENSMUSG00000020075	17	ME17	grey60	0.803154	Ddx21
ENSMUSG00000020077	2	ME2	blue	0.821026	Srgn
[truncated: 16,775 more rows]

## Sheet: S4D - edges
Table S4D. Weights of edges between nodes
fromNode	toNode	weight	distance
ENSMUSG00000000001	ME21	0.692306	0.307694
ENSMUSG00000000028	ME3	0.299793	0.700207
ENSMUSG00000000031	ME4	0.576219	0.423781
ENSMUSG00000000037	ME1	0.796505	0.203495
ENSMUSG00000000049	ME4	0.457548	0.542452
ENSMUSG00000000056	ME2	0.817489	0.182511
ENSMUSG00000000058	ME4	0.825869	0.174131
ENSMUSG00000000078	ME4	0.87179	0.12821
ENSMUSG00000000085	ME3	0.905358	0.0946415
ENSMUSG00000000088	ME14	0.815314	0.184686
ENSMUSG00000000093	ME2	0.316871	0.683129
ENSMUSG00000000094	ME3	0.329724	0.670276
ENSMUSG00000000120	ME7	0.938487	0.0615131
ENSMUSG00000000125	ME1	0.719205	0.280795
ENSMUSG00000000126	ME6	0.956412	0.0435881
ENSMUSG00000000127	ME19	0.768139	0.231861
ENSMUSG00000000131	ME5	0.559332	0.440668
ENSMUSG00000000134	ME2	0.763328	0.236672
ENSMUSG00000000142	ME4	0.680747	0.319253
ENSMUSG00000000148	ME2	0.640226	0.359774
ENSMUSG00000000149	ME24	0.862591	0.137409
ENSMUSG00000000159	ME3	0.316231	0.683769
ENSMUSG00000000167	ME4	0.488025	0.511975
ENSMUSG00000000168	ME1	0.599192	0.400808
ENSMUSG00000000171	ME13	0.848703	0.151297
ENSMUSG00000000182	ME4	0.534284	0.465716
ENSMUSG00000000184	ME2	0.924735	0.0752645
ENSMUSG00000000194	ME1	0.807736	0.192264
ENSMUSG00000000197	ME1	0.929826	0.0701742
ENSMUSG00000000202	ME2	0.844211	0.155789
ENSMUSG00000000204	ME2	0.308776	0.691224
ENSMUSG00000000214	ME1	0.925528	0.0744723
ENSMUSG00000000215	ME3	0.338041	0.661959
ENSMUSG00000000216	ME2	0.537629	0.462371
ENSMUSG00000000223	ME6	0.912627	0.0873734
ENSMUSG00000000244	ME2	0.299787	0.700213
ENSMUSG00000000247	ME2	0.958297	0.0417027
ENSMUSG00000000253	ME3	0.89881	0.10119
ENSMUSG00000000263	ME1	0.871382	0.128618
ENSMUSG00000000266	ME7	0.868936	0.131064
ENSMUSG00000000275	ME1	0.75008	0.24992
ENSMUSG00000000276	ME4	0.769519	0.230481
ENSMUSG00000000278	ME5	0.942832	0.0571678
ENSMUSG00000000282	ME4	0.917368	0.0826323
ENSMUSG00000000290	ME2	0.82434	0.17566
ENSMUSG00000000295	ME1	0.660077	0.339923
ENSMUSG00000000296	ME8	0.67946	0.32054
ENSMUSG00000000301	ME9	0.512402	0.487598
ENSMUSG00000000303	ME6	0.74977	0.25023
ENSMUSG00000000305	ME1	0.456158	0.543842
ENSMUSG00000000308	ME5	0.827381	0.172619
ENSMUSG00000000317	ME6	0.461542	0.538458
ENSMUSG00000000318	ME6	0.668402	0.331598
ENSMUSG00000000320	ME2	0.305132	0.694868
ENSMUSG00000000325	ME5	0.90619	0.0938099
ENSMUSG00000000326	ME3	0.822505	0.177495
ENSMUSG00000000339	ME2	0.550772	0.449228
ENSMUSG00000000340	ME10	0.807212	0.192788
ENSMUSG00000000346	ME2	0.742156	0.257844
ENSMUSG00000000365	ME3	0.460458	0.539542
ENSMUSG00000000374	ME4	0.431135	0.568865
ENSMUSG00000000378	ME3	0.945691	0.0543091
ENSMUSG00000000384	ME2	0.549887	0.450113
ENSMUSG00000000385	ME1	0.429337	0.570663
ENSMUSG00000000392	ME6	0.892774	0.107226
ENSMUSG00000000394	ME4	0.352674	0.647326
ENSMUSG00000000399	ME14	0.79814	0.20186
ENSMUSG00000000402	ME1	0.710705	0.289295
ENSMUSG00000000409	ME1	0.64817	0.35183
ENSMUSG00000000411	ME1	0.434602	0.565398
ENSMUSG00000000416	ME3	0.872011	0.127989
ENSMUSG00000000420	ME1	0.870738	0.129262
ENSMUSG00000000439	ME3	0.572135	0.427865
ENSMUSG00000000440	ME6	0.958357	0.0416434
ENSMUSG00000000441	ME22	0.800364	0.199636
ENSMUSG00000000486	ME3	0.363368	0.636632
ENSMUSG00000000489	ME6	0.873059	0.126941
ENSMUSG00000000530	ME3	0.953453	0.0465474
ENSMUSG00000000531	ME2	0.96088	0.0391204
ENSMUSG00000000532	ME2	0.495863	0.504137
ENSMUSG00000000538	ME4	0.841309	0.158691
ENSMUSG00000000544	ME1	0.569772	0.430228
ENSMUSG00000000552	ME22	0.776808	0.223192
ENSMUSG00000000555	ME3	0.974688	0.0253123
ENSMUSG00000000560	ME17	0.719001	0.280999
ENSMUSG00000000561	ME1	0.869437	0.130563
ENSMUSG00000000562	ME2	0.810682	0.189318
ENSMUSG00000000563	ME13	0.835779	0.164221
ENSMUSG00000000567	ME1	0.376645	0.623355
ENSMUSG00000000568	ME7	0.84947	0.15053
ENSMUSG00000000579	ME1	0.927184	0.0728158
ENSMUSG00000000581	ME1	0.737511	0.262489
ENSMUSG00000000594	ME9	0.680698	0.319302
ENSMUSG00000000600	ME17	0.778617	0.221383
ENSMUSG00000000605	ME2	0.836317	0.163683
ENSMUSG00000000627	ME4	0.799848	0.200152
ENSMUSG00000000631	ME6	0.709462	0.290538
ENSMUSG00000000632	ME3	0.931765	0.0682353
ENSMUSG00000000682	ME2	0.690099	0.309901
ENSMUSG00000000706	ME1	0.755894	0.244106
ENSMUSG00000000708	ME8	0.905099	0.0949014
ENSMUSG00000000711	ME1	0.880809	0.119191
ENSMUSG00000000730	ME4	0.414625	0.585375
ENSMUSG00000000731	ME7	0.368574	0.631426
ENSMUSG00000000732	ME1	0.752254	0.247746
ENSMUSG00000000738	ME6	0.879944	0.120056
ENSMUSG00000000740	ME14	0.922298	0.077702
ENSMUSG00000000743	ME2	0.794375	0.205625
ENSMUSG00000000751	ME1	0.817482	0.182518
ENSMUSG00000000753	ME1	0.59167	0.40833
ENSMUSG00000000759	ME1	0.921406	0.0785938
ENSMUSG00000000766	ME7	0.83045	0.16955
ENSMUSG00000000776	ME4	0.347291	0.652709
ENSMUSG00000000782	ME3	0.972662	0.0273381
ENSMUSG00000000787	ME1	0.920126	0.0798744
ENSMUSG00000000791	ME8	0.446427	0.553573
ENSMUSG00000000792	ME5	0.849039	0.150961
ENSMUSG00000000794	ME7	0.821626	0.178374
ENSMUSG00000000804	ME4	0.752413	0.247587
ENSMUSG00000000805	ME6	0.954105	0.0458953
ENSMUSG00000000811	ME5	0.939186	0.0608143
ENSMUSG00000000817	ME1	0.61204	0.38796
ENSMUSG00000000823	ME22	0.844462	0.155538
ENSMUSG00000000826	ME5	0.901996	0.0980039
ENSMUSG00000000827	ME1	0.744799	0.255201
ENSMUSG00000000838	ME2	0.839496	0.160504
ENSMUSG00000000861	ME2	0.937754	0.062246
ENSMUSG00000000876	ME2	0.86012	0.13988
ENSMUSG00000000881	ME2	0.915849	0.0841515
ENSMUSG00000000884	ME9	0.455358	0.544642
ENSMUSG00000000889	ME2	0.520108	0.479892
ENSMUSG00000000901	ME1	0.880387	0.119613
ENSMUSG00000000902	ME24	0.826838	0.173162
ENSMUSG00000000915	ME2	0.614435	0.385565
ENSMUSG00000000916	ME2	0.426188	0.573812
ENSMUSG00000000934	ME1	0.793083	0.206917
ENSMUSG00000000948	ME4	0.712932	0.287068
ENSMUSG00000000957	ME1	0.730303	0.269697
ENSMUSG00000000958	ME2	0.594802	0.405198
ENSMUSG00000000959	ME14	0.764235	0.235765
ENSMUSG00000000976	ME25	0.924418	0.0755823
ENSMUSG00000000982	ME2	0.306593	0.693407
ENSMUSG00000000983	ME2	0.715608	0.284392
ENSMUSG00000001014	ME6	0.704285	0.295715
ENSMUSG00000001016	ME13	0.807828	0.192172
ENSMUSG00000001017	ME3	0.700235	0.299765
ENSMUSG00000001018	ME13	0.801018	0.198982
ENSMUSG00000001020	ME2	0.733023	0.266977
ENSMUSG00000001021	ME2	0.657262	0.342738
ENSMUSG00000001025	ME6	0.731996	0.268004
ENSMUSG00000001027	ME1	0.42609	0.57391
ENSMUSG00000001029	ME2	0.416738	0.583262
ENSMUSG00000001034	ME11	0.812144	0.187856
ENSMUSG00000001036	ME2	0.824572	0.175428
ENSMUSG00000001039	ME2	0.414627	0.585373
ENSMUSG00000001052	ME1	0.806714	0.193286
ENSMUSG00000001053	ME2	0.841722	0.158278
ENSMUSG00000001054	ME2	0.937063	0.0629374
ENSMUSG00000001056	ME2	0.927636	0.0723637
ENSMUSG00000001062	ME2	0.805492	0.194508
ENSMUSG00000001065	ME3	0.454439	0.545561
ENSMUSG00000001076	ME1	0.926594	0.0734058
ENSMUSG00000001082	ME15	0.920395	0.0796054
ENSMUSG00000001089	ME6	0.518919	0.481081
ENSMUSG00000001098	ME5	0.849218	0.150782
ENSMUSG00000001100	ME11	0.918754	0.081246
ENSMUSG00000001103	ME6	0.774231	0.225769
ENSMUSG00000001105	ME2	0.718208	0.281792
ENSMUSG00000001119	ME2	0.913558	0.0864415
ENSMUSG00000001120	ME2	0.421965	0.578035
ENSMUSG00000001123	ME2	0.843651	0.156349
ENSMUSG00000001127	ME1	0.951137	0.0488634
ENSMUSG00000001128	ME22	0.822223	0.177777
ENSMUSG00000001131	ME6	0.435341	0.564659
ENSMUSG00000001134	ME2	0.751653	0.248347
ENSMUSG00000001138	ME1	0.791995	0.208005
ENSMUSG00000001143	ME7	0.852294	0.147706
ENSMUSG00000001150	ME3	0.742643	0.257357
ENSMUSG00000001151	ME16	0.803271	0.196729
ENSMUSG00000001155	ME3	0.400658	0.599342
ENSMUSG00000001156	ME3	0.950669	0.0493312
ENSMUSG00000001157	ME3	0.717519	0.282481
ENSMUSG00000001158	ME21	0.739899	0.260101
ENSMUSG00000001166	ME4	0.370569	0.629431
ENSMUSG00000001173	ME1	0.944033	0.0559672
ENSMUSG00000001175	ME2	0.856155	0.143845
ENSMUSG00000001211	ME4	0.459315	0.540685
ENSMUSG00000001225	ME1	0.636715	0.363285
ENSMUSG00000001227	ME11	0.884744	0.115256
ENSMUSG00000001228	ME3	0.607894	0.392106
ENSMUSG00000001229	ME6	0.770497	0.229503
ENSMUSG00000001240	ME6	0.652115	0.347885
ENSMUSG00000001247	ME2	0.639541	0.360459
ENSMUSG00000001248	ME15	0.905027	0.094973
ENSMUSG00000001249	ME2	0.591749	0.408251
ENSMUSG00000001260	ME1	0.947326	0.0526736
ENSMUSG00000001270	ME18	0.835882	0.164118
ENSMUSG00000001280	ME12	0.919338	0.0806616
ENSMUSG00000001285	ME1	0.699607	0.300393
ENSMUSG00000001288	ME3	0.82103	0.17897
ENSMUSG00000001289	ME13	0.873746	0.126254
ENSMUSG00000001300	ME3	0.793145	0.206855
ENSMUSG00000001313	ME7	0.794616	0.205384
ENSMUSG00000001323	ME2	0.914924	0.0850757
ENSMUSG00000001333	ME5	0.767243	0.232757
ENSMUSG00000001334	ME18	0.77316	0.22684
ENSMUSG00000001349	ME6	0.632639	0.367361
ENSMUSG00000001366	ME5	0.846758	0.153242
ENSMUSG00000001376	ME2	0.68611	0.31389
ENSMUSG00000001379	ME11	0.736296	0.263704
ENSMUSG00000001380	ME5	0.890727	0.109273
ENSMUSG00000001383	ME6	0.72025	0.27975
ENSMUSG00000001403	ME3	0.493747	0.506253
ENSMUSG00000001415	ME3	0.861373	0.138627
ENSMUSG00000001416	ME1	0.8735	0.1265
ENSMUSG00000001418	ME2	0.661381	0.338619
ENSMUSG00000001419	ME2	0.893597	0.106403
ENSMUSG00000001420	ME2	0.327188	0.672812
ENSMUSG00000001424	ME1	0.809409	0.190591
ENSMUSG00000001435	ME1	0.90893	0.0910698
ENSMUSG00000001440	ME1	0.933147	0.0668531
ENSMUSG00000001441	ME7	0.849758	0.150242
ENSMUSG00000001444	ME4	0.598463	0.401537
ENSMUSG00000001445	ME13	0.799581	0.200419
ENSMUSG00000001467	ME5	0.906806	0.0931937
ENSMUSG00000001472	ME5	0.870949	0.129051
ENSMUSG00000001482	ME1	0.798747	0.201253
ENSMUSG00000001494	ME5	0.414524	0.585476
ENSMUSG00000001496	ME7	0.944458	0.0555416
ENSMUSG00000001504	ME1	0.718815	0.281185
ENSMUSG00000001506	ME2	0.562408	0.437592
ENSMUSG00000001507	ME1	0.920415	0.0795847
ENSMUSG00000001508	ME2	0.366565	0.633435
ENSMUSG00000001517	ME2	0.546811	0.453189
ENSMUSG00000001518	ME1	0.948251	0.0517494
ENSMUSG00000001520	ME1	0.905786	0.0942143
ENSMUSG00000001521	ME25	0.742818	0.257182
ENSMUSG00000001524	ME2	0.834361	0.165639
ENSMUSG00000001525	ME5	0.910501	0.0894985
ENSMUSG00000001542	ME2	0.812117	0.187883
ENSMUSG00000001552	ME2	0.851599	0.148401
ENSMUSG00000001555	ME9	0.595526	0.404474
ENSMUSG00000001569	ME10	0.759906	0.240094
ENSMUSG00000001576	ME4	0.664525	0.335475
ENSMUSG00000001604	ME5	0.650731	0.349269
ENSMUSG00000001627	ME2	0.817042	0.182958
ENSMUSG00000001630	ME2	0.681075	0.318925
ENSMUSG00000001632	ME6	0.803367	0.196633
ENSMUSG00000001642	ME1	0.376704	0.623296
ENSMUSG00000001656	ME1	0.319262	0.680738
ENSMUSG00000001663	ME5	0.82537	0.17463
ENSMUSG00000001665	ME1	0.796368	0.203632
ENSMUSG00000001666	ME13	0.722427	0.277573
ENSMUSG00000001670	ME1	0.725437	0.274563
ENSMUSG00000001672	ME7	0.781761	0.218239
ENSMUSG00000001674	ME10	0.696485	0.303515
ENSMUSG00000001687	ME3	0.907672	0.0923281
ENSMUSG00000001700	ME2	0.85715	0.14285
ENSMUSG00000001707	ME1	0.820833	0.179167
ENSMUSG00000001729	ME9	0.647312	0.352688
ENSMUSG00000001739	ME2	0.325239	0.674761
ENSMUSG00000001741	ME2	0.824176	0.175824
ENSMUSG00000001750	ME1	0.445002	0.554998
ENSMUSG00000001755	ME5	0.761236	0.238764
ENSMUSG00000001761	ME1	0.949277	0.0507234
ENSMUSG00000001763	ME5	0.979597	0.0204033
ENSMUSG00000001767	ME17	0.850041	0.149959
ENSMUSG00000001773	ME7	0.875446	0.124554
ENSMUSG00000001774	ME1	0.756321	0.243679
ENSMUSG00000001783	ME1	0.888724	0.111276
ENSMUSG00000001785	ME10	0.787778	0.212222
ENSMUSG00000001786	ME7	0.830887	0.169113
ENSMUSG00000001794	ME5	0.808101	0.191899
ENSMUSG00000001802	ME4	0.767009	0.232991
ENSMUSG00000001815	ME1	0.45846	0.54154
ENSMUSG00000001829	ME3	0.573917	0.426083
ENSMUSG00000001833	ME6	0.748022	0.251978
ENSMUSG00000001844	ME22	0.767168	0.232832
ENSMUSG00000001864	ME8	0.723626	0.276374
ENSMUSG00000001865	ME4	0.34592	0.65408
ENSMUSG00000001870	ME6	0.918459	0.081541
ENSMUSG00000001891	ME3	0.638008	0.361992
ENSMUSG00000001901	ME5	0.7367	0.2633
ENSMUSG00000001909	ME11	0.834718	0.165282
ENSMUSG00000001910	ME2	0.832705	0.167295
ENSMUSG00000001911	ME6	0.845354	0.154646
ENSMUSG00000001924	ME1	0.739625	0.260375
ENSMUSG00000001930	ME2	0.701459	0.298541
ENSMUSG00000001943	ME2	0.377751	0.622249
ENSMUSG00000001946	ME2	0.730371	0.269629
ENSMUSG00000001948	ME1	0.835875	0.164125
ENSMUSG00000001962	ME5	0.398204	0.601796
ENSMUSG00000001964	ME1	0.494798	0.505202
ENSMUSG00000001983	ME1	0.43302	0.56698
ENSMUSG00000001985	ME1	0.348776	0.651224
ENSMUSG00000001986	ME2	0.967409	0.0325909
ENSMUSG00000001988	ME4	0.701111	0.298889
ENSMUSG00000001995	ME5	0.777215	0.222785
ENSMUSG00000001998	ME12	0.892532	0.107468
ENSMUSG00000001999	ME9	0.502686	0.497314
ENSMUSG00000002006	ME3	0.748938	0.251062
ENSMUSG00000002007	ME22	0.758364	0.241636
ENSMUSG00000002010	ME9	0.818625	0.181375
ENSMUSG00000002012	ME1	0.928638	0.0713623
ENSMUSG00000002014	ME1	0.636704	0.363296
ENSMUSG00000002015	ME1	0.784163	0.215837
ENSMUSG00000002017	ME4	0.549434	0.450566
ENSMUSG00000002020	ME15	0.523228	0.476772
ENSMUSG00000002028	ME12	0.867024	0.132976
ENSMUSG00000002031	ME1	0.868133	0.131867
ENSMUSG00000002032	ME4	0.911431	0.0885689
ENSMUSG00000002043	ME2	0.700357	0.299643
ENSMUSG00000002052	ME1	0.730531	0.269469
ENSMUSG00000002055	ME4	0.949695	0.0503047
ENSMUSG00000002057	ME1	0.365514	0.634486
ENSMUSG00000002058	ME5	0.942623	0.0573769
ENSMUSG00000002059	ME7	0.802572	0.197428
ENSMUSG00000002064	ME1	0.865497	0.134503
ENSMUSG00000002068	ME6	0.757013	0.242987
ENSMUSG00000002083	ME2	0.677708	0.322292
ENSMUSG00000002100	ME2	0.903748	0.0962516
ENSMUSG00000002102	ME11	0.745799	0.254201
ENSMUSG00000002103	ME1	0.95274	0.0472605
ENSMUSG00000002104	ME3	0.776773	0.223227
ENSMUSG00000002107	ME2	0.883202	0.116798
ENSMUSG00000002108	ME18	0.66466	0.33534
ENSMUSG00000002109	ME2	0.547739	0.452261
ENSMUSG00000002111	ME2	0.842858	0.157142
ENSMUSG00000002129	ME1	0.627467	0.372533
ENSMUSG00000002147	ME2	0.935786	0.0642139
ENSMUSG00000002190	ME2	0.409121	0.590879
ENSMUSG00000002204	ME2	0.457164	0.542836
ENSMUSG00000002205	ME3	0.872575	0.127425
ENSMUSG00000002210	ME2	0.847349	0.152651
ENSMUSG00000002221	ME4	0.690772	0.309228
ENSMUSG00000002222	ME3	0.869771	0.130229
ENSMUSG00000002227	ME22	0.812323	0.187677
ENSMUSG00000002228	ME2	0.401126	0.598874
ENSMUSG00000002233	ME2	0.48789	0.51211
ENSMUSG00000002250	ME2	0.882069	0.117931
ENSMUSG00000002257	ME2	0.381155	0.618845
ENSMUSG00000002265	ME1	0.96516	0.0348399
ENSMUSG00000002266	ME1	0.924926	0.0750737
ENSMUSG00000002274	ME14	0.782106	0.217894
ENSMUSG00000002279	ME3	0.760714	0.239286
ENSMUSG00000002280	ME3	0.811723	0.188277
ENSMUSG00000002289	ME1	0.606996	0.393004
ENSMUSG00000002297	ME2	0.54597	0.45403
ENSMUSG00000002308	ME9	0.389757	0.610243
ENSMUSG00000002319	ME5	0.738228	0.261772
ENSMUSG00000002324	ME1	0.860908	0.139092
ENSMUSG00000002326	ME3	0.755236	0.244764
ENSMUSG00000002329	ME4	0.730929	0.269071
ENSMUSG00000002332	ME9	0.90281	0.0971898
ENSMUSG00000002341	ME2	0.948993	0.0510072
ENSMUSG00000002342	ME1	0.508098	0.491902
ENSMUSG00000002343	ME4	0.76494	0.23506
ENSMUSG00000002345	ME9	0.714031	0.285969
ENSMUSG00000002346	ME2	0.495979	0.504021
ENSMUSG00000002365	ME8	0.516059	0.483941
ENSMUSG00000002372	ME9	0.801419	0.198581
ENSMUSG00000002379	ME14	0.867106	0.132894
ENSMUSG00000002384	ME1	0.654314	0.345686
ENSMUSG00000002393	ME11	0.841723	0.158277
ENSMUSG00000002396	ME2	0.944082	0.0559184
ENSMUSG00000002409	ME3	0.542584	0.457416
ENSMUSG00000002413	ME19	0.945498	0.0545024
ENSMUSG00000002416	ME1	0.891336	0.108664
ENSMUSG00000002428	ME10	0.902076	0.0979237
ENSMUSG00000002455	ME1	0.91454	0.0854597
ENSMUSG00000002458	ME5	0.789402	0.210598
ENSMUSG00000002459	ME3	0.951552	0.0484478
ENSMUSG00000002475	ME1	0.499803	0.500197
ENSMUSG00000002477	ME13	0.845582	0.154418
ENSMUSG00000002486	ME1	0.785924	0.214076
ENSMUSG00000002489	ME3	0.496904	0.503096
ENSMUSG00000002500	ME3	0.696673	0.303327
ENSMUSG00000002504	ME9	0.65946	0.34054
ENSMUSG00000002524	ME1	0.623169	0.376831
ENSMUSG00000002546	ME1	0.72553	0.27447
ENSMUSG00000002550	ME1	0.485697	0.514303
ENSMUSG00000002565	ME1	0.334875	0.665125
ENSMUSG00000002578	ME5	0.731445	0.268555
ENSMUSG00000002580	ME18	0.903688	0.0963118
ENSMUSG00000002602	ME2	0.346862	0.653138
ENSMUSG00000002603	ME2	0.890111	0.109889
ENSMUSG00000002608	ME22	0.866689	0.133311
ENSMUSG00000002617	ME21	0.727318	0.272682
ENSMUSG00000002625	ME22	0.859008	0.140992
ENSMUSG00000002633	ME1	0.911178	0.0888222
ENSMUSG00000002635	ME4	0.477425	0.522575
ENSMUSG00000002658	ME2	0.451537	0.548463
ENSMUSG00000002660	ME14	0.795032	0.204968
ENSMUSG00000002661	ME1	0.638726	0.361274
ENSMUSG00000002668	ME7	0.401146	0.598854
ENSMUSG00000002679	ME3	0.741723	0.258277
ENSMUSG00000002688	ME8	0.924843	0.0751572
ENSMUSG00000002718	ME5	0.864472	0.135528
ENSMUSG00000002731	ME1	0.950271	0.0497294
ENSMUSG00000002732	ME2	0.451867	0.548133
ENSMUSG00000002733	ME3	0.608859	0.391141
ENSMUSG00000002741	ME6	0.876678	0.123322
ENSMUSG00000002748	ME1	0.671599	0.328401
ENSMUSG00000002763	ME11	0.754352	0.245648
ENSMUSG00000002767	ME9	0.770056	0.229944
ENSMUSG00000002768	ME9	0.835942	0.164058
ENSMUSG00000002771	ME1	0.899889	0.100111
ENSMUSG00000002778	ME14	0.757772	0.242228
ENSMUSG00000002781	ME2	0.773672	0.226328
ENSMUSG00000002791	ME1	0.662078	0.337922
ENSMUSG00000002797	ME21	0.672331	0.327669
ENSMUSG00000002799	ME5	0.883916	0.116084
ENSMUSG00000002803	ME11	0.848604	0.151396
ENSMUSG00000002804	ME9	0.759915	0.240085
ENSMUSG00000002808	ME5	0.540852	0.459148
ENSMUSG00000002812	ME1	0.898443	0.101557
ENSMUSG00000002814	ME1	0.843185	0.156815
ENSMUSG00000002820	ME2	0.631868	0.368132
ENSMUSG00000002825	ME22	0.745301	0.254699
ENSMUSG00000002831	ME1	0.32551	0.67449
ENSMUSG00000002833	ME9	0.577321	0.422679
ENSMUSG00000002835	ME2	0.735702	0.264298
ENSMUSG00000002844	ME9	0.88857	0.11143
ENSMUSG00000002845	ME7	0.780436	0.219564
ENSMUSG00000002846	ME2	0.344967	0.655033
ENSMUSG00000002847	ME2	0.692958	0.307042
ENSMUSG00000002870	ME2	0.3319	0.6681
ENSMUSG00000002871	ME1	0.760949	0.239051
ENSMUSG00000002885	ME22	0.675026	0.324974
ENSMUSG00000002897	ME6	0.947556	0.0524436
ENSMUSG00000002900	ME3	0.921733	0.0782672
ENSMUSG00000002908	ME6	0.933661	0.0663387
ENSMUSG00000002910	ME3	0.383151	0.616849
ENSMUSG00000002930	ME1	0.945377	0.0546231
ENSMUSG00000002944	ME1	0.842256	0.157744
ENSMUSG00000002948	ME25	0.786647	0.213353
ENSMUSG00000002949	ME22	0.811776	0.188224
ENSMUSG00000002957	ME4	0.756619	0.243381
ENSMUSG00000002963	ME11	0.82927	0.17073
ENSMUSG00000002968	ME2	0.699388	0.300612
ENSMUSG00000002980	ME1	0.87819	0.12181
ENSMUSG00000002981	ME24	0.903783	0.0962175
ENSMUSG00000002983	ME2	0.648278	0.351722
ENSMUSG00000002984	ME9	0.822915	0.177085
ENSMUSG00000002985	ME1	0.690191	0.309809
ENSMUSG00000002996	ME8	0.873928	0.126072
ENSMUSG00000002997	ME3	0.869751	0.130249
ENSMUSG00000003031	ME1	0.299076	0.700924
ENSMUSG00000003032	ME2	0.524298	0.475702
ENSMUSG00000003033	ME1	0.579785	0.420215
ENSMUSG00000003037	ME1	0.774937	0.225063
ENSMUSG00000003038	ME8	0.8799	0.1201
ENSMUSG00000003039	ME1	0.834311	0.165689
ENSMUSG00000003051	ME2	0.470495	0.529505
ENSMUSG00000003062	ME1	0.834625	0.165375
ENSMUSG00000003068	ME2	0.609231	0.390769
ENSMUSG00000003070	ME2	0.471339	0.528661
ENSMUSG00000003072	ME11	0.920707	0.0792926
ENSMUSG00000003099	ME4	0.932548	0.067452
ENSMUSG00000003119	ME12	0.883138	0.116862
ENSMUSG00000003123	ME24	0.699452	0.300548
ENSMUSG00000003131	ME1	0.957658	0.0423415
ENSMUSG00000003134	ME3	0.939717	0.0602828
ENSMUSG00000003135	ME2	0.772304	0.227696
ENSMUSG00000003153	ME2	0.497508	0.502492
ENSMUSG00000003154	ME2	0.754213	0.245787
ENSMUSG00000003161	ME1	0.609441	0.390559
ENSMUSG00000003166	ME5	0.895286	0.104714
ENSMUSG00000003178	ME20	0.856907	0.143093
ENSMUSG00000003184	ME22	0.807591	0.192409
ENSMUSG00000003190	ME3	0.317259	0.682741
ENSMUSG00000003198	ME3	0.868999	0.131001
ENSMUSG00000003199	ME14	0.821693	0.178307
ENSMUSG00000003200	ME6	0.730425	0.269575
ENSMUSG00000003206	ME6	0.643789	0.356211
ENSMUSG00000003208	ME3	0.679366	0.320634
ENSMUSG00000003226	ME19	0.838278	0.161722
ENSMUSG00000003227	ME8	0.552149	0.447851
ENSMUSG00000003228	ME3	0.811388	0.188612
ENSMUSG00000003233	ME20	0.706721	0.293279
ENSMUSG00000003234	ME5	0.831226	0.168774
ENSMUSG00000003235	ME9	0.656908	0.343092
ENSMUSG00000003269	ME6	0.91465	0.0853501
ENSMUSG00000003271	ME6	0.935096	0.0649036
ENSMUSG00000003273	ME3	0.884888	0.115112
ENSMUSG00000003279	ME6	0.947508	0.0524915
ENSMUSG00000003282	ME3	0.790537	0.209463
ENSMUSG00000003283	ME2	0.861389	0.138611
ENSMUSG00000003299	ME2	0.64302	0.35698
ENSMUSG00000003308	ME9	0.680948	0.319052
ENSMUSG00000003309	ME2	0.789057	0.210943
ENSMUSG00000003316	ME1	0.841128	0.158872
ENSMUSG00000003341	ME1	0.776438	0.223562
ENSMUSG00000003345	ME2	0.826371	0.173629
ENSMUSG00000003346	ME2	0.935555	0.0644452
ENSMUSG00000003348	ME1	0.917408	0.082592
ENSMUSG00000003352	ME6	0.947272	0.0527277
ENSMUSG00000003354	ME5	0.888623	0.111377
ENSMUSG00000003355	ME1	0.808752	0.191248
ENSMUSG00000003360	ME1	0.690374	0.309626
ENSMUSG00000003363	ME11	0.883637	0.116363
ENSMUSG00000003378	ME2	0.889695	0.110305
ENSMUSG00000003379	ME4	0.465519	0.534481
ENSMUSG00000003380	ME9	0.821105	0.178895
ENSMUSG00000003382	ME1	0.67125	0.32875
ENSMUSG00000003402	ME1	0.527728	0.472272
ENSMUSG00000003410	ME2	0.535847	0.464153
ENSMUSG00000003411	ME1	0.410514	0.589486
ENSMUSG00000003418	ME1	0.935451	0.0645494
ENSMUSG00000003420	ME2	0.658313	0.341687
ENSMUSG00000003421	ME18	0.76357	0.23643
ENSMUSG00000003423	ME6	0.835292	0.164708
ENSMUSG00000003429	ME24	0.802896	0.197104
ENSMUSG00000003435	ME15	0.920584	0.0794165
ENSMUSG00000003436	ME1	0.548315	0.451685
ENSMUSG00000003437	ME1	0.744314	0.255686
ENSMUSG00000003438	ME9	0.826613	0.173387
ENSMUSG00000003444	ME14	0.719297	0.280703
ENSMUSG00000003452	ME23	0.830357	0.169643
ENSMUSG00000003458	ME11	0.753368	0.246632
ENSMUSG00000003464	ME11	0.854306	0.145694
ENSMUSG00000003469	ME2	0.963092	0.036908
ENSMUSG00000003476	ME1	0.811442	0.188558
ENSMUSG00000003477	ME2	0.835602	0.164398
ENSMUSG00000003500	ME2	0.790199	0.209801
ENSMUSG00000003518	ME2	0.90836	0.0916396
ENSMUSG00000003526	ME2	0.741772	0.258228
ENSMUSG00000003527	ME6	0.715877	0.284123
ENSMUSG00000003528	ME1	0.768868	0.231132
ENSMUSG00000003531	ME4	0.743503	0.256497
ENSMUSG00000003534	ME7	0.847505	0.152495
ENSMUSG00000003541	ME4	0.646924	0.353076
ENSMUSG00000003545	ME2	0.93481	0.0651896
ENSMUSG00000003546	ME1	0.673629	0.326371
ENSMUSG00000003549	ME2	0.766442	0.233558
ENSMUSG00000003559	ME1	0.956302	0.0436984
ENSMUSG00000003573	ME3	0.701094	0.298906
ENSMUSG00000003575	ME2	0.876734	0.123266
ENSMUSG00000003581	ME1	0.650915	0.349085
ENSMUSG00000003585	ME2	0.903767	0.0962329
ENSMUSG00000003604	ME2	0.663636	0.336364
ENSMUSG00000003617	ME2	0.363637	0.636363
ENSMUSG00000003623	ME2	0.868875	0.131125
ENSMUSG00000003644	ME1	0.634349	0.365651
ENSMUSG00000003657	ME1	0.945068	0.0549318
ENSMUSG00000003660	ME12	0.702713	0.297287
ENSMUSG00000003665	ME8	0.777639	0.222361
ENSMUSG00000003680	ME9	0.660672	0.339328
ENSMUSG00000003721	ME1	0.814126	0.185874
ENSMUSG00000003731	ME5	0.824385	0.175615
ENSMUSG00000003746	ME3	0.914349	0.0856511
ENSMUSG00000003752	ME5	0.51624	0.48376
ENSMUSG00000003762	ME1	0.793653	0.206347
ENSMUSG00000003778	ME1	0.891675	0.108325
ENSMUSG00000003779	ME3	0.589681	0.410319
ENSMUSG00000003808	ME15	0.781963	0.218037
ENSMUSG00000003809	ME9	0.412156	0.587844
ENSMUSG00000003810	ME4	0.840826	0.159174
ENSMUSG00000003812	ME18	0.701547	0.298453
ENSMUSG00000003813	ME5	0.745951	0.254049
ENSMUSG00000003814	ME1	0.342183	0.657817
ENSMUSG00000003824	ME5	0.646741	0.353259
ENSMUSG00000003847	ME12	0.884383	0.115617
ENSMUSG00000003848	ME9	0.55086	0.44914
ENSMUSG00000003849	ME10	0.803286	0.196714
ENSMUSG00000003863	ME6	0.960048	0.039952
ENSMUSG00000003865	ME15	0.801009	0.198991
ENSMUSG00000003868	ME1	0.622281	0.377719
ENSMUSG00000003872	ME2	0.953004	0.0469965
ENSMUSG00000003873	ME2	0.838378	0.161622
ENSMUSG00000003882	ME2	0.570408	0.429592
ENSMUSG00000003923	ME1	0.791824	0.208176
ENSMUSG00000003929	ME19	0.782762	0.217238
ENSMUSG00000003934	ME7	0.961435	0.0385647
ENSMUSG00000003948	ME2	0.988008	0.0119922
ENSMUSG00000003949	ME2	0.876437	0.123563
ENSMUSG00000003955	ME3	0.688799	0.311201
ENSMUSG00000003970	ME1	0.626623	0.373377
ENSMUSG00000003974	ME2	0.934554	0.0654458
ENSMUSG00000003992	ME8	0.603492	0.396508
ENSMUSG00000004031	ME6	0.915102	0.0848984
ENSMUSG00000004032	ME18	0.860017	0.139983
ENSMUSG00000004035	ME1	0.816461	0.183539
ENSMUSG00000004040	ME1	0.903555	0.0964449
ENSMUSG00000004043	ME1	0.842266	0.157734
ENSMUSG00000004044	ME6	0.335448	0.664552
ENSMUSG00000004054	ME3	0.774125	0.225875
ENSMUSG00000004056	ME2	0.930685	0.0693148
ENSMUSG00000004069	ME5	0.814484	0.185516
ENSMUSG00000004070	ME13	0.807201	0.192799
ENSMUSG00000004071	ME1	0.813169	0.186831
ENSMUSG00000004085	ME1	0.580527	0.419473
ENSMUSG00000004096	ME13	0.867392	0.132608
ENSMUSG00000004098	ME5	0.780175	0.219825
ENSMUSG00000004099	ME5	0.860859	0.139141
ENSMUSG00000004100	ME11	0.724391	0.275609
ENSMUSG00000004105	ME2	0.484707	0.515293
ENSMUSG00000004110	ME19	0.819735	0.180265
ENSMUSG00000004113	ME5	0.770647	0.229353
ENSMUSG00000004127	ME1	0.531598	0.468402
ENSMUSG00000004151	ME2	0.866113	0.133887
ENSMUSG00000004187	ME6	0.8925	0.1075
ENSMUSG00000004207	ME4	0.611919	0.388081
ENSMUSG00000004221	ME1	0.541751	0.458249
ENSMUSG00000004231	ME4	0.705992	0.294008
ENSMUSG00000004233	ME19	0.846161	0.153839
ENSMUSG00000004263	ME4	0.663875	0.336125
ENSMUSG00000004264	ME11	0.87111	0.12889
ENSMUSG00000004266	ME2	0.845983	0.154017
ENSMUSG00000004267	ME22	0.665918	0.334082
ENSMUSG00000004268	ME18	0.843526	0.156474
ENSMUSG00000004270	ME3	0.399252	0.600748
ENSMUSG00000004285	ME9	0.913378	0.0866223
ENSMUSG00000004317	ME1	0.983047	0.0169528
ENSMUSG00000004319	ME1	0.712848	0.287152
ENSMUSG00000004341	ME3	0.865667	0.134333
ENSMUSG00000004347	ME7	0.903024	0.0969758
ENSMUSG00000004356	ME12	0.873566	0.126434
ENSMUSG00000004360	ME7	0.300702	0.699298
ENSMUSG00000004364	ME10	0.84292	0.15708
ENSMUSG00000004366	ME2	0.678234	0.321766
ENSMUSG00000004383	ME6	0.96126	0.0387402
ENSMUSG00000004393	ME5	0.835895	0.164105
ENSMUSG00000004394	ME1	0.922975	0.0770254
ENSMUSG00000004415	ME4	0.37945	0.62055
ENSMUSG00000004446	ME5	0.956059	0.0439415
ENSMUSG00000004451	ME6	0.744004	0.255996
ENSMUSG00000004455	ME3	0.931079	0.0689206
ENSMUSG00000004460	ME2	0.628853	0.371147
ENSMUSG00000004462	ME2	0.371066	0.628934
ENSMUSG00000004473	ME4	0.855742	0.144258
ENSMUSG00000004500	ME16	0.699805	0.300195
ENSMUSG00000004508	ME1	0.855498	0.144502
ENSMUSG00000004530	ME1	0.890159	0.109841
ENSMUSG00000004535	ME10	0.907572	0.0924277
ENSMUSG00000004540	ME4	0.293839	0.706161
ENSMUSG00000004558	ME1	0.902412	0.0975884
ENSMUSG00000004562	ME1	0.94844	0.0515599
ENSMUSG00000004565	ME1	0.76091	0.23909
ENSMUSG00000004567	ME11	0.816401	0.183599
ENSMUSG00000004591	ME17	0.851811	0.148189
ENSMUSG00000004609	ME2	0.873779	0.126221
ENSMUSG00000004610	ME13	0.882578	0.117422
ENSMUSG00000004626	ME3	0.788574	0.211426
ENSMUSG00000004631	ME10	0.815356	0.184644
ENSMUSG00000004633	ME8	0.658929	0.341071
ENSMUSG00000004637	ME5	0.939768	0.0602319
ENSMUSG00000004642	ME5	0.933873	0.0661272
ENSMUSG00000004651	ME2	0.322514	0.677486
ENSMUSG00000004654	ME4	0.291262	0.708738
ENSMUSG00000004655	ME2	0.538662	0.461338
ENSMUSG00000004661	ME3	0.846343	0.153657
ENSMUSG00000004665	ME2	0.682975	0.317025
ENSMUSG00000004667	ME11	0.851429	0.148571
ENSMUSG00000004668	ME5	0.528753	0.471247
ENSMUSG00000004698	ME4	0.853846	0.146154
ENSMUSG00000004707	ME3	0.708118	0.291882
ENSMUSG00000004730	ME2	0.887361	0.112639
ENSMUSG00000004748	ME4	0.869202	0.130798
ENSMUSG00000004768	ME1	0.783472	0.216528
ENSMUSG00000004771	ME5	0.879292	0.120708
ENSMUSG00000004788	ME9	0.754269	0.245731
ENSMUSG00000004789	ME2	0.365675	0.634325
ENSMUSG00000004791	ME1	0.904548	0.0954521
ENSMUSG00000004798	ME2	0.898849	0.101151
ENSMUSG00000004815	ME1	0.865692	0.134308
ENSMUSG00000004837	ME2	0.764603	0.235397
ENSMUSG00000004843	ME2	0.671449	0.328551
ENSMUSG00000004846	ME15	0.842255	0.157745
ENSMUSG00000004849	ME3	0.850174	0.149826
ENSMUSG00000004864	ME6	0.680956	0.319044
ENSMUSG00000004865	ME2	0.762926	0.237074
ENSMUSG00000004880	ME1	0.592789	0.407211
ENSMUSG00000004885	ME2	0.809329	0.190671
ENSMUSG00000004891	ME3	0.289171	0.710829
ENSMUSG00000004892	ME22	0.868042	0.131958
ENSMUSG00000004894	ME8	0.863343	0.136657
ENSMUSG00000004895	ME9	0.716572	0.283428
ENSMUSG00000004896	ME25	0.732976	0.267024
ENSMUSG00000004897	ME9	0.677291	0.322709
ENSMUSG00000004902	ME5	0.956282	0.0437178
ENSMUSG00000004929	ME11	0.845259	0.154741
ENSMUSG00000004931	ME15	0.886907	0.113093
ENSMUSG00000004933	ME2	0.761132	0.238868
ENSMUSG00000004934	ME2	0.820484	0.179516
ENSMUSG00000004936	ME2	0.585863	0.414137
ENSMUSG00000004937	ME9	0.825731	0.174269
ENSMUSG00000004945	ME13	0.757088	0.242912
ENSMUSG00000004947	ME22	0.761429	0.238571
ENSMUSG00000004948	ME1	0.516512	0.483488
ENSMUSG00000004951	ME2	0.481188	0.518812
ENSMUSG00000004952	ME5	0.92158	0.07842
ENSMUSG00000004961	ME11	0.825766	0.174234
ENSMUSG00000004980	ME7	0.837915	0.162085
ENSMUSG00000004988	ME1	0.397783	0.602217
ENSMUSG00000004994	ME2	0.718227	0.281773
ENSMUSG00000004996	ME4	0.538058	0.461942
ENSMUSG00000005034	ME1	0.923344	0.0766561
ENSMUSG00000005043	ME1	0.928636	0.071364
ENSMUSG00000005045	ME5	0.89645	0.10355
ENSMUSG00000005054	ME13	0.707867	0.292133
ENSMUSG00000005057	ME5	0.864233	0.135767
ENSMUSG00000005069	ME4	0.671458	0.328542
ENSMUSG00000005087	ME1	0.914912	0.0850885
ENSMUSG00000005089	ME2	0.911033	0.0889669
ENSMUSG00000005102	ME1	0.814037	0.185963
ENSMUSG00000005103	ME5	0.984141	0.0158594
ENSMUSG00000005107	ME4	0.411904	0.588096
ENSMUSG00000005124	ME6	0.921172	0.0788281
ENSMUSG00000005125	ME7	0.778606	0.221394
ENSMUSG00000005131	ME1	0.52327	0.47673
ENSMUSG00000005142	ME22	0.879319	0.120681
ENSMUSG00000005148	ME3	0.843369	0.156631
ENSMUSG00000005150	ME9	0.735552	0.264448
ENSMUSG00000005161	ME13	0.812265	0.187735
ENSMUSG00000005198	ME1	0.668197	0.331803
ENSMUSG00000005204	ME2	0.89484	0.10516
ENSMUSG00000005220	ME1	0.790308	0.209692
ENSMUSG00000005225	ME12	0.809115	0.190885
ENSMUSG00000005233	ME2	0.615965	0.384035
ENSMUSG00000005237	ME7	0.846525	0.153475
ENSMUSG00000005251	ME25	0.590706	0.409294
ENSMUSG00000005262	ME1	0.816323	0.183677
ENSMUSG00000005267	ME12	0.871922	0.128078
ENSMUSG00000005268	ME1	0.943566	0.056434
ENSMUSG00000005312	ME1	0.942174	0.0578263
ENSMUSG00000005320	ME1	0.529325	0.470675
ENSMUSG00000005338	ME4	0.687011	0.312989
ENSMUSG00000005354	ME2	0.758143	0.241857
ENSMUSG00000005357	ME5	0.897814	0.102186
ENSMUSG00000005360	ME1	0.53043	0.46957
ENSMUSG00000005362	ME23	0.753088	0.246912
ENSMUSG00000005364	ME1	0.859663	0.140337
ENSMUSG00000005370	ME1	0.843206	0.156794
ENSMUSG00000005371	ME10	0.858894	0.141106
ENSMUSG00000005373	ME2	0.65482	0.34518
ENSMUSG00000005374	ME4	0.516866	0.483134
ENSMUSG00000005378	ME11	0.699224	0.300776
ENSMUSG00000005397	ME16	0.416755	0.583245
ENSMUSG00000005410	ME2	0.902039	0.0979605
ENSMUSG00000005413	ME2	0.438716	0.561284
ENSMUSG00000005417	ME3	0.843484	0.156516
ENSMUSG00000005442	ME2	0.441026	0.558974
ENSMUSG00000005447	ME1	0.919688	0.0803124
ENSMUSG00000005465	ME3	0.454328	0.545672
ENSMUSG00000005469	ME1	0.89617	0.10383
ENSMUSG00000005481	ME11	0.773477	0.226523
ENSMUSG00000005483	ME5	0.620074	0.379926
ENSMUSG00000005493	ME2	0.387959	0.612041
ENSMUSG00000005501	ME7	0.830626	0.169374
ENSMUSG00000005505	ME1	0.511391	0.488609
ENSMUSG00000005506	ME3	0.924551	0.0754494
ENSMUSG00000005510	ME18	0.948283	0.0517171
ENSMUSG00000005514	ME1	0.754506	0.245494
ENSMUSG00000005533	ME16	0.879824	0.120176
ENSMUSG00000005534	ME12	0.859751	0.140249
ENSMUSG00000005547	ME3	0.782924	0.217076
ENSMUSG00000005553	ME5	0.855274	0.144726
ENSMUSG00000005566	ME15	0.729092	0.270908
ENSMUSG00000005575	ME11	0.959581	0.0404186
ENSMUSG00000005580	ME2	0.77398	0.22602
ENSMUSG00000005583	ME2	0.914158	0.0858422
ENSMUSG00000005609	ME7	0.878496	0.121504
ENSMUSG00000005610	ME1	0.538701	0.461299
ENSMUSG00000005611	ME2	0.367337	0.632663
ENSMUSG00000005615	ME1	0.810546	0.189454
ENSMUSG00000005621	ME20	0.812794	0.187206
ENSMUSG00000005625	ME9	0.825209	0.174791
ENSMUSG00000005640	ME7	0.780038	0.219962
ENSMUSG00000005649	ME4	0.490161	0.509839
ENSMUSG00000005656	ME1	0.729767	0.270233
ENSMUSG00000005667	ME1	0.842209	0.157791
ENSMUSG00000005674	ME2	0.821198	0.178802
ENSMUSG00000005677	ME3	0.445346	0.554654
ENSMUSG00000005681	ME1	0.690416	0.309584
ENSMUSG00000005682	ME22	0.853654	0.146346
ENSMUSG00000005683	ME5	0.383031	0.616969
ENSMUSG00000005686	ME7	0.892615	0.107385
ENSMUSG00000005687	ME1	0.638429	0.361571
ENSMUSG00000005698	ME3	0.633944	0.366056
ENSMUSG00000005699	ME11	0.842001	0.157999
ENSMUSG00000005705	ME1	0.791718	0.208282
ENSMUSG00000005716	ME2	0.834715	0.165285
ENSMUSG00000005718	ME1	0.863419	0.136581
ENSMUSG00000005732	ME5	0.693299	0.306701
ENSMUSG00000005774	ME1	0.901683	0.0983172
ENSMUSG00000005779	ME9	0.877298	0.122702
ENSMUSG00000005802	ME2	0.851476	0.148524
ENSMUSG00000005804	ME5	0.536225	0.463775
ENSMUSG00000005813	ME5	0.853039	0.146961
ENSMUSG00000005823	ME1	0.574204	0.425796
ENSMUSG00000005846	ME10	0.784355	0.215645
ENSMUSG00000005864	ME4	0.351086	0.648914
ENSMUSG00000005871	ME6	0.833807	0.166193
ENSMUSG00000005873	ME5	0.790621	0.209379
ENSMUSG00000005881	ME1	0.870387	0.129613
ENSMUSG00000005882	ME1	0.928986	0.0710141
ENSMUSG00000005883	ME4	0.620104	0.379896
ENSMUSG00000005886	ME19	0.907269	0.0927306
ENSMUSG00000005892	ME1	0.966655	0.033345
ENSMUSG00000005893	ME2	0.473665	0.526335
ENSMUSG00000005897	ME3	0.598205	0.401795
ENSMUSG00000005899	ME6	0.833434	0.166566
ENSMUSG00000005907	ME1	0.668448	0.331552
ENSMUSG00000005917	ME6	0.926506	0.0734941
ENSMUSG00000005936	ME1	0.711502	0.288498
ENSMUSG00000005947	ME1	0.384753	0.615247
ENSMUSG00000005949	ME2	0.410908	0.589092
ENSMUSG00000005950	ME1	0.755853	0.244147
ENSMUSG00000005952	ME5	0.6609	0.3391
ENSMUSG00000005958	ME6	0.962095	0.0379047
ENSMUSG00000005968	ME1	0.892535	0.107465
ENSMUSG00000005973	ME7	0.925746	0.0742537
ENSMUSG00000005980	ME7	0.382366	0.617634
ENSMUSG00000005982	ME2	0.838648	0.161352
ENSMUSG00000005983	ME4	0.495356	0.504644
ENSMUSG00000005986	ME4	0.802923	0.197077
ENSMUSG00000005994	ME1	0.506586	0.493414
ENSMUSG00000006005	ME1	0.853001	0.146999
ENSMUSG00000006010	ME21	0.791943	0.208057
ENSMUSG00000006014	ME6	0.770425	0.229575
ENSMUSG00000006019	ME3	0.570524	0.429476
ENSMUSG00000006021	ME3	0.836892	0.163108
ENSMUSG00000006024	ME2	0.812019	0.187981
ENSMUSG00000006050	ME18	0.844545	0.155455
ENSMUSG00000006056	ME1	0.735981	0.264019
ENSMUSG00000006057	ME11	0.790796	0.209204
ENSMUSG00000006058	ME2	0.706344	0.293656
ENSMUSG00000006095	ME9	0.890501	0.109499
ENSMUSG00000006127	ME2	0.504517	0.495483
ENSMUSG00000006134	ME1	0.907975	0.0920249
ENSMUSG00000006154	ME1	0.472505	0.527495
ENSMUSG00000006169	ME1	0.442451	0.557549
ENSMUSG00000006179	ME6	0.943368	0.0566324
ENSMUSG00000006191	ME1	0.596977	0.403023
ENSMUSG00000006204	ME1	0.685848	0.314152
ENSMUSG00000006205	ME2	0.905419	0.0945811
ENSMUSG00000006215	ME2	0.949694	0.0503057
ENSMUSG00000006218	ME1	0.864812	0.135188
ENSMUSG00000006219	ME3	0.8611	0.1389
ENSMUSG00000006221	ME4	0.702363	0.297637
ENSMUSG00000006235	ME3	0.870862	0.129138
ENSMUSG00000006241	ME2	0.323391	0.676609
ENSMUSG00000006262	ME19	0.776994	0.223006
ENSMUSG00000006270	ME1	0.86674	0.13326
ENSMUSG00000006273	ME5	0.853521	0.146479
ENSMUSG00000006276	ME25	0.795864	0.204136
ENSMUSG00000006281	ME5	0.693868	0.306132
ENSMUSG00000006288	ME2	0.73501	0.26499
ENSMUSG00000006289	ME24	0.845306	0.154694
ENSMUSG00000006299	ME1	0.639027	0.360973
ENSMUSG00000006301	ME7	0.744365	0.255635
ENSMUSG00000006304	ME2	0.912579	0.0874206
ENSMUSG00000006310	ME2	0.324926	0.675074
ENSMUSG00000006313	ME2	0.3537	0.6463
ENSMUSG00000006315	ME9	0.832499	0.167501
ENSMUSG00000006333	ME13	0.899322	0.100678
ENSMUSG00000006335	ME9	0.637998	0.362002
ENSMUSG00000006342	ME5	0.865192	0.134808
ENSMUSG00000006344	ME2	0.496548	0.503452
ENSMUSG00000006345	ME3	0.461764	0.538236
ENSMUSG00000006356	ME2	0.895235	0.104765
ENSMUSG00000006360	ME2	0.313763	0.686237
ENSMUSG00000006362	ME6	0.867659	0.132341
ENSMUSG00000006369	ME4	0.452243	0.547757
ENSMUSG00000006373	ME1	0.942493	0.0575071
ENSMUSG00000006378	ME4	0.795735	0.204265
ENSMUSG00000006386	ME2	0.710908	0.289092
ENSMUSG00000006389	ME6	0.853987	0.146013
ENSMUSG00000006390	ME3	0.784364	0.215636
ENSMUSG00000006392	ME2	0.829336	0.170664
ENSMUSG00000006395	ME1	0.829656	0.170344
ENSMUSG00000006398	ME3	0.656188	0.343812
ENSMUSG00000006403	ME8	0.866373	0.133627
ENSMUSG00000006411	ME4	0.599736	0.400264
ENSMUSG00000006412	ME9	0.803705	0.196295
ENSMUSG00000006418	ME14	0.761971	0.238029
ENSMUSG00000006423	ME21	0.860197	0.139803
ENSMUSG00000006435	ME2	0.981561	0.0184387
ENSMUSG00000006442	ME3	0.795526	0.204474
ENSMUSG00000006445	ME2	0.615951	0.384049
ENSMUSG00000006457	ME4	0.551834	0.448166
ENSMUSG00000006463	ME6	0.81274	0.18726
ENSMUSG00000006464	ME15	0.667767	0.332233
ENSMUSG00000006469	ME8	0.536818	0.463182
ENSMUSG00000006471	ME2	0.677109	0.322891
ENSMUSG00000006476	ME6	0.934955	0.0650455
ENSMUSG00000006494	ME4	0.94011	0.05989
ENSMUSG00000006517	ME11	0.744758	0.255242
ENSMUSG00000006519	ME18	0.768465	0.231535
ENSMUSG00000006522	ME1	0.981948	0.0180515
ENSMUSG00000006526	ME5	0.683798	0.316202
ENSMUSG00000006527	ME1	0.785552	0.214448
ENSMUSG00000006538	ME3	0.30493	0.69507
ENSMUSG00000006542	ME1	0.40532	0.59468
ENSMUSG00000006546	ME6	0.783607	0.216393
ENSMUSG00000006567	ME1	0.921666	0.0783343
ENSMUSG00000006574	ME2	0.416809	0.583191
ENSMUSG00000006575	ME11	0.926944	0.073056
ENSMUSG00000006576	ME22	0.866436	0.133564
ENSMUSG00000006585	ME4	0.682551	0.317449
ENSMUSG00000006586	ME3	0.774517	0.225483
ENSMUSG00000006587	ME3	0.893649	0.106351
ENSMUSG00000006589	ME11	0.893664	0.106336
ENSMUSG00000006599	ME2	0.811829	0.188171
ENSMUSG00000006611	ME2	0.537648	0.462352
ENSMUSG00000006638	ME2	0.292494	0.707506
ENSMUSG00000006641	ME1	0.869844	0.130156
ENSMUSG00000006642	ME6	0.41979	0.58021
ENSMUSG00000006649	ME2	0.911771	0.0882287
ENSMUSG00000006651	ME22	0.742454	0.257546
ENSMUSG00000006673	ME3	0.815498	0.184502
ENSMUSG00000006675	ME5	0.672281	0.327719
ENSMUSG00000006678	ME17	0.796377	0.203623
ENSMUSG00000006699	ME9	0.635598	0.364402
ENSMUSG00000006705	ME3	0.848391	0.151609
ENSMUSG00000006711	ME20	0.64641	0.35359
ENSMUSG00000006715	ME3	0.824388	0.175612
ENSMUSG00000006717	ME2	0.597062	0.402938
ENSMUSG00000006720	ME1	0.640488	0.359512
ENSMUSG00000006724	ME3	0.727873	0.272127
ENSMUSG00000006728	ME24	0.909676	0.0903243
ENSMUSG00000006731	ME6	0.842804	0.157196
ENSMUSG00000006732	ME1	0.768822	0.231178
ENSMUSG00000006736	ME18	0.903227	0.0967735
ENSMUSG00000006740	ME10	0.906699	0.0933009
ENSMUSG00000006764	ME2	0.704134	0.295866
ENSMUSG00000006777	ME1	0.42547	0.57453
ENSMUSG00000006782	ME8	0.876092	0.123908
ENSMUSG00000006784	ME1	0.761676	0.238324
ENSMUSG00000006800	ME4	0.850609	0.149391
ENSMUSG00000006818	ME10	0.807121	0.192879
ENSMUSG00000006850	ME2	0.336021	0.663979
ENSMUSG00000006906	ME13	0.788425	0.211575
ENSMUSG00000006920	ME5	0.505931	0.494069
ENSMUSG00000006930	ME1	0.910203	0.0897969
ENSMUSG00000006931	ME1	0.943635	0.0563649
ENSMUSG00000006932	ME1	0.646336	0.353664
ENSMUSG00000006941	ME4	0.701171	0.298829
ENSMUSG00000006958	ME6	0.907915	0.092085
ENSMUSG00000006998	ME1	0.605577	0.394423
ENSMUSG00000007021	ME1	0.752583	0.247417
ENSMUSG00000007029	ME15	0.898779	0.101221
ENSMUSG00000007030	ME3	0.816117	0.183883
ENSMUSG00000007033	ME4	0.544448	0.455552
ENSMUSG00000007034	ME6	0.771943	0.228057
ENSMUSG00000007036	ME11	0.789426	0.210574
ENSMUSG00000007038	ME4	0.874169	0.125831
ENSMUSG00000007039	ME2	0.550407	0.449593
ENSMUSG00000007041	ME2	0.76298	0.23702
ENSMUSG00000007050	ME2	0.59902	0.40098
ENSMUSG00000007080	ME6	0.446582	0.553418
ENSMUSG00000007097	ME5	0.678266	0.321734
ENSMUSG00000007122	ME8	0.730584	0.269416
ENSMUSG00000007207	ME6	0.965706	0.0342943
ENSMUSG00000007209	ME2	0.545908	0.454092
ENSMUSG00000007216	ME24	0.725109	0.274891
ENSMUSG00000007279	ME5	0.577936	0.422064
ENSMUSG00000007338	ME9	0.699713	0.300287
ENSMUSG00000007379	ME2	0.317603	0.682397
ENSMUSG00000007411	ME2	0.914289	0.0857106
ENSMUSG00000007415	ME2	0.616627	0.383373
ENSMUSG00000007440	ME4	0.87105	0.12895
ENSMUSG00000007457	ME4	0.396637	0.603363
ENSMUSG00000007458	ME1	0.886113	0.113887
ENSMUSG00000007476	ME1	0.92224	0.0777595
ENSMUSG00000007564	ME9	0.783184	0.216816
ENSMUSG00000007570	ME24	0.864176	0.135824
ENSMUSG00000007589	ME2	0.536064	0.463936
ENSMUSG00000007594	ME4	0.937895	0.062105
ENSMUSG00000007603	ME15	0.897683	0.102317
ENSMUSG00000007610	ME11	0.758136	0.241864
ENSMUSG00000007613	ME3	0.662359	0.337641
ENSMUSG00000007617	ME2	0.947949	0.0520512
ENSMUSG00000007646	ME5	0.887025	0.112975
ENSMUSG00000007655	ME2	0.546104	0.453896
ENSMUSG00000007656	ME2	0.919452	0.0805479
ENSMUSG00000007659	ME9	0.800165	0.199835
ENSMUSG00000007670	ME22	0.886674	0.113326
ENSMUSG00000007682	ME2	0.96926	0.03074
ENSMUSG00000007721	ME6	0.851824	0.148176
ENSMUSG00000007739	ME1	0.934084	0.0659163
ENSMUSG00000007777	ME13	0.824691	0.175309
ENSMUSG00000007783	ME22	0.895431	0.104569
ENSMUSG00000007805	ME4	0.832966	0.167034
ENSMUSG00000007812	ME1	0.802672	0.197328
ENSMUSG00000007815	ME13	0.766877	0.233123
ENSMUSG00000007817	ME20	0.832498	0.167502
ENSMUSG00000007827	ME1	0.770807	0.229193
ENSMUSG00000007833	ME2	0.576644	0.423356
ENSMUSG00000007836	ME13	0.774708	0.225292
ENSMUSG00000007837	ME2	0.808854	0.191146
ENSMUSG00000007850	ME7	0.865578	0.134422
ENSMUSG00000007867	ME13	0.723066	0.276934
ENSMUSG00000007872	ME3	0.808733	0.191267
ENSMUSG00000007877	ME6	0.91963	0.0803704
ENSMUSG00000007880	ME25	0.861625	0.138375
ENSMUSG00000007888	ME6	0.35571	0.64429
ENSMUSG00000007891	ME14	0.824169	0.175831
ENSMUSG00000007892	ME18	0.924745	0.0752549
ENSMUSG00000007908	ME7	0.820182	0.179818
ENSMUSG00000007944	ME6	0.944837	0.0551635
ENSMUSG00000007950	ME11	0.944518	0.0554816
ENSMUSG00000007987	ME5	0.828063	0.171937
ENSMUSG00000007989	ME16	0.946373	0.0536267
ENSMUSG00000008028	ME3	0.677206	0.322794
ENSMUSG00000008035	ME1	0.862896	0.137104
ENSMUSG00000008036	ME9	0.898355	0.101645
ENSMUSG00000008090	ME2	0.836158	0.163842
ENSMUSG00000008129	ME4	0.71582	0.28418
ENSMUSG00000008136	ME6	0.979331	0.0206694
ENSMUSG00000008140	ME11	0.815892	0.184108
ENSMUSG00000008153	ME5	0.885246	0.114754
ENSMUSG00000008167	ME4	0.654749	0.345251
ENSMUSG00000008200	ME7	0.61196	0.38804
ENSMUSG00000008206	ME5	0.895322	0.104678
ENSMUSG00000008226	ME3	0.724618	0.275382
ENSMUSG00000008301	ME1	0.67178	0.32822
ENSMUSG00000008305	ME3	0.955612	0.0443882
ENSMUSG00000008318	ME5	0.871507	0.128493
ENSMUSG00000008348	ME1	0.794537	0.205463
ENSMUSG00000008373	ME5	0.471807	0.528193
ENSMUSG00000008384	ME2	0.967073	0.0329268
ENSMUSG00000008393	ME8	0.954975	0.0450245
ENSMUSG00000008398	ME4	0.507829	0.492171
ENSMUSG00000008429	ME2	0.833705	0.166295
ENSMUSG00000008435	ME5	0.681937	0.318063
ENSMUSG00000008438	ME1	0.705031	0.294969
ENSMUSG00000008450	ME5	0.765388	0.234612
ENSMUSG00000008475	ME2	0.514225	0.485775
ENSMUSG00000008489	ME5	0.863095	0.136905
ENSMUSG00000008496	ME5	0.777028	0.222972
ENSMUSG00000008540	ME7	0.788847	0.211153
ENSMUSG00000008575	ME6	0.890969	0.109031
ENSMUSG00000008590	ME1	0.706836	0.293164
ENSMUSG00000008601	ME1	0.384441	0.615559
ENSMUSG00000008604	ME2	0.964965	0.0350354
ENSMUSG00000008658	ME2	0.932669	0.0673311
ENSMUSG00000008668	ME14	0.88239	0.11761
ENSMUSG00000008682	ME1	0.773847	0.226153
ENSMUSG00000008683	ME1	0.945148	0.0548516
ENSMUSG00000008686	ME10	0.886685	0.113315
ENSMUSG00000008690	ME9	0.871708	0.128292
ENSMUSG00000008730	ME12	0.794243	0.205757
ENSMUSG00000008734	ME1	0.833268	0.166732
ENSMUSG00000008763	ME2	0.668775	0.331225
ENSMUSG00000008822	ME6	0.746643	0.253357
ENSMUSG00000008845	ME2	0.655228	0.344772
ENSMUSG00000008855	ME22	0.792963	0.207037
ENSMUSG00000008859	ME23	0.761094	0.238906
ENSMUSG00000008892	ME1	0.884617	0.115383
ENSMUSG00000008932	ME5	0.445288	0.554712
ENSMUSG00000008958	ME24	0.694713	0.305287
ENSMUSG00000008976	ME17	0.874714	0.125286
ENSMUSG00000008999	ME2	0.503251	0.496749
ENSMUSG00000009013	ME2	0.896823	0.103177
ENSMUSG00000009030	ME2	0.586399	0.413601
ENSMUSG00000009035	ME2	0.394551	0.605449
ENSMUSG00000009070	ME1	0.791721	0.208279
ENSMUSG00000009073	ME2	0.895978	0.104022
ENSMUSG00000009075	ME1	0.880216	0.119784
ENSMUSG00000009076	ME11	0.706585	0.293415
ENSMUSG00000009079	ME8	0.749772	0.250228
ENSMUSG00000009090	ME5	0.794398	0.205602
ENSMUSG00000009092	ME2	0.360905	0.639095
ENSMUSG00000009097	ME3	0.359975	0.640025
ENSMUSG00000009108	ME1	0.459963	0.540037
ENSMUSG00000009112	ME4	0.698136	0.301864
ENSMUSG00000009114	ME1	0.766277	0.233723
ENSMUSG00000009185	ME3	0.3645	0.6355
ENSMUSG00000009207	ME23	0.945555	0.054445
ENSMUSG00000009210	ME1	0.799422	0.200578
ENSMUSG00000009214	ME1	0.511206	0.488794
ENSMUSG00000009216	ME6	0.813662	0.186338
ENSMUSG00000009246	ME1	0.365663	0.634337
ENSMUSG00000009248	ME9	0.527118	0.472882
ENSMUSG00000009281	ME1	0.903235	0.0967651
ENSMUSG00000009291	ME3	0.827013	0.172987
ENSMUSG00000009293	ME3	0.857086	0.142914
ENSMUSG00000009350	ME1	0.504483	0.495517
ENSMUSG00000009356	ME1	0.845083	0.154917
ENSMUSG00000009376	ME4	0.877596	0.122404
ENSMUSG00000009378	ME2	0.438713	0.561287
ENSMUSG00000009394	ME4	0.819353	0.180647
ENSMUSG00000009406	ME2	0.883057	0.116943
ENSMUSG00000009418	ME20	0.83598	0.16402
ENSMUSG00000009470	ME1	0.509235	0.490765
ENSMUSG00000009471	ME6	0.68136	0.31864
ENSMUSG00000009487	ME5	0.508619	0.491381
ENSMUSG00000009535	ME1	0.864964	0.135036
ENSMUSG00000009549	ME13	0.841304	0.158696
ENSMUSG00000009551	ME5	0.878604	0.121396
ENSMUSG00000009555	ME11	0.860334	0.139666
ENSMUSG00000009563	ME2	0.757121	0.242879
ENSMUSG00000009566	ME15	0.751806	0.248194
ENSMUSG00000009569	ME2	0.857918	0.142082
ENSMUSG00000009575	ME1	0.921447	0.0785525
ENSMUSG00000009585	ME3	0.357497	0.642503
ENSMUSG00000009596	ME2	0.382026	0.617974
ENSMUSG00000009621	ME5	0.648746	0.351254
ENSMUSG00000009630	ME11	0.751183	0.248817
ENSMUSG00000009633	ME5	0.526303	0.473697
ENSMUSG00000009640	ME1	0.386913	0.613087
ENSMUSG00000009647	ME2	0.904286	0.0957143
ENSMUSG00000009681	ME3	0.878767	0.121233
ENSMUSG00000009687	ME6	0.88541	0.11459
ENSMUSG00000009731	ME3	0.700252	0.299748
ENSMUSG00000009733	ME5	0.924794	0.0752059
ENSMUSG00000009734	ME4	0.572235	0.427765
ENSMUSG00000009739	ME6	0.960759	0.0392414
ENSMUSG00000009741	ME22	0.884457	0.115543
ENSMUSG00000009772	ME1	0.793572	0.206428
ENSMUSG00000009828	ME16	0.628937	0.371063
ENSMUSG00000009863	ME9	0.868134	0.131866
ENSMUSG00000009876	ME2	0.800996	0.199004
ENSMUSG00000009894	ME5	0.967659	0.0323407
ENSMUSG00000009905	ME2	0.442659	0.557341
ENSMUSG00000009907	ME10	0.894898	0.105102
ENSMUSG00000009927	ME13	0.85654	0.14346
ENSMUSG00000009941	ME1	0.340469	0.659531
ENSMUSG00000009995	ME1	0.591955	0.408045
ENSMUSG00000010021	ME7	0.82063	0.17937
ENSMUSG00000010025	ME1	0.799149	0.200851
ENSMUSG00000010044	ME1	0.511998	0.488002
ENSMUSG00000010045	ME14	0.618717	0.381283
ENSMUSG00000010047	ME1	0.78349	0.21651
ENSMUSG00000010048	ME2	0.749739	0.250261
ENSMUSG00000010051	ME1	0.433892	0.566108
ENSMUSG00000010054	ME6	0.842871	0.157129
ENSMUSG00000010057	ME9	0.791189	0.208811
ENSMUSG00000010064	ME2	0.723077	0.276923
ENSMUSG00000010066	ME7	0.94482	0.0551801
ENSMUSG00000010067	ME24	0.621783	0.378217
ENSMUSG00000010080	ME1	0.775605	0.224395
ENSMUSG00000010086	ME2	0.896361	0.103639
ENSMUSG00000010095	ME9	0.833623	0.166377
ENSMUSG00000010097	ME1	0.558933	0.441067
ENSMUSG00000010110	ME22	0.707152	0.292848
ENSMUSG00000010122	ME6	0.74312	0.25688
ENSMUSG00000010136	ME1	0.790137	0.209863
ENSMUSG00000010142	ME2	0.725889	0.274111
ENSMUSG00000010154	ME1	0.910786	0.0892138
ENSMUSG00000010175	ME1	0.852139	0.147861
ENSMUSG00000010277	ME17	0.509341	0.490659
ENSMUSG00000010290	ME1	0.945842	0.0541578
ENSMUSG00000010307	ME2	0.803273	0.196727
ENSMUSG00000010311	ME1	0.798745	0.201255
ENSMUSG00000010342	ME1	0.591346	0.408654
ENSMUSG00000010358	ME2	0.617858	0.382142
ENSMUSG00000010362	ME1	0.44286	0.55714
ENSMUSG00000010376	ME9	0.900119	0.0998814
ENSMUSG00000010392	ME1	0.879325	0.120675
ENSMUSG00000010406	ME13	0.830284	0.169716
ENSMUSG00000010453	ME1	0.922847	0.0771529
ENSMUSG00000010461	ME4	0.777434	0.222566
ENSMUSG00000010476	ME1	0.970219	0.0297814
ENSMUSG00000010492	ME1	0.725465	0.274535
ENSMUSG00000010505	ME7	0.870894	0.129106
ENSMUSG00000010517	ME1	0.959134	0.0408664
ENSMUSG00000010529	ME1	0.339681	0.660319
ENSMUSG00000010538	ME2	0.505484	0.494516
ENSMUSG00000010554	ME1	0.961589	0.0384105
ENSMUSG00000010592	ME3	0.923727	0.076273
ENSMUSG00000010601	ME4	0.753982	0.246018
ENSMUSG00000010607	ME9	0.823422	0.176578
ENSMUSG00000010608	ME17	0.715693	0.284307
ENSMUSG00000010609	ME5	0.841578	0.158422
ENSMUSG00000010660	ME11	0.815712	0.184288
ENSMUSG00000010663	ME1	0.566479	0.433521
ENSMUSG00000010721	ME1	0.704546	0.295454
ENSMUSG00000010751	ME1	0.463941	0.536059
ENSMUSG00000010755	ME4	0.854699	0.145301
ENSMUSG00000010796	ME1	0.361191	0.638809
ENSMUSG00000010797	ME3	0.873713	0.126287
ENSMUSG00000010803	ME4	0.732367	0.267633
ENSMUSG00000010825	ME4	0.555122	0.444878
ENSMUSG00000010911	ME2	0.417185	0.582815
ENSMUSG00000010914	ME2	0.417696	0.582304
ENSMUSG00000010936	ME1	0.575269	0.424731
ENSMUSG00000011008	ME1	0.484225	0.515775
ENSMUSG00000011052	ME3	0.351068	0.648932
ENSMUSG00000011096	ME11	0.917502	0.0824975
ENSMUSG00000011114	ME11	0.779094	0.220906
ENSMUSG00000011148	ME1	0.690324	0.309676
ENSMUSG00000011154	ME1	0.831685	0.168315
ENSMUSG00000011158	ME3	0.671932	0.328068
ENSMUSG00000011171	ME1	0.856218	0.143782
ENSMUSG00000011179	ME1	0.853906	0.146094
ENSMUSG00000011254	ME3	0.676632	0.323368
ENSMUSG00000011256	ME4	0.66401	0.33599
ENSMUSG00000011257	ME11	0.710562	0.289438
ENSMUSG00000011263	ME2	0.370052	0.629948
ENSMUSG00000011267	ME6	0.852099	0.147901
ENSMUSG00000011305	ME1	0.894453	0.105547
ENSMUSG00000011306	ME9	0.599574	0.400426
ENSMUSG00000011382	ME10	0.845435	0.154565
ENSMUSG00000011427	ME1	0.496908	0.503092
ENSMUSG00000011486	ME1	0.343068	0.656932
ENSMUSG00000011589	ME15	0.862813	0.137187
ENSMUSG00000011658	ME1	0.825838	0.174162
ENSMUSG00000011751	ME22	0.89465	0.10535
ENSMUSG00000011752	ME9	0.771981	0.228019
ENSMUSG00000011831	ME4	0.734576	0.265424
ENSMUSG00000011832	ME1	0.731054	0.268946
ENSMUSG00000011837	ME9	0.794153	0.205847
ENSMUSG00000011877	ME2	0.942146	0.0578538
ENSMUSG00000011884	ME8	0.870281	0.129719
ENSMUSG00000011960	ME1	0.655339	0.344661
ENSMUSG00000012017	ME1	0.785162	0.214838
ENSMUSG00000012076	ME3	0.716654	0.283346
ENSMUSG00000012114	ME6	0.770656	0.229344
ENSMUSG00000012117	ME5	0.794733	0.205267
ENSMUSG00000012123	ME2	0.820271	0.179729
ENSMUSG00000012126	ME2	0.376196	0.623804
ENSMUSG00000012187	ME1	0.762498	0.237502
ENSMUSG00000012211	ME1	0.33947	0.66053
ENSMUSG00000012296	ME22	0.859007	0.140993
ENSMUSG00000012350	ME4	0.3201	0.6799
ENSMUSG00000012396	ME1	0.67752	0.32248
ENSMUSG00000012405	ME13	0.831726	0.168274
ENSMUSG00000012422	ME3	0.793055	0.206945
ENSMUSG00000012428	ME4	0.393815	0.606185
ENSMUSG00000012429	ME21	0.717492	0.282508
ENSMUSG00000012443	ME3	0.561539	0.438461
ENSMUSG00000012483	ME3	0.623716	0.376284
ENSMUSG00000012535	ME20	0.705299	0.294701
ENSMUSG00000012609	ME5	0.784125	0.215875
ENSMUSG00000012640	ME1	0.860869	0.139131
ENSMUSG00000012705	ME3	0.646563	0.353437
ENSMUSG00000012819	ME1	0.811245	0.188755
ENSMUSG00000012848	ME14	0.882318	0.117682
ENSMUSG00000012889	ME1	0.709887	0.290113
ENSMUSG00000013033	ME2	0.953481	0.0465193
ENSMUSG00000013076	ME1	0.957326	0.0426743
ENSMUSG00000013089	ME2	0.92054	0.0794598
ENSMUSG00000013150	ME5	0.922251	0.0777488
ENSMUSG00000013155	ME9	0.813014	0.186986
ENSMUSG00000013160	ME11	0.880323	0.119677
ENSMUSG00000013236	ME4	0.701674	0.298326
ENSMUSG00000013275	ME3	0.857521	0.142479
ENSMUSG00000013353	ME2	0.325433	0.674567
ENSMUSG00000013367	ME15	0.808223	0.191777
ENSMUSG00000013419	ME6	0.94429	0.0557097
ENSMUSG00000013465	ME5	0.954691	0.0453094
ENSMUSG00000013483	ME4	0.552893	0.447107
ENSMUSG00000013495	ME9	0.502454	0.497546
ENSMUSG00000013523	ME8	0.85733	0.14267
ENSMUSG00000013539	ME4	0.882357	0.117643
ENSMUSG00000013584	ME6	0.752366	0.247634
ENSMUSG00000013593	ME14	0.90983	0.0901696
ENSMUSG00000013611	ME1	0.451956	0.548044
ENSMUSG00000013622	ME1	0.541477	0.458523
ENSMUSG00000013629	ME15	0.787541	0.212459
ENSMUSG00000013646	ME4	0.718795	0.281205
ENSMUSG00000013662	ME1	0.775145	0.224855
ENSMUSG00000013663	ME2	0.741734	0.258266
ENSMUSG00000013698	ME1	0.854658	0.145342
ENSMUSG00000013701	ME2	0.47292	0.52708
ENSMUSG00000013707	ME2	0.860097	0.139903
ENSMUSG00000013736	ME21	0.829804	0.170196
ENSMUSG00000013766	ME2	0.841233	0.158767
ENSMUSG00000013787	ME22	0.866097	0.133903
ENSMUSG00000013822	ME9	0.802601	0.197399
ENSMUSG00000013833	ME2	0.777229	0.222771
ENSMUSG00000013846	ME4	0.72798	0.27202
ENSMUSG00000013858	ME11	0.830779	0.169221
ENSMUSG00000013878	ME1	0.669234	0.330766
ENSMUSG00000013921	ME4	0.77009	0.22991
ENSMUSG00000013936	ME2	0.641785	0.358215
ENSMUSG00000013973	ME3	0.328343	0.671657
ENSMUSG00000013974	ME3	0.749682	0.250318
ENSMUSG00000014030	ME1	0.479505	0.520495
ENSMUSG00000014039	ME2	0.587185	0.412815
ENSMUSG00000014074	ME1	0.633008	0.366992
ENSMUSG00000014075	ME8	0.475449	0.524551
ENSMUSG00000014077	ME5	0.973876	0.0261241
ENSMUSG00000014158	ME3	0.496821	0.503179
ENSMUSG00000014164	ME2	0.841476	0.158524
ENSMUSG00000014177	ME10	0.800727	0.199273
ENSMUSG00000014195	ME8	0.822899	0.177101
ENSMUSG00000014198	ME1	0.456947	0.543053
ENSMUSG00000014226	ME1	0.902871	0.0971291
ENSMUSG00000014243	ME18	0.815333	0.184667
ENSMUSG00000014245	ME1	0.591068	0.408932
ENSMUSG00000014294	ME14	0.875762	0.124238
ENSMUSG00000014301	ME13	0.797247	0.202753
ENSMUSG00000014303	ME5	0.795203	0.204797
ENSMUSG00000014313	ME18	0.894083	0.105917
ENSMUSG00000014329	ME4	0.411584	0.588416
ENSMUSG00000014349	ME5	0.88235	0.11765
ENSMUSG00000014353	ME1	0.90337	0.0966304
ENSMUSG00000014355	ME7	0.877379	0.122621
ENSMUSG00000014361	ME2	0.907661	0.0923395
ENSMUSG00000014402	ME1	0.736601	0.263399
ENSMUSG00000014418	ME7	0.669319	0.330681
ENSMUSG00000014426	ME1	0.899483	0.100517
ENSMUSG00000014444	ME6	0.83907	0.16093
ENSMUSG00000014453	ME9	0.411956	0.588044
ENSMUSG00000014470	ME3	0.919304	0.0806964
ENSMUSG00000014496	ME3	0.804792	0.195208
ENSMUSG00000014498	ME20	0.830926	0.169074
ENSMUSG00000014503	ME3	0.364443	0.635557
ENSMUSG00000014542	ME3	0.491151	0.508849
ENSMUSG00000014547	ME12	0.779252	0.220748
ENSMUSG00000014550	ME1	0.643816	0.356184
ENSMUSG00000014551	ME1	0.425653	0.574347
ENSMUSG00000014554	ME3	0.812539	0.187461
ENSMUSG00000014592	ME1	0.950199	0.0498012
ENSMUSG00000014599	ME5	0.863085	0.136915
ENSMUSG00000014601	ME5	0.910622	0.089378
ENSMUSG00000014602	ME20	0.830238	0.169762
ENSMUSG00000014606	ME14	0.804742	0.195258
ENSMUSG00000014609	ME3	0.464824	0.535176
ENSMUSG00000014633	ME6	0.859569	0.140431
ENSMUSG00000014668	ME2	0.415366	0.584634
ENSMUSG00000014748	ME2	0.72974	0.27026
ENSMUSG00000014763	ME1	0.88681	0.11319
ENSMUSG00000014767	ME3	0.786641	0.213359
ENSMUSG00000014769	ME13	0.891151	0.108849
ENSMUSG00000014771	ME1	0.832487	0.167513
ENSMUSG00000014773	ME7	0.797896	0.202104
ENSMUSG00000014776	ME9	0.789519	0.210481
ENSMUSG00000014778	ME8	0.780132	0.219868
ENSMUSG00000014782	ME25	0.891698	0.108302
ENSMUSG00000014786	ME3	0.790511	0.209489
ENSMUSG00000014791	ME7	0.767339	0.232661
ENSMUSG00000014813	ME8	0.75239	0.24761
ENSMUSG00000014837	ME4	0.873114	0.126886
ENSMUSG00000014846	ME1	0.936385	0.0636155
ENSMUSG00000014850	ME3	0.790362	0.209638
ENSMUSG00000014852	ME6	0.837604	0.162396
ENSMUSG00000014856	ME14	0.808806	0.191194
ENSMUSG00000014859	ME2	0.92153	0.0784704
ENSMUSG00000014867	ME5	0.545568	0.454432
ENSMUSG00000014873	ME1	0.393108	0.606892
ENSMUSG00000014905	ME1	0.752174	0.247826
ENSMUSG00000014907	ME23	0.777329	0.222671
ENSMUSG00000014932	ME10	0.914006	0.085994
ENSMUSG00000014956	ME21	0.910347	0.0896532
ENSMUSG00000014959	ME5	0.606266	0.393734
ENSMUSG00000014980	ME5	0.771085	0.228915
ENSMUSG00000015002	ME4	0.946967	0.0530325
ENSMUSG00000015013	ME14	0.866054	0.133946
ENSMUSG00000015016	ME1	0.748977	0.251023
ENSMUSG00000015023	ME8	0.716401	0.283599
ENSMUSG00000015027	ME5	0.854398	0.145602
ENSMUSG00000015053	ME2	0.526919	0.473081
ENSMUSG00000015083	ME5	0.417129	0.582871
ENSMUSG00000015085	ME1	0.794379	0.205621
ENSMUSG00000015087	ME3	0.787027	0.212973
ENSMUSG00000015090	ME4	0.586019	0.413981
ENSMUSG00000015092	ME11	0.859311	0.140689
ENSMUSG00000015094	ME4	0.78585	0.21415
ENSMUSG00000015095	ME11	0.851236	0.148764
ENSMUSG00000015112	ME7	0.908345	0.0916549
ENSMUSG00000015120	ME7	0.798816	0.201184
ENSMUSG00000015126	ME2	0.772995	0.227005
ENSMUSG00000015127	ME1	0.776798	0.223202
ENSMUSG00000015133	ME2	0.789119	0.210881
ENSMUSG00000015134	ME4	0.772685	0.227315
ENSMUSG00000015143	ME3	0.948718	0.0512823
ENSMUSG00000015149	ME24	0.903236	0.0967643
ENSMUSG00000015165	ME22	0.906202	0.0937982
ENSMUSG00000015176	ME1	0.798913	0.201087
ENSMUSG00000015189	ME7	0.797481	0.202519
ENSMUSG00000015202	ME3	0.577873	0.422127
ENSMUSG00000015214	ME6	0.781075	0.218925
ENSMUSG00000015217	ME10	0.689821	0.310179
ENSMUSG00000015222	ME20	0.905651	0.094349
ENSMUSG00000015224	ME1	0.91355	0.0864503
ENSMUSG00000015243	ME7	0.845539	0.154461
ENSMUSG00000015247	ME5	0.678944	0.321056
ENSMUSG00000015289	ME18	0.837601	0.162399
ENSMUSG00000015290	ME2	0.894416	0.105584
ENSMUSG00000015291	ME1	0.857186	0.142814
ENSMUSG00000015305	ME1	0.914901	0.085099
ENSMUSG00000015312	ME2	0.941734	0.0582662
ENSMUSG00000015314	ME2	0.56855	0.43145
ENSMUSG00000015316	ME4	0.503907	0.496093
ENSMUSG00000015335	ME2	0.725575	0.274425
ENSMUSG00000015337	ME14	0.759061	0.240939
ENSMUSG00000015340	ME2	0.55349	0.44651
ENSMUSG00000015341	ME18	0.825112	0.174888
ENSMUSG00000015342	ME20	0.763423	0.236577
ENSMUSG00000015354	ME7	0.686816	0.313184
ENSMUSG00000015355	ME2	0.757693	0.242307
ENSMUSG00000015357	ME7	0.512429	0.487571
ENSMUSG00000015363	ME1	0.752308	0.247692
ENSMUSG00000015377	ME15	0.9176	0.0824005
ENSMUSG00000015396	ME1	0.938946	0.0610543
ENSMUSG00000015401	ME1	0.318907	0.681093
ENSMUSG00000015405	ME2	0.764651	0.235349
ENSMUSG00000015451	ME22	0.832819	0.167181
ENSMUSG00000015452	ME7	0.594729	0.405271
ENSMUSG00000015461	ME2	0.916802	0.0831984
ENSMUSG00000015467	ME2	0.649567	0.350433
ENSMUSG00000015468	ME2	0.719952	0.280048
ENSMUSG00000015474	ME22	0.837634	0.162366
ENSMUSG00000015476	ME2	0.736957	0.263043
ENSMUSG00000015478	ME18	0.77834	0.22166
ENSMUSG00000015484	ME2	0.95186	0.04814
ENSMUSG00000015488	ME5	0.871569	0.128431
ENSMUSG00000015501	ME2	0.948689	0.0513106
ENSMUSG00000015522	ME2	0.511694	0.488306
ENSMUSG00000015533	ME1	0.63496	0.36504
ENSMUSG00000015536	ME9	0.478571	0.521429
ENSMUSG00000015542	ME11	0.744901	0.255099
ENSMUSG00000015568	ME3	0.979892	0.0201083
ENSMUSG00000015575	ME3	0.821748	0.178252
ENSMUSG00000015597	ME1	0.7012	0.2988
ENSMUSG00000015599	ME6	0.766724	0.233276
ENSMUSG00000015605	ME2	0.931032	0.0689684
ENSMUSG00000015619	ME1	0.779035	0.220965
ENSMUSG00000015647	ME15	0.711351	0.288649
ENSMUSG00000015652	ME7	0.493791	0.506209
ENSMUSG00000015653	ME1	0.877999	0.122001
ENSMUSG00000015656	ME1	0.84427	0.15573
ENSMUSG00000015659	ME20	0.874119	0.125881
ENSMUSG00000015668	ME18	0.771301	0.228699
ENSMUSG00000015671	ME1	0.73315	0.26685
ENSMUSG00000015672	ME21	0.779598	0.220402
ENSMUSG00000015697	ME25	0.789488	0.210512
ENSMUSG00000015702	ME1	0.784154	0.215846
ENSMUSG00000015709	ME4	0.886081	0.113919
ENSMUSG00000015711	ME5	0.772081	0.227919
ENSMUSG00000015714	ME7	0.826341	0.173659
ENSMUSG00000015721	ME1	0.386574	0.613426
ENSMUSG00000015733	ME2	0.731628	0.268372
ENSMUSG00000015745	ME6	0.979438	0.0205622
ENSMUSG00000015747	ME9	0.525271	0.474729
ENSMUSG00000015748	ME3	0.530115	0.469885
ENSMUSG00000015749	ME21	0.752488	0.247512
ENSMUSG00000015750	ME14	0.729922	0.270078
ENSMUSG00000015755	ME3	0.768639	0.231361
ENSMUSG00000015757	ME17	0.810475	0.189525
ENSMUSG00000015766	ME5	0.897043	0.102957
ENSMUSG00000015776	ME14	0.732907	0.267093
ENSMUSG00000015790	ME9	0.785139	0.214861
ENSMUSG00000015804	ME13	0.909521	0.0904788
ENSMUSG00000015806	ME24	0.920546	0.0794542
ENSMUSG00000015812	ME1	0.809468	0.190532
ENSMUSG00000015829	ME20	0.87102	0.12898
ENSMUSG00000015837	ME5	0.856884	0.143116
ENSMUSG00000015839	ME8	0.558796	0.441204
ENSMUSG00000015843	ME8	0.932958	0.067042
ENSMUSG00000015846	ME1	0.949631	0.0503686
ENSMUSG00000015850	ME8	0.786075	0.213925
ENSMUSG00000015852	ME2	0.966696	0.0333042
ENSMUSG00000015854	ME2	0.441396	0.558604
ENSMUSG00000015869	ME1	0.79033	0.20967
ENSMUSG00000015879	ME3	0.942241	0.0577593
ENSMUSG00000015880	ME3	0.633516	0.366484
ENSMUSG00000015882	ME1	0.729125	0.270875
ENSMUSG00000015889	ME7	0.813229	0.186771
ENSMUSG00000015890	ME6	0.763687	0.236313
ENSMUSG00000015932	ME5	0.579705	0.420295
ENSMUSG00000015937	ME1	0.939094	0.0609058
ENSMUSG00000015942	ME5	0.929119	0.0708814
ENSMUSG00000015943	ME14	0.778268	0.221732
ENSMUSG00000015944	ME5	0.90669	0.0933105
ENSMUSG00000015947	ME2	0.923727	0.0762732
ENSMUSG00000015950	ME3	0.839474	0.160526
ENSMUSG00000015957	ME1	0.668944	0.331056
ENSMUSG00000015961	ME21	0.830163	0.169837
ENSMUSG00000015966	ME7	0.357343	0.642657
ENSMUSG00000015968	ME6	0.565977	0.434023
ENSMUSG00000015970	ME25	0.634838	0.365162
ENSMUSG00000015971	ME1	0.845113	0.154887
ENSMUSG00000015980	ME5	0.730229	0.269771
ENSMUSG00000015981	ME2	0.963481	0.0365188
ENSMUSG00000015994	ME1	0.871379	0.128621
ENSMUSG00000016018	ME10	0.912589	0.0874115
ENSMUSG00000016024	ME1	0.632908	0.367092
ENSMUSG00000016087	ME2	0.777676	0.222324
ENSMUSG00000016128	ME17	0.626535	0.373465
ENSMUSG00000016150	ME1	0.860658	0.139342
ENSMUSG00000016179	ME4	0.412581	0.587419
ENSMUSG00000016181	ME2	0.711195	0.288805
ENSMUSG00000016194	ME4	0.607459	0.392541
ENSMUSG00000016200	ME12	0.846757	0.153243
ENSMUSG00000016206	ME9	0.589065	0.410935
ENSMUSG00000016239	ME12	0.907621	0.092379
ENSMUSG00000016252	ME18	0.896902	0.103098
ENSMUSG00000016253	ME5	0.838401	0.161599
ENSMUSG00000016256	ME18	0.879839	0.120161
ENSMUSG00000016257	ME9	0.387378	0.612622
ENSMUSG00000016262	ME3	0.844042	0.155958
ENSMUSG00000016308	ME2	0.812264	0.187736
ENSMUSG00000016319	ME3	0.841348	0.158652
ENSMUSG00000016327	ME1	0.335432	0.664568
ENSMUSG00000016344	ME2	0.67022	0.32978
ENSMUSG00000016346	ME3	0.744833	0.255167
ENSMUSG00000016349	ME11	0.916348	0.0836518
ENSMUSG00000016356	ME2	0.874137	0.125863
ENSMUSG00000016382	ME4	0.914398	0.0856021
ENSMUSG00000016386	ME3	0.948948	0.0510519
ENSMUSG00000016409	ME10	0.878715	0.121285
ENSMUSG00000016427	ME18	0.919285	0.0807145
ENSMUSG00000016458	ME2	0.59409	0.40591
ENSMUSG00000016477	ME2	0.895888	0.104112
ENSMUSG00000016481	ME17	0.77405	0.22595
ENSMUSG00000016487	ME4	0.594101	0.405899
ENSMUSG00000016493	ME16	0.689841	0.310159
ENSMUSG00000016494	ME6	0.949029	0.0509711
ENSMUSG00000016495	ME3	0.73539	0.26461
ENSMUSG00000016496	ME1	0.955182	0.0448177
ENSMUSG00000016498	ME4	0.405519	0.594481
ENSMUSG00000016503	ME11	0.812537	0.187463
ENSMUSG00000016510	ME2	0.3288	0.6712
ENSMUSG00000016520	ME2	0.537504	0.462496
ENSMUSG00000016526	ME4	0.927047	0.0729526
ENSMUSG00000016528	ME4	0.923387	0.0766125
ENSMUSG00000016534	ME21	0.666849	0.333151
ENSMUSG00000016541	ME1	0.888428	0.111572
ENSMUSG00000016552	ME5	0.910615	0.089385
ENSMUSG00000016554	ME1	0.599863	0.400137
ENSMUSG00000016559	ME1	0.806833	0.193167
ENSMUSG00000016619	ME1	0.952536	0.0474639
ENSMUSG00000016624	ME6	0.846156	0.153844
ENSMUSG00000016637	ME14	0.738419	0.261581
ENSMUSG00000016756	ME19	0.7234	0.2766
ENSMUSG00000016757	ME5	0.77162	0.22838
ENSMUSG00000016763	ME6	0.909223	0.0907773
ENSMUSG00000016831	ME4	0.361002	0.638998
ENSMUSG00000016833	ME18	0.767521	0.232479
ENSMUSG00000016918	ME1	0.793989	0.206011
ENSMUSG00000016921	ME7	0.696298	0.303702
ENSMUSG00000016933	ME15	0.783591	0.216409
ENSMUSG00000016940	ME4	0.819862	0.180138
ENSMUSG00000016942	ME3	0.820961	0.179039
ENSMUSG00000016946	ME1	0.636523	0.363477
ENSMUSG00000016984	ME17	0.798331	0.201669
ENSMUSG00000017009	ME1	0.709309	0.290691
ENSMUSG00000017057	ME1	0.881319	0.118681
ENSMUSG00000017119	ME3	0.808546	0.191454
ENSMUSG00000017132	ME2	0.802547	0.197453
ENSMUSG00000017144	ME1	0.885959	0.114041
ENSMUSG00000017146	ME3	0.838092	0.161908
ENSMUSG00000017165	ME1	0.717053	0.282947
ENSMUSG00000017167	ME22	0.85557	0.14443
ENSMUSG00000017176	ME22	0.71107	0.28893
ENSMUSG00000017188	ME9	0.861655	0.138345
ENSMUSG00000017210	ME6	0.777992	0.222008
ENSMUSG00000017211	ME1	0.344048	0.655952
ENSMUSG00000017221	ME11	0.800161	0.199839
ENSMUSG00000017264	ME1	0.554469	0.445531
ENSMUSG00000017286	ME1	0.671712	0.328288
ENSMUSG00000017288	ME9	0.561999	0.438001
ENSMUSG00000017291	ME17	0.93094	0.0690597
ENSMUSG00000017299	ME5	0.791037	0.208963
ENSMUSG00000017309	ME3	0.470056	0.529944
ENSMUSG00000017314	ME6	0.911315	0.0886854
ENSMUSG00000017344	ME2	0.70314	0.29686
ENSMUSG00000017376	ME6	0.927292	0.0727081
ENSMUSG00000017386	ME1	0.665781	0.334219
ENSMUSG00000017390	ME5	0.568046	0.431954
ENSMUSG00000017400	ME6	0.982611	0.0173889
ENSMUSG00000017404	ME13	0.862785	0.137215
ENSMUSG00000017405	ME5	0.624344	0.375656
ENSMUSG00000017412	ME2	0.900043	0.099957
ENSMUSG00000017417	ME4	0.490673	0.509327
ENSMUSG00000017418	ME23	0.82223	0.17777
ENSMUSG00000017421	ME7	0.7864	0.2136
ENSMUSG00000017428	ME5	0.667516	0.332484
ENSMUSG00000017446	ME4	0.753518	0.246482
ENSMUSG00000017453	ME7	0.94126	0.05874
ENSMUSG00000017466	ME1	0.914709	0.0852909
ENSMUSG00000017478	ME2	0.473656	0.526344
ENSMUSG00000017485	ME21	0.836372	0.163628
ENSMUSG00000017491	ME3	0.955575	0.0444248
ENSMUSG00000017493	ME2	0.966527	0.0334734
ENSMUSG00000017499	ME2	0.592566	0.407434
ENSMUSG00000017548	ME10	0.905028	0.094972
ENSMUSG00000017550	ME10	0.821648	0.178352
ENSMUSG00000017561	ME17	0.626398	0.373602
ENSMUSG00000017588	ME1	0.436084	0.563916
ENSMUSG00000017607	ME2	0.586188	0.413812
ENSMUSG00000017615	ME6	0.840312	0.159688
ENSMUSG00000017631	ME4	0.81595	0.18405
ENSMUSG00000017639	ME6	0.921908	0.0780924
ENSMUSG00000017652	ME5	0.668983	0.331017
ENSMUSG00000017664	ME9	0.726383	0.273617
ENSMUSG00000017667	ME1	0.925601	0.0743994
ENSMUSG00000017670	ME6	0.854196	0.145804
ENSMUSG00000017677	ME1	0.964671	0.0353289
ENSMUSG00000017679	ME6	0.839172	0.160828
ENSMUSG00000017686	ME2	0.774488	0.225512
ENSMUSG00000017688	ME1	0.772654	0.227346
ENSMUSG00000017692	ME8	0.804549	0.195451
ENSMUSG00000017697	ME1	0.554079	0.445921
ENSMUSG00000017707	ME2	0.805117	0.194883
ENSMUSG00000017713	ME9	0.633401	0.366599
ENSMUSG00000017715	ME6	0.861812	0.138188
ENSMUSG00000017716	ME1	0.754457	0.245543
ENSMUSG00000017718	ME1	0.820308	0.179692
ENSMUSG00000017721	ME1	0.783758	0.216242
ENSMUSG00000017723	ME2	0.532398	0.467602
ENSMUSG00000017724	ME2	0.79576	0.20424
ENSMUSG00000017734	ME8	0.893382	0.106618
ENSMUSG00000017737	ME5	0.861986	0.138014
ENSMUSG00000017740	ME15	0.799386	0.200614
ENSMUSG00000017747	ME5	0.63158	0.36842
ENSMUSG00000017754	ME1	0.471077	0.528923
ENSMUSG00000017756	ME1	0.741663	0.258337
ENSMUSG00000017760	ME18	0.792973	0.207027
ENSMUSG00000017764	ME5	0.793723	0.206277
ENSMUSG00000017774	ME4	0.765418	0.234582
ENSMUSG00000017776	ME21	0.784455	0.215545
ENSMUSG00000017778	ME18	0.868405	0.131595
ENSMUSG00000017781	ME4	0.945359	0.054641
ENSMUSG00000017801	ME2	0.714911	0.285089
ENSMUSG00000017802	ME2	0.71664	0.28336
ENSMUSG00000017817	ME1	0.925307	0.0746933
ENSMUSG00000017830	ME2	0.565202	0.434798
ENSMUSG00000017831	ME1	0.569743	0.430257
ENSMUSG00000017837	ME3	0.689167	0.310833
ENSMUSG00000017843	ME6	0.813672	0.186328
ENSMUSG00000017858	ME1	0.873926	0.126074
ENSMUSG00000017861	ME3	0.537038	0.462962
ENSMUSG00000017868	ME8	0.777488	0.222512
ENSMUSG00000017897	ME4	0.486344	0.513656
ENSMUSG00000017929	ME4	0.851145	0.148855
ENSMUSG00000017943	ME4	0.769778	0.230222
ENSMUSG00000017950	ME1	0.31022	0.68978
ENSMUSG00000017969	ME4	0.582981	0.417019
ENSMUSG00000017978	ME4	0.88358	0.11642
ENSMUSG00000017999	ME6	0.418854	0.581146
ENSMUSG00000018001	ME4	0.803311	0.196689
ENSMUSG00000018008	ME2	0.911213	0.0887868
ENSMUSG00000018012	ME5	0.915892	0.084108
ENSMUSG00000018040	ME14	0.86741	0.13259
ENSMUSG00000018042	ME1	0.805739	0.194261
ENSMUSG00000018068	ME12	0.784115	0.215885
ENSMUSG00000018076	ME2	0.861699	0.138301
ENSMUSG00000018102	ME3	0.819588	0.180412
ENSMUSG00000018126	ME2	0.807244	0.192756
ENSMUSG00000018143	ME1	0.794703	0.205297
ENSMUSG00000018160	ME19	0.890885	0.109115
ENSMUSG00000018166	ME8	0.864182	0.135818
ENSMUSG00000018167	ME2	0.862819	0.137181
ENSMUSG00000018168	ME3	0.781275	0.218725
ENSMUSG00000018169	ME1	0.705202	0.294798
ENSMUSG00000018171	ME3	0.754981	0.245019
ENSMUSG00000018189	ME4	0.630936	0.369064
ENSMUSG00000018196	ME6	0.749711	0.250289
ENSMUSG00000018199	ME1	0.731099	0.268901
ENSMUSG00000018209	ME2	0.486046	0.513954
ENSMUSG00000018217	ME3	0.696059	0.303941
ENSMUSG00000018238	ME9	0.385498	0.614502
ENSMUSG00000018239	ME21	0.736686	0.263314
ENSMUSG00000018286	ME13	0.863619	0.136381
ENSMUSG00000018287	ME1	0.567513	0.432487
ENSMUSG00000018293	ME18	0.848451	0.151549
ENSMUSG00000018322	ME11	0.864752	0.135248
ENSMUSG00000018326	ME5	0.947792	0.052208
ENSMUSG00000018334	ME2	0.846503	0.153497
ENSMUSG00000018339	ME1	0.982561	0.0174395
ENSMUSG00000018340	ME2	0.905366	0.0946344
ENSMUSG00000018341	ME3	0.443418	0.556582
ENSMUSG00000018347	ME2	0.884596	0.115404
ENSMUSG00000018362	ME4	0.747032	0.252968
ENSMUSG00000018363	ME8	0.757217	0.242783
ENSMUSG00000018372	ME25	0.670388	0.329612
ENSMUSG00000018377	ME1	0.914453	0.0855469
ENSMUSG00000018378	ME1	0.885959	0.114041
ENSMUSG00000018379	ME7	0.851112	0.148888
ENSMUSG00000018381	ME2	0.874651	0.125349
ENSMUSG00000018387	ME2	0.803022	0.196978
ENSMUSG00000018395	ME1	0.90399	0.0960104
ENSMUSG00000018398	ME6	0.972763	0.0272366
ENSMUSG00000018401	ME1	0.713285	0.286715
ENSMUSG00000018405	ME4	0.86182	0.13818
ENSMUSG00000018411	ME5	0.946897	0.0531027
ENSMUSG00000018412	ME20	0.730873	0.269127
ENSMUSG00000018415	ME2	0.941717	0.0582826
ENSMUSG00000018417	ME3	0.90952	0.0904803
ENSMUSG00000018425	ME7	0.905707	0.0942931
ENSMUSG00000018427	ME3	0.965167	0.0348329
ENSMUSG00000018428	ME3	0.944377	0.0556228
ENSMUSG00000018433	ME1	0.781696	0.218304
ENSMUSG00000018442	ME1	0.550589	0.449411
ENSMUSG00000018446	ME13	0.815092	0.184908
ENSMUSG00000018449	ME2	0.734809	0.265191
ENSMUSG00000018451	ME1	0.942444	0.0575562
ENSMUSG00000018459	ME6	0.477586	0.522414
ENSMUSG00000018470	ME6	0.892086	0.107914
ENSMUSG00000018476	ME1	0.734582	0.265418
ENSMUSG00000018481	ME1	0.837431	0.162569
ENSMUSG00000018486	ME1	0.709791	0.290209
ENSMUSG00000018501	ME19	0.809815	0.190185
ENSMUSG00000018507	ME5	0.924526	0.0754743
ENSMUSG00000018509	ME11	0.786127	0.213873
ENSMUSG00000018537	ME15	0.775709	0.224291
ENSMUSG00000018541	ME2	0.647881	0.352119
ENSMUSG00000018547	ME4	0.688233	0.311767
ENSMUSG00000018548	ME6	0.918738	0.081262
ENSMUSG00000018554	ME11	0.716277	0.283723
ENSMUSG00000018559	ME2	0.922574	0.0774257
ENSMUSG00000018565	ME6	0.760283	0.239717
ENSMUSG00000018566	ME1	0.584092	0.415908
ENSMUSG00000018567	ME14	0.920386	0.0796138
ENSMUSG00000018569	ME1	0.479358	0.520642
ENSMUSG00000018574	ME1	0.778343	0.221657
ENSMUSG00000018581	ME1	0.83976	0.16024
ENSMUSG00000018583	ME1	0.924404	0.0755957
ENSMUSG00000018585	ME11	0.776717	0.223283
ENSMUSG00000018589	ME1	0.858728	0.141272
ENSMUSG00000018593	ME1	0.971184	0.0288158
ENSMUSG00000018595	ME1	0.78289	0.21711
ENSMUSG00000018599	ME9	0.801988	0.198012
ENSMUSG00000018604	ME1	0.76278	0.23722
ENSMUSG00000018634	ME6	0.938002	0.0619983
ENSMUSG00000018648	ME2	0.97969	0.0203101
ENSMUSG00000018651	ME6	0.799651	0.200349
ENSMUSG00000018654	ME3	0.894839	0.105161
ENSMUSG00000018659	ME1	0.841215	0.158785
ENSMUSG00000018661	ME15	0.892662	0.107338
ENSMUSG00000018669	ME9	0.734497	0.265503
ENSMUSG00000018672	ME2	0.597097	0.402903
ENSMUSG00000018677	ME1	0.745569	0.254431
ENSMUSG00000018678	ME3	0.808634	0.191366
ENSMUSG00000018697	ME1	0.74654	0.25346
ENSMUSG00000018698	ME1	0.931491	0.0685086
ENSMUSG00000018707	ME5	0.646783	0.353217
ENSMUSG00000018733	ME1	0.689852	0.310148
ENSMUSG00000018736	ME2	0.614048	0.385952
ENSMUSG00000018740	ME2	0.930405	0.069595
ENSMUSG00000018752	ME9	0.568682	0.431318
ENSMUSG00000018761	ME18	0.864214	0.135786
ENSMUSG00000018765	ME1	0.825764	0.174236
ENSMUSG00000018770	ME14	0.813808	0.186192
ENSMUSG00000018774	ME3	0.874175	0.125825
ENSMUSG00000018776	ME1	0.839752	0.160248
ENSMUSG00000018796	ME2	0.865142	0.134858
ENSMUSG00000018800	ME5	0.717745	0.282255
ENSMUSG00000018809	ME4	0.660671	0.339329
ENSMUSG00000018819	ME6	0.813671	0.186329
ENSMUSG00000018820	ME4	0.620092	0.379908
ENSMUSG00000018821	ME2	0.937373	0.0626266
ENSMUSG00000018822	ME1	0.87061	0.12939
ENSMUSG00000018830	ME2	0.355749	0.644251
ENSMUSG00000018841	ME1	0.67027	0.32973
ENSMUSG00000018845	ME2	0.500316	0.499684
ENSMUSG00000018846	ME12	0.76234	0.23766
ENSMUSG00000018848	ME1	0.691873	0.308127
ENSMUSG00000018849	ME6	0.954935	0.0450648
ENSMUSG00000018858	ME4	0.80857	0.19143
ENSMUSG00000018861	ME15	0.833305	0.166695
ENSMUSG00000018862	ME5	0.714304	0.285696
ENSMUSG00000018865	ME4	0.856562	0.143438
ENSMUSG00000018882	ME14	0.661261	0.338739
ENSMUSG00000018893	ME5	0.621264	0.378736
ENSMUSG00000018899	ME4	0.715358	0.284642
ENSMUSG00000018900	ME1	0.873689	0.126311
ENSMUSG00000018906	ME1	0.726366	0.273634
ENSMUSG00000018907	ME2	0.44631	0.55369
ENSMUSG00000018909	ME2	0.613969	0.386031
ENSMUSG00000018919	ME1	0.903086	0.0969145
ENSMUSG00000018921	ME1	0.592226	0.407774
ENSMUSG00000018923	ME2	0.523294	0.476706
ENSMUSG00000018927	ME2	0.765906	0.234094
ENSMUSG00000018931	ME2	0.733379	0.266621
ENSMUSG00000018932	ME4	0.833168	0.166832
ENSMUSG00000018965	ME4	0.966501	0.0334987
ENSMUSG00000018974	ME15	0.750022	0.249978
ENSMUSG00000018983	ME5	0.552224	0.447776
ENSMUSG00000018995	ME3	0.800302	0.199698
ENSMUSG00000018999	ME3	0.753716	0.246284
ENSMUSG00000019027	ME1	0.964911	0.0350893
ENSMUSG00000019039	ME15	0.790209	0.209791
ENSMUSG00000019054	ME14	0.91698	0.0830198
ENSMUSG00000019055	ME7	0.752896	0.247104
ENSMUSG00000019066	ME6	0.957083	0.0429165
ENSMUSG00000019080	ME9	0.603062	0.396938
ENSMUSG00000019082	ME6	0.841059	0.158941
ENSMUSG00000019087	ME5	0.752695	0.247305
ENSMUSG00000019088	ME2	0.410049	0.589951
ENSMUSG00000019102	ME6	0.74797	0.25203
ENSMUSG00000019122	ME2	0.868678	0.131322
ENSMUSG00000019124	ME7	0.907218	0.0927817
ENSMUSG00000019132	ME3	0.810849	0.189151
ENSMUSG00000019139	ME7	0.794331	0.205669
ENSMUSG00000019143	ME15	0.732858	0.267142
ENSMUSG00000019146	ME4	0.72121	0.27879
ENSMUSG00000019158	ME6	0.881644	0.118356
ENSMUSG00000019173	ME18	0.838104	0.161896
ENSMUSG00000019178	ME1	0.686667	0.313333
ENSMUSG00000019179	ME14	0.794129	0.205871
ENSMUSG00000019188	ME1	0.954587	0.0454131
ENSMUSG00000019189	ME8	0.539913	0.460087
ENSMUSG00000019194	ME6	0.950116	0.0498843
ENSMUSG00000019210	ME2	0.707924	0.292076
ENSMUSG00000019214	ME2	0.544057	0.455943
ENSMUSG00000019230	ME1	0.739543	0.260457
ENSMUSG00000019232	ME1	0.912691	0.0873089
ENSMUSG00000019235	ME9	0.57248	0.42752
ENSMUSG00000019254	ME3	0.670655	0.329345
ENSMUSG00000019256	ME6	0.916172	0.0838279
ENSMUSG00000019261	ME15	0.852809	0.147191
ENSMUSG00000019295	ME9	0.675597	0.324403
ENSMUSG00000019297	ME3	0.760067	0.239933
ENSMUSG00000019302	ME15	0.778416	0.221584
ENSMUSG00000019303	ME3	0.747794	0.252206
ENSMUSG00000019312	ME3	0.838889	0.161111
ENSMUSG00000019320	ME1	0.670628	0.329372
ENSMUSG00000019326	ME2	0.638499	0.361501
ENSMUSG00000019338	ME1	0.943732	0.0562685
ENSMUSG00000019359	ME1	0.915732	0.0842683
ENSMUSG00000019362	ME11	0.789913	0.210087
ENSMUSG00000019368	ME5	0.498113	0.501887
ENSMUSG00000019370	ME6	0.944177	0.0558228
ENSMUSG00000019373	ME1	0.843656	0.156344
ENSMUSG00000019428	ME14	0.841219	0.158781
ENSMUSG00000019429	ME3	0.859392	0.140608
ENSMUSG00000019432	ME1	0.613617	0.386383
ENSMUSG00000019433	ME6	0.924909	0.0750909
ENSMUSG00000019437	ME5	0.810472	0.189528
ENSMUSG00000019461	ME11	0.877444	0.122556
ENSMUSG00000019464	ME3	0.826344	0.173656
ENSMUSG00000019467	ME6	0.906211	0.093789
ENSMUSG00000019470	ME1	0.342755	0.657245
ENSMUSG00000019471	ME9	0.921781	0.078219
ENSMUSG00000019478	ME5	0.750517	0.249483
ENSMUSG00000019487	ME4	0.69055	0.30945
ENSMUSG00000019489	ME1	0.483545	0.516455
ENSMUSG00000019494	ME14	0.882881	0.117119
ENSMUSG00000019505	ME1	0.798519	0.201481
ENSMUSG00000019518	ME25	0.803345	0.196655
ENSMUSG00000019528	ME5	0.823759	0.176241
ENSMUSG00000019539	ME6	0.528855	0.471145
ENSMUSG00000019558	ME2	0.898407	0.101593
ENSMUSG00000019577	ME2	0.678312	0.321688
ENSMUSG00000019578	ME2	0.77401	0.22599
ENSMUSG00000019579	ME14	0.839632	0.160368
ENSMUSG00000019590	ME5	0.870797	0.129203
ENSMUSG00000019647	ME1	0.796759	0.203241
ENSMUSG00000019659	ME2	0.778668	0.221332
ENSMUSG00000019689	ME14	0.773466	0.226534
ENSMUSG00000019699	ME2	0.721917	0.278083
ENSMUSG00000019710	ME24	0.825548	0.174452
ENSMUSG00000019715	ME6	0.744675	0.255325
ENSMUSG00000019718	ME5	0.815531	0.184469
ENSMUSG00000019726	ME19	0.9473	0.0526998
ENSMUSG00000019731	ME19	0.677267	0.322733
ENSMUSG00000019732	ME1	0.598012	0.401988
ENSMUSG00000019734	ME1	0.79698	0.20302
ENSMUSG00000019737	ME15	0.782097	0.217903
ENSMUSG00000019738	ME18	0.835186	0.164814
ENSMUSG00000019756	ME2	0.334509	0.665491
ENSMUSG00000019761	ME3	0.973398	0.0266022
ENSMUSG00000019762	ME6	0.366174	0.633826
ENSMUSG00000019763	ME2	0.863168	0.136832
ENSMUSG00000019767	ME1	0.775254	0.224746
ENSMUSG00000019768	ME5	0.917125	0.0828747
ENSMUSG00000019769	ME19	0.925106	0.0748943
ENSMUSG00000019772	ME4	0.935291	0.0647088
ENSMUSG00000019773	ME1	0.646028	0.353972
ENSMUSG00000019774	ME7	0.780443	0.219557
ENSMUSG00000019775	ME1	0.883178	0.116822
ENSMUSG00000019777	ME8	0.745012	0.254988
ENSMUSG00000019779	ME6	0.712815	0.287185
ENSMUSG00000019785	ME5	0.789171	0.210829
ENSMUSG00000019787	ME2	0.466405	0.533595
ENSMUSG00000019789	ME1	0.600824	0.399176
ENSMUSG00000019790	ME4	0.789945	0.210055
ENSMUSG00000019791	ME20	0.811981	0.188019
ENSMUSG00000019792	ME21	0.769935	0.230065
ENSMUSG00000019794	ME3	0.668208	0.331792
ENSMUSG00000019795	ME5	0.780078	0.219922
ENSMUSG00000019796	ME6	0.891095	0.108905
ENSMUSG00000019797	ME2	0.610509	0.389491
ENSMUSG00000019802	ME2	0.756544	0.243456
ENSMUSG00000019803	ME2	0.934997	0.0650034
ENSMUSG00000019804	ME18	0.849493	0.150507
ENSMUSG00000019806	ME1	0.731216	0.268784
ENSMUSG00000019808	ME2	0.788546	0.211454
ENSMUSG00000019809	ME2	0.31722	0.68278
ENSMUSG00000019810	ME1	0.966051	0.0339485
ENSMUSG00000019813	ME3	0.848213	0.151787
ENSMUSG00000019814	ME21	0.757106	0.242894
ENSMUSG00000019817	ME1	0.899625	0.100375
ENSMUSG00000019818	ME1	0.904916	0.0950845
ENSMUSG00000019820	ME8	0.888075	0.111925
ENSMUSG00000019822	ME1	0.646448	0.353552
ENSMUSG00000019823	ME9	0.571273	0.428727
ENSMUSG00000019826	ME8	0.359829	0.640171
ENSMUSG00000019828	ME7	0.872739	0.127261
ENSMUSG00000019831	ME2	0.977715	0.0222851
ENSMUSG00000019832	ME2	0.740059	0.259941
ENSMUSG00000019837	ME13	0.692917	0.307083
ENSMUSG00000019838	ME4	0.853905	0.146095
ENSMUSG00000019841	ME1	0.874174	0.125826
ENSMUSG00000019842	ME1	0.864767	0.135233
ENSMUSG00000019843	ME11	0.711034	0.288966
ENSMUSG00000019845	ME1	0.665202	0.334798
ENSMUSG00000019846	ME6	0.823291	0.176709
ENSMUSG00000019848	ME8	0.732118	0.267882
ENSMUSG00000019849	ME2	0.812453	0.187547
ENSMUSG00000019850	ME2	0.96202	0.0379801
ENSMUSG00000019851	ME2	0.480617	0.519383
ENSMUSG00000019852	ME20	0.951946	0.0480538
ENSMUSG00000019853	ME5	0.881165	0.118835
ENSMUSG00000019854	ME5	0.920887	0.0791131
ENSMUSG00000019856	ME7	0.847534	0.152466
ENSMUSG00000019857	ME17	0.810965	0.189035
ENSMUSG00000019861	ME2	0.473162	0.526838
ENSMUSG00000019863	ME2	0.502832	0.497168
ENSMUSG00000019864	ME1	0.645005	0.354995
ENSMUSG00000019866	ME2	0.601689	0.398311
ENSMUSG00000019868	ME13	0.706606	0.293394
ENSMUSG00000019872	ME2	0.877543	0.122457
ENSMUSG00000019873	ME12	0.874862	0.125138
ENSMUSG00000019876	ME5	0.784509	0.215491
ENSMUSG00000019877	ME4	0.67832	0.32168
ENSMUSG00000019878	ME1	0.6442	0.3558
ENSMUSG00000019880	ME6	0.877807	0.122193
ENSMUSG00000019883	ME1	0.779829	0.220171
ENSMUSG00000019888	ME1	0.910382	0.089618
ENSMUSG00000019889	ME4	0.943573	0.0564272
ENSMUSG00000019890	ME7	0.870519	0.129481
ENSMUSG00000019891	ME8	0.644011	0.355989
ENSMUSG00000019892	ME4	0.678448	0.321552
ENSMUSG00000019894	ME1	0.710303	0.289697
ENSMUSG00000019897	ME21	0.759758	0.240242
ENSMUSG00000019899	ME19	0.749872	0.250128
ENSMUSG00000019906	ME4	0.768867	0.231133
ENSMUSG00000019907	ME16	0.842112	0.157888
ENSMUSG00000019913	ME1	0.768513	0.231487
ENSMUSG00000019916	ME3	0.71477	0.28523
ENSMUSG00000019917	ME8	0.416842	0.583158
ENSMUSG00000019920	ME23	0.750353	0.249647
ENSMUSG00000019923	ME1	0.920014	0.0799858
ENSMUSG00000019927	ME3	0.764547	0.235453
ENSMUSG00000019933	ME1	0.312324	0.687676
ENSMUSG00000019935	ME3	0.881945	0.118055
ENSMUSG00000019942	ME3	0.583696	0.416304
ENSMUSG00000019943	ME3	0.905256	0.0947443
ENSMUSG00000019944	ME6	0.74391	0.25609
ENSMUSG00000019945	ME7	0.538238	0.461762
ENSMUSG00000019947	ME20	0.921835	0.0781648
ENSMUSG00000019948	ME10	0.79702	0.20298
ENSMUSG00000019951	ME2	0.840112	0.159888
ENSMUSG00000019952	ME1	0.398058	0.601942
ENSMUSG00000019960	ME2	0.943448	0.0565525
ENSMUSG00000019961	ME1	0.953352	0.0466484
ENSMUSG00000019966	ME2	0.881229	0.118771
ENSMUSG00000019969	ME8	0.798688	0.201312
ENSMUSG00000019970	ME3	0.616822	0.383178
ENSMUSG00000019971	ME1	0.656578	0.343422
ENSMUSG00000019975	ME1	0.887663	0.112337
ENSMUSG00000019977	ME6	0.690631	0.309369
ENSMUSG00000019978	ME2	0.85839	0.14161
ENSMUSG00000019979	ME12	0.639679	0.360321
ENSMUSG00000019982	ME7	0.839852	0.160148
ENSMUSG00000019984	ME3	0.616828	0.383172
ENSMUSG00000019986	ME1	0.985903	0.0140975
ENSMUSG00000019987	ME1	0.632197	0.367803
ENSMUSG00000019988	ME1	0.551697	0.448303
ENSMUSG00000019990	ME3	0.972491	0.0275089
ENSMUSG00000019992	ME3	0.531057	0.468943
ENSMUSG00000019996	ME3	0.933908	0.0660922
ENSMUSG00000019997	ME2	0.889179	0.110821
ENSMUSG00000019998	ME4	0.604933	0.395067
ENSMUSG00000020000	ME2	0.716522	0.283478
ENSMUSG00000020003	ME13	0.697216	0.302784
ENSMUSG00000020007	ME3	0.869887	0.130113
ENSMUSG00000020009	ME3	0.727583	0.272417
ENSMUSG00000020010	ME2	0.503626	0.496374
ENSMUSG00000020014	ME1	0.78509	0.21491
ENSMUSG00000020015	ME3	0.882056	0.117944
ENSMUSG00000020018	ME13	0.895484	0.104516
ENSMUSG00000020019	ME9	0.363777	0.636223
ENSMUSG00000020021	ME19	0.822732	0.177268
ENSMUSG00000020022	ME14	0.887207	0.112793
ENSMUSG00000020023	ME7	0.955362	0.0446378
ENSMUSG00000020024	ME2	0.874507	0.125493
ENSMUSG00000020027	ME2	0.77434	0.22566
ENSMUSG00000020029	ME4	0.925286	0.0747142
ENSMUSG00000020032	ME6	0.94529	0.0547096
ENSMUSG00000020034	ME4	0.800878	0.199122
ENSMUSG00000020037	ME7	0.907492	0.0925082
ENSMUSG00000020038	ME3	0.772416	0.227584
ENSMUSG00000020042	ME5	0.96819	0.0318104
ENSMUSG00000020044	ME7	0.826629	0.173371
ENSMUSG00000020048	ME1	0.898199	0.101801
ENSMUSG00000020051	ME4	0.471149	0.528851
ENSMUSG00000020053	ME4	0.811529	0.188471
ENSMUSG00000020056	ME13	0.719727	0.280273
ENSMUSG00000020061	ME6	0.897786	0.102214
ENSMUSG00000020063	ME7	0.50498	0.49502
ENSMUSG00000020064	ME6	0.793442	0.206558
ENSMUSG00000020067	ME4	0.752967	0.247033
ENSMUSG00000020068	ME4	0.297261	0.702739
ENSMUSG00000020069	ME7	0.870016	0.129984
ENSMUSG00000020070	ME20	0.837116	0.162884
ENSMUSG00000020074	ME17	0.793749	0.206251
ENSMUSG00000020075	ME17	0.803154	0.196846
ENSMUSG00000020077	ME2	0.821026	0.178974
[truncated: 17,075 more rows]

## Sheet: S4E - HypergeometricTest-DEGs
Table S4E. Hypergeometric tests for enrichments of DEG sets within network modules
		A_P1vE18-down	A_P1vE18-up	A_P3vE18-down	A_P3vE18-up	A_P3vP1-down	A_P3vP1-up	F_P1vE18-down	F_P1vE18-up	F_P3vE18-down	F_P3vE18-up	F_P3vP1-down	F_P3vP1-up	H_P1vE18-down	H_P1vE18-up	H_P3vE18-down	H_P3vE18-up	H_P3vP1-down	H_P3vP1-up	S_P1vE18-down	S_P1vE18-up	S_P3vE18-down	S_P3vE18-up	S_P3vP1-down	S_P3vP1-up
Module	#	114	110	208	117	84	11	19	34	70	32	62	12	24	38	85	269	1	3	21	1	74	43	32	51
LTN-module-00	9187	1	1	1	1	1	0.920243	0.439173	0.999999	0.999009	0.997924	0.999996	0.593251	0.999105	0.999995	1	1	0.328577	0.252932	0.949448	0.328577	1	0.999991	0.975527	1
LTN-module-01	4393	0.999994	0.997478	1	1.83868e-06	0.999999	0.534663	0.000212131	0.978095	8.71228e-07	0.898191	0.991977	0.871467	0.751035	0.131223	0.0207713	0.5438	0.157117	0.401185	0.000107506	0.157117	2.53001e-07	0.999361	0.388905	0.998291
LTN-module-02	3303	0.269317	0.999377	3.5956e-06	0.94405	0.941738	0.379499	0.674785	0.986115	0.447267	0.000738457	0.999592	0.0013249	0.00109655	0.948827	0.800781	0.183662	0.118133	0.314191	0.728001	0.118133	0.946824	6.20407e-07	0.905488	1.8324e-08
LTN-module-03	2162	0.883027	6.27231e-45	0.964532	0.9953	1.25797e-22	0.58746	0.177814	2.99859e-18	0.638102	0.923982	3.35043e-23	0.236427	5.58268e-07	0.571646	0.209721	0.99914	0.0773247	0.000461742	0.218582	0	0.513723	0.0453117	0.232164	0.913172
LTN-module-04	1469	2.97083e-11	0.997391	5.17091e-07	0.742087	0.279411	0.0173806	0.641479	0.539578	0.718863	0.000193053	0.964912	0.476788	0.36179	0.322272	0.659043	0.904002	0.0525393	0.149487	0.303149	0.0525393	0.00160775	0.901971	0.00115044	0.756157
LTN-module-05	1349	0.917314	0.995706	0.879134	0.010968	0.917737	0.0958452	0.232772	0.814059	0.438801	0.46129	0.953549	0.447622	0.694958	0.00915251	0.98515	0.10187	0.0482475	0.137876	0.646134	0.0482475	0.00285576	0.880925	0.017652	0.712365
LTN-module-06	1343	4.01803e-33	0.971062	2.15712e-29	0.924175	5.94177e-12	4.55527e-06	0.607642	0.812628	0.659831	0.458957	0.952894	0.00192296	0.693303	0.274879	0.781387	0.417945	0	0.137293	0.0772161	0.0480329	0.144516	0.618484	0.0173463	0.0346614
LTN-module-07	761	0.957245	2.1896e-13	0.924623	0.0147887	0.00797493	0.261842	0.408131	0.0132105	0.297274	0.586678	6.2967e-06	0.28194	0.484465	0.649818	0.676839	0.743464	0.0272175	0.0794529	0.110619	0.0272175	0.0511889	0.327511	0.586678	0.406014
LTN-module-08	599	0.915742	0.000130025	0.939236	0.718013	0.0344261	0.212004	0.337413	4.7047e-07	0.444067	0.500121	7.52511e-08	0.228892	0.40546	0.561103	0.546364	0.355053	0.0214235	0.0629055	0.0736066	0.0214235	0.472623	0.064265	0.500121	0.668945
LTN-module-09	401	0.807984	0.796515	0.951002	0.00690876	0.703368	0.146946	0.240092	0.38826	0.636677	0.370307	0.592055	0.159185	0.293083	0.422649	0.707635	0.00186613	0.0143419	0.0424131	0.261748	0.0143419	0.657127	0.462936	0.370307	0.0367472
LTN-module-10	280	0.683275	0.670211	0.618446	0.692734	0.571175	0.104822	0.174109	0.28994	0.00537778	0.275485	0.464579	0.11379	0.214673	0.317994	1.88679e-07	0.934162	0.0100143	0.0297441	0.190579	0.0100143	0.169604	0.351513	0.0406969	0.401762
LTN-module-11	261	0.65745	0.644302	0.858865	0.000823201	0.545692	0.0980383	0.163268	0.273169	0.48176	0.0358273	0.441283	0.106461	0.201627	0.00532984	0.549946	1.13827e-15	0.00933476	0.0277447	0.178827	0.00933476	0.50089	0.00753526	0.259391	7.91174e-06
LTN-module-12	245	0.0789138	0.620927	0.000523283	0.643665	0.523077	0.0922896	0.154034	0.258749	0.460355	0.24557	0.420894	0.100247	0.190481	0.284423	0.00669137	0.907355	0.00876252	0.0260588	0.168804	0.00876252	0.47907	0.315273	0.24557	0.361901
LTN-module-13	221	0.596062	0.582981	0.809244	0.605604	0.487052	0.0836041	0.140001	0.236597	0.426604	0.22437	0.38893	0.0908502	0.173481	0.260478	0.491119	0.882932	0.00790415	0.0235263	0.153552	0.00790415	0.444564	0.289287	0.22437	0.333074
LTN-module-14	210	0.577347	0.564354	0.792782	0.219485	0.469655	0.079598	0.133496	0.22623	0.410447	0.214461	0.373706	0.0865136	0.165575	0.249245	0.47365	0.145025	0.00751073	0.0223642	0.146472	0.00751073	0.428004	0.277057	0.214461	0.000586201
LTN-module-15	203	0.564992	0.190304	0.781578	1.78626e-23	0.458282	0.0770404	0.129332	0.219562	0.399932	8.27161e-05	0.363824	0.0837441	0.160507	2.2802e-15	0.462227	1.55069e-54	0.00726037	0.0216241	0.141938	0.00726037	0.417214	0.0389878	0.208091	0.00607868
LTN-module-16	200	0.00919935	0.546706	3.75774e-08	0.56901	0.453334	0.0759423	0.127542	0.216687	0.39537	0.0219361	0.359542	0.0825548	0.158326	0.238888	0.00327471	0.856359	0.00715308	0.0213069	0.139988	0.00715308	0.412528	0.265761	0.205346	0.306807
LTN-module-17	190	0.541091	0.52835	0.0539563	0.550421	0.436517	0.0722734	0.121549	0.20703	0.379913	0.19613	0.345064	0.0785802	0.151016	0.228393	1.20748e-07	0.841672	0.00679542	0.0202488	0.133456	0.00679542	0.396639	0.254292	0.19613	0.293945
LTN-module-18	188	0.5373	0.169191	0.755498	0.546609	0.433093	0.0715381	0.120346	0.205085	0.376775	0.194274	0.34213	0.0777834	0.149546	0.226277	0.436916	0.838559	0.00672389	0.0200371	0.132144	0.00672389	0.393411	0.251978	0.194274	0.291344
LTN-module-19	177	0.162856	0.503382	8.61467e-10	0.525062	0.413889	0.0674841	0.1137	0.194303	0.359235	0.183993	0.325759	0.0733897	0.0100367	0.214538	6.99273e-08	0.82032	0.00633047	0.0188721	0.124894	0.00633047	0.0800866	0.239121	0.00108081	0.276874
LTN-module-20	169	4.81888e-07	0.487371	5.2459e-06	0.508756	0.39952	0.0645257	0.108837	0.186373	0.346174	0.176436	0.0542421	0.0701822	0.135466	0.205892	0.40316	0.805778	0.00604435	0.0180243	0.119585	0.00604435	0.361879	0.229636	0.176436	0.266168
LTN-module-21	165	0.491409	0.479175	0.709368	0.500397	0.392205	0.0630432	0.106396	0.18238	3.69925e-06	0.172632	0.307444	0.0685747	0.132473	0.201534	1.14716e-05	0.798073	0.00590129	0.0176002	0.116919	0.00590129	0.0709676	0.22485	0.0152881	0.260757
LTN-module-22	151	0.461295	0.449451	0.677149	0.000443054	0.365905	0.0578379	0.0978028	0.168252	0.31582	0.159185	0.285456	0.0629281	0.121921	0.00113397	0.369339	8.71178e-31	0.00540057	0.0161149	0.107528	0.00540057	0.330518	7.41647e-11	0.159185	3.30928e-07
LTN-module-23	114	0.372934	0.36256	0.208253	0.380604	0.290859	0.0439543	0.0747129	0.129765	0.00296254	0.122617	0.223985	0.0478538	0.0042891	0.143889	2.20692e-09	0.668569	0.00407725	0.0121824	0.082248	0.00407725	0.261201	0.161225	0.122617	0.188241
LTN-module-24	112	0.367768	0.357494	0.567415	0.0116948	0.286561	0.0431985	0.073449	0.127636	0.245207	0.00729282	0.220518	0.0470327	0.0918722	0.141548	0.289428	0.000108209	0.00400572	0.0119695	0.0808623	0.00400572	0.257259	0.000687092	0.120597	0.18526
LTN-module-25	107	0.354668	0.0666327	0.550893	8.90686e-05	0.275704	0.0413068	0.070282	0.122292	0.23565	0.000249279	0.211784	0.0449771	0.0879492	1.35358e-05	0.278485	9.4776e-06	0.0038269	0.0114372	0.0773892	0.0038269	0.247313	0.000601563	0.115527	0.000992834
COLORS
AMY
STR
HYP
FCX
Bolded Cells are significant (<.05)

## Sheet: S4F - HypergeometricTest- DAPs
Table S4F. Hypergeometric tests for enrichment of genes associated with DAP peaks within network modules
list1	list2	p_value	Overlap Count	List 1 Count	List 2 Count
LTN-module-3	A_H3k_E18_TSSDAPs	4.87249e-18	190	1429	1133
LTN-module-3	A_H3k_ALL_TSSDAPs	1.93889e-13	252	1429	1805
LTN-module-6	A_H3k_E18_TSSDAPs	1.64097e-12	125	928	1133
LTN-module-6	A_H3k_ALL_TSSDAPs	1.13277e-09	166	928	1805
LTN-module-2	A_H3k_E18_TSSDAPs	5.54516e-08	243	2474	1133
LTN-module-4	A_H3k_E18_TSSDAPs	7.15041e-08	123	1074	1133
LTN-module-8	A_H3k_ALL_TSSDAPs	2.76662e-07	89	462	1805
LTN-module-8	A_H3k_P3_TSSDAPs	4.5242e-07	44	462	689
LTN-module-7	A_H3k_P3_TSSDAPs	4.23819e-06	49	582	689
LTN-module-24	A_H3k_P3_TSSDAPs	9.995e-06	15	103	689
LTN-module-2	A_H3k_ALL_TSSDAPs	1.86905e-05	345	2474	1805
LTN-module-11	F_H3k_E18_TSSDAPs	0.000796664	1	258	3
LTN-module-7	F_H3k_P3_TSSDAPs	0.00105195	11	582	114
LTN-module-7	A_H3k_ALL_TSSDAPs	0.00128792	90	582	1805
LTN-module-7	F_H3k_ALL_TSSDAPs	0.00132078	11	582	117
LTN-module-20	A_H3k_E18_TSSDAPs	0.00198111	20	147	1133
LTN-module-4	A_H3k_ALL_TSSDAPs	0.00322839	151	1074	1805
LTN-module-20	F_H3k_P3_TSSDAPs	0.00434081	4	147	114
LTN-module-20	F_H3k_ALL_TSSDAPs	0.0048454	4	147	117
LTN-module-24	F_H3k_P3_TSSDAPs	0.00669383	3	103	114
LTN-module-24	F_H3k_ALL_TSSDAPs	0.00732724	3	103	117
LTN-module-8	A_H3k_E18_TSSDAPs	0.0104595	46	462	1133
LTN-module-24	A_H3k_ALL_TSSDAPs	0.0126133	19	103	1805
LTN-module-4	F_H3k_E18_TSSDAPs	0.0133615	1	1074	3
LTN-module-19	S_H3k_E18_TSSDAPs	0.0133881	1	147	19
LTN-module-8	S_H3k_E18_TSSDAPs	0.0172297	2	462	19
LTN-module-25	F_H3k_E18_TSSDAPs	0.0178375	0	94	3
LTN-module-7	S_H3k_P3_TSSDAPs	0.0185977	1	582	6
LTN-module-8	F_H3k_P3_TSSDAPs	0.0192419	7	462	114
LTN-module-24	F_H3k_E18_TSSDAPs	0.0195341	0	103	3
LTN-module-23	F_H3k_E18_TSSDAPs	0.0199109	0	105	3
LTN-module-8	F_H3k_ALL_TSSDAPs	0.0221202	7	462	117
LTN-module-19	F_H3k_P3_TSSDAPs	0.0222139	3	147	114
LTN-module-16	F_H3k_E18_TSSDAPs	0.0223575	0	118	3
LTN-module-19	S_H3k_ALL_TSSDAPs	0.0226463	1	147	25
LTN-module-19	F_H3k_ALL_TSSDAPs	0.0241617	3	147	117
LTN-module-22	F_H3k_E18_TSSDAPs	0.0276133	0	146	3
LTN-module-19	F_H3k_E18_TSSDAPs	0.0278007	0	147	3
LTN-module-20	F_H3k_E18_TSSDAPs	0.0278007	0	147	3
LTN-module-21	F_H3k_E18_TSSDAPs	0.0283626	0	150	3
LTN-module-25	F_H3k_P3_TSSDAPs	0.0309447	2	94	114
LTN-module-2	S_H3k_ALL_TSSDAPs	0.0329828	7	2474	25
LTN-module-25	F_H3k_ALL_TSSDAPs	0.0330537	2	94	117
LTN-module-17	F_H3k_E18_TSSDAPs	0.0332236	0	176	3
LTN-module-15	A_H3k_P3_TSSDAPs	0.0332882	13	185	689
LTN-module-18	F_H3k_E18_TSSDAPs	0.0341565	0	181	3
LTN-module-15	F_H3k_E18_TSSDAPs	0.0349025	0	185	3
LTN-module-25	S_H3k_P3_TSSDAPs	0.0353602	0	94	6
LTN-module-8	S_H3k_ALL_TSSDAPs	0.035941	2	462	25
LTN-module-14	F_H3k_E18_TSSDAPs	0.0380683	0	202	3
LTN-module-24	S_H3k_P3_TSSDAPs	0.0386903	0	103	6
LTN-module-23	S_H3k_P3_TSSDAPs	0.0394291	0	105	6
LTN-module-12	F_H3k_E18_TSSDAPs	0.0404846	0	215	3
LTN-module-23	F_H3k_P3_TSSDAPs	0.0408952	2	105	114
LTN-module-13	F_H3k_E18_TSSDAPs	0.0414129	0	220	3
LTN-module-23	F_H3k_ALL_TSSDAPs	0.0436182	2	105	117
LTN-module-16	S_H3k_P3_TSSDAPs	0.0442193	0	118	6
LTN-module-6	S_H3k_P3_TSSDAPs	0.0445638	1	928	6
LTN-module-10	F_H3k_E18_TSSDAPs	0.0504782	0	269	3
LTN-module-2	S_H3k_P3_TSSDAPs	0.0536791	2	2474	6
LTN-module-22	S_H3k_P3_TSSDAPs	0.0544692	0	146	6
LTN-module-19	S_H3k_P3_TSSDAPs	0.0548336	0	147	6
LTN-module-20	S_H3k_P3_TSSDAPs	0.0548336	0	147	6
LTN-module-21	S_H3k_P3_TSSDAPs	0.055926	0	150	6
LTN-module-7	S_H3k_ALL_TSSDAPs	0.0635379	2	582	25
LTN-module-9	F_H3k_E18_TSSDAPs	0.0647905	0	347	3
LTN-module-17	S_H3k_P3_TSSDAPs	0.0653494	0	176	6
LTN-module-2	S_H3k_E18_TSSDAPs	0.0654179	5	2474	19
LTN-module-18	S_H3k_P3_TSSDAPs	0.0671526	0	181	6
LTN-module-15	S_H3k_P3_TSSDAPs	0.0685931	0	185	6
LTN-module-14	S_H3k_P3_TSSDAPs	0.0746944	0	202	6
LTN-module-20	A_H3k_ALL_TSSDAPs	0.0764391	22	147	1805
LTN-module-12	S_H3k_P3_TSSDAPs	0.0793376	0	215	6
LTN-module-13	S_H3k_P3_TSSDAPs	0.0811182	0	220	6
LTN-module-8	F_H3k_E18_TSSDAPs	0.0856286	0	462	3
LTN-module-3	S_H3k_E18_TSSDAPs	0.0877162	3	1429	19
LTN-module-3	F_H3k_P3_TSSDAPs	0.092758	14	1429	114
LTN-module-11	S_H3k_P3_TSSDAPs	0.0945577	0	258	6
LTN-module-1	S_H3k_P3_TSSDAPs	0.0979672	2	3132	6
LTN-module-10	S_H3k_P3_TSSDAPs	0.0984174	0	269	6
LTN-module-1	F_H3k_E18_TSSDAPs	0.103298	1	3132	3
LTN-module-7	F_H3k_E18_TSSDAPs	0.10704	0	582	3
LTN-module-25	S_H3k_E18_TSSDAPs	0.107786	0	94	19
LTN-module-19	A_H3k_E18_TSSDAPs	0.109021	14	147	1133
LTN-module-3	F_H3k_ALL_TSSDAPs	0.109595	14	1429	117
LTN-module-15	A_H3k_ALL_TSSDAPs	0.113701	26	185	1805
LTN-module-24	S_H3k_E18_TSSDAPs	0.117507	0	103	19
LTN-module-23	S_H3k_E18_TSSDAPs	0.119654	0	105	19
LTN-module-2	F_H3k_P3_TSSDAPs	0.121625	22	2474	114
LTN-module-9	S_H3k_P3_TSSDAPs	0.125395	0	347	6
LTN-module-16	S_H3k_E18_TSSDAPs	0.133487	0	118	19
LTN-module-4	S_H3k_E18_TSSDAPs	0.136473	2	1074	19
LTN-module-25	S_H3k_ALL_TSSDAPs	0.139372	0	94	25
LTN-module-2	F_H3k_ALL_TSSDAPs	0.149357	22	2474	117
LTN-module-12	A_H3k_P3_TSSDAPs	0.151052	12	215	689
LTN-module-24	S_H3k_ALL_TSSDAPs	0.151692	0	103	25
LTN-module-23	S_H3k_ALL_TSSDAPs	0.154406	0	105	25
LTN-module-7	S_H3k_E18_TSSDAPs	0.154967	1	582	19
LTN-module-22	S_H3k_E18_TSSDAPs	0.162585	0	146	19
LTN-module-20	S_H3k_E18_TSSDAPs	0.163607	0	147	19
LTN-module-8	S_H3k_P3_TSSDAPs	0.163939	0	462	6
LTN-module-21	S_H3k_E18_TSSDAPs	0.166665	0	150	19
LTN-module-6	F_H3k_E18_TSSDAPs	0.1669	0	928	3
LTN-module-6	A_H3k_P3_TSSDAPs	0.167629	46	928	689
LTN-module-16	S_H3k_ALL_TSSDAPs	0.171849	0	118	25
LTN-module-6	S_H3k_ALL_TSSDAPs	0.180956	2	928	25
LTN-module-3	S_H3k_ALL_TSSDAPs	0.187751	3	1429	25
LTN-module-17	S_H3k_E18_TSSDAPs	0.192733	0	176	19
LTN-module-5	F_H3k_E18_TSSDAPs	0.19547	0	1099	3
LTN-module-18	S_H3k_E18_TSSDAPs	0.197656	0	181	19
LTN-module-15	S_H3k_E18_TSSDAPs	0.201575	0	185	19
LTN-module-22	S_H3k_ALL_TSSDAPs	0.208252	0	146	25
LTN-module-20	S_H3k_ALL_TSSDAPs	0.209523	0	147	25
LTN-module-16	F_H3k_P3_TSSDAPs	0.211039	1	118	114
LTN-module-21	S_H3k_ALL_TSSDAPs	0.213325	0	150	25
LTN-module-14	S_H3k_E18_TSSDAPs	0.218027	0	202	19
LTN-module-16	F_H3k_ALL_TSSDAPs	0.219301	1	118	117
LTN-module-12	S_H3k_E18_TSSDAPs	0.23039	0	215	19
LTN-module-13	S_H3k_E18_TSSDAPs	0.235096	0	220	19
LTN-module-4	S_H3k_ALL_TSSDAPs	0.242024	2	1074	25
LTN-module-17	S_H3k_ALL_TSSDAPs	0.245549	0	176	25
LTN-module-3	F_H3k_E18_TSSDAPs	0.248743	0	1429	3
LTN-module-18	S_H3k_ALL_TSSDAPs	0.251599	0	181	25
LTN-module-0	F_H3k_E18_TSSDAPs	0.255663	0	1473	3
LTN-module-15	S_H3k_ALL_TSSDAPs	0.256406	0	185	25
LTN-module-9	A_H3k_P3_TSSDAPs	0.264061	17	347	689
LTN-module-11	S_H3k_E18_TSSDAPs	0.269979	0	258	19
LTN-module-14	S_H3k_ALL_TSSDAPs	0.276504	0	202	25
LTN-module-10	S_H3k_E18_TSSDAPs	0.279792	0	269	19
LTN-module-12	S_H3k_ALL_TSSDAPs	0.29152	0	215	25
LTN-module-10	A_H3k_P3_TSSDAPs	0.292833	13	269	689
LTN-module-13	S_H3k_ALL_TSSDAPs	0.297216	0	220	25
LTN-module-11	F_H3k_ALL_TSSDAPs	0.301592	2	258	117
LTN-module-6	S_H3k_E18_TSSDAPs	0.310276	1	928	19
LTN-module-11	S_H3k_ALL_TSSDAPs	0.339088	0	258	25
LTN-module-0	A_H3k_P3_TSSDAPs	0.34288	67	1473	689
LTN-module-9	S_H3k_E18_TSSDAPs	0.345874	0	347	19
LTN-module-4	S_H3k_P3_TSSDAPs	0.346087	0	1074	6
LTN-module-10	S_H3k_ALL_TSSDAPs	0.350755	0	269	25
LTN-module-5	S_H3k_P3_TSSDAPs	0.352759	0	1099	6
LTN-module-22	A_H3k_E18_TSSDAPs	0.361772	11	146	1133
LTN-module-17	F_H3k_P3_TSSDAPs	0.365785	1	176	114
LTN-module-17	F_H3k_ALL_TSSDAPs	0.37782	1	176	117
LTN-module-18	F_H3k_P3_TSSDAPs	0.378779	1	181	114
LTN-module-1	S_H3k_ALL_TSSDAPs	0.379786	5	3132	25
LTN-module-18	F_H3k_ALL_TSSDAPs	0.391049	1	181	117
LTN-module-3	A_H3k_P3_TSSDAPs	0.394865	64	1429	689
LTN-module-2	F_H3k_E18_TSSDAPs	0.401837	0	2474	3
LTN-module-16	A_H3k_P3_TSSDAPs	0.415145	5	118	689
LTN-module-19	A_H3k_ALL_TSSDAPs	0.423784	17	147	1805
LTN-module-9	S_H3k_ALL_TSSDAPs	0.427992	0	347	25
LTN-module-14	F_H3k_P3_TSSDAPs	0.43206	1	202	114
LTN-module-3	S_H3k_P3_TSSDAPs	0.435645	0	1429	6
LTN-module-14	F_H3k_ALL_TSSDAPs	0.445158	1	202	117
LTN-module-0	S_H3k_P3_TSSDAPs	0.445995	0	1473	6
LTN-module-7	A_H3k_E18_TSSDAPs	0.456209	42	582	1133
LTN-module-22	A_H3k_P3_TSSDAPs	0.459473	6	146	689
LTN-module-9	F_H3k_P3_TSSDAPs	0.462494	2	347	114
LTN-module-15	A_H3k_E18_TSSDAPs	0.465491	13	185	1133
LTN-module-9	F_H3k_ALL_TSSDAPs	0.479543	2	347	117
LTN-module-16	A_H3k_E18_TSSDAPs	0.480667	8	118	1133
LTN-module-0	F_H3k_P3_TSSDAPs	0.506393	10	1473	114
LTN-module-6	F_H3k_P3_TSSDAPs	0.513388	6	928	114
LTN-module-22	A_H3k_ALL_TSSDAPs	0.514711	16	146	1805
LTN-module-6	F_H3k_ALL_TSSDAPs	0.541267	6	928	117
LTN-module-1	S_H3k_E18_TSSDAPs	0.541879	3	3132	19
LTN-module-0	F_H3k_ALL_TSSDAPs	0.542181	10	1473	117
LTN-module-0	S_H3k_E18_TSSDAPs	0.543097	1	1473	19
LTN-module-11	F_H3k_P3_TSSDAPs	0.56107	1	258	114
LTN-module-10	F_H3k_P3_TSSDAPs	0.583869	1	269	114
LTN-module-10	F_H3k_ALL_TSSDAPs	0.598043	1	269	117
LTN-module-16	A_H3k_ALL_TSSDAPs	0.606746	12	118	1805
LTN-module-22	F_H3k_P3_TSSDAPs	0.656257	0	146	114
LTN-module-2	A_H3k_P3_TSSDAPs	0.660779	104	2474	689
LTN-module-22	F_H3k_ALL_TSSDAPs	0.665817	0	146	117
LTN-module-21	F_H3k_P3_TSSDAPs	0.666215	0	150	114
LTN-module-21	F_H3k_ALL_TSSDAPs	0.67575	0	150	117
LTN-module-25	A_H3k_E18_TSSDAPs	0.679632	5	94	1133
LTN-module-11	A_H3k_E18_TSSDAPs	0.68589	16	258	1133
LTN-module-0	S_H3k_ALL_TSSDAPs	0.694012	1	1473	25
LTN-module-15	F_H3k_P3_TSSDAPs	0.742004	0	185	114
LTN-module-1	A_H3k_P3_TSSDAPs	0.745071	130	3132	689
LTN-module-5	S_H3k_E18_TSSDAPs	0.74797	0	1099	19
LTN-module-15	F_H3k_ALL_TSSDAPs	0.751074	0	185	117
LTN-module-25	A_H3k_P3_TSSDAPs	0.786485	2	94	689
LTN-module-14	A_H3k_P3_TSSDAPs	0.787619	6	202	689
LTN-module-12	F_H3k_P3_TSSDAPs	0.793207	0	215	114
LTN-module-13	F_H3k_P3_TSSDAPs	0.800701	0	220	114
LTN-module-12	F_H3k_ALL_TSSDAPs	0.801639	0	215	117
LTN-module-13	F_H3k_ALL_TSSDAPs	0.809014	0	220	117
LTN-module-18	A_H3k_P3_TSSDAPs	0.810481	5	181	689
LTN-module-12	A_H3k_ALL_TSSDAPs	0.815574	20	215	1805
LTN-module-5	S_H3k_ALL_TSSDAPs	0.836965	0	1099	25
LTN-module-23	A_H3k_P3_TSSDAPs	0.84476	2	105	689
LTN-module-13	A_H3k_P3_TSSDAPs	0.853541	6	220	689
LTN-module-25	A_H3k_ALL_TSSDAPs	0.859696	7	94	1805
LTN-module-1	F_H3k_ALL_TSSDAPs	0.869958	18	3132	117
LTN-module-24	A_H3k_E18_TSSDAPs	0.872754	4	103	1133
LTN-module-17	A_H3k_P3_TSSDAPs	0.889674	4	176	689
LTN-module-19	A_H3k_P3_TSSDAPs	0.890806	3	147	689
LTN-module-20	A_H3k_P3_TSSDAPs	0.890806	3	147	689
LTN-module-1	F_H3k_P3_TSSDAPs	0.892948	17	3132	114
LTN-module-21	A_H3k_P3_TSSDAPs	0.899607	3	150	689
LTN-module-4	F_H3k_ALL_TSSDAPs	0.90887	4	1074	117
LTN-module-11	A_H3k_ALL_TSSDAPs	0.950143	21	258	1805
LTN-module-23	A_H3k_E18_TSSDAPs	0.950179	3	105	1133
LTN-module-12	A_H3k_E18_TSSDAPs	0.952097	9	215	1133
LTN-module-5	A_H3k_P3_TSSDAPs	0.952505	37	1099	689
LTN-module-18	A_H3k_E18_TSSDAPs	0.954216	7	181	1133
LTN-module-4	F_H3k_P3_TSSDAPs	0.95706	3	1074	114
LTN-module-11	A_H3k_P3_TSSDAPs	0.972401	5	258	689
LTN-module-14	A_H3k_E18_TSSDAPs	0.980945	7	202	1133
LTN-module-23	A_H3k_ALL_TSSDAPs	0.98542	5	105	1805
LTN-module-5	F_H3k_P3_TSSDAPs	0.988369	2	1099	114
LTN-module-14	A_H3k_ALL_TSSDAPs	0.988791	13	202	1805
LTN-module-18	A_H3k_ALL_TSSDAPs	0.989849	11	181	1805
LTN-module-5	F_H3k_ALL_TSSDAPs	0.990212	2	1099	117
LTN-module-9	A_H3k_ALL_TSSDAPs	0.998467	23	347	1805
LTN-module-10	A_H3k_ALL_TSSDAPs	0.998584	16	269	1805
LTN-module-4	A_H3k_P3_TSSDAPs	0.998859	28	1074	689
LTN-module-17	A_H3k_E18_TSSDAPs	0.99904	3	176	1133
LTN-module-5	A_H3k_E18_TSSDAPs	0.999451	53	1099	1133
LTN-module-17	A_H3k_ALL_TSSDAPs	0.999637	7	176	1805
LTN-module-21	A_H3k_E18_TSSDAPs	0.999839	1	150	1133
LTN-module-5	A_H3k_ALL_TSSDAPs	0.999867	90	1099	1805
LTN-module-13	A_H3k_ALL_TSSDAPs	0.999914	9	220	1805
LTN-module-21	A_H3k_ALL_TSSDAPs	0.999924	4	150	1805
LTN-module-13	A_H3k_E18_TSSDAPs	0.999936	3	220	1133
LTN-module-0	A_H3k_ALL_TSSDAPs	0.999948	125	1473	1805
LTN-module-9	A_H3k_E18_TSSDAPs	0.999997	6	347	1133
LTN-module-10	A_H3k_E18_TSSDAPs	0.999997	3	269	1133
LTN-module-0	A_H3k_E18_TSSDAPs	1	58	1473	1133
LTN-module-1	A_H3k_ALL_TSSDAPs	1	249	3132	1805
LTN-module-1	A_H3k_E18_TSSDAPs	1	120	3132	1133
