# Supplementary material for: An epigenomic shift in amygdala marks the transition to maternal behaviors in alloparenting virgin female mice
Source: PLoS One. 2022 Feb 22;17(2):e0263632. doi: 10.1371/journal.pone.0263632 (PMC8863255; doi:10.1371/journal.pone.0263632)
Supplement: S5 Table — (XLSX) [file pone.0263632.s006.xlsx]

## Sheet: opportunity_full_grn_v2
Table S5A. Full GRN network listing regulators (TFs) and predicted target genes. In columns H-S, 1 or 0 indicates the status of the target gene as a DEG (or not) in a particular brain region and time point comparison.
	regulator	regulator_name	target	target_name	weight	corr	A_P1vE18	A_P3vE18	A_P3vP1	F_P1vE18	F_P3vE18	F_P3vP1	H_P1vE18	H_P3vE18	H_P3vP1	S_P1vE18	S_P3vE18	S_P3vP1
17115	ENSMUSG00000074832	2410141K09Rik	ENSMUSG00000086505	Gm16058	0.018932	0.521248	0	0	0	0	0	0	0	0	0	0	0	0
5753	ENSMUSG00000074832	2410141K09Rik	ENSMUSG00000080544	Gm22714	0.0229422	0.561349	0	0	0	0	0	0	0	0	0	0	0	0
7450	ENSMUSG00000074832	2410141K09Rik	ENSMUSG00000085844	Gm11690	0.0220143	0.561349	0	0	0	0	0	0	0	0	0	0	0	0
4369	ENSMUSG00000074832	2410141K09Rik	ENSMUSG00000084397	Gm9133	0.0239299	0.566894	0	0	0	0	0	0	0	0	0	0	0	0
7117	ENSMUSG00000074832	2410141K09Rik	ENSMUSG00000070247		0.0221778	0.566894	0	0	0	0	0	0	0	0	0	0	0	0
9534	ENSMUSG00000074832	2410141K09Rik	ENSMUSG00000082595	Gm14793	0.0211466	0.566894	0	0	0	0	0	0	0	0	0	0	0	0
12716	ENSMUSG00000074832	2410141K09Rik	ENSMUSG00000087300	Gm16725	0.0200788	0.566894	0	0	0	0	0	0	0	0	0	0	0	0
14551	ENSMUSG00000074832	2410141K09Rik	ENSMUSG00000083312	Olfr1374-ps1	0.0195631	0.566894	0	0	0	0	0	0	0	0	0	0	0	0
16309	ENSMUSG00000074832	2410141K09Rik	ENSMUSG00000085321	4930412F09Rik	0.0191158	0.566894	0	0	0	0	0	0	0	0	0	0	0	0
24368	ENSMUSG00000074832	2410141K09Rik	ENSMUSG00000076905	Traj24	0.0174888	0.566894	0	0	0	0	0	0	0	0	0	0	0	0
26026	ENSMUSG00000074832	2410141K09Rik	ENSMUSG00000060615	Ang4	0.0172029	0.566894	0	0	0	0	0	0	0	0	0	0	0	0
28863	ENSMUSG00000074832	2410141K09Rik	ENSMUSG00000085839	Gm15949	0.016746	0.566894	0	0	0	0	0	0	0	0	0	0	0	0
31511	ENSMUSG00000074832	2410141K09Rik	ENSMUSG00000082870	Gm12165	0.0163378	0.566894	0	0	0	0	0	0	0	0	0	0	0	0
39034	ENSMUSG00000074832	2410141K09Rik	ENSMUSG00000088068	Gm47290	0.0152775	0.566894	0	0	0	0	0	0	0	0	0	0	0	0
43351	ENSMUSG00000074832	2410141K09Rik	ENSMUSG00000092979	Gm25069	0.0147001	0.566894	0	0	0	0	0	0	0	0	0	0	0	0
44189	ENSMUSG00000074832	2410141K09Rik	ENSMUSG00000083786	Rps18-ps2	0.0145975	0.566894	0	0	0	0	0	0	0	0	0	0	0	0
46702	ENSMUSG00000074832	2410141K09Rik	ENSMUSG00000085404	Gm12909	0.014267	0.566894	0	0	0	0	0	0	0	0	0	0	0	0
48633	ENSMUSG00000074832	2410141K09Rik	ENSMUSG00000073974	Olfr551	0.0140111	0.566894	0	0	0	0	0	0	0	0	0	0	0	0
51891	ENSMUSG00000074832	2410141K09Rik	ENSMUSG00000081374	Gm15011	0.0136019	0.566894	0	0	0	0	0	0	0	0	0	0	0	0
56468	ENSMUSG00000074832	2410141K09Rik	ENSMUSG00000087487	Ppp2r2cos	0.0130078	0.566894	0	0	0	0	0	0	0	0	0	0	0	0
57619	ENSMUSG00000074832	2410141K09Rik	ENSMUSG00000091613	Gm17046	0.012851	0.566894	0	0	0	0	0	0	0	0	0	0	0	0
59496	ENSMUSG00000074832	2410141K09Rik	ENSMUSG00000076939	Iglv3	0.0125892	0.566894	0	0	0	0	0	0	0	0	0	0	0	0
59715	ENSMUSG00000074832	2410141K09Rik	ENSMUSG00000087053	Gm15082	0.0125625	0.566894	0	0	0	0	0	0	0	0	0	0	0	0
61205	ENSMUSG00000074832	2410141K09Rik	ENSMUSG00000083351	Gm15783	0.012359	0.566894	0	0	0	0	0	0	0	0	0	0	0	0
64672	ENSMUSG00000074832	2410141K09Rik	ENSMUSG00000060404	Olfr1369-ps1	0.0118349	0.566894	0	0	0	0	0	0	0	0	0	0	0	0
65617	ENSMUSG00000074832	2410141K09Rik	ENSMUSG00000080827	Gm12086	0.0116779	0.566894	0	0	0	0	0	0	0	0	0	0	0	0
68949	ENSMUSG00000074832	2410141K09Rik	ENSMUSG00000077596		0.0111208	0.566894	0	0	0	0	0	0	0	0	0	0	0	0
70856	ENSMUSG00000074832	2410141K09Rik	ENSMUSG00000091981		0.010771	0.566894	0	0	0	0	0	0	0	0	0	0	0	0
71802	ENSMUSG00000074832	2410141K09Rik	ENSMUSG00000089219	Mir1963	0.010603	0.566894	0	0	0	0	0	0	0	0	0	0	0	0
73261	ENSMUSG00000074832	2410141K09Rik	ENSMUSG00000086947	4930522O17Rik	0.0103144	0.566894	0	0	0	0	0	0	0	0	0	0	0	0
73507	ENSMUSG00000074832	2410141K09Rik	ENSMUSG00000090163	Gm16231	0.0102594	0.566894	0	0	0	0	0	0	0	0	0	0	0	0
77248	ENSMUSG00000074832	2410141K09Rik	ENSMUSG00000078182	Gm6083	0.0095545	0.566894	0	0	0	0	0	0	0	0	0	0	0	0
79015	ENSMUSG00000074832	2410141K09Rik	ENSMUSG00000052371	Hoxd3os1	0.00921033	0.566894	0	0	0	0	0	0	0	0	0	0	0	0
86233	ENSMUSG00000074832	2410141K09Rik	ENSMUSG00000090109	Ear-ps10	0.00786995	0.566894	0	0	0	0	0	0	0	0	0	0	0	0
88444	ENSMUSG00000074832	2410141K09Rik	ENSMUSG00000084591	Gm22344	0.0072564	0.566894	0	0	0	0	0	0	0	0	0	0	0	0
89371	ENSMUSG00000074832	2410141K09Rik	ENSMUSG00000065309	Gm23244	0.00689221	0.566894	0	0	0	0	0	0	0	0	0	0	0	0
89608	ENSMUSG00000074832	2410141K09Rik	ENSMUSG00000062124	Defb45	0.00678868	0.566894	0	0	0	0	0	0	0	0	0	0	0	0
91841	ENSMUSG00000074832	2410141K09Rik	ENSMUSG00000091098		0.00558906	0.566894	0	0	0	0	0	0	0	0	0	0	0	0
219	ENSMUSG00000074832	2410141K09Rik	ENSMUSG00000093589	Gm18367	0.0358531	0.587508	0	0	0	0	0	0	0	0	0	0	0	0
1018	ENSMUSG00000074832	2410141K09Rik	ENSMUSG00000092926		0.0293974	0.587508	0	0	0	0	0	0	0	0	0	0	0	0
1024	ENSMUSG00000074832	2410141K09Rik	ENSMUSG00000089501	Gm23479	0.0293627	0.587508	0	0	0	0	0	0	0	0	0	0	0	0
1090	ENSMUSG00000074832	2410141K09Rik	ENSMUSG00000076857		0.0290991	0.587508	0	0	0	0	0	0	0	0	0	0	0	0
1148	ENSMUSG00000074832	2410141K09Rik	ENSMUSG00000081804	Xlr5d-ps	0.028929	0.587508	0	0	0	0	0	0	0	0	0	0	0	0
1155	ENSMUSG00000074832	2410141K09Rik	ENSMUSG00000083277	Gm15376	0.0288984	0.587508	0	0	0	0	0	0	0	0	0	0	0	0
1224	ENSMUSG00000074832	2410141K09Rik	ENSMUSG00000093159	Gm25037	0.0286856	0.587508	0	0	0	0	0	0	0	0	0	0	0	0
1355	ENSMUSG00000074832	2410141K09Rik	ENSMUSG00000088674	Gm22803	0.0283125	0.587508	0	0	0	0	0	0	0	0	0	0	0	0
1664	ENSMUSG00000074832	2410141K09Rik	ENSMUSG00000067101	1700010H22Rik	0.0275384	0.587508	0	0	0	0	0	0	0	0	0	0	0	0
4108	ENSMUSG00000074832	2410141K09Rik	ENSMUSG00000076547	Igkv4-70	0.0241659	0.587508	0	0	0	0	0	0	0	0	0	0	0	0
6878	ENSMUSG00000074832	2410141K09Rik	ENSMUSG00000076519		0.0223054	0.587508	0	0	0	0	0	0	0	0	0	0	0	0
8171	ENSMUSG00000074832	2410141K09Rik	ENSMUSG00000086823	1700028P15Rik	0.0216998	0.587508	0	0	0	0	0	0	0	0	0	0	0	0
9487	ENSMUSG00000074832	2410141K09Rik	ENSMUSG00000070890	Gm12794	0.0211614	0.587508	0	0	0	0	0	0	0	0	0	0	0	0
16418	ENSMUSG00000074832	2410141K09Rik	ENSMUSG00000081238	Gm15836	0.0190936	0.587508	0	0	0	0	0	0	0	0	0	0	0	0
22849	ENSMUSG00000074832	2410141K09Rik	ENSMUSG00000077354	Gm26286	0.0177612	0.587508	0	0	0	0	0	0	0	0	0	0	0	0
24458	ENSMUSG00000074832	2410141K09Rik	ENSMUSG00000083124	Vmn1r-ps126	0.0174725	0.587508	0	0	0	0	0	0	0	0	0	0	0	0
26894	ENSMUSG00000074832	2410141K09Rik	ENSMUSG00000081635	Gm15071	0.0170516	0.587508	0	0	0	0	0	0	0	0	0	0	0	0
33484	ENSMUSG00000074832	2410141K09Rik	ENSMUSG00000065881	Gm22866	0.0160456	0.587508	0	0	0	0	0	0	0	0	0	0	0	0
44093	ENSMUSG00000074832	2410141K09Rik	ENSMUSG00000080635	Gm25509	0.0146095	0.587508	0	0	0	0	0	0	0	0	0	0	0	0
62132	ENSMUSG00000074832	2410141K09Rik	ENSMUSG00000030141		0.0122202	0.587508	0	0	0	0	0	0	0	0	0	0	0	0
78760	ENSMUSG00000074832	2410141K09Rik	ENSMUSG00000081100	Gm14630	0.00926164	0.624139	0	0	0	0	0	0	0	0	0	0	0	0
73571	ENSMUSG00000074832	2410141K09Rik	ENSMUSG00000087149	Itih5l-ps	0.0102465	0.63625	0	0	0	0	0	0	0	0	0	0	0	0
56	ENSMUSG00000074832	2410141K09Rik	ENSMUSG00000086975	Gm15208	0.0422202	0.660472	0	0	0	0	0	0	0	0	0	0	0	0
86798	ENSMUSG00000074832	2410141K09Rik	ENSMUSG00000040657	1700063H04Rik	0.00773929	0.731092	0	0	0	0	0	0	0	0	0	0	0	0
13090	ENSMUSG00000074832	2410141K09Rik	ENSMUSG00000064706	Gm22508	0.019977	0.794261	0	0	0	0	0	0	0	0	0	0	0	0
17268	ENSMUSG00000074832	2410141K09Rik	ENSMUSG00000024128	Sbp	0.0189004	0.794261	0	0	0	0	0	0	0	0	0	0	0	0
1740	ENSMUSG00000074832	2410141K09Rik	ENSMUSG00000070530	Wfdc16	0.0273198	0.809218	0	0	0	0	0	0	0	0	0	0	0	0
24234	ENSMUSG00000060301	2610008E11Rik	ENSMUSG00000024958	Gpr137	0.0175159	-0.86859	0	0	0	0	0	0	0	0	0	0	0	0
34444	ENSMUSG00000060301	2610008E11Rik	ENSMUSG00000027247	Arhgap1	0.0159057	-0.848411	0	0	0	0	0	0	0	0	0	0	0	0
54969	ENSMUSG00000060301	2610008E11Rik	ENSMUSG00000006378	Gcat	0.013197	-0.785967	0	0	0	0	0	0	0	0	0	0	0	0
22204	ENSMUSG00000060301	2610008E11Rik	ENSMUSG00000048920	Fkrp	0.0178769	-0.777169	0	0	0	0	0	0	0	0	0	0	0	0
64192	ENSMUSG00000060301	2610008E11Rik	ENSMUSG00000028793	Rnf19b	0.0119125	-0.77397	0	0	0	0	0	0	0	0	0	0	0	0
37710	ENSMUSG00000060301	2610008E11Rik	ENSMUSG00000000182	Fgf23	0.0154529	-0.738103	0	0	0	0	0	0	0	0	0	0	0	0
58066	ENSMUSG00000060301	2610008E11Rik	ENSMUSG00000058444	Map2k5	0.0127921	-0.660771	0	0	0	0	0	0	0	0	0	0	0	0
67409	ENSMUSG00000060301	2610008E11Rik	ENSMUSG00000031143	Ccdc22	0.0113839	-0.654127	0	0	0	0	0	0	0	0	0	0	0	0
69827	ENSMUSG00000060301	2610008E11Rik	ENSMUSG00000086034	Gm15201	0.0109574	-0.648467	0	0	0	0	0	0	0	0	0	0	0	0
84462	ENSMUSG00000060301	2610008E11Rik	ENSMUSG00000030431	Tmem238	0.00824335	-0.629149	0	0	0	0	0	0	0	0	0	0	0	0
74706	ENSMUSG00000060301	2610008E11Rik	ENSMUSG00000084996	Gm11419	0.0100289	-0.626811	0	0	0	0	0	0	0	0	0	0	0	0
40885	ENSMUSG00000060301	2610008E11Rik	ENSMUSG00000092483	Gm20421	0.0150248	-0.581593	0	0	0	0	0	0	0	0	0	0	0	0
39249	ENSMUSG00000060301	2610008E11Rik	ENSMUSG00000078238	Gm12854	0.0152493	-0.533151	0	0	0	0	0	0	0	0	0	0	0	0
91754	ENSMUSG00000060301	2610008E11Rik	ENSMUSG00000085457	1110046J04Rik	0.00563962	-0.518103	0	0	0	0	0	0	0	0	0	0	0	0
73637	ENSMUSG00000060301	2610008E11Rik	ENSMUSG00000082280	Gm5847	0.010234	-0.517787	0	0	0	0	0	0	0	0	0	0	0	0
51273	ENSMUSG00000060301	2610008E11Rik	ENSMUSG00000066797	Zfp648	0.0136828	-0.505953	0	0	0	0	0	0	0	0	0	0	0	0
90586	ENSMUSG00000060301	2610008E11Rik	ENSMUSG00000046721	Rpl14-ps1	0.00631718	-0.505576	0	0	0	0	0	0	0	0	0	0	0	0
76739	ENSMUSG00000060301	2610008E11Rik	ENSMUSG00000073791	Efcab7	0.00964907	0.50789	0	0	0	0	0	0	0	0	0	0	0	0
82824	ENSMUSG00000060301	2610008E11Rik	ENSMUSG00000069743	Zfp820	0.00853438	0.544126	0	0	0	0	0	0	0	0	0	0	0	0
88092	ENSMUSG00000060301	2610008E11Rik	ENSMUSG00000029005	Draxin	0.00738449	0.573164	0	0	0	0	0	0	0	0	0	0	0	0
24270	ENSMUSG00000060301	2610008E11Rik	ENSMUSG00000030929	Eri2	0.0175072	0.585407	0	0	0	0	0	0	0	0	0	0	0	0
84812	ENSMUSG00000060301	2610008E11Rik	ENSMUSG00000072761	Gm6712	0.0081746	0.61789	0	0	0	0	0	0	0	0	0	0	0	0
37818	ENSMUSG00000060301	2610008E11Rik	ENSMUSG00000031578	Mak16	0.015439	0.724569	0	0	0	0	0	0	0	0	0	0	0	0
6617	ENSMUSG00000060301	2610008E11Rik	ENSMUSG00000043131	Mob1a	0.0224508	0.748685	0	0	0	0	0	0	0	0	0	0	0	0
50887	ENSMUSG00000060301	2610008E11Rik	ENSMUSG00000058587	Tmod3	0.0137338	0.768679	0	0	0	0	0	0	0	0	0	0	0	0
8292	ENSMUSG00000060301	2610008E11Rik	ENSMUSG00000034349	Smc4	0.0216475	0.822326	0	0	0	0	0	0	0	0	0	0	0	0
14145	ENSMUSG00000060301	2610008E11Rik	ENSMUSG00000008976	Gabpa	0.0196809	0.827063	0	0	0	0	0	0	0	0	0	0	0	0
26130	ENSMUSG00000091474	2610021A01Rik	ENSMUSG00000035504	Reep6	0.017185	-0.811437	0	0	0	0	0	0	0	0	0	0	0	0
43564	ENSMUSG00000091474	2610021A01Rik	ENSMUSG00000038387	Rras	0.0146728	-0.79581	0	0	0	0	0	0	0	0	0	0	0	0
53116	ENSMUSG00000091474	2610021A01Rik	ENSMUSG00000025027	Xpnpep1	0.0134448	-0.783568	0	0	0	0	0	0	0	0	0	0	0	0
9176	ENSMUSG00000091474	2610021A01Rik	ENSMUSG00000042178	Armc5	0.0212751	-0.772371	0	0	0	0	0	0	0	0	0	0	0	0
69075	ENSMUSG00000091474	2610021A01Rik	ENSMUSG00000005982	Naa60	0.0110966	-0.769418	0	0	0	0	0	0	0	0	0	0	0	0
44641	ENSMUSG00000091474	2610021A01Rik	ENSMUSG00000017344	Vtn	0.014541	-0.759267	0	0	0	0	0	0	0	0	0	0	0	0
62581	ENSMUSG00000091474	2610021A01Rik	ENSMUSG00000078201	Tmem203	0.0121576	-0.713618	0	0	0	0	0	0	0	0	0	0	0	0
55433	ENSMUSG00000091474	2610021A01Rik	ENSMUSG00000034429	Zfp707	0.0131408	-0.708635	0	0	0	0	0	0	0	0	0	0	0	0
55914	ENSMUSG00000091474	2610021A01Rik	ENSMUSG00000063838	1700027J19Rik	0.0130764	-0.681319	0	0	0	0	0	0	0	0	0	0	0	0
86419	ENSMUSG00000091474	2610021A01Rik	ENSMUSG00000042569	Dhrs7b	0.00783018	-0.568181	0	0	0	0	0	0	0	0	0	0	0	0
18481	ENSMUSG00000091474	2610021A01Rik	ENSMUSG00000083007	Gm13623	0.0186302	-0.528763	0	0	0	0	0	0	0	0	0	0	0	0
76313	ENSMUSG00000091474	2610021A01Rik	ENSMUSG00000087494		0.00972095	0.538958	0	0	0	0	0	0	0	0	0	0	0	0
37176	ENSMUSG00000091474	2610021A01Rik	ENSMUSG00000028771	Ptpn12	0.015522	0.653081	0	0	0	0	0	0	0	0	0	0	0	0
55425	ENSMUSG00000091474	2610021A01Rik	ENSMUSG00000004360	9330159F19Rik	0.0131415	0.748439	0	0	0	0	0	0	0	0	0	0	0	0
38560	ENSMUSG00000091474	2610021A01Rik	ENSMUSG00000046062	Ppp1r15b	0.0153384	0.828478	0	0	0	0	0	0	0	0	0	0	0	0
59795	ENSMUSG00000053080	2700081O15Rik	ENSMUSG00000060988	Galnt13	0.0125507	-0.925682	0	0	0	0	0	1	0	0	0	0	0	0
8912	ENSMUSG00000053080	2700081O15Rik	ENSMUSG00000021830	Txndc16	0.0213834	-0.911655	0	0	0	0	0	0	0	0	0	0	0	0
63555	ENSMUSG00000053080	2700081O15Rik	ENSMUSG00000021709	Erbin	0.0120126	-0.894921	0	0	0	0	0	0	0	0	0	0	0	0
44164	ENSMUSG00000053080	2700081O15Rik	ENSMUSG00000027620	Rbm39	0.0146011	-0.894429	0	0	0	0	0	0	0	0	0	0	0	0
35083	ENSMUSG00000053080	2700081O15Rik	ENSMUSG00000023960	Enpp5	0.01581	-0.869452	0	0	0	0	0	0	0	0	0	0	0	0
42214	ENSMUSG00000053080	2700081O15Rik	ENSMUSG00000020774	Aspa	0.0148466	-0.864161	0	0	0	0	0	0	0	0	0	0	0	0
41980	ENSMUSG00000053080	2700081O15Rik	ENSMUSG00000072437	Nanos1	0.0148786	-0.812483	0	0	0	0	0	0	0	0	0	0	0	0
42856	ENSMUSG00000053080	2700081O15Rik	ENSMUSG00000027763	Mbnl1	0.014763	-0.796672	0	0	0	0	0	0	0	0	0	0	0	0
48064	ENSMUSG00000053080	2700081O15Rik	ENSMUSG00000024070	Prkd3	0.0140876	-0.796549	0	0	0	0	0	0	0	0	0	0	0	0
31752	ENSMUSG00000053080	2700081O15Rik	ENSMUSG00000055415	Atp10b	0.0163036	-0.792857	0	0	0	0	0	0	0	0	0	0	0	0
39123	ENSMUSG00000053080	2700081O15Rik	ENSMUSG00000037434	Slc30a1	0.0152658	-0.787443	0	0	0	0	0	0	0	0	0	0	0	0
42786	ENSMUSG00000053080	2700081O15Rik	ENSMUSG00000033628	Pik3c3	0.0147718	-0.739026	0	0	0	0	0	0	0	0	0	0	0	0
13551	ENSMUSG00000053080	2700081O15Rik	ENSMUSG00000080741	Gm11398	0.019849	-0.71571	0	0	0	0	0	0	0	0	0	0	0	0
10980	ENSMUSG00000053080	2700081O15Rik	ENSMUSG00000022639	Dubr	0.0205997	-0.702052	0	0	0	0	0	0	0	0	0	0	0	0
70615	ENSMUSG00000053080	2700081O15Rik	ENSMUSG00000071350	Setdb2	0.0108146	-0.689686	0	0	0	0	0	0	0	0	0	0	0	0
18513	ENSMUSG00000053080	2700081O15Rik	ENSMUSG00000056498	Tmem154	0.0186244	-0.675228	0	0	0	0	0	0	0	0	0	0	0	0
68330	ENSMUSG00000053080	2700081O15Rik	ENSMUSG00000085814		0.0112259	-0.666431	0	0	0	0	0	0	0	0	0	0	0	0
48723	ENSMUSG00000053080	2700081O15Rik	ENSMUSG00000022749	Tbc1d23	0.0139996	-0.665016	0	0	0	0	0	0	0	0	0	0	0	0
9512	ENSMUSG00000053080	2700081O15Rik	ENSMUSG00000090812	Samd15	0.0211528	-0.655234	0	0	0	0	0	0	0	0	0	0	0	0
72685	ENSMUSG00000053080	2700081O15Rik	ENSMUSG00000031828	Klhl36	0.0104266	-0.645021	0	0	0	0	0	0	0	0	0	0	0	0
61053	ENSMUSG00000053080	2700081O15Rik	ENSMUSG00000084827		0.0123785	-0.630933	0	0	0	0	0	0	0	0	0	0	0	0
14259	ENSMUSG00000053080	2700081O15Rik	ENSMUSG00000087184	Gm11650	0.0196442	-0.628903	0	0	0	0	0	0	0	0	0	0	0	0
38738	ENSMUSG00000053080	2700081O15Rik	ENSMUSG00000031381	Piga	0.015315	-0.628841	0	0	0	0	0	0	0	0	0	0	0	0
64104	ENSMUSG00000053080	2700081O15Rik	ENSMUSG00000006469	Slc34a3	0.0119284	-0.614473	0	0	0	0	0	0	0	0	0	0	0	0
29372	ENSMUSG00000053080	2700081O15Rik	ENSMUSG00000069743	Zfp820	0.0166657	-0.614384	0	0	0	0	0	0	0	0	0	0	0	0
77991	ENSMUSG00000053080	2700081O15Rik	ENSMUSG00000052565	Hist1h1d	0.00941254	-0.604519	0	0	0	0	0	0	0	0	0	0	0	0
70640	ENSMUSG00000053080	2700081O15Rik	ENSMUSG00000055917	Zfp277	0.0108111	-0.583561	0	0	0	0	0	0	0	0	0	0	0	0
52787	ENSMUSG00000053080	2700081O15Rik	ENSMUSG00000020890	Gucy2e	0.0134886	-0.560368	0	0	0	0	0	0	0	0	0	0	0	0
90288	ENSMUSG00000053080	2700081O15Rik	ENSMUSG00000031293	Rs1	0.00647242	-0.54475	0	0	0	0	0	0	0	0	0	0	0	0
89943	ENSMUSG00000053080	2700081O15Rik	ENSMUSG00000065637	Gm26397	0.00663693	-0.539512	0	0	0	0	0	0	0	0	0	0	0	0
32652	ENSMUSG00000053080	2700081O15Rik	ENSMUSG00000012443	Kif11	0.0161709	-0.536744	0	0	0	0	0	0	0	0	0	0	0	0
62007	ENSMUSG00000053080	2700081O15Rik	ENSMUSG00000046909	Tefm	0.0122407	-0.533729	0	0	0	0	0	0	0	0	0	0	0	0
70491	ENSMUSG00000053080	2700081O15Rik	ENSMUSG00000005698	Ctcf	0.0108375	-0.514781	0	0	0	0	0	0	0	0	0	0	0	0
87698	ENSMUSG00000053080	2700081O15Rik	ENSMUSG00000093506		0.00750952	0.500192	0	0	0	0	0	0	0	0	0	0	0	0
88902	ENSMUSG00000053080	2700081O15Rik	ENSMUSG00000077771	Gm22374	0.00708229	0.50127	0	0	0	0	0	0	0	0	0	0	0	0
36498	ENSMUSG00000053080	2700081O15Rik	ENSMUSG00000086403		0.0156171	0.506703	0	0	0	0	0	0	0	0	0	0	0	0
70990	ENSMUSG00000053080	2700081O15Rik	ENSMUSG00000042549	Map2k3os	0.0107481	0.509551	0	0	0	0	0	0	0	0	0	0	0	0
88965	ENSMUSG00000053080	2700081O15Rik	ENSMUSG00000054123		0.00705481	0.512689	0	0	0	0	0	0	0	0	0	0	0	0
86289	ENSMUSG00000053080	2700081O15Rik	ENSMUSG00000086125	Gm15942	0.00785929	0.513665	0	0	0	0	0	0	0	0	0	0	0	0
83466	ENSMUSG00000053080	2700081O15Rik	ENSMUSG00000090879		0.00842477	0.516945	0	0	0	0	0	0	0	0	0	0	0	0
92508	ENSMUSG00000053080	2700081O15Rik	ENSMUSG00000040489	Sox30	0.00514806	0.526	0	0	0	0	0	0	0	0	0	0	0	0
92491	ENSMUSG00000053080	2700081O15Rik	ENSMUSG00000086951	1700051A21Rik	0.00516142	0.528206	0	0	0	0	0	0	0	0	0	0	0	0
66487	ENSMUSG00000053080	2700081O15Rik	ENSMUSG00000089983	2010320O07Rik	0.0115355	0.531401	0	0	0	0	0	0	0	0	0	0	0	0
67090	ENSMUSG00000053080	2700081O15Rik	ENSMUSG00000054083	Capn12	0.0114366	0.531453	0	0	0	0	0	0	0	0	0	0	0	0
91199	ENSMUSG00000053080	2700081O15Rik	ENSMUSG00000085273		0.00596491	0.534231	0	0	0	0	0	0	0	0	0	0	0	0
88008	ENSMUSG00000053080	2700081O15Rik	ENSMUSG00000092349	Platr17	0.00740804	0.545418	0	0	0	0	0	0	0	0	0	0	0	0
26308	ENSMUSG00000053080	2700081O15Rik	ENSMUSG00000062082	Cd200r4	0.0171575	0.553888	0	0	0	0	0	0	0	0	0	0	0	0
52581	ENSMUSG00000053080	2700081O15Rik	ENSMUSG00000029458	Brap	0.0135149	0.558584	0	0	0	0	0	0	0	0	0	0	0	0
64839	ENSMUSG00000053080	2700081O15Rik	ENSMUSG00000038292	Ccdc155	0.01181	0.586207	0	0	0	0	0	0	0	0	0	0	0	0
49177	ENSMUSG00000053080	2700081O15Rik	ENSMUSG00000028862	Map3k6	0.0139455	0.58713	0	0	0	0	0	0	0	0	0	0	0	0
27357	ENSMUSG00000053080	2700081O15Rik	ENSMUSG00000040734	Ppp1r13l	0.0169793	0.595004	0	0	0	0	0	0	0	0	0	0	0	0
18103	ENSMUSG00000053080	2700081O15Rik	ENSMUSG00000024925	Rnaseh2c	0.018714	0.599619	0	0	0	0	0	0	0	0	0	0	0	0
8860	ENSMUSG00000053080	2700081O15Rik	ENSMUSG00000053214	Gm9899	0.0214038	0.600111	0	0	0	0	0	0	0	0	0	0	0	0
14782	ENSMUSG00000053080	2700081O15Rik	ENSMUSG00000040706	Agmat	0.0195096	0.602572	0	0	0	0	0	0	0	0	0	0	0	0
67039	ENSMUSG00000053080	2700081O15Rik	ENSMUSG00000021758	Ddx4	0.0114451	0.608662	0	0	0	0	0	0	0	0	0	0	0	0
47012	ENSMUSG00000053080	2700081O15Rik	ENSMUSG00000028099	Polr3c	0.0142261	0.612661	0	0	0	0	0	0	0	0	0	0	0	0
68020	ENSMUSG00000053080	2700081O15Rik	ENSMUSG00000026483	Fam129a	0.0112808	0.623612	0	0	0	0	0	0	0	0	0	0	0	0
63635	ENSMUSG00000053080	2700081O15Rik	ENSMUSG00000078235	Fam43b	0.0120001	0.62798	0	0	0	0	0	0	0	0	0	0	0	0
60315	ENSMUSG00000053080	2700081O15Rik	ENSMUSG00000087226	Gm14015	0.0124784	0.63202	0	0	0	0	0	0	0	0	0	0	0	0
49632	ENSMUSG00000053080	2700081O15Rik	ENSMUSG00000045102	Poln	0.013885	0.638931	0	0	0	0	0	0	0	0	0	0	0	0
60832	ENSMUSG00000053080	2700081O15Rik	ENSMUSG00000033033	Calhm2	0.0124108	0.650128	0	0	0	0	0	0	0	0	0	0	0	0
37445	ENSMUSG00000053080	2700081O15Rik	ENSMUSG00000070568	Slc6a21	0.0154865	0.659014	0	0	0	0	0	0	0	0	0	0	0	0
44585	ENSMUSG00000053080	2700081O15Rik	ENSMUSG00000025404	R3hdm2	0.0145478	0.674244	0	0	0	0	0	0	0	0	0	0	0	0
47253	ENSMUSG00000053080	2700081O15Rik	ENSMUSG00000039201	Tbc1d25	0.0141958	0.67812	0	0	0	0	0	0	0	0	0	0	0	0
35713	ENSMUSG00000053080	2700081O15Rik	ENSMUSG00000040043	Rbms2	0.0157237	0.678674	0	0	0	0	0	0	0	0	0	0	0	0
31864	ENSMUSG00000053080	2700081O15Rik	ENSMUSG00000022390	Zc3h7b	0.0162842	0.68218	0	0	0	0	0	0	0	0	0	0	0	0
64718	ENSMUSG00000053080	2700081O15Rik	ENSMUSG00000025473	Adam8	0.0118275	0.691593	0	0	0	0	0	0	0	1	0	0	0	0
31303	ENSMUSG00000053080	2700081O15Rik	ENSMUSG00000022187	Gm5546	0.0163701	0.697065	0	0	0	0	0	0	0	0	0	0	0	0
77265	ENSMUSG00000053080	2700081O15Rik	ENSMUSG00000025077	Dclre1a	0.00955308	0.701067	0	0	0	0	0	0	0	0	0	0	0	0
17117	ENSMUSG00000053080	2700081O15Rik	ENSMUSG00000040488	Ltbp4	0.0189318	0.702852	0	0	0	0	0	0	0	1	0	0	0	0
50610	ENSMUSG00000053080	2700081O15Rik	ENSMUSG00000071237	Gemin6-ps	0.0137657	0.703324	0	0	0	0	0	0	0	0	0	0	0	0
12692	ENSMUSG00000053080	2700081O15Rik	ENSMUSG00000029121	Crmp1	0.0200846	0.707035	0	0	0	0	0	0	0	0	0	0	0	0
70576	ENSMUSG00000053080	2700081O15Rik	ENSMUSG00000006517	Mvd	0.0108204	0.718847	0	0	0	0	0	0	0	0	0	0	0	0
12462	ENSMUSG00000053080	2700081O15Rik	ENSMUSG00000020836	Coro6	0.020146	0.719647	1	1	0	0	1	0	1	1	0	0	0	0
26917	ENSMUSG00000053080	2700081O15Rik	ENSMUSG00000013419	Zfp651	0.0170477	0.724876	0	0	0	0	0	0	0	0	0	0	0	0
18320	ENSMUSG00000053080	2700081O15Rik	ENSMUSG00000029071	Dvl1	0.0186646	0.734412	0	0	0	0	0	0	0	0	0	0	0	0
17599	ENSMUSG00000053080	2700081O15Rik	ENSMUSG00000029512	Ulk1	0.0188277	0.740195	0	0	0	0	0	0	0	0	0	0	0	0
80726	ENSMUSG00000053080	2700081O15Rik	ENSMUSG00000020805	Slc13a5	0.0088951	0.7501	0	0	0	0	0	0	0	0	0	0	0	0
12738	ENSMUSG00000053080	2700081O15Rik	ENSMUSG00000051456	Hspb3	0.0200694	0.755821	0	0	0	0	0	0	0	0	0	0	0	0
70504	ENSMUSG00000053080	2700081O15Rik	ENSMUSG00000053113	Socs3	0.0108352	0.775016	0	0	0	0	0	0	0	0	0	0	0	0
49077	ENSMUSG00000053080	2700081O15Rik	ENSMUSG00000035722	Abca7	0.0139585	0.775939	0	0	0	0	1	0	0	1	0	0	0	0
36674	ENSMUSG00000053080	2700081O15Rik	ENSMUSG00000010461	Eya4	0.0155949	0.776247	0	0	0	0	0	0	0	0	0	0	0	0
31461	ENSMUSG00000053080	2700081O15Rik	ENSMUSG00000028197	Col24a1	0.016346	0.776739	0	0	0	0	0	0	1	1	0	0	1	0
24789	ENSMUSG00000053080	2700081O15Rik	ENSMUSG00000034300	Fam53c	0.0174142	0.777723	0	0	0	0	0	0	0	0	0	0	0	0
48895	ENSMUSG00000053080	2700081O15Rik	ENSMUSG00000026277	Stk25	0.0139813	0.780799	0	0	0	0	0	0	0	0	0	0	0	0
6066	ENSMUSG00000053080	2700081O15Rik	ENSMUSG00000044042	Fmn1	0.0227607	0.780922	0	0	0	0	0	0	0	0	0	0	0	0
7494	ENSMUSG00000053080	2700081O15Rik	ENSMUSG00000013921	Clip3	0.0220011	0.781784	0	0	0	0	0	0	0	0	0	0	0	0
4221	ENSMUSG00000053080	2700081O15Rik	ENSMUSG00000027793	Ccna1	0.0240595	0.78406	0	0	0	0	0	0	0	0	0	0	0	0
10055	ENSMUSG00000053080	2700081O15Rik	ENSMUSG00000035969	Rusc2	0.0209482	0.785413	0	0	0	0	0	0	0	0	0	0	0	0
10873	ENSMUSG00000053080	2700081O15Rik	ENSMUSG00000054477	Kcnn2	0.0206348	0.789658	0	0	0	0	0	0	0	0	0	0	0	0
62276	ENSMUSG00000053080	2700081O15Rik	ENSMUSG00000026426	Arl8a	0.0121995	0.801593	0	0	0	0	0	0	0	0	0	0	0	0
65078	ENSMUSG00000053080	2700081O15Rik	ENSMUSG00000062753	AI413582	0.0117691	0.810945	0	0	0	0	0	0	0	0	0	0	0	0
29448	ENSMUSG00000053080	2700081O15Rik	ENSMUSG00000024613	Tcof1	0.0166539	0.818143	0	0	0	0	0	0	0	0	0	0	0	0
75475	ENSMUSG00000053080	2700081O15Rik	ENSMUSG00000021814	Anxa7	0.00987706	0.825771	0	0	0	0	0	0	0	0	0	0	0	0
14295	ENSMUSG00000053080	2700081O15Rik	ENSMUSG00000034059	Ypel4	0.0196341	0.830385	0	0	0	0	0	0	0	0	0	0	0	0
25588	ENSMUSG00000053080	2700081O15Rik	ENSMUSG00000022433	Csnk1e	0.0172754	0.832662	0	0	0	0	0	0	0	0	0	0	0	0
57078	ENSMUSG00000053080	2700081O15Rik	ENSMUSG00000041609	Bicdl1	0.0129242	0.844412	0	0	0	0	0	0	0	0	0	0	0	0
29913	ENSMUSG00000053080	2700081O15Rik	ENSMUSG00000038552	Fndc4	0.0165834	0.848657	0	0	0	0	0	0	0	0	0	0	0	0
19829	ENSMUSG00000053080	2700081O15Rik	ENSMUSG00000020926	Adam11	0.0183469	0.851303	0	0	0	0	0	0	0	0	0	0	0	0
19616	ENSMUSG00000053080	2700081O15Rik	ENSMUSG00000018932	Map2k3	0.0183879	0.856409	0	0	0	0	0	0	0	0	0	0	0	0
26213	ENSMUSG00000053080	2700081O15Rik	ENSMUSG00000034310	Tmem132d	0.0171719	0.858009	0	0	0	0	0	0	0	0	0	0	0	0
27163	ENSMUSG00000053080	2700081O15Rik	ENSMUSG00000028631	Kcnq4	0.017007	0.868713	0	0	0	0	0	0	0	0	0	0	0	0
18292	ENSMUSG00000053080	2700081O15Rik	ENSMUSG00000050405		0.0186706	0.877326	0	0	0	0	1	0	0	0	0	0	0	0
29901	ENSMUSG00000053080	2700081O15Rik	ENSMUSG00000029482	Aacs	0.0165853	0.880587	0	0	0	0	0	0	0	0	0	0	0	0
69131	ENSMUSG00000053080	2700081O15Rik	ENSMUSG00000024862	Klc2	0.0110857	0.883171	0	0	0	0	0	0	0	0	0	0	0	0
47705	ENSMUSG00000053080	2700081O15Rik	ENSMUSG00000050138	Kcnk12	0.0141362	0.887785	0	0	0	0	0	0	0	0	0	0	0	0
49967	ENSMUSG00000053080	2700081O15Rik	ENSMUSG00000036067	Slc2a6	0.0138428	0.892461	0	0	0	0	0	0	0	1	0	0	0	0
19380	ENSMUSG00000053080	2700081O15Rik	ENSMUSG00000058966	Fam57b	0.0184354	0.90901	0	0	0	0	0	0	0	0	0	0	0	0
16663	ENSMUSG00000020491	2810021J22Rik	ENSMUSG00000032323	Cyp11a1	0.0190378	-0.863299	0	0	0	0	0	0	0	0	0	0	0	0
16985	ENSMUSG00000020491	2810021J22Rik	ENSMUSG00000076617	Ighm	0.018963	-0.836599	0	0	0	0	0	0	0	0	0	0	0	0
65839	ENSMUSG00000020491	2810021J22Rik	ENSMUSG00000052305	Hbb-bs	0.0116429	-0.82977	0	0	0	0	0	0	0	0	0	0	0	0
44334	ENSMUSG00000020491	2810021J22Rik	ENSMUSG00000039202	Abhd2	0.0145792	-0.822203	0	0	0	0	0	0	0	0	0	0	0	0
44294	ENSMUSG00000020491	2810021J22Rik	ENSMUSG00000013033	Adgrl1	0.0145847	-0.807622	0	0	0	0	0	0	0	0	0	0	0	0
42388	ENSMUSG00000020491	2810021J22Rik	ENSMUSG00000002100	Mybpc3	0.0148224	-0.798547	0	0	0	0	0	0	0	0	0	0	0	0
76551	ENSMUSG00000020491	2810021J22Rik	ENSMUSG00000046008	Pnlip	0.00968156	-0.787751	0	0	0	0	0	0	0	0	0	0	0	0
19815	ENSMUSG00000020491	2810021J22Rik	ENSMUSG00000035273	Hpse	0.0183505	-0.702862	0	0	0	0	0	0	0	0	0	0	0	0
60126	ENSMUSG00000020491	2810021J22Rik	ENSMUSG00000025017	Pik3ap1	0.0125049	-0.679473	0	0	0	0	0	0	0	0	0	0	0	0
64716	ENSMUSG00000020491	2810021J22Rik	ENSMUSG00000046223	Plaur	0.0118276	-0.676828	0	0	0	0	0	0	0	0	0	0	0	0
22047	ENSMUSG00000020491	2810021J22Rik	ENSMUSG00000028584	Lrrc38	0.0179062	-0.676766	0	0	0	0	0	0	0	0	0	0	0	0
76761	ENSMUSG00000020491	2810021J22Rik	ENSMUSG00000022997	Wnt1	0.00964519	-0.654972	0	0	0	0	0	0	0	0	0	0	0	0
77217	ENSMUSG00000020491	2810021J22Rik	ENSMUSG00000079671	2610203C22Rik	0.00955956	-0.654065	0	0	0	0	0	0	0	0	0	0	0	0
36048	ENSMUSG00000020491	2810021J22Rik	ENSMUSG00000027887	Sypl2	0.0156784	-0.643606	0	0	0	0	0	0	0	0	0	0	0	0
41426	ENSMUSG00000020491	2810021J22Rik	ENSMUSG00000048142	Nat8l	0.0149502	-0.615737	0	0	0	0	0	0	0	0	0	0	0	0
39659	ENSMUSG00000020491	2810021J22Rik	ENSMUSG00000018470	Kcnab3	0.0151956	-0.603064	0	0	0	0	0	0	0	0	0	0	0	0
89040	ENSMUSG00000020491	2810021J22Rik	ENSMUSG00000059479	B3gnt8	0.00703035	-0.601618	0	0	0	0	0	0	0	0	0	0	0	0
51638	ENSMUSG00000020491	2810021J22Rik	ENSMUSG00000038152	5033430I15Rik	0.0136313	-0.523886	0	0	0	0	0	0	0	0	0	0	0	0
54741	ENSMUSG00000020491	2810021J22Rik	ENSMUSG00000042589	Cux2	0.0132275	-0.517241	0	0	0	0	0	0	0	0	0	0	0	0
90946	ENSMUSG00000020491	2810021J22Rik	ENSMUSG00000065439	Mir140	0.00611886	-0.50534	0	0	0	0	0	0	0	0	0	0	0	0
70644	ENSMUSG00000020491	2810021J22Rik	ENSMUSG00000027824	Vmn2r1	0.0108101	0.519702	0	0	0	0	0	0	0	0	0	0	0	0
60070	ENSMUSG00000020491	2810021J22Rik	ENSMUSG00000074649	BC029722	0.0125118	0.535083	0	0	0	0	0	0	0	0	0	0	0	0
67498	ENSMUSG00000020491	2810021J22Rik	ENSMUSG00000076437	Selenoh	0.0113675	0.537543	0	0	0	0	0	0	0	0	0	0	0	0
68632	ENSMUSG00000020491	2810021J22Rik	ENSMUSG00000085228	Gm14376	0.011176	0.549479	0	0	0	0	0	0	0	0	0	0	0	0
80090	ENSMUSG00000020491	2810021J22Rik	ENSMUSG00000078954	Arhgap8	0.00900583	0.553081	0	0	0	0	0	0	0	0	0	0	0	0
71164	ENSMUSG00000020491	2810021J22Rik	ENSMUSG00000085240	Gm12119	0.0107139	0.557807	0	0	0	0	0	0	0	0	0	0	0	0
74007	ENSMUSG00000020491	2810021J22Rik	ENSMUSG00000056941	Commd7	0.0101622	0.559753	0	0	0	0	0	0	0	0	0	0	0	0
77024	ENSMUSG00000020491	2810021J22Rik	ENSMUSG00000031271	Serpina7	0.00959734	0.568875	0	0	0	0	0	0	0	0	0	0	0	0
58667	ENSMUSG00000020491	2810021J22Rik	ENSMUSG00000044095		0.0127132	0.607555	0	0	0	0	0	0	0	0	0	0	0	0
80295	ENSMUSG00000020491	2810021J22Rik	ENSMUSG00000082198	Gm14504	0.00896878	0.611102	0	0	0	0	0	0	0	0	0	0	0	0
48016	ENSMUSG00000020491	2810021J22Rik	ENSMUSG00000024735	Prpf19	0.0140958	0.620228	0	0	0	0	0	0	0	0	0	0	0	0
52637	ENSMUSG00000020491	2810021J22Rik	ENSMUSG00000038954	Supt3	0.0135066	0.624719	0	0	0	0	0	0	0	0	0	0	0	0
53896	ENSMUSG00000020491	2810021J22Rik	ENSMUSG00000052013	Btla	0.0133407	0.627119	0	0	0	0	0	0	0	0	0	0	0	0
76715	ENSMUSG00000020491	2810021J22Rik	ENSMUSG00000025538	Sumf2	0.00965309	0.629087	0	0	0	0	0	0	0	0	0	0	0	0
79335	ENSMUSG00000020491	2810021J22Rik	ENSMUSG00000029125	Stx18	0.00914511	0.639115	0	0	0	0	0	0	0	0	0	0	0	0
61184	ENSMUSG00000020491	2810021J22Rik	ENSMUSG00000032553	Srprb	0.0123619	0.640653	0	0	0	0	0	0	0	0	0	0	0	0
80464	ENSMUSG00000020491	2810021J22Rik	ENSMUSG00000033439	Trmt13	0.00893958	0.642684	0	0	0	0	0	0	0	0	0	0	0	0
55766	ENSMUSG00000020491	2810021J22Rik	ENSMUSG00000031422	Morf4l2	0.0130948	0.648405	0	0	0	0	0	0	0	0	0	0	0	0
56887	ENSMUSG00000020491	2810021J22Rik	ENSMUSG00000046962	Zbtb21	0.0129514	0.650251	0	0	0	0	0	0	0	0	0	0	0	0
61513	ENSMUSG00000020491	2810021J22Rik	ENSMUSG00000037962	Rflna	0.0123122	0.658618	0	0	0	0	0	0	0	0	0	0	0	0
76133	ENSMUSG00000020491	2810021J22Rik	ENSMUSG00000024287	Thoc1	0.00975442	0.662863	0	0	0	0	0	0	0	0	0	0	0	0
52673	ENSMUSG00000020491	2810021J22Rik	ENSMUSG00000053297	AI854703	0.0135026	0.679043	0	0	0	0	0	0	0	0	0	0	0	0
66717	ENSMUSG00000020491	2810021J22Rik	ENSMUSG00000021400	Wrnip1	0.011502	0.692824	0	0	0	0	0	0	0	0	0	0	0	0
58125	ENSMUSG00000020491	2810021J22Rik	ENSMUSG00000091756	Gm3095	0.0127847	0.699375	0	0	0	0	0	0	0	0	0	0	0	0
39804	ENSMUSG00000020491	2810021J22Rik	ENSMUSG00000044730	9930104L06Rik	0.0151772	0.707712	0	0	0	0	0	0	0	0	0	0	0	0
51415	ENSMUSG00000020491	2810021J22Rik	ENSMUSG00000006732	Mettl1	0.0136607	0.745547	0	0	0	0	0	0	0	0	0	0	0	0
48164	ENSMUSG00000020491	2810021J22Rik	ENSMUSG00000052033	Pfdn4	0.0140738	0.754776	0	0	0	0	0	0	0	0	0	0	0	0
18445	ENSMUSG00000020491	2810021J22Rik	ENSMUSG00000038957	Edc3	0.0186372	0.755944	0	0	0	0	0	0	0	0	0	0	0	0
67202	ENSMUSG00000020491	2810021J22Rik	ENSMUSG00000037197	Rbm17	0.0114169	0.772371	0	0	0	0	0	0	0	0	0	0	0	0
40695	ENSMUSG00000020491	2810021J22Rik	ENSMUSG00000007739	Cct4	0.015051	0.779261	0	0	0	0	0	0	0	0	0	0	0	0
55260	ENSMUSG00000020491	2810021J22Rik	ENSMUSG00000039828	Wdr70	0.0131607	0.787197	0	0	0	0	0	0	0	0	0	0	0	0
27512	ENSMUSG00000020491	2810021J22Rik	ENSMUSG00000025878	Uimc1	0.0169535	0.799317	0	0	0	0	0	0	0	0	0	0	0	0
53361	ENSMUSG00000020491	2810021J22Rik	ENSMUSG00000085859		0.0134122	0.802332	0	0	0	0	0	0	0	0	0	0	0	0
72611	ENSMUSG00000020491	2810021J22Rik	ENSMUSG00000057113	Npm1	0.0104412	0.80996	0	0	0	0	0	0	0	0	0	0	0	0
58864	ENSMUSG00000020491	2810021J22Rik	ENSMUSG00000022718	Dgcr8	0.0126826	0.816851	0	0	0	0	0	0	0	0	0	0	0	0
29632	ENSMUSG00000020491	2810021J22Rik	ENSMUSG00000026504	Sdccag8	0.0166257	0.822634	0	0	0	0	0	0	0	0	0	0	0	0
58517	ENSMUSG00000020491	2810021J22Rik	ENSMUSG00000039901	9130011E15Rik	0.0127325	0.826387	0	0	0	0	0	0	0	0	0	0	0	0
70515	ENSMUSG00000020491	2810021J22Rik	ENSMUSG00000007908	Hmgcll1	0.0108325	0.857639	0	0	0	0	0	0	0	0	0	0	0	0
67568	ENSMUSG00000020491	2810021J22Rik	ENSMUSG00000020705	Ddx42	0.0113576	0.915285	0	0	0	0	0	0	0	0	0	0	0	0
37473	ENSMUSG00000020491	2810021J22Rik	ENSMUSG00000050668	Gpatch11	0.015482	0.92076	0	0	0	0	0	0	0	0	0	0	0	0
6141	ENSMUSG00000072762	4930522L14Rik	ENSMUSG00000038020	Rapgefl1	0.0227159	-0.859977	0	0	0	0	0	0	0	0	0	0	0	0
6338	ENSMUSG00000072762	4930522L14Rik	ENSMUSG00000030518	Fam189a1	0.0225941	-0.844781	0	0	0	0	0	0	0	0	0	0	0	0
7275	ENSMUSG00000072762	4930522L14Rik	ENSMUSG00000035105	Egln3	0.0220948	-0.824541	0	0	0	0	0	0	0	0	0	0	0	0
26862	ENSMUSG00000072762	4930522L14Rik	ENSMUSG00000031691	Tnpo2	0.0170584	-0.822142	0	0	0	0	0	0	0	0	0	0	0	0
4914	ENSMUSG00000072762	4930522L14Rik	ENSMUSG00000069171	Nr2f1	0.0235046	-0.812237	0	0	0	0	0	0	0	0	0	0	0	0
11666	ENSMUSG00000072762	4930522L14Rik	ENSMUSG00000029608	Rph3a	0.0203876	-0.808115	0	0	0	0	0	0	0	0	0	0	0	0
16478	ENSMUSG00000072762	4930522L14Rik	ENSMUSG00000069227	Gprin1	0.0190799	-0.798148	0	0	0	0	0	0	0	0	0	0	0	0
16312	ENSMUSG00000072762	4930522L14Rik	ENSMUSG00000027475	Kif3b	0.019115	-0.774955	0	0	0	0	0	0	0	0	0	0	0	0
24439	ENSMUSG00000072762	4930522L14Rik	ENSMUSG00000035199	Arl6ip5	0.0174748	-0.770833	0	0	0	0	0	0	0	0	0	0	0	0
34604	ENSMUSG00000072762	4930522L14Rik	ENSMUSG00000026065	Slc9a4	0.0158828	-0.745944	0	0	0	0	0	0	0	0	0	0	0	0
34978	ENSMUSG00000072762	4930522L14Rik	ENSMUSG00000027859	Ngf	0.0158268	-0.736504	0	0	0	0	0	0	0	0	0	0	0	0
31820	ENSMUSG00000072762	4930522L14Rik	ENSMUSG00000018126	Baiap2l2	0.0162916	-0.724322	0	0	0	0	0	0	0	0	0	0	0	0
24538	ENSMUSG00000072762	4930522L14Rik	ENSMUSG00000028173	Wls	0.0174571	-0.722846	0	0	0	0	0	0	0	0	0	0	0	0
66842	ENSMUSG00000072762	4930522L14Rik	ENSMUSG00000005338	Cadm3	0.011478	-0.713987	0	0	0	0	0	0	0	0	0	0	0	0
39986	ENSMUSG00000072762	4930522L14Rik	ENSMUSG00000027350	Chgb	0.0151506	-0.708265	1	0	0	0	0	0	0	0	0	0	0	0
16455	ENSMUSG00000072762	4930522L14Rik	ENSMUSG00000035246	Pcyt1b	0.0190841	-0.70279	0	0	0	0	0	0	0	0	0	0	0	0
5501	ENSMUSG00000072762	4930522L14Rik	ENSMUSG00000063063	Ctnna2	0.0231019	-0.700145	0	0	0	0	0	0	0	0	0	0	0	0
68640	ENSMUSG00000072762	4930522L14Rik	ENSMUSG00000027438	Napb	0.0111743	-0.692639	0	0	0	0	0	0	0	0	0	0	0	0
39095	ENSMUSG00000072762	4930522L14Rik	ENSMUSG00000054814	Usp46	0.0152687	-0.681811	0	0	0	0	0	0	0	0	0	0	0	0
49025	ENSMUSG00000072762	4930522L14Rik	ENSMUSG00000038848	Ythdf1	0.0139647	-0.677812	0	0	0	0	0	0	0	0	0	0	0	0
20163	ENSMUSG00000072762	4930522L14Rik	ENSMUSG00000026220	Slc16a14	0.01828	-0.676705	0	0	0	0	0	0	0	0	0	0	0	0
31801	ENSMUSG00000072762	4930522L14Rik	ENSMUSG00000041959	S100a10	0.0162936	-0.671168	0	0	0	0	0	0	0	0	0	0	0	0
63678	ENSMUSG00000072762	4930522L14Rik	ENSMUSG00000078838	Gm17382	0.011994	-0.642253	0	0	0	0	0	0	0	0	0	0	0	0
71573	ENSMUSG00000072762	4930522L14Rik	ENSMUSG00000030909	Anks4b	0.0106433	-0.626187	0	0	0	0	0	0	0	0	0	0	0	0
55330	ENSMUSG00000072762	4930522L14Rik	ENSMUSG00000022357	Klhl38	0.0131522	-0.620474	0	0	0	0	0	0	0	0	0	0	0	0
65069	ENSMUSG00000072762	4930522L14Rik	ENSMUSG00000030050	Gkn1	0.011771	-0.599115	0	0	0	0	0	0	0	0	0	0	0	0
77845	ENSMUSG00000072762	4930522L14Rik	ENSMUSG00000035237	Lcat	0.00943846	-0.584669	0	0	0	0	0	0	0	0	0	0	0	0
76504	ENSMUSG00000072762	4930522L14Rik	ENSMUSG00000065987	Cd209b	0.00968961	-0.580032	0	0	0	0	0	0	0	0	0	0	0	0
71900	ENSMUSG00000072762	4930522L14Rik	ENSMUSG00000093720	Gm20635	0.0105841	-0.520379	0	0	0	0	0	0	0	0	0	0	0	0
70259	ENSMUSG00000072762	4930522L14Rik	ENSMUSG00000031207	Msn	0.0108774	0.535513	0	0	0	0	0	0	0	0	0	0	0	0
90747	ENSMUSG00000072762	4930522L14Rik	ENSMUSG00000085603	Gm11346	0.00623608	0.538343	0	0	0	0	0	0	0	0	0	0	0	0
92326	ENSMUSG00000072762	4930522L14Rik	ENSMUSG00000084850	Gm12092	0.00527932	0.541179	0	0	0	0	0	0	0	0	0	0	0	0
66364	ENSMUSG00000072762	4930522L14Rik	ENSMUSG00000036461	Elf1	0.0115561	0.548187	0	0	0	0	0	0	0	0	0	0	0	0
33632	ENSMUSG00000072762	4930522L14Rik	ENSMUSG00000074646	6430550D23Rik	0.0160234	0.564182	0	0	0	0	0	0	0	0	0	0	0	0
73307	ENSMUSG00000072762	4930522L14Rik	ENSMUSG00000079067	Hmgn2-ps1	0.0103028	0.57864	0	0	0	0	0	0	0	0	0	0	0	0
85926	ENSMUSG00000072762	4930522L14Rik	ENSMUSG00000067034		0.00793844	0.586453	0	0	0	0	0	0	0	0	0	0	0	0
90480	ENSMUSG00000072762	4930522L14Rik	ENSMUSG00000043501	Lgals2	0.00637566	0.615177	0	0	0	0	0	0	0	0	0	0	0	0
59832	ENSMUSG00000072762	4930522L14Rik	ENSMUSG00000073609	D2hgdh	0.0125448	0.642807	0	0	0	0	0	0	0	0	0	0	0	0
50959	ENSMUSG00000072762	4930522L14Rik	ENSMUSG00000028962	Slc4a2	0.0137238	0.643791	0	0	0	0	0	0	0	0	0	0	0	0
37772	ENSMUSG00000072762	4930522L14Rik	ENSMUSG00000028223	Decr1	0.0154443	0.658556	0	0	0	0	0	0	0	0	0	0	0	0
21174	ENSMUSG00000072762	4930522L14Rik	ENSMUSG00000023249	Parp3	0.0180769	0.676643	0	0	0	0	0	0	0	0	0	0	0	0
42491	ENSMUSG00000072762	4930522L14Rik	ENSMUSG00000026773	Pfkfb3	0.0148094	0.693931	0	0	0	0	0	0	0	0	0	0	0	0
82841	ENSMUSG00000072762	4930522L14Rik	ENSMUSG00000022701	Ccdc191	0.00853136	0.709373	0	0	0	0	0	0	0	0	0	0	0	0
29021	ENSMUSG00000072762	4930522L14Rik	ENSMUSG00000006301	Tmbim1	0.0167199	0.712018	0	0	0	0	0	0	0	0	0	0	0	0
37461	ENSMUSG00000072762	4930522L14Rik	ENSMUSG00000024388	Myo7b	0.0154837	0.713184	0	0	0	0	0	0	0	0	0	0	0	0
15315	ENSMUSG00000072762	4930522L14Rik	ENSMUSG00000073096	Lrrc61	0.0193765	0.7218	0	0	0	0	0	0	0	0	0	0	0	0
18654	ENSMUSG00000072762	4930522L14Rik	ENSMUSG00000045087	S1pr5	0.0185946	0.730229	0	0	0	0	0	0	0	0	0	0	0	0
14493	ENSMUSG00000072762	4930522L14Rik	ENSMUSG00000073590	3222401L13Rik	0.0195811	0.757113	0	0	0	0	0	0	0	0	0	0	0	0
26042	ENSMUSG00000072762	4930522L14Rik	ENSMUSG00000041921	Metap1d	0.0171994	0.778646	0	0	0	0	0	0	0	0	0	0	0	0
61108	ENSMUSG00000072762	4930522L14Rik	ENSMUSG00000051978	Erich1	0.0123713	0.782214	0	0	0	0	0	0	0	0	0	0	0	0
12537	ENSMUSG00000072762	4930522L14Rik	ENSMUSG00000032841	Prr5l	0.0201224	0.785229	0	0	0	0	0	0	0	0	0	0	0	0
41948	ENSMUSG00000072762	4930522L14Rik	ENSMUSG00000027276	Jag1	0.0148838	0.785659	0	0	0	0	0	0	0	0	0	0	0	0
19402	ENSMUSG00000072762	4930522L14Rik	ENSMUSG00000075289	Carns1	0.0184295	0.791627	0	0	0	0	0	0	0	0	0	0	0	0
36790	ENSMUSG00000072762	4930522L14Rik	ENSMUSG00000002996	Hbp1	0.0155778	0.794641	0	0	0	0	0	0	0	0	0	0	0	0
54728	ENSMUSG00000072762	4930522L14Rik	ENSMUSG00000029727	Cyp3a13	0.0132287	0.799686	0	0	0	0	0	0	0	0	0	0	0	0
17676	ENSMUSG00000072762	4930522L14Rik	ENSMUSG00000050052	Tdrp	0.0188097	0.800055	0	0	0	0	0	0	0	0	0	0	0	0
22717	ENSMUSG00000072762	4930522L14Rik	ENSMUSG00000042258	Isl1	0.0177853	0.801224	1	0	1	0	0	0	0	0	0	0	0	0
36364	ENSMUSG00000072762	4930522L14Rik	ENSMUSG00000072946	Ptgr2	0.0156346	0.805715	0	0	0	0	0	0	0	0	0	0	0	0
21599	ENSMUSG00000072762	4930522L14Rik	ENSMUSG00000091524		0.0179936	0.816728	0	0	0	0	0	0	0	0	0	0	0	0
13335	ENSMUSG00000072762	4930522L14Rik	ENSMUSG00000020121	Srgap1	0.019908	0.820234	0	0	0	0	0	0	0	0	0	0	0	0
50967	ENSMUSG00000058670	4932411N23Rik	ENSMUSG00000078972	Gm15557	0.0137232	0.5	0	0	0	0	0	0	0	0	0	0	0	0
79279	ENSMUSG00000058670	4932411N23Rik	ENSMUSG00000090752		0.00915697	0.5	0	0	0	0	0	0	0	0	0	0	0	0
83704	ENSMUSG00000058670	4932411N23Rik	ENSMUSG00000086641	Gm13663	0.00837999	0.5	0	0	0	0	0	0	0	0	0	0	0	0
86565	ENSMUSG00000058670	4932411N23Rik	ENSMUSG00000021335	Slc17a1	0.00779491	0.5	0	0	0	0	0	0	0	0	0	0	0	0
90462	ENSMUSG00000058670	4932411N23Rik	ENSMUSG00000082029	H3f3c	0.00638486	0.5	0	0	0	0	0	0	0	0	0	0	0	0
90642	ENSMUSG00000058670	4932411N23Rik	ENSMUSG00000076974		0.00628905	0.5	0	0	0	0	0	0	0	0	0	0	0	0
55437	ENSMUSG00000058670	4932411N23Rik	ENSMUSG00000069873	4930438A08Rik	0.0131404	0.501373	0	0	0	0	0	0	0	0	0	0	0	0
92572	ENSMUSG00000058670	4932411N23Rik	ENSMUSG00000064724	Gm25852	0.00510521	0.518451	0	0	0	0	0	0	0	0	0	0	0	0
90352	ENSMUSG00000058670	4932411N23Rik	ENSMUSG00000069312		0.00643842	0.527001	0	0	0	0	0	0	0	0	0	0	0	0
70409	ENSMUSG00000058670	4932411N23Rik	ENSMUSG00000081969	Gm16471	0.0108514	0.55427	0	0	0	0	0	0	0	0	0	0	0	0
74303	ENSMUSG00000058670	4932411N23Rik	ENSMUSG00000033860	Fgg	0.0101094	0.55427	0	0	0	0	0	0	0	0	0	0	0	0
88720	ENSMUSG00000058670	4932411N23Rik	ENSMUSG00000082242	Gm12443	0.00715181	0.590804	0	0	0	0	0	0	0	0	0	0	0	0
92084	ENSMUSG00000058670	4932411N23Rik	ENSMUSG00000084923	Gm15611	0.00542984	0.590804	0	0	0	0	0	0	0	0	0	0	0	0
59772	ENSMUSG00000058670	4932411N23Rik	ENSMUSG00000082381	Gm12928	0.0125549	0.597713	0	0	0	0	0	0	0	0	0	0	0	0
67674	ENSMUSG00000058670	4932411N23Rik	ENSMUSG00000086531	Gm11351	0.0113402	0.614788	0	0	0	0	0	0	0	0	0	0	0	0
89438	ENSMUSG00000058670	4932411N23Rik	ENSMUSG00000076550	Igkv4-63	0.00686308	0.614788	0	0	0	0	0	0	0	0	0	0	0	0
90356	ENSMUSG00000058670	4932411N23Rik	ENSMUSG00000089992	G6pd2	0.00643564	0.62618	0	0	0	0	0	0	0	0	0	0	0	0
76778	ENSMUSG00000058670	4932411N23Rik	ENSMUSG00000052779	4833418N17Rik	0.00963992	0.688255	0	0	0	0	0	0	0	0	0	0	0	0
79687	ENSMUSG00000058670	4932411N23Rik	ENSMUSG00000050089	Akap4	0.00908155	0.688255	0	0	0	0	0	0	0	0	0	0	0	0
79805	ENSMUSG00000058670	4932411N23Rik	ENSMUSG00000061780	Cfd	0.00905807	0.688255	0	0	0	0	0	0	0	0	0	0	0	0
82260	ENSMUSG00000058670	4932411N23Rik	ENSMUSG00000093293	Mir3095	0.00863022	0.688255	0	0	0	0	0	0	0	0	0	0	0	0
83859	ENSMUSG00000058670	4932411N23Rik	ENSMUSG00000093210		0.00835119	0.688255	0	0	0	0	0	0	0	0	0	0	0	0
83932	ENSMUSG00000058670	4932411N23Rik	ENSMUSG00000090296		0.00834056	0.688255	0	0	0	0	0	0	0	0	0	0	0	0
86327	ENSMUSG00000058670	4932411N23Rik	ENSMUSG00000088044	Gm23326	0.00785078	0.688255	0	0	0	0	0	0	0	0	0	0	0	0
87207	ENSMUSG00000058670	4932411N23Rik	ENSMUSG00000076778	Trav13d-1	0.00763495	0.688255	0	0	0	0	0	0	0	0	0	0	0	0
89663	ENSMUSG00000058670	4932411N23Rik	ENSMUSG00000090097	Gm13757	0.00676649	0.688255	0	0	0	0	0	0	0	0	0	0	0	0
89878	ENSMUSG00000058670	4932411N23Rik	ENSMUSG00000033831	Fgb	0.00666646	0.688255	0	0	0	0	0	0	0	0	0	0	0	0
89888	ENSMUSG00000058670	4932411N23Rik	ENSMUSG00000087795	Gm25965	0.00666174	0.688255	0	0	0	0	0	0	0	0	0	0	0	0
89928	ENSMUSG00000058670	4932411N23Rik	ENSMUSG00000092406	Gm20462	0.0066426	0.688255	0	0	0	0	0	0	0	0	0	0	0	0
91850	ENSMUSG00000058670	4932411N23Rik	ENSMUSG00000082987	Rps13-ps6	0.00558598	0.688255	0	0	0	0	0	0	0	0	0	0	0	0
92161	ENSMUSG00000058670	4932411N23Rik	ENSMUSG00000088951	Gm24940	0.00538792	0.688255	0	0	0	0	0	0	0	0	0	0	0	0
92189	ENSMUSG00000058670	4932411N23Rik	ENSMUSG00000076476	Trbv20	0.00537416	0.688255	0	0	0	0	0	0	0	0	0	0	0	0
92235	ENSMUSG00000058670	4932411N23Rik	ENSMUSG00000087215	Gm14618	0.00534417	0.688255	0	0	0	0	0	0	0	0	0	0	0	0
1499	ENSMUSG00000058670	4932411N23Rik	ENSMUSG00000064550	Gm24623	0.0279408	0.713283	0	0	0	0	0	0	0	0	0	0	0	0
12369	ENSMUSG00000058670	4932411N23Rik	ENSMUSG00000081292	Gm15018	0.0201712	0.713283	0	0	0	0	0	0	0	0	0	0	0	0
18876	ENSMUSG00000058670	4932411N23Rik	ENSMUSG00000092986	Gm25574	0.018543	0.713283	0	0	0	0	0	0	0	0	0	0	0	0
20805	ENSMUSG00000058670	4932411N23Rik	ENSMUSG00000076553		0.0181564	0.713283	0	0	0	0	0	0	0	0	0	0	0	0
23448	ENSMUSG00000058670	4932411N23Rik	ENSMUSG00000093271	Gm26233	0.0176541	0.713283	0	0	0	0	0	0	0	0	0	0	0	0
32025	ENSMUSG00000058670	4932411N23Rik	ENSMUSG00000090757		0.016261	0.713283	0	0	0	0	0	0	0	0	0	0	0	0
34794	ENSMUSG00000058670	4932411N23Rik	ENSMUSG00000079224	Gm6565	0.0158532	0.713283	0	0	0	0	0	0	0	0	0	0	0	0
41705	ENSMUSG00000058670	4932411N23Rik	ENSMUSG00000051207	Mrgprd	0.0149136	0.713283	0	0	0	0	0	0	0	0	0	0	0	0
45069	ENSMUSG00000058670	4932411N23Rik	ENSMUSG00000079653		0.0144832	0.713283	0	0	0	0	0	0	0	0	0	0	0	0
47160	ENSMUSG00000058670	4932411N23Rik	ENSMUSG00000087959	Gm22562	0.0142076	0.713283	0	0	0	0	0	0	0	0	0	0	0	0
51687	ENSMUSG00000058670	4932411N23Rik	ENSMUSG00000088865	Gm23069	0.0136255	0.713283	0	0	0	0	0	0	0	0	0	0	0	0
52188	ENSMUSG00000058670	4932411N23Rik	ENSMUSG00000081851	Gm13323	0.0135633	0.713283	0	0	0	0	0	0	0	0	0	0	0	0
69126	ENSMUSG00000058670	4932411N23Rik	ENSMUSG00000073166		0.0110865	0.713283	0	0	0	0	0	0	0	0	0	0	0	0
77555	ENSMUSG00000058670	4932411N23Rik	ENSMUSG00000064653	Gm26129	0.0094981	0.713283	0	0	0	0	0	0	0	0	0	0	0	0
85911	ENSMUSG00000058670	4932411N23Rik	ENSMUSG00000064782	Gm22685	0.00794296	0.713283	0	0	0	0	0	0	0	0	0	0	0	0
86252	ENSMUSG00000058670	4932411N23Rik	ENSMUSG00000017316	Ppy	0.00786495	0.713283	0	0	0	0	0	0	0	0	0	0	0	0
86471	ENSMUSG00000058670	4932411N23Rik	ENSMUSG00000074887	EU599041	0.00781929	0.713283	0	0	0	0	0	0	0	0	0	0	0	0
86946	ENSMUSG00000058670	4932411N23Rik	ENSMUSG00000071816	Ssxb5	0.00770111	0.713283	0	0	0	0	0	0	0	0	0	0	0	0
87036	ENSMUSG00000058670	4932411N23Rik	ENSMUSG00000075719	Gm23741	0.00767656	0.713283	0	0	0	0	0	0	0	0	0	0	0	0
89429	ENSMUSG00000058670	4932411N23Rik	ENSMUSG00000081101	Gm12024	0.00686951	0.713283	0	0	0	0	0	0	0	0	0	0	0	0
91388	ENSMUSG00000058670	4932411N23Rik	ENSMUSG00000031898	Dpep3	0.00584808	0.713283	0	0	0	0	0	0	0	0	0	0	0	0
92573	ENSMUSG00000058670	4932411N23Rik	ENSMUSG00000079269	Gm3676	0.00510293	0.713283	0	0	0	0	0	0	0	0	0	0	0	0
6234	ENSMUSG00000058670	4932411N23Rik	ENSMUSG00000038193	Hand2	0.0226623	0.793754	0	0	0	0	0	0	0	0	0	0	0	0
669	ENSMUSG00000058670	4932411N23Rik	ENSMUSG00000049152	Ugt3a2	0.0313203	0.999384	0	0	0	0	0	0	0	0	0	0	0	0
9747	ENSMUSG00000072763	5430403G16Rik	ENSMUSG00000034656	Cacna1a	0.0210614	-0.737919	0	0	0	0	0	0	0	0	0	0	0	0
25120	ENSMUSG00000072763	5430403G16Rik	ENSMUSG00000057738	Sptan1	0.0173571	-0.723461	0	0	0	0	0	0	0	0	0	0	0	0
5800	ENSMUSG00000072763	5430403G16Rik	ENSMUSG00000085642	3110053B16Rik	0.0229206	-0.714664	0	0	0	0	0	0	0	0	0	0	0	0
25453	ENSMUSG00000072763	5430403G16Rik	ENSMUSG00000041161	Otud3	0.017297	-0.71251	0	0	0	0	0	0	0	0	0	0	0	0
47233	ENSMUSG00000072763	5430403G16Rik	ENSMUSG00000000631	Myo18a	0.0141985	-0.701867	0	0	0	0	0	0	0	0	0	0	0	0
15276	ENSMUSG00000072763	5430403G16Rik	ENSMUSG00000001632	Brpf1	0.0193865	-0.669138	0	0	0	0	0	0	0	0	0	0	0	0
87132	ENSMUSG00000072763	5430403G16Rik	ENSMUSG00000078122	F630028O10Rik	0.00765133	-0.523614	0	0	0	0	0	0	0	0	0	0	0	0
85722	ENSMUSG00000072763	5430403G16Rik	ENSMUSG00000076615	Ighg3	0.00798049	-0.511715	0	0	0	0	0	0	0	0	0	0	0	0
91798	ENSMUSG00000072763	5430403G16Rik	ENSMUSG00000092625	Gm20404	0.00561451	0.506348	0	0	0	0	0	0	0	0	0	0	0	0
85819	ENSMUSG00000072763	5430403G16Rik	ENSMUSG00000041789	2700046A07Rik	0.00796338	0.542404	0	0	0	0	0	0	0	0	0	0	0	0
73809	ENSMUSG00000072763	5430403G16Rik	ENSMUSG00000037977	6430571L13Rik	0.0102007	0.560737	0	0	0	0	0	0	0	0	0	0	0	0
85162	ENSMUSG00000072763	5430403G16Rik	ENSMUSG00000086020	Gm12239	0.00810147	0.584522	0	0	0	0	0	0	0	0	0	0	0	0
85161	ENSMUSG00000072763	5430403G16Rik	ENSMUSG00000034923	Ly6g6f	0.00810147	0.605955	0	0	0	0	0	0	0	0	0	0	0	0
73869	ENSMUSG00000072763	5430403G16Rik	ENSMUSG00000027832	Ptx3	0.0101905	0.609773	0	0	0	0	0	0	0	0	0	0	0	0
89758	ENSMUSG00000072763	5430403G16Rik	ENSMUSG00000074219	Gm10644	0.00672344	0.630564	0	0	0	0	0	0	0	0	0	0	0	0
65115	ENSMUSG00000072763	5430403G16Rik	ENSMUSG00000089633	A230009B12Rik	0.0117629	0.658248	0	0	0	0	0	0	0	0	0	0	0	0
62917	ENSMUSG00000072763	5430403G16Rik	ENSMUSG00000053931	Cnn3	0.0121089	0.67086	0	0	0	0	0	0	0	0	0	0	0	0
11851	ENSMUSG00000072763	5430403G16Rik	ENSMUSG00000054920	Klhl5	0.0203266	0.675228	0	0	0	0	0	0	0	0	0	0	0	0
62318	ENSMUSG00000072763	5430403G16Rik	ENSMUSG00000020493	Prr11	0.0121938	0.683472	0	0	0	0	0	0	0	0	0	0	0	0
49058	ENSMUSG00000072763	5430403G16Rik	ENSMUSG00000055137	Sugct	0.0139607	0.734166	0	0	0	0	0	0	0	0	0	0	0	0
60147	ENSMUSG00000072763	5430403G16Rik	ENSMUSG00000022827	Rabl3	0.0125031	0.747024	0	0	0	0	0	0	0	0	0	0	0	0
41775	ENSMUSG00000072763	5430403G16Rik	ENSMUSG00000032757	Bet1	0.0149063	0.778892	0	0	0	0	0	0	0	0	0	0	0	0
90044	ENSMUSG00000073197	5730507C01Rik	ENSMUSG00000085355	3010003L21Rik	0.00658462	0.5247	0	0	0	0	0	0	0	0	0	0	0	0
91843	ENSMUSG00000073197	5730507C01Rik	ENSMUSG00000067771	Gm14685	0.00558885	0.548103	0	0	0	0	0	0	0	0	0	0	0	0
72641	ENSMUSG00000073197	5730507C01Rik	ENSMUSG00000092063		0.0104337	0.59688	0	0	0	0	0	0	0	0	0	0	0	0
51667	ENSMUSG00000073197	5730507C01Rik	ENSMUSG00000026971	Itgb6	0.0136285	0.61765	0	0	0	0	0	0	0	0	0	0	0	0
60071	ENSMUSG00000073197	5730507C01Rik	ENSMUSG00000030208	Emp1	0.0125114	0.65062	0	0	0	0	0	0	0	0	0	0	0	0
31952	ENSMUSG00000073197	5730507C01Rik	ENSMUSG00000092009	Myh15	0.0162706	0.678058	0	0	0	0	0	0	0	0	0	0	0	0
30473	ENSMUSG00000030823	9130019O22Rik	ENSMUSG00000015405	Ace2	0.0165002	-0.685687	0	0	0	0	0	0	0	0	0	0	0	0
89481	ENSMUSG00000030823	9130019O22Rik	ENSMUSG00000080374	Gm22953	0.00684322	-0.604085	0	0	0	0	0	0	0	0	0	0	0	0
1039	ENSMUSG00000030823	9130019O22Rik	ENSMUSG00000090902		0.0292943	-0.595469	0	0	0	0	0	0	0	0	0	0	0	0
73761	ENSMUSG00000030823	9130019O22Rik	ENSMUSG00000075538	Gm10855	0.0102079	-0.562446	0	0	0	0	0	0	0	0	0	0	0	0
86191	ENSMUSG00000030823	9130019O22Rik	ENSMUSG00000023994	Nfya	0.00787895	-0.552247	0	0	0	0	0	0	0	0	0	0	0	0
78804	ENSMUSG00000030823	9130019O22Rik	ENSMUSG00000083718	Ccnb2-ps	0.00925138	-0.547879	0	0	0	0	0	0	0	0	0	0	0	0
79427	ENSMUSG00000030823	9130019O22Rik	ENSMUSG00000031509	1700016D06Rik	0.009128	0.501103	0	0	0	0	0	0	0	0	0	0	0	0
49738	ENSMUSG00000030823	9130019O22Rik	ENSMUSG00000075402	Krt76	0.0138726	0.503222	0	0	0	0	0	0	0	0	0	0	0	0
88693	ENSMUSG00000030823	9130019O22Rik	ENSMUSG00000092036	Gm2244	0.00716469	0.503838	0	0	0	0	0	0	0	0	0	0	0	0
81105	ENSMUSG00000030823	9130019O22Rik	ENSMUSG00000091110	Gm2832	0.00882802	0.504887	0	0	0	0	0	0	0	0	0	0	0	0
12619	ENSMUSG00000030823	9130019O22Rik	ENSMUSG00000051648	Kctd19	0.0201038	0.511631	0	0	0	0	0	0	0	0	0	0	0	0
21268	ENSMUSG00000030823	9130019O22Rik	ENSMUSG00000079602	9230102O04Rik	0.0180582	0.515081	0	0	0	0	0	0	0	0	0	0	0	0
81474	ENSMUSG00000030823	9130019O22Rik	ENSMUSG00000028825	Rhd	0.00876661	0.519042	0	0	0	0	0	0	0	0	0	0	0	0
72804	ENSMUSG00000030823	9130019O22Rik	ENSMUSG00000038580	Sct	0.0104064	0.536346	0	0	0	0	0	0	0	0	0	0	0	0
91390	ENSMUSG00000030823	9130019O22Rik	ENSMUSG00000004948	Zp3	0.00584712	0.536817	0	0	0	0	0	0	0	0	0	0	0	0
78647	ENSMUSG00000030823	9130019O22Rik	ENSMUSG00000091829		0.00928414	0.554277	0	0	0	0	0	0	0	0	0	0	0	0
26263	ENSMUSG00000030823	9130019O22Rik	ENSMUSG00000029844	Hoxa1	0.0171662	0.5551	0	0	0	0	0	0	0	0	0	0	0	0
71040	ENSMUSG00000030823	9130019O22Rik	ENSMUSG00000091395		0.0107384	0.56289	0	0	0	0	0	0	0	0	0	0	0	0
79847	ENSMUSG00000030823	9130019O22Rik	ENSMUSG00000087120	Gm12279	0.00904918	0.56369	0	0	0	0	0	0	0	0	0	0	0	0
78840	ENSMUSG00000030823	9130019O22Rik	ENSMUSG00000030470	Csrp3	0.00924355	0.566442	0	0	0	0	0	0	0	0	0	0	0	0
38444	ENSMUSG00000030823	9130019O22Rik	ENSMUSG00000025229	Pitx3	0.0153548	0.570676	0	0	0	0	0	0	0	0	0	0	0	0
73730	ENSMUSG00000030823	9130019O22Rik	ENSMUSG00000030431	Tmem238	0.0102144	0.579009	0	0	0	0	0	0	0	0	0	0	0	0
70303	ENSMUSG00000030823	9130019O22Rik	ENSMUSG00000091764	Zfp964	0.0108712	0.581777	0	0	0	0	0	0	0	0	0	0	0	0
24041	ENSMUSG00000030823	9130019O22Rik	ENSMUSG00000015957	Wnt11	0.017547	0.602304	0	0	0	0	0	0	0	0	0	0	0	0
82984	ENSMUSG00000030823	9130019O22Rik	ENSMUSG00000028186	Uox	0.00850975	0.614568	0	0	0	0	0	0	0	0	0	0	0	0
89478	ENSMUSG00000030823	9130019O22Rik	ENSMUSG00000051976		0.00684421	0.620978	0	0	0	0	0	0	0	0	0	0	0	0
3139	ENSMUSG00000030823	9130019O22Rik	ENSMUSG00000049093	Il23r	0.0251358	0.621726	0	0	0	0	0	0	0	0	0	0	0	0
10691	ENSMUSG00000030823	9130019O22Rik	ENSMUSG00000031952	Chst5	0.0207058	0.637085	0	0	0	0	0	0	0	0	0	0	0	0
18268	ENSMUSG00000030823	9130019O22Rik	ENSMUSG00000051805	A530095I07Rik	0.0186776	0.6438	0	0	0	0	0	0	0	0	0	0	0	0
39190	ENSMUSG00000030823	9130019O22Rik	ENSMUSG00000034453	Polr3b	0.0152575	0.657018	0	0	0	0	0	0	0	0	0	0	0	0
89238	ENSMUSG00000030823	9130019O22Rik	ENSMUSG00000086299		0.00694536	0.683964	0	0	0	0	0	0	0	0	0	0	0	0
60112	ENSMUSG00000030823	9130019O22Rik	ENSMUSG00000060985	Tdrd5	0.0125069	0.732628	0	0	0	0	0	0	0	0	0	0	0	0
76948	ENSMUSG00000062944	9130023H24Rik	ENSMUSG00000060568	Fam78b	0.00961022	-0.693254	0	0	0	0	0	0	0	0	0	0	0	0
91458	ENSMUSG00000062944	9130023H24Rik	ENSMUSG00000091106		0.00580722	-0.526616	0	0	0	0	0	0	0	0	0	0	0	0
89826	ENSMUSG00000062944	9130023H24Rik	ENSMUSG00000049396	Gemin4	0.00669702	0.526232	0	0	0	0	0	0	0	0	0	0	0	0
86827	ENSMUSG00000062944	9130023H24Rik	ENSMUSG00000022809	Nr1i2	0.00773127	0.583875	0	0	0	0	0	0	0	0	0	0	0	0
86434	ENSMUSG00000062944	9130023H24Rik	ENSMUSG00000060538	Tmem219	0.00782669	0.599619	0	0	0	0	0	0	0	0	0	0	0	0
19444	ENSMUSG00000062944	9130023H24Rik	ENSMUSG00000027907	S100a11	0.0184207	0.605955	0	0	0	0	0	0	0	0	0	0	0	0
78570	ENSMUSG00000062944	9130023H24Rik	ENSMUSG00000050234	Gja4	0.00929788	0.609647	0	0	0	0	0	0	0	0	0	0	0	0
87797	ENSMUSG00000062944	9130023H24Rik	ENSMUSG00000092192	Dyx1c1	0.00747934	0.611062	0	0	0	0	0	0	0	0	0	0	0	0
75218	ENSMUSG00000062944	9130023H24Rik	ENSMUSG00000072571	Tmem253	0.00992584	0.641269	0	0	0	0	0	0	0	0	0	0	0	0
60469	ENSMUSG00000056014	A430033K04Rik	ENSMUSG00000029033	Acap3	0.012458	-0.848657	0	0	0	0	0	0	0	0	0	0	0	0
66232	ENSMUSG00000056014	A430033K04Rik	ENSMUSG00000027221	Chst1	0.0115752	-0.83826	0	0	0	0	0	0	0	0	0	0	0	0
70756	ENSMUSG00000056014	A430033K04Rik	ENSMUSG00000031842	Pde4c	0.0107886	-0.768618	0	0	0	0	0	0	0	0	0	0	0	0
59094	ENSMUSG00000056014	A430033K04Rik	ENSMUSG00000033545	Znrf1	0.0126507	-0.70925	0	0	0	0	0	0	0	0	0	0	0	0
74540	ENSMUSG00000056014	A430033K04Rik	ENSMUSG00000002603	Tgfb1	0.0100568	-0.697376	0	0	0	0	0	0	0	0	0	0	0	0
45384	ENSMUSG00000056014	A430033K04Rik	ENSMUSG00000035429	Ptprh	0.0144377	-0.688702	0	0	0	0	0	0	0	0	0	0	0	0
21816	ENSMUSG00000056014	A430033K04Rik	ENSMUSG00000000562	Adora3	0.0179541	-0.684703	0	0	0	0	0	0	0	0	0	0	0	0
83524	ENSMUSG00000056014	A430033K04Rik	ENSMUSG00000045946		0.00841438	-0.680424	0	0	0	0	0	0	0	0	0	0	0	0
74235	ENSMUSG00000056014	A430033K04Rik	ENSMUSG00000036504	Phpt1	0.010122	-0.661202	0	0	0	0	0	0	0	0	0	0	0	0
54329	ENSMUSG00000056014	A430033K04Rik	ENSMUSG00000034818	Celf5	0.0132831	-0.655911	0	0	0	0	0	0	0	0	0	0	0	0
55509	ENSMUSG00000056014	A430033K04Rik	ENSMUSG00000044387	2410080I02Rik	0.013131	-0.643852	0	0	0	0	0	0	0	0	0	0	0	0
69512	ENSMUSG00000056014	A430033K04Rik	ENSMUSG00000062248	Cks2	0.0110176	-0.636901	0	0	0	0	0	0	0	0	0	0	0	0
85075	ENSMUSG00000056014	A430033K04Rik	ENSMUSG00000034041	Lyl1	0.0081186	-0.625211	0	0	0	0	0	0	0	0	0	0	0	0
57344	ENSMUSG00000056014	A430033K04Rik	ENSMUSG00000029445	Hpd	0.0128882	-0.548031	0	0	0	0	0	0	0	0	0	0	0	0
92121	ENSMUSG00000056014	A430033K04Rik	ENSMUSG00000022057	Adamdec1	0.00540643	0.504909	0	0	0	0	0	0	0	0	0	0	0	0
90344	ENSMUSG00000056014	A430033K04Rik	ENSMUSG00000069668	Sult3a1	0.00644226	0.506454	0	0	0	0	0	0	0	0	0	0	0	0
90556	ENSMUSG00000056014	A430033K04Rik	ENSMUSG00000044597	Mycs	0.00633087	0.507229	0	0	0	0	0	0	0	0	0	0	0	0
89327	ENSMUSG00000056014	A430033K04Rik	ENSMUSG00000085913	Gm15601	0.00691067	0.521365	0	0	0	0	0	0	0	0	0	0	0	0
84253	ENSMUSG00000056014	A430033K04Rik	ENSMUSG00000091850		0.00828098	0.544271	0	0	0	0	0	0	0	0	0	0	0	0
61647	ENSMUSG00000056014	A430033K04Rik	ENSMUSG00000085171	D830026I12Rik	0.0122921	0.555925	0	0	0	0	0	0	0	0	0	0	0	0
89669	ENSMUSG00000056014	A430033K04Rik	ENSMUSG00000089389	Gm24682	0.00676246	0.559817	0	0	0	0	0	0	0	0	0	0	0	0
70605	ENSMUSG00000056014	A430033K04Rik	ENSMUSG00000085085	1700086P04Rik	0.0108164	0.567443	0	0	0	0	0	0	0	0	0	0	0	0
33598	ENSMUSG00000056014	A430033K04Rik	ENSMUSG00000020911	Krt19	0.0160291	0.570589	0	0	0	0	0	0	0	0	0	0	0	0
14456	ENSMUSG00000056014	A430033K04Rik	ENSMUSG00000020469	Myl7	0.01959	0.583741	0	0	0	0	0	0	0	0	0	0	0	0
86549	ENSMUSG00000056014	A430033K04Rik	ENSMUSG00000066361	Serpina3c	0.00779921	0.589512	0	0	0	0	0	0	0	0	0	0	0	0
72987	ENSMUSG00000056014	A430033K04Rik	ENSMUSG00000049676	Catsperg1	0.0103692	0.60614	0	0	0	0	0	0	0	0	0	0	0	0
75912	ENSMUSG00000056014	A430033K04Rik	ENSMUSG00000021751	Acox2	0.00979597	0.611914	0	0	0	0	0	0	0	0	0	0	0	0
38980	ENSMUSG00000056014	A430033K04Rik	ENSMUSG00000063535	Zfp773	0.0152839	0.614322	0	0	0	0	0	0	0	0	0	0	0	0
82838	ENSMUSG00000056014	A430033K04Rik	ENSMUSG00000055150	Zfp78	0.00853196	0.659725	0	0	0	0	0	0	0	0	0	0	0	0
64674	ENSMUSG00000056014	A430033K04Rik	ENSMUSG00000050395	Tnfsf15	0.0118347	0.686595	0	0	0	0	0	0	0	0	0	0	0	0
16651	ENSMUSG00000056014	A430033K04Rik	ENSMUSG00000041681	Iapp	0.0190426	0.723045	0	0	0	0	0	0	0	0	0	0	0	0
58200	ENSMUSG00000056014	A430033K04Rik	ENSMUSG00000087164	Nr5a1os	0.0127736	0.724376	0	0	0	0	0	0	0	0	0	0	0	0
66383	ENSMUSG00000056014	A430033K04Rik	ENSMUSG00000033847	Pla2g4c	0.0115532	0.736811	0	0	0	0	0	0	0	0	0	0	0	0
71358	ENSMUSG00000056014	A430033K04Rik	ENSMUSG00000044149	Nkrf	0.0106794	0.740134	0	0	0	0	0	0	0	0	0	0	0	0
62130	ENSMUSG00000056014	A430033K04Rik	ENSMUSG00000060261	Gtf2i	0.0122203	0.745363	0	0	0	0	0	0	0	0	0	0	0	0
75718	ENSMUSG00000056014	A430033K04Rik	ENSMUSG00000036537	Rnf113a1	0.00983199	0.746962	0	0	0	0	0	0	0	0	0	0	0	0
58572	ENSMUSG00000056014	A430033K04Rik	ENSMUSG00000031996	Aplp2	0.0127265	0.753238	0	0	0	0	0	0	0	0	0	0	0	0
57029	ENSMUSG00000056014	A430033K04Rik	ENSMUSG00000048330	Ric3	0.0129317	0.762343	0	0	0	0	0	0	0	0	0	0	0	0
55522	ENSMUSG00000056014	A430033K04Rik	ENSMUSG00000048550	Thnsl1	0.0131292	0.767388	0	0	0	0	0	0	0	0	0	0	0	0
62489	ENSMUSG00000056014	A430033K04Rik	ENSMUSG00000031844	Hsd17b2	0.0121696	0.76928	0	0	0	0	0	0	0	0	0	0	0	0
50473	ENSMUSG00000056014	A430033K04Rik	ENSMUSG00000042655	Fam159b	0.0137817	0.771263	0	0	0	0	0	0	0	0	0	0	0	0
30860	ENSMUSG00000056014	A430033K04Rik	ENSMUSG00000011427	Zfp790	0.0164369	0.771756	0	0	0	0	0	0	0	0	0	0	0	0
68477	ENSMUSG00000056014	A430033K04Rik	ENSMUSG00000085576	Dpy19l2	0.0112002	0.800609	0	0	0	0	0	0	0	0	0	0	0	0
16622	ENSMUSG00000056014	A430033K04Rik	ENSMUSG00000086152	Gm11454	0.0190491	0.802402	0	0	0	0	0	0	0	0	0	0	0	0
81220	ENSMUSG00000056014	A430033K04Rik	ENSMUSG00000044068	Zrsr1	0.00880979	0.810514	0	0	0	0	0	0	0	0	0	0	0	0
38362	ENSMUSG00000056014	A430033K04Rik	ENSMUSG00000026102	Inpp1	0.0153676	0.815251	0	0	0	0	0	0	0	0	0	0	0	0
64345	ENSMUSG00000056014	A430033K04Rik	ENSMUSG00000030978	Rrm1	0.0118878	0.81722	0	0	0	0	0	0	0	0	0	0	0	0
62306	ENSMUSG00000056014	A430033K04Rik	ENSMUSG00000036295	Lrrn3	0.012195	0.822818	0	0	0	0	0	0	0	0	0	0	0	0
56764	ENSMUSG00000056014	A430033K04Rik	ENSMUSG00000049690	Nckap5	0.0129666	0.823187	0	0	0	0	0	0	0	0	0	0	0	0
65156	ENSMUSG00000056014	A430033K04Rik	ENSMUSG00000029141	Slc4a1ap	0.0117551	0.827617	0	0	0	0	0	0	0	0	0	0	0	0
78244	ENSMUSG00000056014	A430033K04Rik	ENSMUSG00000043702	Pde12	0.00936413	0.844597	0	0	0	0	0	0	0	0	0	0	0	0
63924	ENSMUSG00000056014	A430033K04Rik	ENSMUSG00000029407	Uso1	0.0119557	0.848965	0	0	0	0	0	0	0	0	0	0	0	0
51068	ENSMUSG00000056014	A430033K04Rik	ENSMUSG00000035726	Supt16	0.0137093	0.869082	0	0	0	0	0	0	0	0	0	0	0	0
45636	ENSMUSG00000056014	A430033K04Rik	ENSMUSG00000034152	Exoc3	0.0144041	0.876096	0	0	0	0	0	0	0	0	0	0	0	0
71684	ENSMUSG00000056014	A430033K04Rik	ENSMUSG00000020705	Ddx42	0.0106239	0.886062	0	0	0	0	0	0	0	0	0	0	0	0
6489	ENSMUSG00000051149	Adnp	ENSMUSG00000029062	Cdk11b	0.0225154	-0.671783	0	0	0	0	0	0	0	0	0	0	0	0
83842	ENSMUSG00000051149	Adnp	ENSMUSG00000028010	Gar1	0.00835409	-0.585161	0	0	0	0	0	0	0	0	0	0	0	0
74778	ENSMUSG00000051149	Adnp	ENSMUSG00000021891	Mettl6	0.0100151	-0.555692	0	0	0	0	0	0	0	0	0	0	0	0
38904	ENSMUSG00000051149	Adnp	ENSMUSG00000077737	Snord72	0.0152933	-0.526654	0	0	0	0	0	0	0	0	0	0	0	0
67479	ENSMUSG00000051149	Adnp	ENSMUSG00000067480		0.0113715	-0.518964	0	0	0	0	0	0	0	0	0	0	0	0
58711	ENSMUSG00000051149	Adnp	ENSMUSG00000078908	Mon1b	0.0127055	0.651481	0	0	0	0	0	0	0	0	0	0	0	0
10004	ENSMUSG00000051149	Adnp	ENSMUSG00000073600	Prob1	0.0209627	0.69024	0	0	0	0	0	0	0	0	0	0	0	0
67223	ENSMUSG00000053950	Adnp2	ENSMUSG00000025887	Casp12	0.0114131	-0.592174	0	0	0	0	0	0	0	0	0	0	0	0
49141	ENSMUSG00000053950	Adnp2	ENSMUSG00000082186	Gm12403	0.0139504	0.509523	0	0	0	0	0	0	0	0	0	0	0	0
79848	ENSMUSG00000053950	Adnp2	ENSMUSG00000086484	Nron	0.00904909	0.510172	0	0	0	0	0	0	0	0	0	0	0	0
42303	ENSMUSG00000053950	Adnp2	ENSMUSG00000071691	Gm960	0.0148358	0.607247	0	0	0	0	0	0	0	0	0	0	0	0
10410	ENSMUSG00000030232	Aebp2	ENSMUSG00000061981	Flot2	0.0208118	-0.908641	0	0	0	0	0	0	0	0	0	0	0	0
28063	ENSMUSG00000030232	Aebp2	ENSMUSG00000039850	Endov	0.0168692	-0.905811	0	0	0	0	0	0	0	0	0	0	0	0
33697	ENSMUSG00000030232	Aebp2	ENSMUSG00000032182	Yipf2	0.0160137	-0.836415	0	0	0	0	0	0	0	0	0	0	0	0
29200	ENSMUSG00000030232	Aebp2	ENSMUSG00000055629	B4galnt4	0.0166909	-0.835676	0	0	0	0	0	0	0	0	0	0	0	0
40433	ENSMUSG00000030232	Aebp2	ENSMUSG00000050357	Carmil2	0.0150889	-0.832969	0	0	0	0	0	0	0	0	0	0	0	0
35309	ENSMUSG00000030232	Aebp2	ENSMUSG00000024180	Tmem8	0.0157798	-0.826325	0	0	0	0	0	0	0	0	0	0	0	0
46487	ENSMUSG00000030232	Aebp2	ENSMUSG00000006378	Gcat	0.0142955	-0.82411	0	0	0	0	0	0	0	0	0	0	0	0
51696	ENSMUSG00000030232	Aebp2	ENSMUSG00000029716	Tfr2	0.0136243	-0.82288	0	0	0	0	0	0	0	0	0	0	0	0
10766	ENSMUSG00000030232	Aebp2	ENSMUSG00000028680	Plk3	0.0206771	-0.810083	0	0	0	0	0	0	0	0	0	0	0	0
30606	ENSMUSG00000030232	Aebp2	ENSMUSG00000022658	Tagln3	0.0164784	-0.805592	0	0	0	0	0	0	0	0	0	0	0	0
24676	ENSMUSG00000030232	Aebp2	ENSMUSG00000063506	Arhgap22	0.017432	-0.80307	0	0	0	0	0	0	0	0	0	0	0	0
39722	ENSMUSG00000030232	Aebp2	ENSMUSG00000018858	Mrpl58	0.0151882	-0.799133	0	0	0	0	0	0	0	0	0	0	0	0
18810	ENSMUSG00000030232	Aebp2	ENSMUSG00000028671	Gale	0.0185587	-0.790643	0	0	0	0	0	0	0	0	0	0	0	0
46941	ENSMUSG00000030232	Aebp2	ENSMUSG00000007594	Hapln4	0.0142351	-0.787382	0	1	0	0	0	0	0	0	0	0	0	0
67218	ENSMUSG00000030232	Aebp2	ENSMUSG00000037904	Ankrd9	0.0114141	-0.774401	0	0	0	0	0	0	0	0	0	0	0	0
44516	ENSMUSG00000030232	Aebp2	ENSMUSG00000026857	Ntmt1	0.0145573	-0.76991	0	0	0	0	0	0	0	0	0	0	0	0
44636	ENSMUSG00000030232	Aebp2	ENSMUSG00000059852	Kcng2	0.0145416	-0.765972	0	0	0	0	0	0	0	0	0	0	0	0
8587	ENSMUSG00000030232	Aebp2	ENSMUSG00000010755	Cars	0.02151	-0.753422	0	0	0	0	0	0	0	0	0	0	0	0
29167	ENSMUSG00000030232	Aebp2	ENSMUSG00000039208	Metrnl	0.016696	-0.748747	0	0	0	0	0	0	0	0	0	0	0	0
47357	ENSMUSG00000030232	Aebp2	ENSMUSG00000050721	Plekho2	0.0141821	-0.726845	0	0	0	0	0	0	0	0	0	0	0	0
43592	ENSMUSG00000030232	Aebp2	ENSMUSG00000007038	Neu1	0.0146699	-0.726291	0	0	0	0	0	0	0	0	0	0	0	0
18203	ENSMUSG00000030232	Aebp2	ENSMUSG00000091619	Gm3625	0.0186912	-0.707727	0	0	0	0	0	0	0	0	0	0	0	0
67984	ENSMUSG00000030232	Aebp2	ENSMUSG00000020519	Sap30l	0.0112897	-0.697991	0	0	0	0	0	0	0	0	0	0	0	0
38837	ENSMUSG00000030232	Aebp2	ENSMUSG00000030802	Bckdk	0.0153038	-0.690301	0	0	0	0	0	0	0	0	0	0	0	0
19191	ENSMUSG00000030232	Aebp2	ENSMUSG00000090622	A930033H14Rik	0.018477	-0.687902	0	0	0	0	0	0	0	0	0	0	0	0
31222	ENSMUSG00000030232	Aebp2	ENSMUSG00000090287		0.0163806	-0.677628	0	0	0	0	0	0	0	0	0	0	0	0
80654	ENSMUSG00000030232	Aebp2	ENSMUSG00000039599	Fam149b	0.00890945	-0.667661	0	0	0	0	0	0	0	0	0	0	0	0
58446	ENSMUSG00000030232	Aebp2	ENSMUSG00000031493	Ggn	0.0127419	-0.635547	0	0	0	0	0	0	0	0	0	0	0	0
60410	ENSMUSG00000030232	Aebp2	ENSMUSG00000074228	Gm10645	0.0124654	-0.620905	0	0	0	0	0	0	0	0	0	0	0	0
86847	ENSMUSG00000030232	Aebp2	ENSMUSG00000020867	Spata20	0.0077256	-0.592769	0	0	0	0	0	0	0	0	0	0	0	0
18563	ENSMUSG00000030232	Aebp2	ENSMUSG00000085055	Gm15958	0.018613	-0.52914	0	0	0	0	0	0	0	0	0	0	0	0
89698	ENSMUSG00000030232	Aebp2	ENSMUSG00000025194	Abcc2	0.00674998	-0.523771	0	0	0	0	0	0	0	0	0	0	0	0
84983	ENSMUSG00000030232	Aebp2	ENSMUSG00000037366	Pafah2	0.00813705	-0.517303	0	0	0	0	0	0	0	0	0	0	0	0
77914	ENSMUSG00000030232	Aebp2	ENSMUSG00000024210	Ip6k3	0.00942459	-0.516565	0	0	0	0	0	0	0	0	0	0	0	0
81906	ENSMUSG00000030232	Aebp2	ENSMUSG00000093720	Gm20635	0.00869613	-0.507029	0	0	0	0	0	0	0	0	0	0	0	0
83810	ENSMUSG00000030232	Aebp2	ENSMUSG00000078238	Gm12854	0.00836059	-0.506826	0	0	0	0	0	0	0	0	0	0	0	0
92419	ENSMUSG00000030232	Aebp2	ENSMUSG00000091037	Gm17661	0.00521642	-0.504814	0	0	0	0	0	0	0	0	0	0	0	0
90060	ENSMUSG00000030232	Aebp2	ENSMUSG00000087047	1700110K17Rik	0.00657695	0.500437	0	0	0	0	0	0	0	0	0	0	0	0
46729	ENSMUSG00000030232	Aebp2	ENSMUSG00000039987	Phtf2	0.0142644	0.502599	0	0	0	0	0	0	0	0	0	0	0	0
89512	ENSMUSG00000030232	Aebp2	ENSMUSG00000084179	Gm11890	0.00682748	0.509019	0	0	0	0	0	0	0	0	0	0	0	0
68245	ENSMUSG00000030232	Aebp2	ENSMUSG00000085153		0.0112407	0.509459	0	0	0	0	0	0	0	0	0	0	0	0
54430	ENSMUSG00000030232	Aebp2	ENSMUSG00000020973	Dnaaf2	0.0132678	0.52001	0	0	0	0	0	0	0	0	0	0	0	0
82355	ENSMUSG00000030232	Aebp2	ENSMUSG00000039539	Sgcz	0.00861507	0.520379	0	0	0	0	0	0	0	0	0	0	0	0
32393	ENSMUSG00000030232	Aebp2	ENSMUSG00000042554	Zp3r	0.0162081	0.544092	0	0	0	0	0	0	0	0	0	0	0	0
28515	ENSMUSG00000030232	Aebp2	ENSMUSG00000034640	Tiparp	0.0167966	0.554769	0	0	0	0	0	0	0	0	0	0	0	0
8391	ENSMUSG00000030232	Aebp2	ENSMUSG00000090546	Cdr1	0.0215986	0.582561	0	0	0	0	0	0	0	0	0	0	0	0
16676	ENSMUSG00000030232	Aebp2	ENSMUSG00000028786	Tmem54	0.0190347	0.5884	0	0	0	0	0	0	0	0	0	0	0	0
60390	ENSMUSG00000030232	Aebp2	ENSMUSG00000086999	Bcas1os2	0.0124685	0.58916	0	0	0	0	0	0	0	0	0	0	0	0
54447	ENSMUSG00000030232	Aebp2	ENSMUSG00000025616	Usp16	0.0132666	0.614937	0	0	0	0	0	0	0	0	0	0	0	0
63418	ENSMUSG00000030232	Aebp2	ENSMUSG00000093661	Eif4e3	0.0120327	0.622812	0	0	0	0	0	0	0	0	0	0	0	0
37607	ENSMUSG00000030232	Aebp2	ENSMUSG00000086634		0.0154654	0.651583	0	0	0	0	0	0	0	0	0	0	0	0
7300	ENSMUSG00000030232	Aebp2	ENSMUSG00000065449	Mir365-1	0.022083	0.667541	0	0	0	0	0	0	0	0	0	0	0	0
47330	ENSMUSG00000030232	Aebp2	ENSMUSG00000037172	E330009J07Rik	0.0141865	0.673875	0	0	0	0	0	0	0	0	0	0	0	0
41806	ENSMUSG00000030232	Aebp2	ENSMUSG00000083015	Gm16518	0.014902	0.710699	0	0	0	0	0	0	0	0	0	0	0	0
46340	ENSMUSG00000030232	Aebp2	ENSMUSG00000091562	Crybg3	0.0143141	0.71694	0	0	0	0	0	0	0	0	0	0	0	0
66152	ENSMUSG00000030232	Aebp2	ENSMUSG00000006262	Mob1b	0.0115867	0.720262	0	0	0	0	0	0	0	0	0	0	0	0
51112	ENSMUSG00000030232	Aebp2	ENSMUSG00000033628	Pik3c3	0.0137035	0.721493	0	0	0	0	0	0	0	0	0	0	0	0
41217	ENSMUSG00000030232	Aebp2	ENSMUSG00000059474	Mbtd1	0.0149769	0.72949	0	0	0	0	0	0	0	0	0	0	0	0
64671	ENSMUSG00000030232	Aebp2	ENSMUSG00000072845	Tmprss11a	0.0118354	0.748145	0	0	0	0	0	0	0	0	0	0	0	0
41383	ENSMUSG00000030232	Aebp2	ENSMUSG00000079043	Fastkd5	0.0149583	0.748316	0	0	0	0	0	0	0	0	0	0	0	0
60321	ENSMUSG00000030232	Aebp2	ENSMUSG00000027763	Mbnl1	0.0124778	0.7485	0	0	0	0	0	0	0	0	0	0	0	0
40030	ENSMUSG00000030232	Aebp2	ENSMUSG00000047307	Pcdhb13	0.0151441	0.769848	0	0	0	0	0	0	0	0	0	0	0	0
33694	ENSMUSG00000030232	Aebp2	ENSMUSG00000053870	Fpgt	0.0160139	0.775816	0	0	0	0	0	0	0	0	0	0	0	0
41424	ENSMUSG00000030232	Aebp2	ENSMUSG00000020463	Ppp4r3b	0.0149505	0.779015	0	0	0	0	0	0	0	0	0	0	0	0
29564	ENSMUSG00000030232	Aebp2	ENSMUSG00000022197	Pdzd2	0.0166371	0.787813	0	0	0	0	0	0	0	0	0	0	0	0
39905	ENSMUSG00000030232	Aebp2	ENSMUSG00000058587	Tmod3	0.0151629	0.791442	0	0	0	0	0	0	0	0	0	0	0	0
15066	ENSMUSG00000030232	Aebp2	ENSMUSG00000002997	Prkar2b	0.019441	0.809345	0	0	0	0	0	0	0	0	0	0	0	0
9102	ENSMUSG00000030232	Aebp2	ENSMUSG00000045967	Gpr158	0.0213042	0.817774	0	0	0	0	0	0	0	0	0	0	0	0
38978	ENSMUSG00000030232	Aebp2	ENSMUSG00000034480	Diaph2	0.015284	0.829093	0	1	0	0	0	0	0	0	0	0	0	0
22145	ENSMUSG00000030232	Aebp2	ENSMUSG00000036934	4921524J17Rik	0.0178886	0.835246	0	0	0	0	0	0	0	0	0	0	0	0
27119	ENSMUSG00000030232	Aebp2	ENSMUSG00000020362	Cnot6	0.0170149	0.838137	0	0	0	0	0	0	0	0	0	0	0	0
49932	ENSMUSG00000030232	Aebp2	ENSMUSG00000061130	Ppm1b	0.0138485	0.851426	0	0	0	0	0	0	0	0	0	0	0	0
42339	ENSMUSG00000030232	Aebp2	ENSMUSG00000020134	Peli1	0.0148301	0.860531	0	0	0	0	0	0	0	0	0	0	0	0
34359	ENSMUSG00000030232	Aebp2	ENSMUSG00000049583	Grm5	0.0159207	0.865207	0	0	0	0	0	0	0	0	0	0	0	0
21380	ENSMUSG00000030232	Aebp2	ENSMUSG00000037253	Mex3c	0.0180352	0.867913	0	0	0	0	0	0	0	0	0	0	0	0
12489	ENSMUSG00000030232	Aebp2	ENSMUSG00000022139	Mbnl2	0.0201371	0.887416	0	0	0	0	0	0	0	0	0	0	0	0
23459	ENSMUSG00000030232	Aebp2	ENSMUSG00000060935	Tmem263	0.0176519	0.892214	0	0	0	0	0	0	0	0	0	0	0	0
56909	ENSMUSG00000029313	Aff1	ENSMUSG00000027581	Stmn3	0.0129484	-0.843305	0	0	0	0	0	0	0	0	0	0	0	0
9295	ENSMUSG00000029313	Aff1	ENSMUSG00000040722	Scamp5	0.0212267	-0.836045	0	0	0	0	0	0	0	0	0	0	0	0
17419	ENSMUSG00000029313	Aff1	ENSMUSG00000068739	Sars	0.0188646	-0.828786	0	0	0	0	0	0	0	0	0	0	0	0
27405	ENSMUSG00000029313	Aff1	ENSMUSG00000020083	Fam241b	0.016971	-0.814267	0	0	0	0	0	0	0	0	0	0	0	0
63336	ENSMUSG00000029313	Aff1	ENSMUSG00000000948	Gm38393	0.0120448	-0.806946	0	0	0	0	0	0	0	0	0	0	0	0
25056	ENSMUSG00000029313	Aff1	ENSMUSG00000044117	2900011O08Rik	0.0173653	-0.802639	0	0	0	0	0	0	0	0	0	0	0	0
54767	ENSMUSG00000029313	Aff1	ENSMUSG00000028545	Bend5	0.0132238	-0.801532	0	0	0	0	0	0	0	0	0	0	0	0
63306	ENSMUSG00000029313	Aff1	ENSMUSG00000002768	Mea1	0.012048	-0.801409	0	0	0	0	0	0	0	0	0	0	0	0
17740	ENSMUSG00000029313	Aff1	ENSMUSG00000031840	Rab3a	0.0187936	-0.800794	0	0	0	0	0	0	0	0	0	0	0	0
52729	ENSMUSG00000029313	Aff1	ENSMUSG00000034868	Myl12b	0.0134956	-0.800548	0	0	0	0	0	0	0	0	0	0	0	0
63747	ENSMUSG00000029313	Aff1	ENSMUSG00000035964	Tmem59l	0.0119828	-0.796918	0	0	0	0	0	0	0	0	0	0	0	0
61640	ENSMUSG00000029313	Aff1	ENSMUSG00000036752	Tubb4b	0.0122931	-0.790027	0	0	0	0	0	0	0	0	0	0	0	0
45597	ENSMUSG00000029313	Aff1	ENSMUSG00000018858	Mrpl58	0.0144107	-0.788551	0	0	0	0	0	0	0	0	0	0	0	0
64206	ENSMUSG00000029313	Aff1	ENSMUSG00000026817	Ak1	0.0119107	-0.785167	0	0	0	0	0	0	0	0	0	0	0	0
34335	ENSMUSG00000029313	Aff1	ENSMUSG00000041263	Rusc1	0.0159236	-0.783014	0	0	0	0	0	0	0	0	0	0	0	0
70894	ENSMUSG00000029313	Aff1	ENSMUSG00000042572	Ube2q1	0.0107642	-0.772801	0	0	0	0	0	0	0	0	0	0	0	0
53169	ENSMUSG00000029313	Aff1	ENSMUSG00000015711	Prune1	0.013438	-0.771263	0	0	0	0	0	0	0	0	0	0	0	0
49614	ENSMUSG00000029313	Aff1	ENSMUSG00000019590	Cyb561	0.0138869	-0.764065	0	0	0	0	0	0	0	0	0	0	0	0
27066	ENSMUSG00000029313	Aff1	ENSMUSG00000034958	Atcay	0.0170255	-0.74524	0	0	0	0	0	0	0	0	0	0	0	0
29399	ENSMUSG00000029313	Aff1	ENSMUSG00000024664	Fads3	0.0166619	-0.744748	0	0	0	0	0	0	0	0	0	0	0	0
21408	ENSMUSG00000029313	Aff1	ENSMUSG00000003099	Ppp5c	0.0180302	-0.744379	0	0	0	0	0	0	0	0	0	0	0	0
31023	ENSMUSG00000029313	Aff1	ENSMUSG00000014837	4931428F04Rik	0.0164131	-0.741979	0	0	0	0	0	0	0	0	0	0	0	0
39823	ENSMUSG00000029313	Aff1	ENSMUSG00000024587	Nars	0.0151745	-0.731274	0	0	0	0	0	0	0	0	0	0	0	0
38575	ENSMUSG00000029313	Aff1	ENSMUSG00000061298	Agbl4	0.0153366	-0.727952	0	0	0	0	0	0	0	0	0	0	0	0
59575	ENSMUSG00000029313	Aff1	ENSMUSG00000030881	Arfip2	0.0125792	-0.726722	0	0	0	0	0	0	0	0	0	0	0	0
11576	ENSMUSG00000029313	Aff1	ENSMUSG00000063146	Clip2	0.0204184	-0.709496	0	0	0	0	0	0	0	0	0	0	0	0
62379	ENSMUSG00000029313	Aff1	ENSMUSG00000022244	Amacr	0.0121849	-0.695284	0	0	0	0	0	0	0	0	0	0	0	0
15605	ENSMUSG00000029313	Aff1	ENSMUSG00000026414	Tnnt2	0.0193004	-0.692701	0	0	0	0	0	0	0	0	0	0	0	0
77579	ENSMUSG00000029313	Aff1	ENSMUSG00000026709	Dars2	0.00949234	-0.692577	0	0	0	0	0	0	0	0	0	0	0	0
15105	ENSMUSG00000029313	Aff1	ENSMUSG00000002957	Ap2a2	0.0194317	-0.679227	0	0	0	0	0	0	0	0	0	0	0	0
82235	ENSMUSG00000029313	Aff1	ENSMUSG00000052833	Sae1	0.00863391	-0.678366	0	0	0	0	0	0	0	0	0	0	0	0
45973	ENSMUSG00000029313	Aff1	ENSMUSG00000086693	A730081D07Rik	0.0143599	-0.672952	0	0	0	0	0	0	0	0	0	0	0	0
39240	ENSMUSG00000029313	Aff1	ENSMUSG00000039509	Nup133	0.0152499	-0.65388	0	0	0	0	0	0	0	0	0	0	0	0
69311	ENSMUSG00000029313	Aff1	ENSMUSG00000022551	Cyc1	0.0110555	-0.64053	0	0	0	0	0	0	0	0	0	0	0	0
29115	ENSMUSG00000029313	Aff1	ENSMUSG00000061458	Nol10	0.0167035	-0.631425	0	0	0	0	0	0	0	0	0	0	0	0
88236	ENSMUSG00000029313	Aff1	ENSMUSG00000029551	Psmg3	0.00733677	-0.620659	0	0	0	0	0	0	0	0	0	0	0	0
19121	ENSMUSG00000029313	Aff1	ENSMUSG00000056888	Glipr1	0.0184884	-0.618567	0	0	0	0	0	0	0	0	0	0	0	0
43385	ENSMUSG00000029313	Aff1	ENSMUSG00000042787	Exog	0.014696	-0.604663	0	0	0	0	0	0	0	0	0	0	0	0
40536	ENSMUSG00000029313	Aff1	ENSMUSG00000033669	Zfp7	0.0150741	-0.590759	0	0	0	0	0	0	0	0	0	0	0	0
48585	ENSMUSG00000029313	Aff1	ENSMUSG00000033768	Nrxn2	0.0140179	-0.567504	0	0	0	0	0	0	0	0	0	0	0	0
80730	ENSMUSG00000029313	Aff1	ENSMUSG00000033099	Nol12	0.00889288	-0.561475	0	0	0	0	0	0	0	0	0	0	0	0
86585	ENSMUSG00000029313	Aff1	ENSMUSG00000006411	Nectin4	0.0077902	-0.557784	0	0	0	0	0	0	0	0	0	0	0	0
49670	ENSMUSG00000029313	Aff1	ENSMUSG00000092001		0.0138808	-0.548125	0	0	0	0	0	0	0	0	0	0	0	0
8589	ENSMUSG00000029313	Aff1	ENSMUSG00000085042	Abhd11os	0.0215094	0.507583	0	0	0	0	0	0	0	0	0	0	0	0
88285	ENSMUSG00000029313	Aff1	ENSMUSG00000050565	Tor1aip2	0.00731692	0.508874	0	0	0	0	0	0	0	0	0	0	0	0
52136	ENSMUSG00000029313	Aff1	ENSMUSG00000022512	Cldn1	0.0135693	0.50949	0	0	0	0	0	0	0	0	0	0	0	0
47761	ENSMUSG00000029313	Aff1	ENSMUSG00000058070	Eml1	0.0141301	0.510043	0	0	0	0	0	0	0	0	0	0	0	0
76214	ENSMUSG00000029313	Aff1	ENSMUSG00000033952	Aspm	0.00973808	0.510289	0	0	0	0	0	0	0	0	0	0	0	0
37311	ENSMUSG00000029313	Aff1	ENSMUSG00000056220	Pla2g4a	0.015504	0.511827	0	0	0	0	0	0	0	0	0	0	0	0
58079	ENSMUSG00000029313	Aff1	ENSMUSG00000032571	Pik3r4	0.0127905	0.516811	0	0	0	0	0	0	0	0	0	0	0	0
53521	ENSMUSG00000029313	Aff1	ENSMUSG00000057134	Ado	0.0133902	0.523763	0	0	0	0	0	0	0	0	0	0	0	0
14986	ENSMUSG00000029313	Aff1	ENSMUSG00000090893		0.0194631	0.524276	0	0	0	0	0	0	0	0	0	0	0	0
48815	ENSMUSG00000029313	Aff1	ENSMUSG00000039878	Slc39a5	0.0139906	0.526509	0	0	0	0	0	0	0	0	0	0	0	0
21717	ENSMUSG00000029313	Aff1	ENSMUSG00000014470	Rnf166	0.0179747	0.528192	0	0	0	0	0	0	0	0	0	0	0	0
74351	ENSMUSG00000029313	Aff1	ENSMUSG00000080645	Mir1198	0.0100977	0.534734	0	0	0	0	0	0	0	0	0	0	0	0
17108	ENSMUSG00000029313	Aff1	ENSMUSG00000031635	Anxa10	0.0189334	0.537121	0	0	0	0	0	0	0	0	0	0	0	0
42761	ENSMUSG00000029313	Aff1	ENSMUSG00000060962	Dmkn	0.0147751	0.537974	0	0	0	0	0	0	0	0	0	0	0	0
43088	ENSMUSG00000029313	Aff1	ENSMUSG00000020534	Shmt1	0.0147316	0.546156	0	0	0	0	0	0	0	0	0	0	0	0
52378	ENSMUSG00000029313	Aff1	ENSMUSG00000020953	Coch	0.0135424	0.552247	0	0	0	0	0	0	0	0	0	0	0	0
63757	ENSMUSG00000029313	Aff1	ENSMUSG00000085287	4833418N02Rik	0.0119819	0.558092	0	0	0	0	0	0	0	0	0	0	0	0
10855	ENSMUSG00000029313	Aff1	ENSMUSG00000022052	Ppp2r2a	0.02064	0.562644	0	0	0	0	0	0	0	0	0	0	0	0
89563	ENSMUSG00000029313	Aff1	ENSMUSG00000024018	Ccdc167	0.0068086	0.56732	0	0	0	0	0	0	0	0	0	0	0	0
38264	ENSMUSG00000029313	Aff1	ENSMUSG00000075284	Wipf1	0.0153806	0.567627	0	0	0	0	0	0	0	0	0	0	0	0
24598	ENSMUSG00000029313	Aff1	ENSMUSG00000055612	Cdca7	0.0174454	0.583192	0	0	0	0	0	0	0	0	0	0	0	0
26919	ENSMUSG00000029313	Aff1	ENSMUSG00000054162	Spock3	0.0170474	0.597711	0	0	0	0	1	1	0	0	0	0	0	0
46500	ENSMUSG00000029313	Aff1	ENSMUSG00000049709	Nlrp10	0.0142937	0.602264	0	0	0	0	0	0	0	0	0	0	0	0
47653	ENSMUSG00000029313	Aff1	ENSMUSG00000020455	Trim11	0.0141423	0.605894	0	0	0	0	0	0	0	0	0	0	0	0
28639	ENSMUSG00000029313	Aff1	ENSMUSG00000087423		0.0167787	0.609462	0	0	0	0	0	0	0	0	0	0	0	0
1207	ENSMUSG00000029313	Aff1	ENSMUSG00000085924	Gm8980	0.0287403	0.610698	0	0	0	0	0	0	0	0	0	0	0	0
34329	ENSMUSG00000029313	Aff1	ENSMUSG00000041468	Gpr12	0.0159243	0.612107	0	0	0	0	0	0	0	0	0	0	0	0
40160	ENSMUSG00000029313	Aff1	ENSMUSG00000024176	Sox8	0.0151257	0.617583	0	0	0	0	0	0	0	0	0	0	0	0
39802	ENSMUSG00000029313	Aff1	ENSMUSG00000025197	Cyp2c23	0.0151773	0.622017	0	0	0	0	0	0	0	0	0	0	0	0
18191	ENSMUSG00000029313	Aff1	ENSMUSG00000042554	Zp3r	0.0186939	0.629016	0	0	0	0	0	0	0	0	0	0	0	0
61940	ENSMUSG00000029313	Aff1	ENSMUSG00000057101	Zfp180	0.0122499	0.632163	0	0	0	0	0	0	0	0	0	0	0	0
69004	ENSMUSG00000029313	Aff1	ENSMUSG00000086512	Gm12600	0.011111	0.632296	0	0	0	0	0	0	0	0	0	0	0	0
38064	ENSMUSG00000029313	Aff1	ENSMUSG00000055045	Gm11190	0.0154066	0.634132	0	0	0	0	0	0	0	0	0	0	0	0
22471	ENSMUSG00000029313	Aff1	ENSMUSG00000030067	Foxp1	0.017828	0.637147	1	0	1	0	0	0	0	0	0	0	0	0
25859	ENSMUSG00000029313	Aff1	ENSMUSG00000027827	Kcnab1	0.0172321	0.640838	1	0	0	0	0	1	0	0	0	0	0	0
14024	ENSMUSG00000029313	Aff1	ENSMUSG00000027210	Meis2	0.019719	0.641146	0	0	0	0	0	0	0	0	0	0	0	0
51896	ENSMUSG00000029313	Aff1	ENSMUSG00000085715	Tsix	0.013601	0.642068	0	0	0	0	0	0	0	0	0	0	0	0
14216	ENSMUSG00000029313	Aff1	ENSMUSG00000032534	Cep63	0.0196585	0.642437	0	0	0	0	0	0	0	0	0	0	0	0
52726	ENSMUSG00000029313	Aff1	ENSMUSG00000085641	4930465M20Rik	0.013496	0.65302	0	0	0	0	0	0	0	0	0	0	0	0
73230	ENSMUSG00000029313	Aff1	ENSMUSG00000035901	Dennd5a	0.0103218	0.657633	0	0	0	0	0	0	0	0	0	0	0	0
23936	ENSMUSG00000029313	Aff1	ENSMUSG00000029999	Tgfa	0.0175643	0.673137	0	0	0	0	0	0	0	0	0	0	0	0
70185	ENSMUSG00000029313	Aff1	ENSMUSG00000024066	Xdh	0.0108925	0.674921	0	1	0	0	0	0	0	0	0	0	0	0
22184	ENSMUSG00000029313	Aff1	ENSMUSG00000069833	Ahnak	0.0178799	0.675967	0	1	0	0	0	0	0	0	0	0	0	0
13481	ENSMUSG00000029313	Aff1	ENSMUSG00000042167	Papd4	0.0198715	0.699837	0	0	0	0	0	0	0	0	0	0	0	0
10415	ENSMUSG00000029313	Aff1	ENSMUSG00000031906	Smpd3	0.0208093	0.706543	0	0	0	0	0	0	0	0	0	0	0	0
20064	ENSMUSG00000029313	Aff1	ENSMUSG00000036712	Cyld	0.0183019	0.707896	0	0	0	0	0	0	0	0	0	0	0	0
53131	ENSMUSG00000029313	Aff1	ENSMUSG00000033960	Jcad	0.0134424	0.710296	0	0	0	0	0	0	0	0	0	0	0	0
38693	ENSMUSG00000029313	Aff1	ENSMUSG00000026112	Coa5	0.0153211	0.716755	0	0	0	0	0	0	0	0	0	0	0	0
45917	ENSMUSG00000029313	Aff1	ENSMUSG00000028243	Ubxn2b	0.0143695	0.719708	0	0	0	0	0	0	0	0	0	0	0	0
24185	ENSMUSG00000029313	Aff1	ENSMUSG00000086634		0.0175247	0.726644	0	0	0	0	0	0	0	0	0	0	0	0
53546	ENSMUSG00000029313	Aff1	ENSMUSG00000091562	Crybg3	0.0133865	0.727214	0	0	0	0	0	0	0	0	0	0	0	0
66265	ENSMUSG00000029313	Aff1	ENSMUSG00000041961	Znrf3	0.0115714	0.732566	0	0	0	0	0	0	0	0	0	0	0	0
13431	ENSMUSG00000029313	Aff1	ENSMUSG00000031700	Gpt2	0.0198829	0.734166	0	0	0	0	0	0	0	0	0	0	0	0
23185	ENSMUSG00000029313	Aff1	ENSMUSG00000037754	Ppp1r16b	0.0177046	0.74647	0	0	0	0	0	0	0	0	0	0	0	0
35714	ENSMUSG00000029313	Aff1	ENSMUSG00000043131	Mob1a	0.0157236	0.751515	0	0	0	0	0	0	0	0	0	0	0	0
50408	ENSMUSG00000029313	Aff1	ENSMUSG00000027001	Dusp19	0.013791	0.760128	0	0	0	0	0	0	0	0	0	0	0	0
38456	ENSMUSG00000029313	Aff1	ENSMUSG00000025154	Arhgap19	0.0153527	0.765726	0	0	0	0	0	0	0	0	0	0	0	0
31175	ENSMUSG00000029313	Aff1	ENSMUSG00000042680	Garem1	0.0163868	0.774339	0	0	0	0	0	0	0	0	0	0	0	0
56233	ENSMUSG00000029313	Aff1	ENSMUSG00000059474	Mbtd1	0.0130352	0.823064	0	0	0	0	0	0	0	0	0	0	0	0
77783	ENSMUSG00000031189	Aff2	ENSMUSG00000001056	Nhp2	0.00945072	-0.93288	0	0	0	0	0	0	0	0	0	0	0	0
17116	ENSMUSG00000031189	Aff2	ENSMUSG00000064358	mt-Co3	0.0189319	-0.927036	0	0	0	0	0	0	0	0	0	0	0	0
5343	ENSMUSG00000031189	Aff2	ENSMUSG00000064354	mt-Co2	0.0232073	-0.924944	0	0	0	0	0	0	0	0	0	0	0	0
26762	ENSMUSG00000031189	Aff2	ENSMUSG00000021665	Hexb	0.0170765	-0.913993	0	0	0	0	0	0	0	0	0	0	0	0
40668	ENSMUSG00000031189	Aff2	ENSMUSG00000059498	Fcgr3	0.0150554	-0.891476	0	0	0	0	0	0	0	0	0	0	0	0
51065	ENSMUSG00000031189	Aff2	ENSMUSG00000049775	Tmsb4x	0.0137097	-0.873143	0	0	0	0	0	0	0	0	0	0	0	0
49804	ENSMUSG00000031189	Aff2	ENSMUSG00000040747	Cd53	0.0138639	-0.870005	0	0	0	0	0	0	0	0	0	0	0	0
39633	ENSMUSG00000031189	Aff2	ENSMUSG00000042878		0.0151987	-0.858439	0	0	0	0	0	0	0	0	0	0	0	0
67477	ENSMUSG00000031189	Aff2	ENSMUSG00000050761	Gp1bb	0.0113716	-0.857885	0	0	0	0	0	0	0	0	0	0	0	1
34385	ENSMUSG00000031189	Aff2	ENSMUSG00000019132	BC005537	0.0159172	-0.855486	0	0	0	0	0	0	0	0	0	0	0	0
79715	ENSMUSG00000031189	Aff2	ENSMUSG00000038459	Abhd17c	0.00907538	-0.839921	0	0	0	0	0	0	0	0	0	0	0	0
48576	ENSMUSG00000031189	Aff2	ENSMUSG00000003477	Inmt	0.0140187	-0.839491	0	0	0	0	0	0	0	0	0	0	0	0
40737	ENSMUSG00000031189	Aff2	ENSMUSG00000032089	Il10ra	0.0150442	-0.838998	0	0	0	0	0	0	0	0	0	0	0	0
46424	ENSMUSG00000031189	Aff2	ENSMUSG00000028797	Tmem234	0.0143028	-0.837522	0	0	0	0	0	0	0	0	0	0	0	0
17330	ENSMUSG00000031189	Aff2	ENSMUSG00000000346	Dazap2	0.018885	-0.836968	0	0	0	0	0	0	0	0	0	0	0	0
65780	ENSMUSG00000031189	Aff2	ENSMUSG00000030946	Lhpp	0.0116513	-0.828724	0	0	0	0	0	0	0	0	0	0	0	0
44162	ENSMUSG00000031189	Aff2	ENSMUSG00000075602	Ly6a	0.0146015	-0.820788	0	0	0	0	0	0	0	0	0	0	0	0
60185	ENSMUSG00000031189	Aff2	ENSMUSG00000044811	Cd300c2	0.0124983	-0.818204	0	0	0	0	0	0	0	0	0	0	0	0
46583	ENSMUSG00000031189	Aff2	ENSMUSG00000052605	Isoc2b	0.0142821	-0.815497	0	0	0	0	0	0	0	0	0	0	0	0
33265	ENSMUSG00000031189	Aff2	ENSMUSG00000074884	Serf2	0.0160803	-0.791688	0	0	0	0	0	0	0	0	0	0	0	0
50016	ENSMUSG00000031189	Aff2	ENSMUSG00000027896	Slc16a4	0.0138369	-0.782153	0	0	0	0	0	0	0	0	0	0	0	0
62294	ENSMUSG00000031189	Aff2	ENSMUSG00000030286	Emc3	0.012197	-0.779692	0	0	0	0	0	0	0	0	0	0	0	0
54850	ENSMUSG00000031189	Aff2	ENSMUSG00000021384	Susd3	0.0132152	-0.76505	0	0	0	0	0	0	0	0	0	0	0	0
38810	ENSMUSG00000031189	Aff2	ENSMUSG00000086983		0.0153079	-0.750777	0	0	0	0	0	0	0	0	0	0	0	0
12151	ENSMUSG00000031189	Aff2	ENSMUSG00000042312	S100a13	0.0202361	-0.736934	0	0	0	0	0	0	0	0	0	0	0	0
57702	ENSMUSG00000031189	Aff2	ENSMUSG00000031239	Itm2a	0.0128405	-0.732628	0	0	0	0	0	0	0	0	0	0	0	0
44696	ENSMUSG00000031189	Aff2	ENSMUSG00000085947		0.0145333	-0.729798	0	0	0	0	0	0	0	0	0	0	0	0
62217	ENSMUSG00000031189	Aff2	ENSMUSG00000074873	AI606181	0.0122074	-0.722108	0	0	0	0	0	0	0	0	0	0	0	0
14137	ENSMUSG00000031189	Aff2	ENSMUSG00000048100	Taf13	0.0196828	-0.720754	0	0	0	0	0	0	0	0	0	0	0	0
68379	ENSMUSG00000031189	Aff2	ENSMUSG00000026258	3110079O15Rik	0.0112172	-0.709021	0	0	0	0	0	0	0	0	0	0	0	0
55578	ENSMUSG00000031189	Aff2	ENSMUSG00000030042	Pole4	0.0131214	-0.662001	0	0	0	0	0	0	0	0	0	0	0	0
63767	ENSMUSG00000031189	Aff2	ENSMUSG00000064339	mt-Rnr2	0.0119797	-0.659848	0	0	0	0	0	0	0	0	0	0	0	0
63925	ENSMUSG00000031189	Aff2	ENSMUSG00000010142	Tnfrsf13b	0.0119555	-0.658556	0	0	0	0	0	0	0	0	0	0	0	0
59427	ENSMUSG00000031189	Aff2	ENSMUSG00000037944	Ccr7	0.0125998	-0.658506	0	0	0	0	0	0	0	0	0	0	0	0
86878	ENSMUSG00000031189	Aff2	ENSMUSG00000027399	Il1a	0.00771769	-0.655665	0	0	0	0	0	0	0	0	0	0	0	0
74547	ENSMUSG00000031189	Aff2	ENSMUSG00000066975	Cryba4	0.0100557	-0.643975	0	0	0	0	0	0	0	0	0	0	0	0
73464	ENSMUSG00000031189	Aff2	ENSMUSG00000000983	Wfdc18	0.0102672	-0.641638	0	0	0	0	0	0	0	0	0	0	0	0
87074	ENSMUSG00000031189	Aff2	ENSMUSG00000091492	Gm17025	0.00766724	-0.636412	0	0	0	0	0	0	0	0	0	0	0	0
89185	ENSMUSG00000031189	Aff2	ENSMUSG00000050493	Fam167b	0.00696852	-0.618444	0	0	0	0	0	0	0	0	0	0	0	0
84715	ENSMUSG00000031189	Aff2	ENSMUSG00000026126	Ptpn18	0.00819059	-0.548494	0	0	0	0	0	0	0	0	0	0	0	0
85640	ENSMUSG00000031189	Aff2	ENSMUSG00000024056	Ndc80	0.00799847	-0.540496	0	0	0	0	0	0	0	0	0	0	0	0
83344	ENSMUSG00000031189	Aff2	ENSMUSG00000041062	Mslnl	0.00844561	-0.53949	0	0	0	0	0	0	0	0	0	0	0	0
92092	ENSMUSG00000031189	Aff2	ENSMUSG00000090983		0.00542292	-0.521116	0	0	0	0	0	0	0	0	0	0	0	0
68882	ENSMUSG00000031189	Aff2	ENSMUSG00000093381	Gm20615	0.0111333	-0.506099	0	0	0	0	0	0	0	0	0	0	0	0
91140	ENSMUSG00000031189	Aff2	ENSMUSG00000000958	Slc7a7	0.00599699	-0.501676	0	0	0	0	0	0	0	0	0	0	0	0
91258	ENSMUSG00000031189	Aff2	ENSMUSG00000072672	Duxbl3	0.00592739	0.511613	0	0	0	0	0	0	0	0	0	0	0	0
92203	ENSMUSG00000031189	Aff2	ENSMUSG00000079172		0.00536594	0.54179	0	0	0	0	0	0	0	0	0	0	0	0
49187	ENSMUSG00000031189	Aff2	ENSMUSG00000067158	Col4a4	0.0139447	0.546895	0	0	0	0	0	0	0	0	0	0	0	0
79430	ENSMUSG00000031189	Aff2	ENSMUSG00000027713	1810062G17Rik	0.00912762	0.559153	0	0	0	0	0	0	0	0	0	0	0	0
74332	ENSMUSG00000031189	Aff2	ENSMUSG00000044066	Cep68	0.0101021	0.589837	0	0	0	0	0	0	0	0	0	0	0	0
64220	ENSMUSG00000031189	Aff2	ENSMUSG00000065703		0.011909	0.592486	0	0	0	0	0	0	0	0	0	0	0	0
36031	ENSMUSG00000031189	Aff2	ENSMUSG00000042943		0.0156815	0.60737	0	0	0	0	0	0	0	0	0	0	0	0
76811	ENSMUSG00000031189	Aff2	ENSMUSG00000085399	Foxd2os	0.00963442	0.60934	0	0	0	0	0	0	0	0	0	0	0	0
26835	ENSMUSG00000031189	Aff2	ENSMUSG00000059854	Hydin	0.0170631	0.61463	0	0	0	0	0	0	0	0	0	0	0	0
77204	ENSMUSG00000031189	Aff2	ENSMUSG00000091840		0.00956125	0.618638	0	0	0	0	0	0	0	0	0	0	0	0
88645	ENSMUSG00000031189	Aff2	ENSMUSG00000086213	A330040F15Rik	0.00718328	0.622539	0	0	0	0	0	0	0	0	0	0	0	0
74807	ENSMUSG00000031189	Aff2	ENSMUSG00000029253	Cenpc1	0.0100075	0.624596	0	0	0	0	0	0	0	0	0	0	0	0
75485	ENSMUSG00000031189	Aff2	ENSMUSG00000053334	Ficd	0.00987558	0.624965	0	0	0	0	0	0	0	0	0	0	0	0
71316	ENSMUSG00000031189	Aff2	ENSMUSG00000079497	Gm13420	0.0106881	0.626419	0	0	0	0	0	0	0	0	0	0	0	0
53256	ENSMUSG00000031189	Aff2	ENSMUSG00000037355	Uvssa	0.0134248	0.627242	0	0	0	0	0	0	0	0	0	0	0	0
57167	ENSMUSG00000031189	Aff2	ENSMUSG00000091969		0.0129114	0.646744	0	0	0	0	0	0	0	0	0	0	0	0
20395	ENSMUSG00000031189	Aff2	ENSMUSG00000044176	Spink10	0.0182336	0.648467	0	0	0	0	0	0	0	0	0	0	0	0
31059	ENSMUSG00000031189	Aff2	ENSMUSG00000055320	Tead1	0.016406	0.671906	0	0	0	0	0	0	0	0	0	0	0	0
43520	ENSMUSG00000031189	Aff2	ENSMUSG00000043013	Onecut1	0.014679	0.674164	0	0	0	0	0	0	0	0	0	0	0	0
55611	ENSMUSG00000031189	Aff2	ENSMUSG00000072494	Ppp1r3e	0.0131159	0.700268	0	0	0	0	0	0	0	0	0	0	0	0
59373	ENSMUSG00000031189	Aff2	ENSMUSG00000051879	Krt71	0.0126092	0.70809	0	0	0	0	0	0	0	0	0	0	0	0
41304	ENSMUSG00000031189	Aff2	ENSMUSG00000027650	Tti1	0.0149675	0.721493	0	0	0	0	0	0	0	0	0	0	0	0
74676	ENSMUSG00000031189	Aff2	ENSMUSG00000006920	Ezh1	0.0100335	0.72666	0	0	0	0	0	0	0	0	0	0	0	0
50737	ENSMUSG00000031189	Aff2	ENSMUSG00000040481	Bptf	0.0137515	0.729675	0	0	0	0	0	0	0	0	0	0	0	0
11464	ENSMUSG00000031189	Aff2	ENSMUSG00000023935	Spats1	0.0204491	0.734658	0	0	0	0	0	0	0	0	0	0	0	0
54987	ENSMUSG00000031189	Aff2	ENSMUSG00000032449	Slc25a36	0.0131944	0.734966	0	0	0	0	0	0	0	0	0	0	0	0
44442	ENSMUSG00000031189	Aff2	ENSMUSG00000079460	4933403O08Rik	0.0145654	0.735984	0	0	0	0	0	0	0	0	0	0	0	0
27482	ENSMUSG00000031189	Aff2	ENSMUSG00000038909	Kat7	0.0169574	0.738042	0	0	0	0	0	0	0	0	0	0	0	0
37406	ENSMUSG00000031189	Aff2	ENSMUSG00000032023	Jhy	0.0154914	0.741652	0	0	0	0	0	0	0	0	0	0	0	0
67191	ENSMUSG00000031189	Aff2	ENSMUSG00000000197	Nalcn	0.0114186	0.743148	0	0	0	0	0	0	0	0	0	0	0	0
63039	ENSMUSG00000031189	Aff2	ENSMUSG00000039789	Zfp597	0.0120907	0.745486	0	0	0	0	0	0	0	0	0	0	0	0
36040	ENSMUSG00000031189	Aff2	ENSMUSG00000063681	Crb1	0.0156804	0.7485	0	0	0	0	0	0	0	0	0	0	0	0
18093	ENSMUSG00000031189	Aff2	ENSMUSG00000022235	Cmbl	0.0187162	0.751576	0	0	0	0	0	0	0	0	0	0	0	0
58145	ENSMUSG00000031189	Aff2	ENSMUSG00000022364	Tbc1d31	0.0127822	0.766649	0	0	0	0	0	0	0	0	0	0	0	0
50360	ENSMUSG00000031189	Aff2	ENSMUSG00000069089	Cdk7	0.0137967	0.771017	0	0	0	0	0	0	0	0	0	0	0	0
56781	ENSMUSG00000031189	Aff2	ENSMUSG00000026469	Xpr1	0.0129652	0.780061	0	0	0	0	0	0	0	0	0	0	0	0
47671	ENSMUSG00000031189	Aff2	ENSMUSG00000074194	Zfp791	0.0141397	0.786582	0	0	0	0	0	0	0	0	0	0	0	0
47201	ENSMUSG00000031189	Aff2	ENSMUSG00000083397	Gm5466	0.0142025	0.796733	0	0	0	0	0	0	0	0	0	0	0	0
20259	ENSMUSG00000031189	Aff2	ENSMUSG00000021357	Exoc2	0.0182607	0.797902	0	0	0	0	0	0	0	0	0	0	0	0
57671	ENSMUSG00000031189	Aff2	ENSMUSG00000044646	Zbtb7c	0.0128441	0.798394	0	0	0	0	0	0	0	0	0	0	0	0
57432	ENSMUSG00000031189	Aff2	ENSMUSG00000045174	Amer3	0.0128754	0.808176	0	0	0	0	0	0	0	0	0	0	0	0
87326	ENSMUSG00000031189	Aff2	ENSMUSG00000034574	Daam1	0.00760641	0.813529	0	0	0	0	0	0	0	0	0	0	0	0
54991	ENSMUSG00000031189	Aff2	ENSMUSG00000061455	Stx17	0.0131941	0.813652	0	0	0	0	0	0	0	0	0	0	0	0
22828	ENSMUSG00000031189	Aff2	ENSMUSG00000024382	Ercc3	0.0177656	0.814205	0	0	0	0	0	0	0	0	0	0	0	0
44801	ENSMUSG00000031189	Aff2	ENSMUSG00000038630	Zkscan16	0.0145203	0.81765	0	0	0	0	0	0	0	0	0	0	0	0
35694	ENSMUSG00000031189	Aff2	ENSMUSG00000043262	Uevld	0.0157264	0.825587	0	0	0	0	0	0	0	0	0	0	0	0
48552	ENSMUSG00000031189	Aff2	ENSMUSG00000024542	Cep192	0.0140216	0.828601	0	0	0	0	0	0	0	0	0	0	0	0
28991	ENSMUSG00000031189	Aff2	ENSMUSG00000045215	Asxl3	0.0167243	0.828724	0	0	0	0	0	0	0	0	0	0	0	0
34162	ENSMUSG00000031189	Aff2	ENSMUSG00000038156	Spon1	0.0159468	0.831431	0	0	0	0	0	0	0	0	0	0	0	0
48839	ENSMUSG00000031189	Aff2	ENSMUSG00000085526	Gm16083	0.0139885	0.8318	0	0	0	0	0	0	0	0	0	0	0	0
46969	ENSMUSG00000031189	Aff2	ENSMUSG00000042567	Nek10	0.014231	0.839429	0	0	0	0	0	0	0	0	0	0	0	0
20456	ENSMUSG00000031189	Aff2	ENSMUSG00000051578		0.0182226	0.840352	0	0	0	0	0	0	0	0	0	0	0	0
80850	ENSMUSG00000031189	Aff2	ENSMUSG00000042216	Sgsm1	0.00887254	0.852718	0	0	0	0	0	0	0	0	0	0	0	0
19228	ENSMUSG00000031189	Aff2	ENSMUSG00000054958	Nt5c1a	0.0184694	0.852902	0	0	0	0	0	0	0	0	0	0	0	0
35205	ENSMUSG00000031189	Aff2	ENSMUSG00000027175	Tcp11l1	0.0157934	0.853456	0	0	0	0	0	0	0	0	0	0	0	0
51503	ENSMUSG00000031189	Aff2	ENSMUSG00000039046	Usp6nl	0.0136499	0.8593	0	0	0	0	0	0	0	0	0	0	0	0
45856	ENSMUSG00000031189	Aff2	ENSMUSG00000022262	Dnah5	0.0143769	0.861515	0	0	0	0	0	0	0	0	0	0	0	0
44167	ENSMUSG00000031189	Aff2	ENSMUSG00000025609	Mkln1	0.0146007	0.861638	0	0	0	0	0	0	0	0	0	0	0	0
48558	ENSMUSG00000031189	Aff2	ENSMUSG00000087488		0.0140213	0.870867	0	0	0	0	0	0	0	0	0	0	0	0
34433	ENSMUSG00000031189	Aff2	ENSMUSG00000024251	Thada	0.0159081	0.871543	0	0	0	0	0	0	0	0	0	0	0	0
46549	ENSMUSG00000031189	Aff2	ENSMUSG00000051554		0.0142869	0.874988	0	0	0	0	0	0	0	0	0	0	0	0
9807	ENSMUSG00000031189	Aff2	ENSMUSG00000087403	Kantr	0.021039	0.875727	0	0	0	0	0	0	0	0	0	0	0	0
44014	ENSMUSG00000031189	Aff2	ENSMUSG00000025217	Btrc	0.0146195	0.878741	0	0	0	0	0	0	0	0	0	0	0	0
53897	ENSMUSG00000031189	Aff2	ENSMUSG00000026553	Copa	0.0133406	0.883048	0	0	0	0	0	0	0	0	0	0	0	0
45893	ENSMUSG00000031189	Aff2	ENSMUSG00000042425	Frmpd3	0.0143722	0.88434	0	0	0	0	0	0	0	0	0	0	0	0
36897	ENSMUSG00000031189	Aff2	ENSMUSG00000022350	Washc5	0.01556	0.886616	0	0	0	0	0	0	0	0	0	0	0	0
11746	ENSMUSG00000031189	Aff2	ENSMUSG00000023032	Slc4a8	0.0203595	0.887108	0	0	0	0	0	0	0	0	0	0	0	0
20421	ENSMUSG00000031189	Aff2	ENSMUSG00000036760	Kcnk9	0.0182297	0.889323	0	0	0	0	0	0	0	0	0	0	0	0
48752	ENSMUSG00000031189	Aff2	ENSMUSG00000041303	Gtf3c3	0.0139969	0.889631	0	0	0	0	0	0	0	0	0	0	0	0
32508	ENSMUSG00000031189	Aff2	ENSMUSG00000049148	Plcxd3	0.0161922	0.891292	0	0	0	0	0	0	0	0	0	0	0	0
16639	ENSMUSG00000031189	Aff2	ENSMUSG00000032998	Foxj3	0.0190451	0.895044	0	0	0	0	0	0	0	0	0	0	0	0
54070	ENSMUSG00000031189	Aff2	ENSMUSG00000039313	AF529169	0.0133178	0.897567	0	0	0	0	0	0	0	0	0	0	0	0
37542	ENSMUSG00000031189	Aff2	ENSMUSG00000024052	Lpin2	0.0154742	0.899474	0	0	0	0	0	0	0	0	0	0	0	0
19159	ENSMUSG00000031189	Aff2	ENSMUSG00000022973	Synj1	0.0184821	0.900089	0	0	0	0	0	0	0	0	0	0	0	0
24456	ENSMUSG00000031189	Aff2	ENSMUSG00000033883	D3Ertd254e	0.0174727	0.902427	0	0	0	0	0	0	0	0	0	0	0	0
40908	ENSMUSG00000031189	Aff2	ENSMUSG00000036501	Fam13b	0.015022	0.90255	0	0	0	0	0	0	0	0	0	0	0	0
3513	ENSMUSG00000031189	Aff2	ENSMUSG00000055421	Pcdh9	0.0247434	0.902796	0	0	0	0	0	0	0	0	0	0	0	0
69139	ENSMUSG00000031189	Aff2	ENSMUSG00000041341	Atg2b	0.011084	0.907103	0	0	0	0	0	0	0	0	0	0	0	0
11732	ENSMUSG00000031189	Aff2	ENSMUSG00000022231	Sema5a	0.0203633	0.908641	0	0	0	0	0	0	0	0	0	0	0	0
74685	ENSMUSG00000031189	Aff2	ENSMUSG00000055254	Ntrk2	0.0100321	0.909194	0	0	0	0	0	0	0	0	0	0	0	0
29641	ENSMUSG00000031189	Aff2	ENSMUSG00000033499	Larp4b	0.0166241	0.910609	0	0	0	0	0	0	0	0	0	0	0	0
12059	ENSMUSG00000031189	Aff2	ENSMUSG00000046572	Zfp518b	0.0202668	0.922483	0	0	0	0	0	0	0	0	0	0	0	0
6745	ENSMUSG00000031189	Aff2	ENSMUSG00000035311	Gnptab	0.0223788	0.923898	0	0	0	0	0	0	0	0	0	0	0	0
65848	ENSMUSG00000031189	Aff2	ENSMUSG00000022629	Kif21a	0.0116411	0.926974	0	0	0	0	0	0	0	0	0	0	0	0
37257	ENSMUSG00000031189	Aff2	ENSMUSG00000056342	Usp34	0.0155111	0.929619	0	0	0	0	0	0	0	0	0	0	0	0
5186	ENSMUSG00000031189	Aff2	ENSMUSG00000079260	Tmppe	0.0233141	0.937863	0	0	0	0	0	0	0	0	0	0	0	0
24285	ENSMUSG00000031189	Aff2	ENSMUSG00000047959	Kcna3	0.0175049	0.940447	0	0	0	0	0	0	0	0	0	0	0	0
59186	ENSMUSG00000031189	Aff2	ENSMUSG00000041298	Katnal1	0.0126372	0.942293	0	0	0	0	0	0	0	0	0	0	0	0
44651	ENSMUSG00000031189	Aff2	ENSMUSG00000031732	Phlpp2	0.0145399	0.946107	0	0	0	0	0	0	0	0	0	0	0	0
22827	ENSMUSG00000037138	Aff3	ENSMUSG00000051022	Hs3st1	0.0177657	-0.867237	0	0	0	0	0	0	0	0	0	0	0	0
46641	ENSMUSG00000037138	Aff3	ENSMUSG00000021732	Fgf10	0.0142738	-0.823187	0	0	0	0	0	0	0	0	0	0	0	0
20860	ENSMUSG00000037138	Aff3	ENSMUSG00000054000	Tusc1	0.0181435	-0.78166	0	0	0	0	0	0	0	0	0	0	0	0
73645	ENSMUSG00000037138	Aff3	ENSMUSG00000023460	Rab12	0.0102325	-0.729613	0	0	0	0	0	0	0	0	0	0	0	0
72964	ENSMUSG00000037138	Aff3	ENSMUSG00000021974	Fgf9	0.0103753	-0.725738	0	0	0	0	0	0	0	0	0	0	0	0
34083	ENSMUSG00000037138	Aff3	ENSMUSG00000003309	Ap1m2	0.0159561	-0.672337	0	0	0	0	0	0	0	0	0	0	0	0
49206	ENSMUSG00000037138	Aff3	ENSMUSG00000021469	Msx2	0.0139429	-0.661304	0	0	0	0	0	0	0	0	0	0	0	0
55960	ENSMUSG00000037138	Aff3	ENSMUSG00000027775	Mfsd1	0.0130712	-0.647728	0	0	0	0	0	0	0	0	0	0	0	0
66034	ENSMUSG00000037138	Aff3	ENSMUSG00000048307	Ankrd46	0.0116072	-0.62921	0	0	0	0	0	0	0	0	0	0	0	0
63126	ENSMUSG00000037138	Aff3	ENSMUSG00000062694	Cav3	0.012075	-0.624558	0	0	0	0	0	0	0	0	0	0	0	0
66070	ENSMUSG00000037138	Aff3	ENSMUSG00000092536	Gm20501	0.0116005	-0.619859	0	0	0	0	0	0	0	0	0	0	0	0
70311	ENSMUSG00000037138	Aff3	ENSMUSG00000020171	Yeats4	0.0108691	-0.614445	0	0	0	0	0	0	0	0	0	0	0	0
85659	ENSMUSG00000037138	Aff3	ENSMUSG00000032062	2310030G06Rik	0.00799565	-0.599619	0	0	0	0	0	0	0	0	0	0	0	0
89753	ENSMUSG00000037138	Aff3	ENSMUSG00000010914	Pdhx	0.00672523	-0.579624	0	0	0	0	0	0	0	0	0	0	0	0
75721	ENSMUSG00000037138	Aff3	ENSMUSG00000075000	Nrbf2	0.00983129	-0.543573	0	0	0	0	0	0	0	0	0	0	0	0
89544	ENSMUSG00000037138	Aff3	ENSMUSG00000081899		0.00681381	0.504045	0	0	0	0	0	0	0	0	0	0	0	0
70704	ENSMUSG00000037138	Aff3	ENSMUSG00000032875	Arhgef17	0.010799	0.507029	0	0	0	0	0	0	0	0	0	0	0	0
84458	ENSMUSG00000037138	Aff3	ENSMUSG00000070354	Evi2	0.00824444	0.512873	0	0	0	0	0	0	0	0	0	0	0	0
91034	ENSMUSG00000037138	Aff3	ENSMUSG00000052675	Zfp112	0.0060614	0.520748	0	0	0	0	0	0	0	0	0	0	0	0
11981	ENSMUSG00000037138	Aff3	ENSMUSG00000057060	Slc35f3	0.0202869	0.523394	0	0	0	0	0	0	0	0	0	0	0	0
48977	ENSMUSG00000037138	Aff3	ENSMUSG00000076614	Ighg1	0.0139716	0.530472	0	0	0	0	0	0	0	0	0	0	0	0
81040	ENSMUSG00000037138	Aff3	ENSMUSG00000029009	Mthfr	0.00883684	0.547202	0	0	0	0	0	0	0	0	0	0	0	0
83484	ENSMUSG00000037138	Aff3	ENSMUSG00000040424	Hipk4	0.00842062	0.558153	0	0	0	0	0	0	0	0	0	0	0	0
75904	ENSMUSG00000037138	Aff3	ENSMUSG00000058706	0610030E20Rik	0.00979698	0.566828	0	0	0	0	0	0	0	0	0	0	0	0
26247	ENSMUSG00000037138	Aff3	ENSMUSG00000040721	Zfhx2	0.0171684	0.599126	0	0	0	0	0	0	0	0	0	0	0	0
75365	ENSMUSG00000037138	Aff3	ENSMUSG00000011158	Brf1	0.00989616	0.62921	0	0	0	0	0	0	0	0	0	0	0	0
59153	ENSMUSG00000037138	Aff3	ENSMUSG00000030972	Acsm5	0.0126418	0.631241	0	0	0	0	0	0	0	0	0	0	0	0
91033	ENSMUSG00000037138	Aff3	ENSMUSG00000061808	Ttr	0.00606163	0.636778	0	0	0	1	0	1	0	0	0	1	1	0
61094	ENSMUSG00000037138	Aff3	ENSMUSG00000021363	Mak	0.0123729	0.655849	0	0	0	0	0	0	0	0	0	0	0	0
32727	ENSMUSG00000037138	Aff3	ENSMUSG00000001985	Grik3	0.0161603	0.673137	0	0	0	0	0	0	0	0	0	0	0	0
30330	ENSMUSG00000037138	Aff3	ENSMUSG00000031328	Flna	0.0165221	0.721985	0	0	0	0	0	0	0	0	0	0	0	0
51159	ENSMUSG00000037138	Aff3	ENSMUSG00000028031	Dkk2	0.0136964	0.722538	0	0	0	0	0	0	0	0	0	0	0	0
19899	ENSMUSG00000049470	Aff4	ENSMUSG00000052934	Fbxo31	0.0183326	-0.962656	0	0	0	0	0	0	0	0	0	0	0	0
44958	ENSMUSG00000049470	Aff4	ENSMUSG00000025739	Gng13	0.0144987	-0.950598	0	0	0	0	0	0	0	0	0	0	0	0
22657	ENSMUSG00000049470	Aff4	ENSMUSG00000033917	Gde1	0.0177944	-0.949983	0	0	0	0	0	0	0	0	0	0	0	0
34706	ENSMUSG00000049470	Aff4	ENSMUSG00000006024	Napa	0.0158655	-0.946107	0	0	0	0	0	0	0	0	0	0	0	0
34201	ENSMUSG00000049470	Aff4	ENSMUSG00000006575	Rundc3a	0.0159419	-0.945369	0	0	0	0	0	0	0	0	0	0	0	0
3758	ENSMUSG00000049470	Aff4	ENSMUSG00000035885	Cox8a	0.0245046	-0.94137	0	0	0	0	0	0	0	0	0	0	0	0
15352	ENSMUSG00000049470	Aff4	ENSMUSG00000059895	Ptp4a3	0.0193625	-0.94057	0	0	0	0	0	0	0	0	0	0	0	0
2729	ENSMUSG00000049470	Aff4	ENSMUSG00000026811	St6galnac6	0.0256135	-0.940386	0	0	0	0	0	0	0	0	0	0	0	0
7997	ENSMUSG00000049470	Aff4	ENSMUSG00000079677	Fdx1l	0.0217712	-0.935218	0	0	0	0	0	0	0	0	0	0	0	0
47424	ENSMUSG00000049470	Aff4	ENSMUSG00000003872	Lin7b	0.0141717	-0.933557	0	0	0	0	0	0	0	0	0	0	0	0
38438	ENSMUSG00000049470	Aff4	ENSMUSG00000019433	Gipc1	0.0153561	-0.930911	0	0	0	0	0	0	0	0	0	0	0	0
29052	ENSMUSG00000049470	Aff4	ENSMUSG00000058239	Usf2	0.016714	-0.929435	0	0	0	0	0	0	0	0	0	0	0	0
70151	ENSMUSG00000049470	Aff4	ENSMUSG00000008384	Sertad1	0.0108976	-0.926605	0	0	0	0	0	0	0	0	0	0	0	0
33918	ENSMUSG00000049470	Aff4	ENSMUSG00000027316	Gfra4	0.015981	-0.926482	0	0	0	0	0	0	0	0	0	0	0	0
11479	ENSMUSG00000049470	Aff4	ENSMUSG00000084845	Tmem240	0.0204444	-0.923959	0	0	0	0	0	0	0	0	0	0	0	0
23171	ENSMUSG00000049470	Aff4	ENSMUSG00000027502	Rtf2	0.0177075	-0.92359	0	0	0	0	0	0	0	0	0	0	0	0
24923	ENSMUSG00000049470	Aff4	ENSMUSG00000056201	Cfl1	0.0173925	-0.90741	0	0	0	0	0	0	0	0	0	0	0	0
24980	ENSMUSG00000049470	Aff4	ENSMUSG00000030401	Rtn2	0.0173811	-0.898182	0	0	0	0	0	0	0	0	0	0	0	0
1512	ENSMUSG00000049470	Aff4	ENSMUSG00000032046	Abhd12	0.027921	-0.894491	0	0	0	0	0	0	0	0	0	0	0	0
18200	ENSMUSG00000049470	Aff4	ENSMUSG00000031972	Acta1	0.0186926	-0.882002	0	0	0	0	0	0	0	0	0	0	0	0
49112	ENSMUSG00000049470	Aff4	ENSMUSG00000038722	Bud31	0.0139541	-0.880525	0	0	0	0	0	0	0	0	0	0	0	0
58149	ENSMUSG00000049470	Aff4	ENSMUSG00000051390	Zbtb22	0.0127818	-0.87911	0	0	0	0	0	0	0	0	0	0	0	0
40077	ENSMUSG00000049470	Aff4	ENSMUSG00000060152	Pop5	0.0151372	-0.874865	0	0	0	0	0	0	0	0	0	0	0	0
51745	ENSMUSG00000049470	Aff4	ENSMUSG00000019158	Tmem160	0.0136188	-0.872097	0	0	0	0	0	0	0	0	0	0	0	0
26826	ENSMUSG00000049470	Aff4	ENSMUSG00000024160	Spsb3	0.0170652	-0.871605	0	0	0	0	0	0	0	0	0	0	0	0
21624	ENSMUSG00000049470	Aff4	ENSMUSG00000009555	Cdk9	0.0179906	-0.861454	0	0	0	0	0	0	0	0	0	0	0	0
40999	ENSMUSG00000049470	Aff4	ENSMUSG00000036256	Igfbp7	0.0150088	-0.857701	0	0	0	0	0	0	0	0	0	0	0	0
14640	ENSMUSG00000049470	Aff4	ENSMUSG00000025157	Zdhhc16	0.0195387	-0.855486	0	0	0	0	0	0	0	0	0	0	0	0
33826	ENSMUSG00000049470	Aff4	ENSMUSG00000050628	Ubald2	0.0159938	-0.847919	0	0	0	0	0	0	0	0	0	0	0	0
21762	ENSMUSG00000049470	Aff4	ENSMUSG00000035086	Becn1	0.0179664	-0.82048	0	0	0	0	0	0	0	0	0	0	0	0
43584	ENSMUSG00000049470	Aff4	ENSMUSG00000053560	Ier2	0.0146708	-0.817958	0	0	0	0	0	0	0	0	0	0	0	0
27524	ENSMUSG00000049470	Aff4	ENSMUSG00000024118	Tedc2	0.0169508	-0.80873	0	0	0	0	0	0	0	0	0	0	0	0
34436	ENSMUSG00000049470	Aff4	ENSMUSG00000070394	Tmem256	0.0159077	-0.785598	0	0	0	0	0	0	0	0	0	0	0	0
67092	ENSMUSG00000049470	Aff4	ENSMUSG00000037266	Rsrp1	0.0114366	-0.770156	0	0	0	0	0	0	0	0	0	0	0	0
15715	ENSMUSG00000049470	Aff4	ENSMUSG00000071711	Mpst	0.019274	-0.750777	0	0	0	0	0	0	0	0	0	0	0	0
71201	ENSMUSG00000049470	Aff4	ENSMUSG00000018347	Zkscan6	0.0107066	-0.732689	0	0	0	0	0	0	0	0	0	0	0	0
88721	ENSMUSG00000049470	Aff4	ENSMUSG00000023393	Slc17a9	0.00715165	-0.630256	0	0	0	0	0	0	0	0	0	0	0	0
63985	ENSMUSG00000049470	Aff4	ENSMUSG00000042705	Commd10	0.0119458	-0.545049	0	0	0	0	0	0	0	0	0	0	0	0
91255	ENSMUSG00000049470	Aff4	ENSMUSG00000021490	Slc34a1	0.00592872	-0.527311	0	0	0	0	0	0	0	0	0	0	0	0
87160	ENSMUSG00000049470	Aff4	ENSMUSG00000058470	Gm8369	0.00764478	-0.511421	0	0	0	0	0	0	0	0	0	0	0	0
86760	ENSMUSG00000049470	Aff4	ENSMUSG00000024679	Ms4a6d	0.00774932	-0.500446	0	0	0	0	0	0	0	0	0	0	0	0
56757	ENSMUSG00000049470	Aff4	ENSMUSG00000024563	Smad2	0.0129669	0.504322	0	0	0	0	0	0	0	0	0	0	0	0
72088	ENSMUSG00000049470	Aff4	ENSMUSG00000091814	Gm8050	0.010547	0.511151	0	0	0	0	0	0	0	0	0	0	0	0
79094	ENSMUSG00000049470	Aff4	ENSMUSG00000080768	Gm12219	0.00919665	0.536594	0	0	0	0	0	0	0	0	0	0	0	0
66756	ENSMUSG00000049470	Aff4	ENSMUSG00000038540	Tmc3	0.0114953	0.542834	0	0	0	0	0	0	0	0	0	0	0	0
50776	ENSMUSG00000049470	Aff4	ENSMUSG00000067158	Col4a4	0.0137468	0.583315	0	0	0	0	0	0	0	0	0	0	0	0
52989	ENSMUSG00000049470	Aff4	ENSMUSG00000028417	Tal2	0.0134611	0.586145	0	0	0	0	0	0	0	0	0	0	0	0
62302	ENSMUSG00000049470	Aff4	ENSMUSG00000030208	Emp1	0.0121956	0.599373	0	0	0	0	0	0	0	0	0	0	0	0
78637	ENSMUSG00000049470	Aff4	ENSMUSG00000071722	Spin4	0.00928627	0.63647	0	0	0	0	0	0	0	0	0	0	0	0
52716	ENSMUSG00000049470	Aff4	ENSMUSG00000024542	Cep192	0.0134974	0.655603	0	0	0	0	0	0	0	0	0	0	0	0
47618	ENSMUSG00000049470	Aff4	ENSMUSG00000042595	Fam199x	0.0141483	0.658925	0	0	0	0	0	0	0	1	0	0	0	0
71321	ENSMUSG00000049470	Aff4	ENSMUSG00000066415	Msl2	0.0106863	0.662555	0	0	0	0	0	0	0	0	0	0	0	0
35014	ENSMUSG00000049470	Aff4	ENSMUSG00000028345	Tex10	0.0158195	0.666738	0	0	0	0	0	0	0	0	0	0	0	0
8994	ENSMUSG00000049470	Aff4	ENSMUSG00000021221	Dpf3	0.0213527	0.673752	0	0	0	0	0	0	0	0	0	0	0	0
79996	ENSMUSG00000049470	Aff4	ENSMUSG00000091563	Gm8108	0.00902509	0.690855	0	0	0	0	0	0	0	0	0	0	0	0
66404	ENSMUSG00000049470	Aff4	ENSMUSG00000023186	Vwa5a	0.0115497	0.693623	0	0	0	0	0	0	0	0	0	0	0	0
14321	ENSMUSG00000049470	Aff4	ENSMUSG00000031583	Wrn	0.0196269	0.697376	0	0	0	0	0	0	0	0	0	0	0	0
78777	ENSMUSG00000049470	Aff4	ENSMUSG00000057000	Nxf3	0.00925771	0.704462	0	0	0	0	0	0	0	0	0	0	0	0
41957	ENSMUSG00000049470	Aff4	ENSMUSG00000059854	Hydin	0.0148818	0.717432	0	0	0	0	0	0	0	0	0	0	0	0
30882	ENSMUSG00000049470	Aff4	ENSMUSG00000031337	Mtm1	0.0164324	0.732136	0	0	0	0	0	0	0	0	0	0	0	0
47711	ENSMUSG00000049470	Aff4	ENSMUSG00000008730	Hipk1	0.0141353	0.743456	0	0	0	0	0	0	0	0	0	0	0	0
50024	ENSMUSG00000049470	Aff4	ENSMUSG00000066667		0.0138358	0.755268	0	0	0	0	0	0	0	0	0	0	0	0
54127	ENSMUSG00000049470	Aff4	ENSMUSG00000063410	Stk24	0.0133103	0.767695	0	0	0	0	0	0	0	0	0	0	0	0
61060	ENSMUSG00000049470	Aff4	ENSMUSG00000035181	Heatr5a	0.0123777	0.770525	0	0	0	0	0	0	0	0	0	0	0	0
23366	ENSMUSG00000049470	Aff4	ENSMUSG00000078185	Chml	0.0176708	0.7768	0	0	0	0	0	0	0	0	0	0	0	0
44209	ENSMUSG00000049470	Aff4	ENSMUSG00000035666	Gtf3c4	0.0145954	0.791135	0	0	0	0	0	0	0	0	0	0	0	0
69755	ENSMUSG00000049470	Aff4	ENSMUSG00000083353	Gm12540	0.0109682	0.806269	0	0	0	0	0	0	0	0	0	0	0	0
49457	ENSMUSG00000049470	Aff4	ENSMUSG00000041040	Fam117b	0.0139072	0.808176	0	0	0	0	0	0	0	0	0	0	0	0
68434	ENSMUSG00000049470	Aff4	ENSMUSG00000041530	Ago1	0.0112079	0.808791	0	0	0	0	0	0	0	0	0	0	0	0
42065	ENSMUSG00000049470	Aff4	ENSMUSG00000032481	Smarcc1	0.0148664	0.817404	0	0	0	0	0	0	0	0	0	0	0	0
59155	ENSMUSG00000049470	Aff4	ENSMUSG00000021911	Parg	0.0126416	0.818081	0	0	0	0	0	0	0	0	0	0	0	0
59876	ENSMUSG00000049470	Aff4	ENSMUSG00000090666		0.0125386	0.822818	0	0	0	0	0	0	0	0	0	0	0	0
56871	ENSMUSG00000049470	Aff4	ENSMUSG00000037720	Tmem33	0.0129534	0.827125	0	0	0	0	0	0	0	0	0	0	0	0
9137	ENSMUSG00000049470	Aff4	ENSMUSG00000033382	Trappc8	0.021287	0.8326	0	0	0	0	0	0	0	0	0	0	0	0
53043	ENSMUSG00000049470	Aff4	ENSMUSG00000041471	Fam35a	0.0134534	0.833523	0	0	0	0	0	0	0	0	0	0	0	0
11934	ENSMUSG00000049470	Aff4	ENSMUSG00000026017	Carf	0.0203037	0.834015	0	0	0	0	0	0	0	0	0	0	0	0
31492	ENSMUSG00000049470	Aff4	ENSMUSG00000063895	Nupl1	0.0163401	0.835922	0	0	0	0	0	0	0	0	0	0	0	0
62341	ENSMUSG00000049470	Aff4	ENSMUSG00000000787	Ddx3x	0.0121906	0.83623	0	0	0	0	0	0	0	0	0	0	0	0
54282	ENSMUSG00000049470	Aff4	ENSMUSG00000079510		0.0132889	0.839737	0	0	0	0	0	0	0	0	0	0	0	0
9527	ENSMUSG00000049470	Aff4	ENSMUSG00000024251	Thada	0.0211491	0.840906	0	0	0	0	0	0	0	0	0	0	0	0
60160	ENSMUSG00000049470	Aff4	ENSMUSG00000059263	Usp47	0.0125017	0.84109	0	0	0	0	0	0	0	0	0	0	0	0
60162	ENSMUSG00000049470	Aff4	ENSMUSG00000086566		0.0125016	0.845028	0	0	0	0	0	0	0	0	0	0	0	0
21370	ENSMUSG00000049470	Aff4	ENSMUSG00000059834	Sclt1	0.0180367	0.846689	0	0	0	0	0	0	0	0	0	0	0	0
53188	ENSMUSG00000049470	Aff4	ENSMUSG00000014550	Rbsn	0.0134355	0.847858	0	0	0	0	0	0	0	0	0	0	0	0
49473	ENSMUSG00000049470	Aff4	ENSMUSG00000040123	Zmym5	0.0139042	0.849149	0	0	0	0	0	0	0	0	0	0	0	0
11492	ENSMUSG00000049470	Aff4	ENSMUSG00000040648	Ppip5k2	0.0204376	0.849457	0	0	0	0	0	0	0	0	0	0	0	0
40491	ENSMUSG00000049470	Aff4	ENSMUSG00000043154	Ppp2r3a	0.0150809	0.849519	0	0	0	0	0	0	0	0	0	0	0	0
38516	ENSMUSG00000049470	Aff4	ENSMUSG00000018068	Ints2	0.0153436	0.854256	0	0	0	0	0	0	0	0	0	0	0	0
21537	ENSMUSG00000049470	Aff4	ENSMUSG00000033792	Atp7a	0.0180054	0.855486	0	0	0	0	0	0	0	0	0	0	0	0
56585	ENSMUSG00000049470	Aff4	ENSMUSG00000054611	Kdm2a	0.0129925	0.855978	0	0	0	0	0	0	0	0	0	0	0	0
45653	ENSMUSG00000049470	Aff4	ENSMUSG00000020646	Mboat2	0.0144031	0.856471	0	0	0	0	0	0	0	0	0	0	0	0
47084	ENSMUSG00000049470	Aff4	ENSMUSG00000026131	Dst	0.0142167	0.85727	0	0	0	0	0	0	0	0	0	0	0	0
64369	ENSMUSG00000049470	Aff4	ENSMUSG00000039789	Zfp597	0.011884	0.857516	0	0	0	0	0	0	0	0	0	0	0	0
38583	ENSMUSG00000049470	Aff4	ENSMUSG00000030525	Chrna7	0.0153349	0.858501	0	0	0	0	0	0	0	0	0	0	0	0
28696	ENSMUSG00000049470	Aff4	ENSMUSG00000024054	Smchd1	0.016771	0.858993	0	0	0	0	0	0	0	0	0	0	0	0
34782	ENSMUSG00000049470	Aff4	ENSMUSG00000028273	Pdlim5	0.0158552	0.85967	0	0	0	0	0	0	0	0	0	0	0	0
55469	ENSMUSG00000049470	Aff4	ENSMUSG00000079460	4933403O08Rik	0.0131361	0.860433	0	0	0	0	0	0	0	0	0	0	0	0
77761	ENSMUSG00000049470	Aff4	ENSMUSG00000042426	Dhx29	0.00945522	0.862623	0	0	0	0	0	0	0	0	0	0	0	0
46842	ENSMUSG00000049470	Aff4	ENSMUSG00000087490		0.0142489	0.864099	0	0	0	0	0	0	0	1	0	0	0	0
41543	ENSMUSG00000049470	Aff4	ENSMUSG00000051663	Pcdhb1	0.0149337	0.865629	0	0	0	0	0	0	0	0	0	0	0	0
23664	ENSMUSG00000049470	Aff4	ENSMUSG00000035941	Ibtk	0.0176157	0.865822	0	0	0	0	0	0	0	0	0	0	0	0
70222	ENSMUSG00000049470	Aff4	ENSMUSG00000021302	Ggps1	0.0108849	0.865945	0	0	0	0	0	0	0	0	0	0	0	0
41232	ENSMUSG00000049470	Aff4	ENSMUSG00000038349	Plcl1	0.0149745	0.866314	0	0	0	0	0	0	0	0	0	0	0	0
28191	ENSMUSG00000049470	Aff4	ENSMUSG00000048732	Klhl11	0.0168495	0.869575	0	0	0	0	0	0	0	0	0	0	0	0
37323	ENSMUSG00000049470	Aff4	ENSMUSG00000035126	Wdr78	0.0155017	0.869636	0	0	0	0	0	0	0	0	0	0	0	0
5589	ENSMUSG00000049470	Aff4	ENSMUSG00000029571	Tmem106b	0.0230449	0.871113	0	0	0	0	0	0	0	0	0	0	0	0
33913	ENSMUSG00000049470	Aff4	ENSMUSG00000073016	Uprt	0.0159814	0.872774	0	0	0	0	0	0	0	0	0	0	0	0
50614	ENSMUSG00000049470	Aff4	ENSMUSG00000073664	Nbeal1	0.0137652	0.873881	0	0	0	0	0	0	0	1	0	0	0	0
53695	ENSMUSG00000049470	Aff4	ENSMUSG00000044647	Csrnp3	0.0133672	0.877019	0	0	0	0	0	0	0	0	0	0	0	0
33423	ENSMUSG00000049470	Aff4	ENSMUSG00000024780	Cdc37l1	0.016055	0.877265	0	0	0	0	0	0	0	0	0	0	0	0
49941	ENSMUSG00000049470	Aff4	ENSMUSG00000015882	Lcorl	0.0138463	0.87911	0	0	0	0	0	0	0	1	0	0	0	0
41045	ENSMUSG00000049470	Aff4	ENSMUSG00000063488	Zkscan7	0.0150025	0.879849	0	0	0	0	0	0	0	0	0	0	0	0
26667	ENSMUSG00000049470	Aff4	ENSMUSG00000021374	Nup153	0.0170946	0.879972	0	0	0	0	0	0	0	0	0	0	0	0
27244	ENSMUSG00000049470	Aff4	ENSMUSG00000031200	Mtcp1	0.0169954	0.880218	0	0	0	0	0	0	0	0	0	0	0	0
39049	ENSMUSG00000049470	Aff4	ENSMUSG00000026754	Golga1	0.0152751	0.881141	0	0	0	0	0	0	0	0	0	0	0	0
16149	ENSMUSG00000049470	Aff4	ENSMUSG00000040720	Virma	0.019157	0.882986	0	0	0	0	0	0	0	0	0	0	0	0
16887	ENSMUSG00000049470	Aff4	ENSMUSG00000050310	Rictor	0.0189852	0.882986	0	0	0	0	0	0	0	0	0	0	0	0
25649	ENSMUSG00000049470	Aff4	ENSMUSG00000037685	Atp8a1	0.0172676	0.883171	0	0	0	0	0	0	0	0	0	0	0	0
20035	ENSMUSG00000049470	Aff4	ENSMUSG00000032405	Pias1	0.018307	0.884524	0	0	0	0	0	0	0	0	0	0	0	0
29504	ENSMUSG00000049470	Aff4	ENSMUSG00000033364	Usp37	0.0166468	0.887477	0	0	0	0	0	0	0	0	0	0	0	0
55139	ENSMUSG00000049470	Aff4	ENSMUSG00000033458	Fan1	0.0131767	0.889569	0	0	0	0	0	0	0	0	0	0	0	0
57280	ENSMUSG00000049470	Aff4	ENSMUSG00000020305	Asb3	0.0128983	0.890184	0	0	0	0	0	0	0	0	0	0	0	0
51249	ENSMUSG00000049470	Aff4	ENSMUSG00000043019	Edem3	0.0136854	0.890676	0	0	0	0	0	0	0	0	0	0	0	0
21710	ENSMUSG00000049470	Aff4	ENSMUSG00000078160	Gm16503	0.017976	0.891661	0	0	0	0	0	0	0	0	0	0	0	0
24146	ENSMUSG00000049470	Aff4	ENSMUSG00000049323	Smcr8	0.0175299	0.894737	0	0	0	0	0	0	0	0	0	0	0	0
33466	ENSMUSG00000049470	Aff4	ENSMUSG00000047193	Dync2h1	0.0160485	0.895291	0	0	0	0	0	0	0	0	0	0	0	0
32120	ENSMUSG00000049470	Aff4	ENSMUSG00000063273	Naa15	0.0162473	0.895537	0	0	0	0	0	0	0	0	0	0	0	0
18663	ENSMUSG00000049470	Aff4	ENSMUSG00000024384	Iws1	0.0185915	0.896213	0	0	0	0	0	0	0	0	0	0	0	0
28506	ENSMUSG00000049470	Aff4	ENSMUSG00000074994	Qser1	0.0167976	0.897198	0	0	0	0	0	0	0	0	0	0	0	0
49195	ENSMUSG00000049470	Aff4	ENSMUSG00000041915	Ammecr1l	0.0139438	0.899351	0	0	0	0	0	0	0	0	0	0	0	0
37051	ENSMUSG00000049470	Aff4	ENSMUSG00000022100	Xpo7	0.0155386	0.903227	0	0	0	0	0	0	0	0	0	0	0	0
49226	ENSMUSG00000049470	Aff4	ENSMUSG00000031010	Usp9x	0.0139412	0.90335	0	0	0	0	0	0	0	0	0	0	0	0
5068	ENSMUSG00000049470	Aff4	ENSMUSG00000068130	Zfp442	0.0233926	0.904027	0	0	0	0	0	0	0	0	0	0	0	0
20492	ENSMUSG00000049470	Aff4	ENSMUSG00000019971	Cep290	0.018215	0.904949	0	0	0	0	0	0	0	0	0	0	0	0
66538	ENSMUSG00000049470	Aff4	ENSMUSG00000034940	Synrg	0.0115293	0.905565	0	0	0	0	0	0	0	0	0	0	0	0
37477	ENSMUSG00000049470	Aff4	ENSMUSG00000041415	Dicer1	0.0154814	0.90618	0	0	0	0	0	0	0	0	0	0	0	0
45233	ENSMUSG00000049470	Aff4	ENSMUSG00000055013	Agap1	0.0144594	0.906734	0	0	0	0	0	0	0	0	0	0	0	0
52306	ENSMUSG00000049470	Aff4	ENSMUSG00000001440	Kpnb1	0.0135494	0.907718	0	0	0	0	0	0	0	0	0	0	0	0
40772	ENSMUSG00000049470	Aff4	ENSMUSG00000041297	Cdk13	0.0150408	0.908579	0	0	0	0	0	0	0	0	0	0	0	0
19011	ENSMUSG00000049470	Aff4	ENSMUSG00000075703	Selenoi	0.0185139	0.909194	0	0	0	0	0	0	0	0	0	0	0	0
54583	ENSMUSG00000049470	Aff4	ENSMUSG00000041245	Wnk3	0.0132491	0.909563	0	0	0	0	0	0	0	0	0	0	0	0
58028	ENSMUSG00000049470	Aff4	ENSMUSG00000041912	Tdrkh	0.0127976	0.910179	0	0	0	0	0	0	0	0	0	0	0	0
47594	ENSMUSG00000049470	Aff4	ENSMUSG00000038774	Ascc3	0.0141514	0.910732	0	0	0	0	0	0	0	0	0	0	0	0
6312	ENSMUSG00000049470	Aff4	ENSMUSG00000040351	Ankib1	0.0226118	0.911963	0	0	0	0	0	0	0	0	0	0	0	0
21824	ENSMUSG00000049470	Aff4	ENSMUSG00000026219	Trip12	0.0179527	0.913624	0	0	0	0	0	0	0	0	0	0	0	0
28819	ENSMUSG00000049470	Aff4	ENSMUSG00000031196	F8	0.016753	0.915162	0	0	0	0	0	0	0	0	0	0	0	0
14485	ENSMUSG00000049470	Aff4	ENSMUSG00000055204	Ankrd17	0.0195823	0.916208	0	0	0	0	0	0	0	0	0	0	0	0
30075	ENSMUSG00000049470	Aff4	ENSMUSG00000021090	Lrrc9	0.0165582	0.918607	0	0	0	0	0	0	0	0	0	0	0	0
57381	ENSMUSG00000049470	Aff4	ENSMUSG00000046201	Scaf8	0.0128819	0.918915	0	0	0	0	0	0	0	0	0	0	0	0
6378	ENSMUSG00000049470	Aff4	ENSMUSG00000049252	Lrp1b	0.0225716	0.919038	0	0	0	0	0	0	0	0	0	0	0	0
49066	ENSMUSG00000049470	Aff4	ENSMUSG00000032293	Ireb2	0.0139601	0.920453	0	0	0	0	0	0	0	0	0	0	0	0
30083	ENSMUSG00000049470	Aff4	ENSMUSG00000017550	Atad5	0.0165571	0.921499	0	0	0	0	0	0	0	0	0	0	0	0
42201	ENSMUSG00000049470	Aff4	ENSMUSG00000040297	Suco	0.0148482	0.921868	0	0	0	0	0	0	0	0	0	0	0	0
28678	ENSMUSG00000049470	Aff4	ENSMUSG00000060336	Zfp937	0.0167726	0.922975	0	0	0	0	0	0	0	0	0	0	0	0
48999	ENSMUSG00000049470	Aff4	ENSMUSG00000021831	Ero1l	0.0139681	0.923406	0	0	0	0	0	0	0	0	0	0	0	0
27914	ENSMUSG00000049470	Aff4	ENSMUSG00000021470	Ercc6l2	0.0168909	0.923529	0	0	0	0	0	0	0	0	0	0	0	0
19170	ENSMUSG00000049470	Aff4	ENSMUSG00000029920	Smarcad1	0.0184795	0.925682	0	0	0	0	0	0	0	0	0	0	0	0
12333	ENSMUSG00000049470	Aff4	ENSMUSG00000025326	Ube3a	0.0201816	0.927097	0	1	0	0	0	0	0	1	0	0	0	0
16620	ENSMUSG00000049470	Aff4	ENSMUSG00000030180	Kdm5a	0.0190493	0.927405	0	0	0	0	0	0	0	0	0	0	0	0
27214	ENSMUSG00000049470	Aff4	ENSMUSG00000024974	Smc3	0.0169999	0.927589	0	0	0	0	0	0	0	0	0	0	0	0
8307	ENSMUSG00000049470	Aff4	ENSMUSG00000041935	AW549877	0.0216411	0.927712	0	0	0	0	0	0	0	0	0	0	0	0
53465	ENSMUSG00000049470	Aff4	ENSMUSG00000060206	Zfp462	0.0133988	0.927712	0	0	0	0	0	0	0	0	0	0	0	0
59080	ENSMUSG00000049470	Aff4	ENSMUSG00000059890	Ube4a	0.0126537	0.927712	0	0	0	0	0	0	0	0	0	0	0	0
49939	ENSMUSG00000049470	Aff4	ENSMUSG00000026987	Baz2b	0.0138467	0.928451	0	0	0	0	0	0	0	0	0	0	0	0
20595	ENSMUSG00000049470	Aff4	ENSMUSG00000053702	Nebl	0.0181943	0.928574	0	0	0	0	0	0	0	0	0	0	0	0
7576	ENSMUSG00000049470	Aff4	ENSMUSG00000031666	Rbl2	0.0219619	0.929066	0	0	0	0	0	0	0	0	0	0	0	0
12727	ENSMUSG00000049470	Aff4	ENSMUSG00000078671	Chd2	0.0200738	0.929435	0	0	0	0	0	0	0	0	0	0	0	0
45912	ENSMUSG00000049470	Aff4	ENSMUSG00000026594	Ralgps2	0.0143702	0.929989	0	0	0	0	0	0	0	0	0	0	0	0
58736	ENSMUSG00000049470	Aff4	ENSMUSG00000028233	Tgs1	0.0127019	0.93165	0	0	0	0	0	0	0	0	0	0	0	0
22987	ENSMUSG00000049470	Aff4	ENSMUSG00000021188	Trip11	0.0177382	0.935033	0	0	0	0	0	0	0	0	0	0	0	0
3468	ENSMUSG00000049470	Aff4	ENSMUSG00000034021	Pds5b	0.0247863	0.938048	0	0	0	0	0	0	0	0	0	0	0	0
24334	ENSMUSG00000049470	Aff4	ENSMUSG00000028136	Snx27	0.0174952	0.93854	0	0	0	0	0	0	0	0	0	0	0	0
26963	ENSMUSG00000049470	Aff4	ENSMUSG00000034610	Zcchc11	0.017041	0.93934	0	0	0	0	0	0	0	0	0	0	0	0
13178	ENSMUSG00000049470	Aff4	ENSMUSG00000063260	Syt10	0.0199494	0.939647	0	0	0	0	0	0	0	0	0	0	0	0
53498	ENSMUSG00000049470	Aff4	ENSMUSG00000027184	Caprin1	0.0133932	0.940201	0	0	0	0	0	0	0	0	0	0	0	0
20192	ENSMUSG00000049470	Aff4	ENSMUSG00000014355	Anapc1	0.0182749	0.941862	0	0	0	0	0	0	0	0	0	0	0	0
43343	ENSMUSG00000049470	Aff4	ENSMUSG00000026439	Rbbp5	0.0147012	0.94217	0	0	0	0	0	0	0	0	0	0	0	0
71757	ENSMUSG00000049470	Aff4	ENSMUSG00000000197	Nalcn	0.0106112	0.942662	0	0	0	0	0	0	0	0	0	0	0	0
46444	ENSMUSG00000049470	Aff4	ENSMUSG00000042699	Dhx9	0.0143007	0.945061	0	0	0	0	0	0	0	0	0	0	0	0
12394	ENSMUSG00000049470	Aff4	ENSMUSG00000036667	Tcaf1	0.0201634	0.946722	0	0	0	0	0	0	0	0	0	0	0	0
8276	ENSMUSG00000049470	Aff4	ENSMUSG00000033943	Mga	0.021655	0.949245	0	0	0	0	0	0	0	0	0	0	0	0
39924	ENSMUSG00000049470	Aff4	ENSMUSG00000035898	Uba6	0.0151596	0.949429	0	0	0	0	0	0	0	0	0	0	0	0
22663	ENSMUSG00000049470	Aff4	ENSMUSG00000057182	Scn3a	0.0177938	0.950783	0	0	0	0	0	0	0	0	0	0	0	0
42385	ENSMUSG00000049470	Aff4	ENSMUSG00000000766	Oprm1	0.0148225	0.95392	0	0	0	0	0	0	0	0	0	0	0	0
32174	ENSMUSG00000049470	Aff4	ENSMUSG00000036333	Kidins220	0.0162379	0.954044	0	0	0	0	0	0	0	0	0	0	0	0
3422	ENSMUSG00000049470	Aff4	ENSMUSG00000033319	Fem1c	0.0248222	0.957858	0	0	0	0	0	0	0	0	0	0	0	0
3591	ENSMUSG00000049470	Aff4	ENSMUSG00000031592	Pcm1	0.0246648	0.965671	0	0	0	0	0	0	0	0	0	0	0	0
1454	ENSMUSG00000049470	Aff4	ENSMUSG00000033228	Scaf11	0.0280508	0.974899	0	0	0	0	0	0	0	0	0	0	0	0
60493	ENSMUSG00000049470	Aff4	ENSMUSG00000052917	Senp7	0.012455	0.976622	0	0	0	0	0	0	0	0	0	0	0	0
2145	ENSMUSG00000049470	Aff4	ENSMUSG00000042323	Pbrm1	0.0264759	0.979513	0	0	0	0	0	0	0	0	0	0	0	0
25674	ENSMUSG00000026491	Ahctf1	ENSMUSG00000042380	Smim12	0.0172635	-0.85118	0	0	0	0	0	0	0	0	0	0	0	0
6004	ENSMUSG00000026491	Ahctf1	ENSMUSG00000061118	Dnajc30	0.0228014	-0.849396	0	0	0	0	0	0	0	0	0	0	0	0
35909	ENSMUSG00000026491	Ahctf1	ENSMUSG00000026820	Ptges2	0.0156973	-0.838199	0	0	0	0	0	0	0	0	0	0	0	0
47545	ENSMUSG00000026491	Ahctf1	ENSMUSG00000029319	Coq2	0.0141582	-0.83463	0	0	0	0	0	0	0	0	0	0	0	0
44718	ENSMUSG00000026491	Ahctf1	ENSMUSG00000025371	Chmp6	0.0145307	-0.828048	0	0	0	0	0	0	0	0	0	0	0	0
34542	ENSMUSG00000026491	Ahctf1	ENSMUSG00000025868	Higd2a	0.0158913	-0.813159	0	0	0	0	0	0	0	0	0	0	0	0
22072	ENSMUSG00000026491	Ahctf1	ENSMUSG00000051007	Gatd1	0.0179013	-0.792427	0	0	0	0	0	0	0	0	0	0	0	0
66349	ENSMUSG00000026491	Ahctf1	ENSMUSG00000024387	Csnk2b	0.0115593	-0.787197	0	0	0	0	0	0	0	0	0	0	0	0
54616	ENSMUSG00000026491	Ahctf1	ENSMUSG00000071078	Nr2c2ap	0.0132461	-0.783568	0	0	0	0	0	0	0	0	0	0	0	0
66577	ENSMUSG00000026491	Ahctf1	ENSMUSG00000031851	Ntpcr	0.0115233	-0.774339	0	0	0	0	0	0	0	0	0	0	0	0
33907	ENSMUSG00000026491	Ahctf1	ENSMUSG00000033728	Lrrc14	0.0159818	-0.767511	0	0	0	0	0	0	0	0	0	0	0	0
21814	ENSMUSG00000026491	Ahctf1	ENSMUSG00000075227	Znhit2	0.0179548	-0.765542	0	0	0	0	0	0	0	0	0	0	0	0
23635	ENSMUSG00000026491	Ahctf1	ENSMUSG00000054428	Atpif1	0.0176206	-0.765419	0	0	0	0	0	0	0	0	0	0	0	0
62080	ENSMUSG00000026491	Ahctf1	ENSMUSG00000023904	Hcfc1r1	0.0122279	-0.760928	0	0	0	0	0	0	0	0	0	0	0	0
63741	ENSMUSG00000026491	Ahctf1	ENSMUSG00000049299	Trappc1	0.0119835	-0.747516	0	0	0	0	0	0	0	0	0	0	0	0
66465	ENSMUSG00000026491	Ahctf1	ENSMUSG00000024436	Mrps18b	0.01154	-0.742533	0	0	0	0	0	0	0	0	0	0	0	0
20226	ENSMUSG00000026491	Ahctf1	ENSMUSG00000028840	Zfp593	0.0182674	-0.725491	0	0	0	0	0	0	0	0	0	0	0	0
70752	ENSMUSG00000026491	Ahctf1	ENSMUSG00000037594	BC022687	0.0107895	-0.71817	0	0	0	0	0	0	0	0	0	0	0	0
58223	ENSMUSG00000026491	Ahctf1	ENSMUSG00000003527	Dgcr14	0.012771	-0.715648	0	0	0	0	0	0	0	0	0	0	0	0
65371	ENSMUSG00000026491	Ahctf1	ENSMUSG00000032245	Cln6	0.0117206	-0.70845	0	0	0	0	0	0	0	0	0	0	0	0
62666	ENSMUSG00000026491	Ahctf1	ENSMUSG00000030725	Lipt2	0.012146	-0.687348	0	0	0	0	0	0	0	0	0	0	0	0
60870	ENSMUSG00000026491	Ahctf1	ENSMUSG00000063019	Manbal	0.0124052	-0.685995	0	0	0	0	0	0	0	0	0	0	0	0
42090	ENSMUSG00000026491	Ahctf1	ENSMUSG00000024914	Drap1	0.0148622	-0.684149	0	0	0	0	0	0	0	0	0	0	0	0
36008	ENSMUSG00000026491	Ahctf1	ENSMUSG00000018585	Atox1	0.0156847	-0.682242	0	0	0	0	0	0	0	0	0	0	0	0
79745	ENSMUSG00000026491	Ahctf1	ENSMUSG00000038489	Polr2l	0.00907126	-0.6102	0	0	0	0	0	0	0	0	0	0	0	0
74501	ENSMUSG00000026491	Ahctf1	ENSMUSG00000064317	Gm10146	0.0100637	-0.607035	0	0	0	0	0	0	0	0	0	0	0	0
87728	ENSMUSG00000026491	Ahctf1	ENSMUSG00000037366	Pafah2	0.00749995	-0.576917	0	0	0	0	0	0	0	0	0	0	0	0
85641	ENSMUSG00000026491	Ahctf1	ENSMUSG00000082809	Gm14150	0.00799807	-0.569719	0	0	0	0	0	0	0	0	0	0	0	0
82504	ENSMUSG00000026491	Ahctf1	ENSMUSG00000027076	Timm10	0.0085904	-0.557538	0	0	0	0	0	0	0	0	0	0	0	0
82217	ENSMUSG00000026491	Ahctf1	ENSMUSG00000051238	Swsap1	0.00863708	-0.549356	0	0	0	0	0	0	0	0	0	0	0	0
60776	ENSMUSG00000026491	Ahctf1	ENSMUSG00000087336	Gm15860	0.0124176	-0.541235	0	0	0	0	0	0	0	0	0	0	0	0
91515	ENSMUSG00000026491	Ahctf1	ENSMUSG00000047832	Cdca4	0.00577762	-0.53053	0	0	0	0	0	0	0	0	0	0	0	0
32935	ENSMUSG00000026491	Ahctf1	ENSMUSG00000026433	Rab29	0.0161318	-0.522286	0	0	0	0	0	0	0	0	0	0	0	0
87653	ENSMUSG00000026491	Ahctf1	ENSMUSG00000007589	Tinf2	0.00751942	-0.508874	0	0	0	0	0	0	0	0	0	0	0	0
86562	ENSMUSG00000026491	Ahctf1	ENSMUSG00000052241	A930035D04Rik	0.00779593	-0.507213	0	0	0	0	0	0	0	0	0	0	0	0
86072	ENSMUSG00000026491	Ahctf1	ENSMUSG00000029647	Pan3	0.00790375	0.516626	0	0	0	0	0	0	0	0	0	0	0	0
84605	ENSMUSG00000026491	Ahctf1	ENSMUSG00000081899		0.00821358	0.563663	0	0	0	0	0	0	0	0	0	0	0	0
76414	ENSMUSG00000026491	Ahctf1	ENSMUSG00000086331	Gm16310	0.00970164	0.611861	0	0	0	0	0	0	0	0	0	0	0	0
49908	ENSMUSG00000026491	Ahctf1	ENSMUSG00000069056		0.0138516	0.6126	0	0	0	0	0	0	0	0	0	0	0	0
1493	ENSMUSG00000026491	Ahctf1	ENSMUSG00000030104	Edem1	0.027951	0.663416	0	0	0	0	0	0	0	0	0	0	0	0
53375	ENSMUSG00000026491	Ahctf1	ENSMUSG00000004360	9330159F19Rik	0.0134108	0.6652	0	0	0	0	0	0	0	0	0	0	0	0
35475	ENSMUSG00000026491	Ahctf1	ENSMUSG00000022020	Naa16	0.0157598	0.712449	0	0	0	0	0	0	0	0	0	0	0	0
30630	ENSMUSG00000026491	Ahctf1	ENSMUSG00000055660	Mettl4	0.0164748	0.717124	0	0	0	0	0	0	0	0	0	0	0	0
22897	ENSMUSG00000026491	Ahctf1	ENSMUSG00000035161	Ints6	0.0177539	0.728075	0	0	0	0	0	0	0	0	0	0	0	0
30279	ENSMUSG00000026491	Ahctf1	ENSMUSG00000069833	Ahnak	0.0165281	0.762589	0	1	0	0	0	0	0	0	0	0	0	0
50028	ENSMUSG00000026491	Ahctf1	ENSMUSG00000060012	Kif13b	0.0138357	0.77354	0	0	0	0	0	0	0	0	0	0	0	0
47347	ENSMUSG00000026491	Ahctf1	ENSMUSG00000027164	Traf6	0.0141844	0.808668	0	0	0	0	0	0	0	0	0	0	0	0
32696	ENSMUSG00000026491	Ahctf1	ENSMUSG00000048118	Arid4a	0.0161651	0.812175	0	0	0	0	0	0	0	0	0	0	0	0
22655	ENSMUSG00000026491	Ahctf1	ENSMUSG00000021986	Amer2	0.017795	0.824725	0	0	0	0	0	0	0	0	0	0	0	0
31928	ENSMUSG00000026491	Ahctf1	ENSMUSG00000048874	Phf3	0.0162733	0.825833	0	0	0	0	0	0	0	0	0	0	0	0
10007	ENSMUSG00000026491	Ahctf1	ENSMUSG00000016200	Syt14	0.0209617	0.832354	0	0	0	0	0	0	0	0	0	0	0	0
21286	ENSMUSG00000026491	Ahctf1	ENSMUSG00000039068	Zzz3	0.0180535	0.833092	0	0	0	0	0	0	0	0	0	0	0	0
42764	ENSMUSG00000026491	Ahctf1	ENSMUSG00000045962	Wnk1	0.0147748	0.840167	0	0	0	0	0	0	0	0	0	0	0	0
13729	ENSMUSG00000026491	Ahctf1	ENSMUSG00000021111	Papola	0.0197988	0.862254	0	0	0	0	0	0	0	0	0	0	0	0
34803	ENSMUSG00000026491	Ahctf1	ENSMUSG00000030201	Lrp6	0.0158521	0.886862	0	0	0	0	0	0	0	0	0	0	0	0
2830	ENSMUSG00000019256	Ahr	ENSMUSG00000014195	Dnajc7	0.0255072	-0.88717	0	0	0	0	0	0	0	0	0	0	0	0
26264	ENSMUSG00000019256	Ahr	ENSMUSG00000030638	Sh3gl3	0.0171662	-0.878864	0	0	0	0	0	0	0	0	0	0	0	0
9153	ENSMUSG00000019256	Ahr	ENSMUSG00000032766	Gng11	0.0212813	-0.853887	0	0	0	0	0	0	0	0	0	0	0	0
22531	ENSMUSG00000019256	Ahr	ENSMUSG00000031948	Kars	0.017817	-0.851979	0	0	0	0	0	0	0	0	0	0	0	0
8796	ENSMUSG00000019256	Ahr	ENSMUSG00000052631	Sh2d6	0.0214275	-0.849088	0	0	0	0	0	0	0	0	0	0	0	0
7146	ENSMUSG00000019256	Ahr	ENSMUSG00000024097	Srsf7	0.0221643	-0.838076	0	0	0	0	0	0	0	0	0	0	0	0
59361	ENSMUSG00000019256	Ahr	ENSMUSG00000044734	Serpinb1a	0.0126104	-0.81925	0	0	0	0	0	0	0	0	0	0	0	0
3998	ENSMUSG00000019256	Ahr	ENSMUSG00000038633	Degs1	0.0242691	-0.808791	0	0	0	0	0	0	0	0	0	0	0	0
35148	ENSMUSG00000019256	Ahr	ENSMUSG00000057572	Zbtb8os	0.0158014	-0.804177	0	0	0	0	0	0	0	0	0	0	0	0
46275	ENSMUSG00000019256	Ahr	ENSMUSG00000054986	Sec14l3	0.0143233	-0.80307	0	0	0	0	0	0	0	0	0	0	0	0
28265	ENSMUSG00000019256	Ahr	ENSMUSG00000026283	Ing5	0.0168388	-0.799686	0	0	0	0	0	0	0	0	0	0	0	0
3252	ENSMUSG00000019256	Ahr	ENSMUSG00000032733	Snx33	0.0250061	-0.79944	0	0	0	0	0	0	0	0	0	0	0	0
53941	ENSMUSG00000019256	Ahr	ENSMUSG00000026563	Tada1	0.0133344	-0.797964	0	0	0	0	0	0	0	0	0	0	0	0
22264	ENSMUSG00000019256	Ahr	ENSMUSG00000021468	Sptlc1	0.0178656	-0.79378	0	0	0	0	0	0	0	0	0	0	0	0
36203	ENSMUSG00000019256	Ahr	ENSMUSG00000085778		0.0156574	-0.788797	0	0	0	0	0	0	0	0	0	0	0	0
50179	ENSMUSG00000019256	Ahr	ENSMUSG00000031751	Amfr	0.0138173	-0.784737	0	0	0	0	0	0	0	0	0	0	0	0
52677	ENSMUSG00000019256	Ahr	ENSMUSG00000073758	Sh3d21	0.0135019	-0.783691	0	0	0	0	0	0	0	0	0	0	0	0
40026	ENSMUSG00000019256	Ahr	ENSMUSG00000028821	Syf2	0.0151448	-0.778092	0	0	0	0	0	0	0	0	0	0	0	0
9071	ENSMUSG00000019256	Ahr	ENSMUSG00000032518	Rpsa	0.0213195	-0.7768	0	0	0	0	0	0	0	0	0	0	0	0
23231	ENSMUSG00000019256	Ahr	ENSMUSG00000033916	Chmp2a	0.0176972	-0.770402	0	0	0	0	0	0	0	0	0	0	0	0
29617	ENSMUSG00000019256	Ahr	ENSMUSG00000051355	Commd1	0.0166284	-0.753607	0	0	0	0	0	0	0	0	0	0	0	0
37465	ENSMUSG00000019256	Ahr	ENSMUSG00000054405	Dnajc8	0.0154828	-0.743456	0	0	0	0	0	0	0	0	0	0	0	0
36000	ENSMUSG00000019256	Ahr	ENSMUSG00000033498	Strc	0.0156856	-0.737427	0	0	0	0	0	0	0	0	0	0	0	0
49690	ENSMUSG00000019256	Ahr	ENSMUSG00000021877	Arf4	0.0138779	-0.722538	0	0	0	0	0	0	0	0	0	0	0	0
45509	ENSMUSG00000019256	Ahr	ENSMUSG00000007122	Casq1	0.0144225	-0.716017	0	0	0	0	0	0	0	0	0	0	0	0
7280	ENSMUSG00000019256	Ahr	ENSMUSG00000036478	Btg1	0.0220929	-0.699037	0	0	0	0	0	0	0	0	0	0	0	0
70120	ENSMUSG00000019256	Ahr	ENSMUSG00000035298	Klhl35	0.0109029	-0.696146	0	0	0	0	0	0	0	0	0	0	0	0
37282	ENSMUSG00000019256	Ahr	ENSMUSG00000000439	Mkrn2	0.0155076	-0.695838	0	0	0	0	0	0	0	0	0	0	0	0
55334	ENSMUSG00000019256	Ahr	ENSMUSG00000030188	Magohb	0.0131518	-0.691962	0	0	0	0	0	0	0	0	0	0	0	0
66912	ENSMUSG00000019256	Ahr	ENSMUSG00000028121	Bcar3	0.0114643	-0.691162	0	0	0	0	0	0	0	0	0	0	0	0
65912	ENSMUSG00000019256	Ahr	ENSMUSG00000085814		0.0116304	-0.690978	0	0	0	0	0	0	0	0	0	0	0	0
69350	ENSMUSG00000019256	Ahr	ENSMUSG00000024145	Pigf	0.01105	-0.689563	0	0	0	0	0	0	0	0	0	0	0	0
55941	ENSMUSG00000019256	Ahr	ENSMUSG00000073929	Trim30e-ps1	0.0130729	-0.686098	0	0	0	0	0	0	0	0	0	0	0	0
54256	ENSMUSG00000019256	Ahr	ENSMUSG00000028187	Rpf1	0.0132923	-0.681873	0	0	0	0	0	0	0	0	0	0	0	0
79696	ENSMUSG00000019256	Ahr	ENSMUSG00000085251	Gm12326	0.00907952	-0.644037	0	0	0	0	0	0	0	0	0	0	0	0
70503	ENSMUSG00000019256	Ahr	ENSMUSG00000075277	Haglr	0.0108352	-0.619007	0	0	0	0	0	0	0	0	0	0	0	0
83624	ENSMUSG00000019256	Ahr	ENSMUSG00000086574		0.00839502	-0.613432	0	0	0	0	0	0	0	0	0	0	0	0
76138	ENSMUSG00000019256	Ahr	ENSMUSG00000038276	Asic3	0.00975337	-0.606201	0	0	0	0	0	0	0	0	0	0	0	0
73983	ENSMUSG00000019256	Ahr	ENSMUSG00000022102	Dok2	0.0101662	-0.595866	0	0	0	0	0	0	0	0	0	0	0	0
88975	ENSMUSG00000019256	Ahr	ENSMUSG00000081984	Dnajb3	0.00705186	-0.581101	0	0	0	0	0	0	0	0	0	0	0	0
75167	ENSMUSG00000019256	Ahr	ENSMUSG00000073413	Ly6g6d	0.00993749	-0.573595	0	0	0	0	0	0	0	0	0	0	0	0
90326	ENSMUSG00000019256	Ahr	ENSMUSG00000040429	Mterf1a	0.0064526	-0.558338	0	0	0	0	0	0	0	0	0	0	0	0
85586	ENSMUSG00000019256	Ahr	ENSMUSG00000042510	AA986860	0.00800939	-0.549417	0	0	0	0	0	0	0	0	0	0	0	0
68346	ENSMUSG00000019256	Ahr	ENSMUSG00000029669	Tspan12	0.0112233	-0.534529	0	0	0	0	0	0	0	0	0	0	0	0
87082	ENSMUSG00000019256	Ahr	ENSMUSG00000070473	Cldn3	0.00766457	-0.520224	0	0	0	0	0	0	0	0	0	0	0	0
86832	ENSMUSG00000019256	Ahr	ENSMUSG00000000486	2021-09-01	0.00773025	-0.508628	0	0	0	0	0	0	0	0	0	0	0	0
88824	ENSMUSG00000019256	Ahr	ENSMUSG00000026888	Grb14	0.00710874	-0.508321	0	0	0	0	0	0	0	0	0	0	0	0
90083	ENSMUSG00000019256	Ahr	ENSMUSG00000082063	Gm12993	0.00656673	-0.503707	0	0	0	0	0	0	0	0	0	0	0	0
85443	ENSMUSG00000019256	Ahr	ENSMUSG00000022997	Wnt1	0.00804105	0.511898	0	0	0	0	0	0	0	0	0	0	0	0
5615	ENSMUSG00000019256	Ahr	ENSMUSG00000084410		0.023028	0.611475	0	0	0	0	0	0	0	0	0	0	0	0
52678	ENSMUSG00000019256	Ahr	ENSMUSG00000001632	Brpf1	0.0135016	0.612723	0	0	0	0	0	0	0	0	0	0	0	0
54889	ENSMUSG00000019256	Ahr	ENSMUSG00000085165	Gm12089	0.0132089	0.625742	0	0	0	0	0	0	0	0	0	0	0	0
71861	ENSMUSG00000019256	Ahr	ENSMUSG00000047104	Pbp2	0.0105925	0.642296	0	0	0	0	0	0	0	0	0	0	0	0
70552	ENSMUSG00000019256	Ahr	ENSMUSG00000029458	Brap	0.0108267	0.667723	0	0	0	0	0	0	0	0	0	0	0	0
46018	ENSMUSG00000019256	Ahr	ENSMUSG00000073532	Gm7276	0.0143541	0.685195	0	0	0	0	0	0	0	0	0	0	0	0
71064	ENSMUSG00000019256	Ahr	ENSMUSG00000091929	Gm8582	0.0107326	0.687772	0	0	0	0	0	0	0	0	0	0	0	0
35878	ENSMUSG00000019256	Ahr	ENSMUSG00000032548	Slco2a1	0.0157024	0.694177	0	0	0	0	0	0	0	0	0	0	0	0
50451	ENSMUSG00000019256	Ahr	ENSMUSG00000092495	Gm20405	0.0137854	0.6959	0	0	0	0	0	0	0	0	0	0	0	0
28213	ENSMUSG00000019256	Ahr	ENSMUSG00000075511	1700001L05Rik	0.0168464	0.699898	0	0	0	0	0	0	0	0	0	0	0	0
39653	ENSMUSG00000019256	Ahr	ENSMUSG00000040139	9430038I01Rik	0.0151962	0.703405	0	0	0	0	0	0	0	0	0	0	0	0
69859	ENSMUSG00000019256	Ahr	ENSMUSG00000028028	Alpk1	0.0109522	0.704636	0	0	0	0	0	0	0	0	0	0	0	0
28033	ENSMUSG00000019256	Ahr	ENSMUSG00000038172	Ttc39b	0.0168738	0.729367	0	0	0	0	0	0	0	0	0	0	0	0
8439	ENSMUSG00000019256	Ahr	ENSMUSG00000028575	Eqtn	0.0215763	0.734166	0	0	0	0	0	0	0	0	0	0	0	0
28239	ENSMUSG00000019256	Ahr	ENSMUSG00000026516	Nvl	0.0168415	0.736258	0	0	0	0	0	0	0	0	0	0	0	0
35603	ENSMUSG00000019256	Ahr	ENSMUSG00000037613	Tnfrsf23	0.0157405	0.741364	0	0	0	0	0	0	0	0	0	0	0	0
11302	ENSMUSG00000019256	Ahr	ENSMUSG00000031511	Arhgef7	0.0204951	0.753115	0	0	0	0	0	0	0	0	0	0	0	0
12237	ENSMUSG00000019256	Ahr	ENSMUSG00000053141	Ptprt	0.0202149	0.774155	1	1	0	0	0	0	0	0	0	0	0	0
42297	ENSMUSG00000019256	Ahr	ENSMUSG00000063455	D630045J12Rik	0.0148364	0.785598	0	0	0	0	0	0	0	0	0	0	0	0
7090	ENSMUSG00000019256	Ahr	ENSMUSG00000042082	Arsb	0.0221964	0.79015	0	0	0	0	0	0	0	0	0	0	0	0
3895	ENSMUSG00000019256	Ahr	ENSMUSG00000040125	Gpr26	0.0243705	0.795687	0	1	0	0	0	0	0	0	0	0	0	0
40475	ENSMUSG00000019256	Ahr	ENSMUSG00000038242	Aox4	0.0150822	0.798087	0	0	0	0	0	0	0	0	0	0	0	0
44038	ENSMUSG00000019256	Ahr	ENSMUSG00000034656	Cacna1a	0.0146163	0.8067	0	0	0	0	0	0	0	0	0	0	0	0
56369	ENSMUSG00000019256	Ahr	ENSMUSG00000025092	Hspa12a	0.0130187	0.818942	0	0	0	0	0	0	0	0	0	0	0	0
46442	ENSMUSG00000019256	Ahr	ENSMUSG00000042724	Map3k9	0.0143009	0.819373	0	0	0	0	0	0	0	0	0	0	0	0
53199	ENSMUSG00000019256	Ahr	ENSMUSG00000029816	Gpnmb	0.0134342	0.825771	0	0	0	0	0	0	0	0	0	0	0	0
34928	ENSMUSG00000019256	Ahr	ENSMUSG00000005871	Apc	0.0158322	0.840413	0	0	0	0	0	0	0	0	0	0	0	0
4877	ENSMUSG00000019256	Ahr	ENSMUSG00000026321	Tnfrsf11a	0.0235364	0.850072	0	0	0	0	0	0	0	0	0	0	0	0
43996	ENSMUSG00000019256	Ahr	ENSMUSG00000038738	Shank1	0.0146214	0.850441	0	0	0	0	1	0	0	0	0	0	0	0
51610	ENSMUSG00000019256	Ahr	ENSMUSG00000085642	3110053B16Rik	0.0136352	0.851118	0	0	0	0	0	0	0	0	0	0	0	0
19160	ENSMUSG00000019256	Ahr	ENSMUSG00000026643	Nmt2	0.0184819	0.854194	0	0	0	0	0	0	0	0	0	0	0	0
13399	ENSMUSG00000019256	Ahr	ENSMUSG00000027784	Ppm1l	0.0198919	0.854256	0	0	0	0	0	0	0	0	0	0	0	0
14534	ENSMUSG00000019256	Ahr	ENSMUSG00000033377	Palmd	0.019568	0.859977	0	0	0	0	0	0	0	0	0	0	0	0
26444	ENSMUSG00000019256	Ahr	ENSMUSG00000026141	Col19a1	0.0171324	0.871851	1	0	0	0	0	0	0	0	0	0	0	0
39242	ENSMUSG00000021575	Ahrr	ENSMUSG00000086682	Gm16023	0.0152498	-0.612723	0	0	0	0	0	0	0	0	0	0	0	0
90307	ENSMUSG00000021575	Ahrr	ENSMUSG00000031935	Med17	0.00646092	-0.538528	0	0	0	0	0	0	0	0	0	0	0	0
91541	ENSMUSG00000021575	Ahrr	ENSMUSG00000044062	Plekhd1os	0.00576079	-0.513873	0	0	0	0	0	0	0	0	0	0	0	0
89372	ENSMUSG00000021575	Ahrr	ENSMUSG00000027939	Nup210l	0.00689196	0.509367	0	0	0	0	0	0	0	0	0	0	0	0
21049	ENSMUSG00000021575	Ahrr	ENSMUSG00000074196	Clca4c-ps	0.0181011	0.525842	0	0	0	0	0	0	0	0	0	0	0	0
83760	ENSMUSG00000021575	Ahrr	ENSMUSG00000030623	Prss23os	0.00837035	0.544359	0	0	0	0	0	0	0	0	0	0	0	0
66691	ENSMUSG00000021575	Ahrr	ENSMUSG00000086283	2810433D01Rik	0.0115061	0.593341	0	0	0	0	0	0	0	0	0	0	0	0
16623	ENSMUSG00000053297	AI854703	ENSMUSG00000035093	Secisbp2l	0.019049	-0.873881	0	0	0	0	0	0	0	0	0	0	0	0
29453	ENSMUSG00000053297	AI854703	ENSMUSG00000027002	Nckap1	0.0166535	-0.866929	0	0	0	0	0	0	0	0	0	0	0	0
32363	ENSMUSG00000053297	AI854703	ENSMUSG00000022124	Fbxl3	0.0162118	-0.853825	0	0	0	0	0	0	0	0	0	0	0	0
50222	ENSMUSG00000053297	AI854703	ENSMUSG00000029840	Mtpn	0.0138105	-0.831554	0	0	0	0	0	0	0	0	0	0	0	0
66998	ENSMUSG00000053297	AI854703	ENSMUSG00000020152	Actr2	0.0114517	-0.830139	0	0	0	0	0	0	0	0	0	0	0	0
15716	ENSMUSG00000053297	AI854703	ENSMUSG00000000184	Ccnd2	0.0192739	-0.82331	0	0	0	0	0	0	0	0	0	0	0	0
34065	ENSMUSG00000053297	AI854703	ENSMUSG00000053799	Exoc6	0.015959	-0.821157	0	0	0	0	0	0	0	0	0	0	0	0
25668	ENSMUSG00000053297	AI854703	ENSMUSG00000042298	Ttc19	0.0172647	-0.818266	0	0	0	0	0	0	0	0	0	0	0	0
41216	ENSMUSG00000053297	AI854703	ENSMUSG00000012422	Tmem167	0.0149769	-0.785598	0	0	0	0	0	0	0	0	0	0	0	0
50957	ENSMUSG00000053297	AI854703	ENSMUSG00000037643	Prkci	0.0137239	-0.74524	0	0	0	0	0	0	0	0	0	0	0	0
49691	ENSMUSG00000053297	AI854703	ENSMUSG00000035310	Lin54	0.0138779	-0.728198	0	0	0	0	0	0	0	0	0	0	0	0
65146	ENSMUSG00000053297	AI854703	ENSMUSG00000033031	C330027C09Rik	0.0117569	-0.711403	0	0	0	0	0	0	0	0	0	0	0	0
75082	ENSMUSG00000053297	AI854703	ENSMUSG00000092273		0.00995141	-0.604602	0	0	0	0	0	0	0	0	0	0	0	0
89131	ENSMUSG00000053297	AI854703	ENSMUSG00000046591	Ticrr	0.00699106	-0.518442	0	0	0	0	0	0	0	0	0	0	0	0
88976	ENSMUSG00000053297	AI854703	ENSMUSG00000043340	6530409C15Rik	0.00705174	-0.507398	0	0	0	0	0	0	0	0	0	0	0	0
90988	ENSMUSG00000053297	AI854703	ENSMUSG00000063177	Klk1b27	0.00608885	0.500349	0	0	0	0	0	0	0	0	0	0	0	0
87302	ENSMUSG00000053297	AI854703	ENSMUSG00000056880	Gadl1	0.0076107	0.503645	0	0	0	0	0	0	0	0	0	0	0	0
78394	ENSMUSG00000053297	AI854703	ENSMUSG00000079709		0.00933476	0.505245	0	0	0	0	0	0	0	0	0	0	0	0
43809	ENSMUSG00000053297	AI854703	ENSMUSG00000009108	Gnat2	0.0146462	0.508567	0	0	0	0	0	0	0	0	0	0	0	0
36466	ENSMUSG00000053297	AI854703	ENSMUSG00000035296	Sgcg	0.0156214	0.514655	0	0	0	0	0	0	0	0	0	0	0	0
85384	ENSMUSG00000053297	AI854703	ENSMUSG00000066964	Tmem211	0.00805365	0.517476	0	0	0	0	0	0	0	0	0	0	0	0
89982	ENSMUSG00000053297	AI854703	ENSMUSG00000086794	Gm11642	0.00661719	0.518718	0	0	0	0	0	0	0	0	0	0	0	0
86458	ENSMUSG00000053297	AI854703	ENSMUSG00000073822		0.0078208	0.530161	0	0	0	0	0	0	0	0	0	0	0	0
8719	ENSMUSG00000053297	AI854703	ENSMUSG00000066176	Gm12511	0.0214606	0.537545	0	0	0	0	0	0	0	0	0	0	0	0
35824	ENSMUSG00000053297	AI854703	ENSMUSG00000001670	Tat	0.015708	0.553751	0	0	0	0	0	0	0	0	0	0	0	0
26103	ENSMUSG00000053297	AI854703	ENSMUSG00000009210	Prr29	0.0171903	0.554312	0	0	0	0	0	0	0	0	0	0	0	0
90955	ENSMUSG00000053297	AI854703	ENSMUSG00000073144	4930599N23Rik	0.00611512	0.5568	0	0	0	0	0	0	0	0	0	0	0	0
76901	ENSMUSG00000053297	AI854703	ENSMUSG00000053194	Cib4	0.00961803	0.564467	0	0	0	0	0	0	0	0	0	0	0	0
72351	ENSMUSG00000053297	AI854703	ENSMUSG00000036251	Trpm8	0.0104954	0.568031	0	0	0	0	0	0	0	0	0	0	0	0
73654	ENSMUSG00000053297	AI854703	ENSMUSG00000084843	B230312C02Rik	0.0102312	0.580485	0	0	0	0	0	0	0	0	0	0	0	0
37151	ENSMUSG00000053297	AI854703	ENSMUSG00000061723	Tnnt3	0.0155248	0.58089	0	0	0	0	0	0	0	0	0	0	0	0
83455	ENSMUSG00000053297	AI854703	ENSMUSG00000028825	Rhd	0.00842619	0.607094	0	0	0	0	0	0	0	0	0	0	0	0
41247	ENSMUSG00000053297	AI854703	ENSMUSG00000042349	Ikbke	0.0149728	0.61586	0	0	0	0	0	0	0	0	0	0	0	0
85660	ENSMUSG00000053297	AI854703	ENSMUSG00000091227	Gm3755	0.00799553	0.620822	0	0	0	0	0	0	0	0	0	0	0	0
57236	ENSMUSG00000053297	AI854703	ENSMUSG00000027610	Gss	0.0129036	0.623612	0	0	0	0	0	0	0	0	0	0	0	0
91558	ENSMUSG00000053297	AI854703	ENSMUSG00000040434	Large2	0.00574863	0.626011	0	0	0	0	0	0	0	0	0	0	0	0
14659	ENSMUSG00000053297	AI854703	ENSMUSG00000036526	Card11	0.0195342	0.638439	0	0	0	0	0	0	0	0	0	0	0	0
11283	ENSMUSG00000053297	AI854703	ENSMUSG00000085872	Gm11505	0.020501	0.642056	0	0	0	0	0	0	0	0	0	0	0	0
48893	ENSMUSG00000053297	AI854703	ENSMUSG00000066090	Insl5	0.0139814	0.654065	0	0	0	0	0	0	0	0	0	0	0	0
56825	ENSMUSG00000053297	AI854703	ENSMUSG00000001305	Rrp15	0.0129591	0.661878	0	0	0	0	0	0	0	0	0	0	0	0
53609	ENSMUSG00000053297	AI854703	ENSMUSG00000050323	Ndufaf6	0.01338	0.667477	0	0	0	0	0	0	0	0	0	0	0	0
56946	ENSMUSG00000053297	AI854703	ENSMUSG00000079639	Rhox4a	0.012943	0.667815	0	0	0	0	0	0	0	0	0	0	0	0
71958	ENSMUSG00000053297	AI854703	ENSMUSG00000022715	Tmem114	0.0105725	0.672152	0	0	0	0	0	0	0	0	0	0	0	0
2787	ENSMUSG00000053297	AI854703	ENSMUSG00000066438	Plekhd1	0.0255513	0.673383	0	0	0	0	0	0	0	0	0	0	0	0
69288	ENSMUSG00000053297	AI854703	ENSMUSG00000054418	2900041M22Rik	0.0110596	0.685933	0	0	0	0	0	0	0	0	0	0	0	0
47237	ENSMUSG00000053297	AI854703	ENSMUSG00000048440	Cyp4f16	0.0141981	0.690363	0	0	0	0	0	0	0	0	0	0	0	0
65357	ENSMUSG00000053297	AI854703	ENSMUSG00000022964	Tmem50b	0.0117223	0.692885	0	0	0	0	0	0	0	0	0	0	0	0
72085	ENSMUSG00000053297	AI854703	ENSMUSG00000000884	Gnb1l	0.0105481	0.693746	0	0	0	0	0	0	0	0	0	0	0	0
38577	ENSMUSG00000053297	AI854703	ENSMUSG00000028709	Mob3c	0.0153365	0.693931	0	0	0	0	0	0	0	0	0	0	0	0
40335	ENSMUSG00000053297	AI854703	ENSMUSG00000002504	Slc9a3r2	0.0151029	0.693931	0	0	0	0	0	0	0	0	0	0	0	0
30264	ENSMUSG00000053297	AI854703	ENSMUSG00000020263	Appl2	0.0165304	0.705189	0	0	0	0	0	0	0	0	0	0	0	0
66007	ENSMUSG00000053297	AI854703	ENSMUSG00000086363	A330102I10Rik	0.0116128	0.707035	0	0	0	0	0	0	0	0	0	0	0	0
28139	ENSMUSG00000053297	AI854703	ENSMUSG00000020295	Hbq1a	0.0168581	0.707376	0	0	0	0	0	0	0	0	0	0	0	0
28242	ENSMUSG00000053297	AI854703	ENSMUSG00000032281	Acsbg1	0.0168412	0.708142	0	0	0	0	0	0	0	0	0	0	0	0
25669	ENSMUSG00000053297	AI854703	ENSMUSG00000025418	Bsnd	0.0172646	0.709001	0	0	0	0	0	0	0	0	0	0	0	0
7182	ENSMUSG00000053297	AI854703	ENSMUSG00000063935	Zar1	0.0221414	0.709236	0	0	0	0	0	0	0	0	0	0	0	0
8770	ENSMUSG00000053297	AI854703	ENSMUSG00000057967	Fgf18	0.0214372	0.711157	0	0	0	0	0	0	0	0	0	0	0	0
24729	ENSMUSG00000053297	AI854703	ENSMUSG00000029370	Rassf6	0.0174236	0.712264	0	0	0	0	0	0	0	0	0	0	0	0
7216	ENSMUSG00000053297	AI854703	ENSMUSG00000090550	Prlh	0.0221221	0.712948	0	0	0	0	0	0	0	0	0	0	0	0
47004	ENSMUSG00000053297	AI854703	ENSMUSG00000041355	Ssr2	0.0142272	0.717248	0	0	0	0	0	0	0	0	0	0	0	0
67693	ENSMUSG00000053297	AI854703	ENSMUSG00000000594	Gm2a	0.0113378	0.717555	0	0	0	0	0	0	0	0	0	0	0	0
30802	ENSMUSG00000053297	AI854703	ENSMUSG00000009621	Vav2	0.016447	0.717924	0	0	0	0	0	0	0	0	0	0	0	0
37466	ENSMUSG00000053297	AI854703	ENSMUSG00000045613	Chrm2	0.0154826	0.720939	0	0	0	0	0	0	0	0	0	0	0	0
66106	ENSMUSG00000053297	AI854703	ENSMUSG00000010529	Gm266	0.0115939	0.724138	0	0	0	0	0	0	0	0	0	0	0	0
73145	ENSMUSG00000053297	AI854703	ENSMUSG00000087341	0610040F04Rik	0.0103397	0.724261	0	0	0	0	0	0	0	0	0	0	0	0
49673	ENSMUSG00000053297	AI854703	ENSMUSG00000070643	Sox13	0.0138802	0.733981	0	0	0	0	0	0	0	0	0	0	0	0
82778	ENSMUSG00000053297	AI854703	ENSMUSG00000092558	Med20	0.00854013	0.734535	0	0	0	0	0	0	0	0	0	0	0	0
68276	ENSMUSG00000053297	AI854703	ENSMUSG00000037349	Nudt22	0.0112356	0.738288	0	0	0	0	0	0	0	0	0	0	0	0
28406	ENSMUSG00000053297	AI854703	ENSMUSG00000034327	Kctd9	0.0168142	0.738842	0	0	0	0	0	0	0	0	0	0	0	0
45129	ENSMUSG00000053297	AI854703	ENSMUSG00000054021	Sirt5	0.0144761	0.740995	0	0	0	0	0	0	0	0	0	0	0	0
68449	ENSMUSG00000053297	AI854703	ENSMUSG00000022971	Ifnar2	0.0112046	0.743517	0	0	0	0	0	0	0	0	0	0	0	0
80551	ENSMUSG00000053297	AI854703	ENSMUSG00000028621	Cyb5rl	0.00892727	0.745855	0	0	0	0	0	0	0	0	0	0	0	0
34573	ENSMUSG00000053297	AI854703	ENSMUSG00000062937	Mtap	0.0158869	0.750038	0	0	0	0	0	0	0	0	0	0	0	0
56146	ENSMUSG00000053297	AI854703	ENSMUSG00000052852	Reep1	0.0130475	0.754037	0	0	0	0	0	0	0	0	0	0	0	0
60349	ENSMUSG00000053297	AI854703	ENSMUSG00000067653	Ankrd23	0.0124737	0.75982	0	0	0	0	0	0	0	0	0	0	0	0
45854	ENSMUSG00000053297	AI854703	ENSMUSG00000057130	Txnl4a	0.0143773	0.765357	0	0	0	0	0	0	0	0	0	0	0	0
16357	ENSMUSG00000053297	AI854703	ENSMUSG00000075389	2810410L24Rik	0.0191054	0.767818	0	0	0	0	0	0	0	0	0	0	0	0
68406	ENSMUSG00000053297	AI854703	ENSMUSG00000070730	Rmdn3	0.0112127	0.768003	0	0	0	0	0	0	0	0	0	0	0	0
59573	ENSMUSG00000053297	AI854703	ENSMUSG00000034664	Itga2b	0.0125793	0.771263	0	0	0	0	0	0	0	0	0	0	0	0
45938	ENSMUSG00000053297	AI854703	ENSMUSG00000025413	Ttc4	0.0143663	0.771694	0	0	0	0	0	0	0	0	0	0	0	0
59298	ENSMUSG00000053297	AI854703	ENSMUSG00000019295	Tmem129	0.0126192	0.772371	0	0	0	0	0	0	0	0	0	0	0	0
71068	ENSMUSG00000053297	AI854703	ENSMUSG00000025857	Dnaaf5	0.0107316	0.774093	0	0	0	0	0	0	0	0	0	0	0	0
56797	ENSMUSG00000053297	AI854703	ENSMUSG00000074643	Cpne1	0.0129626	0.775324	0	0	0	0	0	0	0	0	0	0	0	0
51335	ENSMUSG00000053297	AI854703	ENSMUSG00000024869	Nudt8	0.0136719	0.779753	0	0	0	0	0	0	0	0	0	0	0	0
3274	ENSMUSG00000053297	AI854703	ENSMUSG00000009075	Cabp7	0.0249838	0.783506	0	0	0	0	0	0	0	0	0	0	0	0
41509	ENSMUSG00000053297	AI854703	ENSMUSG00000086980	Gm13791	0.0149386	0.78387	0	0	0	0	0	0	0	0	0	0	0	0
41533	ENSMUSG00000053297	AI854703	ENSMUSG00000042472	Zfp410	0.0149354	0.786152	0	0	0	0	0	0	0	0	0	0	0	0
37967	ENSMUSG00000053297	AI854703	ENSMUSG00000029674	Limk1	0.015421	0.787013	0	0	0	0	0	0	0	0	0	0	0	0
40644	ENSMUSG00000053297	AI854703	ENSMUSG00000025169	Ogfod3	0.0150592	0.787074	0	0	0	0	0	0	0	0	0	0	0	0
59416	ENSMUSG00000053297	AI854703	ENSMUSG00000028436	Dcaf12	0.0126023	0.790827	0	0	0	0	0	0	0	0	0	0	0	0
49890	ENSMUSG00000053297	AI854703	ENSMUSG00000002633	Shh	0.0138536	0.791504	0	0	0	0	0	0	0	0	0	0	0	0
17341	ENSMUSG00000053297	AI854703	ENSMUSG00000050213	Snip1	0.0188815	0.792734	0	0	0	0	0	0	0	0	0	0	0	0
59902	ENSMUSG00000053297	AI854703	ENSMUSG00000037979	Ccdc92	0.0125346	0.794518	0	0	0	0	0	0	0	0	0	0	0	0
53679	ENSMUSG00000053297	AI854703	ENSMUSG00000039294	BC017643	0.0133689	0.797471	0	0	0	0	0	0	0	0	0	0	0	0
61207	ENSMUSG00000053297	AI854703	ENSMUSG00000032702	Kank1	0.012359	0.797964	0	0	0	0	0	0	0	0	0	0	0	0
8584	ENSMUSG00000053297	AI854703	ENSMUSG00000039137	Whrn	0.0215108	0.799871	0	0	0	0	0	0	0	0	0	0	0	0
32084	ENSMUSG00000053297	AI854703	ENSMUSG00000027569	Mrgbp	0.0162519	0.800301	0	0	0	0	0	0	0	0	0	0	0	0
24988	ENSMUSG00000053297	AI854703	ENSMUSG00000051499	Zfp786	0.0173801	0.800363	0	0	0	0	0	0	0	0	0	0	0	0
58986	ENSMUSG00000053297	AI854703	ENSMUSG00000041073	Nacad	0.0126646	0.807561	0	0	0	0	0	0	0	0	0	0	0	0
51511	ENSMUSG00000053297	AI854703	ENSMUSG00000090564	A430057M04Rik	0.0136485	0.809099	0	0	0	0	0	0	0	0	0	0	0	0
26687	ENSMUSG00000053297	AI854703	ENSMUSG00000002324	Rec8	0.0170911	0.809222	0	1	0	0	0	0	0	1	0	0	0	0
50620	ENSMUSG00000053297	AI854703	ENSMUSG00000003644	Rps6ka1	0.0137644	0.80953	0	0	0	0	0	0	0	0	0	0	0	0
66406	ENSMUSG00000053297	AI854703	ENSMUSG00000018574	Acadvl	0.0115493	0.809714	0	0	0	0	0	0	0	0	0	0	0	0
33120	ENSMUSG00000053297	AI854703	ENSMUSG00000049551	Fzd9	0.0161023	0.812729	0	0	0	0	0	0	0	0	0	0	0	0
19547	ENSMUSG00000053297	AI854703	ENSMUSG00000022386	Trmu	0.0183994	0.815005	0	0	0	0	0	0	0	0	0	0	0	0
57083	ENSMUSG00000053297	AI854703	ENSMUSG00000002871	Tpra1	0.0129234	0.820296	0	0	0	0	0	0	0	1	0	0	0	0
39378	ENSMUSG00000053297	AI854703	ENSMUSG00000057342	Sphk2	0.015233	0.830755	0	0	0	0	0	0	0	0	0	0	0	0
37232	ENSMUSG00000053297	AI854703	ENSMUSG00000033595	Lgi3	0.0155141	0.830816	0	0	0	0	0	0	0	0	0	0	0	0
30214	ENSMUSG00000053297	AI854703	ENSMUSG00000015363	Trabd	0.0165378	0.832723	0	0	0	0	0	0	0	0	0	0	0	0
23239	ENSMUSG00000053297	AI854703	ENSMUSG00000034994	Eef2	0.0176961	0.833031	0	0	0	0	0	0	0	0	0	0	0	0
12582	ENSMUSG00000053297	AI854703	ENSMUSG00000030337	Vamp1	0.0201116	0.833831	0	0	0	0	0	0	0	0	0	0	0	0
59011	ENSMUSG00000053297	AI854703	ENSMUSG00000015085	Entpd2	0.012662	0.837707	0	0	0	0	0	0	0	0	0	0	0	0
60660	ENSMUSG00000053297	AI854703	ENSMUSG00000016757	Ttll12	0.0124334	0.83783	0	0	0	0	0	0	0	0	0	0	0	0
7042	ENSMUSG00000053297	AI854703	ENSMUSG00000020614	Fam20a	0.0222222	0.844966	0	0	0	0	0	0	0	0	0	0	0	0
14842	ENSMUSG00000053297	AI854703	ENSMUSG00000038845	Phb	0.0194947	0.845397	0	0	0	0	0	0	0	0	0	0	0	0
43068	ENSMUSG00000053297	AI854703	ENSMUSG00000039680	Mrps6	0.0147338	0.850072	0	0	0	0	0	0	0	0	0	0	0	0
24864	ENSMUSG00000053297	AI854703	ENSMUSG00000026179	Pnkd	0.0174029	0.850195	0	0	0	0	0	0	0	0	0	0	0	0
23894	ENSMUSG00000053297	AI854703	ENSMUSG00000050910	Cdr2l	0.0175724	0.850995	0	0	0	0	0	0	0	0	0	0	0	0
10437	ENSMUSG00000053297	AI854703	ENSMUSG00000035615	Frmpd1	0.0208016	0.854748	0	0	0	0	0	0	0	0	0	0	0	0
38718	ENSMUSG00000053297	AI854703	ENSMUSG00000026270	Capn10	0.0153181	0.857885	0	0	0	0	0	0	0	0	0	0	0	0
30422	ENSMUSG00000053297	AI854703	ENSMUSG00000068922	Msto1	0.016508	0.85887	0	0	0	0	0	0	0	0	0	0	0	0
71271	ENSMUSG00000053297	AI854703	ENSMUSG00000038777	Sema6c	0.0106945	0.861454	0	0	0	0	0	0	0	0	0	0	0	0
20392	ENSMUSG00000053297	AI854703	ENSMUSG00000024308	Tapbp	0.0182341	0.862069	0	0	0	0	0	0	0	0	0	0	0	0
46495	ENSMUSG00000053297	AI854703	ENSMUSG00000025495	Ptdss2	0.0142943	0.86939	0	0	0	0	0	0	0	0	0	0	0	0
28088	ENSMUSG00000053297	AI854703	ENSMUSG00000043496	Tril	0.0168663	0.869882	0	0	0	0	0	0	0	0	0	0	0	0
64861	ENSMUSG00000053297	AI854703	ENSMUSG00000026925	Inpp5e	0.0118065	0.871297	0	0	0	0	0	0	0	0	0	0	0	0
63808	ENSMUSG00000053297	AI854703	ENSMUSG00000018677	Slc25a39	0.0119724	0.875973	0	0	0	0	0	0	0	0	0	0	0	0
59118	ENSMUSG00000053297	AI854703	ENSMUSG00000024891	Slc29a2	0.0126469	0.87868	0	0	0	0	0	0	0	0	0	0	0	0
34584	ENSMUSG00000053297	AI854703	ENSMUSG00000050002	Idnk	0.0158854	0.888585	0	0	0	0	0	0	0	0	0	0	0	0
57069	ENSMUSG00000053297	AI854703	ENSMUSG00000020260	Pofut2	0.0129258	0.896952	0	0	0	0	0	0	0	0	0	0	0	0
41819	ENSMUSG00000053297	AI854703	ENSMUSG00000006641	Slc5a6	0.014901	0.917869	0	0	0	0	0	0	0	0	0	0	0	0
7754	ENSMUSG00000056383	AI987944	ENSMUSG00000078794	Dact3	0.0218887	-0.921376	0	0	0	0	0	0	0	0	0	0	0	0
26046	ENSMUSG00000056383	AI987944	ENSMUSG00000018865	Sult4a1	0.0171988	-0.920084	0	0	0	0	0	0	0	0	0	0	0	0
46833	ENSMUSG00000056383	AI987944	ENSMUSG00000020937	Plcd3	0.0142499	-0.919776	0	0	0	0	0	0	0	0	0	0	0	0
14394	ENSMUSG00000056383	AI987944	ENSMUSG00000042078	Svop	0.0196077	-0.912455	0	0	0	0	0	0	0	0	0	0	0	0
29628	ENSMUSG00000056383	AI987944	ENSMUSG00000018634	Crhr1	0.0166266	-0.908518	0	0	0	0	0	0	0	0	0	0	0	0
28136	ENSMUSG00000056383	AI987944	ENSMUSG00000019082	Slc25a22	0.0168595	-0.903904	0	0	0	0	0	0	0	0	0	0	0	0
23228	ENSMUSG00000056383	AI987944	ENSMUSG00000040563	Plppr2	0.0176976	-0.90132	0	0	0	0	0	0	0	0	0	0	0	0
33681	ENSMUSG00000056383	AI987944	ENSMUSG00000026837	Col5a1	0.0160162	-0.897567	0	0	0	0	0	0	0	0	0	0	0	0
40357	ENSMUSG00000056383	AI987944	ENSMUSG00000058966	Fam57b	0.0151004	-0.896275	0	0	0	0	0	0	0	0	0	0	0	0
43638	ENSMUSG00000056383	AI987944	ENSMUSG00000013419	Zfp651	0.0146652	-0.869882	0	0	0	0	0	0	0	0	0	0	0	0
11663	ENSMUSG00000056383	AI987944	ENSMUSG00000044024	Rell2	0.0203897	-0.852472	0	0	0	0	0	0	0	0	0	0	0	0
5953	ENSMUSG00000056383	AI987944	ENSMUSG00000025786	Zdhhc3	0.0228389	-0.850872	0	0	0	0	0	0	0	0	0	0	0	0
29995	ENSMUSG00000056383	AI987944	ENSMUSG00000039323	Igfbp2	0.0165708	-0.834446	0	0	0	0	0	1	0	0	0	0	0	0
31135	ENSMUSG00000056383	AI987944	ENSMUSG00000024790	Sac3d1	0.0163934	-0.832785	0	0	0	0	0	0	0	0	0	0	0	0
46205	ENSMUSG00000056383	AI987944	ENSMUSG00000037992	Rara	0.0143305	-0.82854	0	0	0	0	0	0	0	0	0	0	0	0
39426	ENSMUSG00000056383	AI987944	ENSMUSG00000040136	Abcc8	0.0152273	-0.820173	0	0	0	0	0	0	0	1	0	0	0	0
57479	ENSMUSG00000056383	AI987944	ENSMUSG00000062661	Ncs1	0.0128678	-0.812852	0	0	0	0	0	0	0	0	0	0	0	0
22135	ENSMUSG00000056383	AI987944	ENSMUSG00000020876	Snx11	0.0178896	-0.809837	0	0	0	0	0	0	0	0	0	0	0	0
35245	ENSMUSG00000056383	AI987944	ENSMUSG00000034781	Gna11	0.0157878	-0.807561	0	0	0	0	0	0	0	0	0	0	0	0
57108	ENSMUSG00000056383	AI987944	ENSMUSG00000021253	Tgfb3	0.0129196	-0.793903	0	0	0	0	0	0	0	0	0	0	0	0
37421	ENSMUSG00000056383	AI987944	ENSMUSG00000022246	Rai14	0.0154895	-0.79335	0	0	0	0	0	0	0	0	0	0	0	0
29268	ENSMUSG00000056383	AI987944	ENSMUSG00000034009	Rxfp1	0.0166804	-0.790335	0	0	0	0	0	0	0	0	0	0	0	0
44242	ENSMUSG00000056383	AI987944	ENSMUSG00000041120	Nbl1	0.0145925	-0.787505	0	1	0	0	0	0	0	0	0	0	0	0
31533	ENSMUSG00000056383	AI987944	ENSMUSG00000044006	Cilp2	0.0163353	-0.784306	0	0	0	0	0	0	0	0	0	0	0	0
38908	ENSMUSG00000056383	AI987944	ENSMUSG00000037664	Cdkn1c	0.015293	-0.782399	0	0	0	0	0	0	0	0	0	0	0	0
64969	ENSMUSG00000056383	AI987944	ENSMUSG00000092070		0.0117861	-0.738842	0	0	0	0	0	0	0	0	0	0	0	0
64570	ENSMUSG00000056383	AI987944	ENSMUSG00000031576	Kcnu1	0.0118492	-0.728629	0	0	0	0	0	0	0	0	0	0	0	0
82167	ENSMUSG00000056383	AI987944	ENSMUSG00000071237	Gemin6-ps	0.00864597	-0.710097	0	0	0	0	0	0	0	0	0	0	0	0
66628	ENSMUSG00000056383	AI987944	ENSMUSG00000024799	Tm7sf2	0.0115153	-0.704943	0	0	0	0	0	0	0	0	0	0	0	0
14260	ENSMUSG00000056383	AI987944	ENSMUSG00000048424	Ranbp3l	0.019644	-0.703282	0	1	1	0	0	0	0	0	0	0	0	1
35007	ENSMUSG00000056383	AI987944	ENSMUSG00000028864	Hgf	0.0158216	-0.69873	0	0	0	0	0	0	0	0	0	0	0	0
37742	ENSMUSG00000056383	AI987944	ENSMUSG00000037014	Sstr4	0.0154486	-0.694423	0	0	0	0	0	0	0	0	0	0	0	0
5834	ENSMUSG00000056383	AI987944	ENSMUSG00000038600	Atp6v0a4	0.0229049	-0.690528	0	0	0	0	0	0	0	0	0	0	0	0
75697	ENSMUSG00000056383	AI987944	ENSMUSG00000021575	Ahrr	0.00983491	-0.683657	0	0	0	0	0	0	0	0	0	0	0	0
32024	ENSMUSG00000056383	AI987944	ENSMUSG00000025461	Cd163l1	0.0162612	-0.670763	0	0	0	0	0	0	0	0	0	0	0	0
30299	ENSMUSG00000056383	AI987944	ENSMUSG00000071517	Gm10334	0.0165257	-0.663818	0	0	0	0	0	0	0	0	0	0	0	0
38854	ENSMUSG00000056383	AI987944	ENSMUSG00000070568	Slc6a21	0.0152995	-0.662018	0	0	0	0	0	0	0	0	0	0	0	0
22359	ENSMUSG00000056383	AI987944	ENSMUSG00000085922	Fhad1os2	0.0178501	-0.656165	0	0	0	0	0	0	0	0	0	0	0	0
75864	ENSMUSG00000056383	AI987944	ENSMUSG00000073574	Grxcr2	0.00980283	-0.65552	0	0	0	0	0	0	0	0	0	0	0	0
84971	ENSMUSG00000056383	AI987944	ENSMUSG00000029373	Pf4	0.00814069	-0.646621	0	0	0	0	0	0	0	0	0	0	0	0
58046	ENSMUSG00000056383	AI987944	ENSMUSG00000052974	Cyp2f2	0.0127944	-0.637473	0	0	0	0	0	0	0	0	0	0	0	0
34855	ENSMUSG00000056383	AI987944	ENSMUSG00000006221	Hspb7	0.0158432	-0.633937	0	0	0	0	0	0	0	0	0	0	0	0
41624	ENSMUSG00000056383	AI987944	ENSMUSG00000028028	Alpk1	0.0149224	-0.631179	0	0	0	0	0	0	0	0	0	0	0	0
78186	ENSMUSG00000056383	AI987944	ENSMUSG00000017723	Wfdc2	0.00937649	-0.624992	0	0	0	0	0	0	0	0	0	0	0	0
64805	ENSMUSG00000056383	AI987944	ENSMUSG00000030717	Nupr1	0.0118157	-0.621336	0	0	0	0	0	0	0	0	0	0	0	0
44216	ENSMUSG00000056383	AI987944	ENSMUSG00000084837	1700108N11Rik	0.0145945	-0.61912	0	0	0	0	0	0	0	0	0	0	0	0
67309	ENSMUSG00000056383	AI987944	ENSMUSG00000032207	Lipc	0.0113988	-0.617461	0	0	0	0	0	0	0	0	0	0	0	0
48135	ENSMUSG00000056383	AI987944	ENSMUSG00000022206	Npr3	0.014078	-0.614261	0	0	0	0	0	0	0	0	0	0	0	0
86856	ENSMUSG00000056383	AI987944	ENSMUSG00000044312	Neurog3	0.00772395	-0.613715	0	0	0	0	0	0	0	0	0	0	0	0
26772	ENSMUSG00000056383	AI987944	ENSMUSG00000084410		0.0170752	-0.607362	0	0	0	0	0	0	0	0	0	0	0	0
62254	ENSMUSG00000056383	AI987944	ENSMUSG00000042102	Dmgdh	0.012202	-0.590575	0	0	0	0	0	0	0	0	0	0	0	0
36143	ENSMUSG00000056383	AI987944	ENSMUSG00000041991	Hrnr	0.0156648	-0.587109	0	0	0	0	0	0	0	0	0	0	0	0
87138	ENSMUSG00000056383	AI987944	ENSMUSG00000057346	Apol9a	0.00764915	-0.583447	0	0	0	0	0	0	0	0	0	0	0	0
89558	ENSMUSG00000056383	AI987944	ENSMUSG00000085602		0.00680961	-0.574702	0	0	0	0	0	0	0	0	0	0	0	0
51468	ENSMUSG00000056383	AI987944	ENSMUSG00000028019	Pdgfc	0.0136543	-0.574641	0	0	0	0	0	0	0	0	0	0	0	0
61348	ENSMUSG00000056383	AI987944	ENSMUSG00000032128	Robo3	0.0123376	-0.563198	0	0	0	0	1	1	0	0	0	0	0	0
72248	ENSMUSG00000056383	AI987944	ENSMUSG00000090588	Gm9573	0.0105191	-0.559673	0	0	0	0	0	0	0	0	0	0	0	0
29591	ENSMUSG00000056383	AI987944	ENSMUSG00000027242	Wdr76	0.0166326	-0.55883	0	0	0	0	0	0	0	0	0	0	0	0
83330	ENSMUSG00000056383	AI987944	ENSMUSG00000028707	Dmbx1	0.00844744	-0.55633	0	0	0	0	0	0	0	0	0	0	0	0
70955	ENSMUSG00000056383	AI987944	ENSMUSG00000023918	Adgrf4	0.0107546	-0.55157	0	0	0	0	0	0	0	0	0	0	0	0
52017	ENSMUSG00000056383	AI987944	ENSMUSG00000046828	Mettl21e	0.0135836	-0.547422	0	0	0	0	0	0	0	0	0	0	0	0
88815	ENSMUSG00000056383	AI987944	ENSMUSG00000086951	1700051A21Rik	0.0071115	-0.546522	0	0	0	0	0	0	0	0	0	0	0	0
21500	ENSMUSG00000056383	AI987944	ENSMUSG00000073886		0.0180114	-0.537974	0	0	0	0	0	0	0	0	0	0	0	0
60531	ENSMUSG00000056383	AI987944	ENSMUSG00000041372	B4galnt3	0.0124493	-0.53176	0	0	0	0	0	0	0	0	0	0	0	0
63585	ENSMUSG00000056383	AI987944	ENSMUSG00000060594	Layn	0.0120082	-0.513242	0	0	0	0	0	0	0	0	0	0	0	0
89639	ENSMUSG00000056383	AI987944	ENSMUSG00000054745	Gm9955	0.00677584	-0.511355	0	0	0	0	0	0	0	0	0	0	0	0
87144	ENSMUSG00000056383	AI987944	ENSMUSG00000026039	Sgol2a	0.00764747	0.529669	0	0	0	0	0	0	0	0	0	0	0	0
90937	ENSMUSG00000056383	AI987944	ENSMUSG00000047798	Cd300lf	0.00612506	0.531955	0	0	0	0	0	0	0	0	0	0	0	0
75133	ENSMUSG00000056383	AI987944	ENSMUSG00000026605	Cenpf	0.0099419	0.538835	0	0	0	0	0	0	0	0	0	0	0	0
59054	ENSMUSG00000056383	AI987944	ENSMUSG00000069743	Zfp820	0.0126573	0.54185	0	0	0	0	0	0	0	0	0	0	0	0
49856	ENSMUSG00000056383	AI987944	ENSMUSG00000040464	Gtpbp10	0.0138569	0.563136	0	0	0	0	0	0	0	0	0	0	0	0
62152	ENSMUSG00000056383	AI987944	ENSMUSG00000005698	Ctcf	0.0122167	0.563505	0	0	0	0	0	0	0	0	0	0	0	0
43943	ENSMUSG00000056383	AI987944	ENSMUSG00000025758	Plk4	0.0146284	0.564736	0	0	0	0	0	0	0	0	0	0	0	0
86728	ENSMUSG00000056383	AI987944	ENSMUSG00000091801		0.00775775	0.570334	0	0	0	0	0	0	0	0	0	0	0	0
80388	ENSMUSG00000056383	AI987944	ENSMUSG00000036863	Syde2	0.00895344	0.59402	0	0	0	0	0	0	0	0	0	0	0	0
59008	ENSMUSG00000056383	AI987944	ENSMUSG00000087184	Gm11650	0.0126623	0.604786	0	0	0	0	0	0	0	0	0	0	0	0
39338	ENSMUSG00000056383	AI987944	ENSMUSG00000080888	Gm14387	0.0152375	0.632963	0	0	0	0	0	0	0	0	0	0	0	0
68776	ENSMUSG00000056383	AI987944	ENSMUSG00000029635	Cdk8	0.0111494	0.679227	0	0	0	0	0	0	0	0	0	0	0	0
57675	ENSMUSG00000056383	AI987944	ENSMUSG00000085266		0.0128436	0.705497	0	0	0	0	0	0	0	0	0	0	0	0
72444	ENSMUSG00000056383	AI987944	ENSMUSG00000045802	Hsf3	0.010475	0.735765	0	0	0	0	0	0	0	0	0	0	0	0
64509	ENSMUSG00000056383	AI987944	ENSMUSG00000082588	Gm15443	0.0118584	0.760928	0	0	0	0	0	0	0	0	0	0	0	0
59556	ENSMUSG00000056383	AI987944	ENSMUSG00000037161	Mgarp	0.0125813	0.769178	0	0	0	0	0	0	0	0	0	0	0	0
19839	ENSMUSG00000056383	AI987944	ENSMUSG00000022864	D16Ertd472e	0.0183446	0.770464	0	0	0	0	0	0	0	0	0	0	0	0
9358	ENSMUSG00000056383	AI987944	ENSMUSG00000069114	Zbtb10	0.0212053	0.778953	0	0	0	0	0	0	0	0	0	0	0	0
22171	ENSMUSG00000056383	AI987944	ENSMUSG00000020523	Fam114a2	0.0178836	0.785167	0	0	0	0	0	0	0	0	0	0	0	0
26352	ENSMUSG00000056383	AI987944	ENSMUSG00000056019	Zfp709	0.0171484	0.793534	0	0	0	0	0	0	0	0	0	0	0	0
32695	ENSMUSG00000056383	AI987944	ENSMUSG00000021519	Mterf3	0.0161652	0.817774	0	0	0	0	0	0	0	0	0	0	0	0
27543	ENSMUSG00000056383	AI987944	ENSMUSG00000083111	Gm14421	0.0169481	0.823803	0	0	0	0	0	0	0	0	0	0	0	0
30984	ENSMUSG00000056383	AI987944	ENSMUSG00000043929	Klhl15	0.0164183	0.840598	0	0	0	0	0	0	0	0	0	0	0	0
29110	ENSMUSG00000056383	AI987944	ENSMUSG00000031232	Magt1	0.0167044	0.84189	0	0	0	0	0	0	0	0	0	0	0	0
3147	ENSMUSG00000056383	AI987944	ENSMUSG00000056153	Socs6	0.0251244	0.847304	0	0	0	0	0	0	0	0	0	0	0	0
23506	ENSMUSG00000056383	AI987944	ENSMUSG00000046753	Ccdc66	0.0176448	0.851303	0	0	0	0	0	0	0	0	0	0	0	0
21845	ENSMUSG00000056383	AI987944	ENSMUSG00000068134	Zfp120	0.0179487	0.858316	0	0	0	0	0	0	0	0	0	0	0	0
38787	ENSMUSG00000056383	AI987944	ENSMUSG00000033904	Ccp110	0.0153101	0.861946	0	0	0	0	0	0	0	0	0	0	0	0
20961	ENSMUSG00000056383	AI987944	ENSMUSG00000006740	Kif5b	0.0181211	0.864407	0	0	0	0	0	0	0	0	0	0	0	0
12799	ENSMUSG00000056383	AI987944	ENSMUSG00000021843	Ktn1	0.0200533	0.878249	0	0	0	0	0	0	0	0	0	0	0	0
32857	ENSMUSG00000056383	AI987944	ENSMUSG00000029501	Ankle2	0.0161432	0.878987	0	0	0	0	0	0	0	0	0	0	0	0
19320	ENSMUSG00000056383	AI987944	ENSMUSG00000023921	Mut	0.0184502	0.879357	0	0	0	0	0	0	0	0	0	0	0	0
16947	ENSMUSG00000056383	AI987944	ENSMUSG00000024597	Slc12a2	0.0189701	0.884647	0	0	0	0	0	0	0	0	0	0	0	0
47558	ENSMUSG00000056383	AI987944	ENSMUSG00000058779		0.0141567	0.898736	0	0	0	0	0	0	0	0	0	0	0	0
61328	ENSMUSG00000056383	AI987944	ENSMUSG00000062949	Atp11c	0.0123408	0.909748	0	0	0	0	0	0	0	0	0	0	0	0
3463	ENSMUSG00000056383	AI987944	ENSMUSG00000031918	Mtmr2	0.0247902	0.914424	0	0	0	0	0	0	0	0	0	0	0	0
57507	ENSMUSG00000056383	AI987944	ENSMUSG00000021687	Scamp1	0.0128644	0.919222	0	0	0	0	0	0	0	0	0	0	0	0
59487	ENSMUSG00000000731	Aire	ENSMUSG00000083701	Gm4912	0.0125904	0.504517	0	0	0	0	0	0	0	0	0	0	0	0
5367	ENSMUSG00000039158	Akna	ENSMUSG00000019861	Gopc	0.02319	-0.703282	0	0	0	0	0	0	0	0	0	0	0	0
40827	ENSMUSG00000039158	Akna	ENSMUSG00000031299	Pdha1	0.0150333	-0.681811	0	0	0	0	0	0	0	0	0	0	0	0
18419	ENSMUSG00000039158	Akna	ENSMUSG00000040037	Negr1	0.0186425	-0.662678	0	0	0	0	0	0	0	0	0	0	0	0
76932	ENSMUSG00000039158	Akna	ENSMUSG00000017686	Rhot1	0.00961234	-0.655049	0	0	0	0	0	0	0	0	0	0	0	0
70147	ENSMUSG00000039158	Akna	ENSMUSG00000027108	Ola1	0.0108983	-0.650128	0	0	0	0	0	0	0	0	0	0	0	0
72663	ENSMUSG00000039158	Akna	ENSMUSG00000045427	Hnrnph2	0.0104312	-0.648405	0	0	0	0	0	0	0	0	0	0	0	0
68682	ENSMUSG00000039158	Akna	ENSMUSG00000032262	Elovl4	0.011167	-0.630994	0	0	0	0	0	0	0	0	0	0	0	0
72316	ENSMUSG00000039158	Akna	ENSMUSG00000043458	Pcdhb12	0.0105024	-0.624904	0	0	0	0	0	0	0	0	0	0	0	0
25672	ENSMUSG00000039158	Akna	ENSMUSG00000029203	Ube2k	0.017264	-0.617767	0	0	0	0	0	0	0	0	0	0	0	0
63582	ENSMUSG00000039158	Akna	ENSMUSG00000010914	Pdhx	0.0120086	-0.61303	0	0	0	0	0	0	0	0	0	0	0	0
63170	ENSMUSG00000039158	Akna	ENSMUSG00000059203	Il1rapl2	0.0120677	-0.610569	0	0	0	0	0	0	0	0	0	0	0	0
65736	ENSMUSG00000039158	Akna	ENSMUSG00000028007	Snx7	0.0116589	-0.534098	0	0	0	0	1	0	0	0	0	0	0	0
73732	ENSMUSG00000039158	Akna	ENSMUSG00000054034	Tceal5	0.0102141	-0.532437	0	0	0	0	0	0	0	0	0	0	0	0
86030	ENSMUSG00000039158	Akna	ENSMUSG00000033016	Nfatc1	0.00791731	0.527023	0	0	0	0	0	0	0	0	0	0	0	0
92694	ENSMUSG00000039158	Akna	ENSMUSG00000043747	1520401A03Rik	0.00501518	0.54874	0	0	0	0	0	0	0	0	0	0	0	0
70657	ENSMUSG00000039158	Akna	ENSMUSG00000009145	Dqx1	0.0108064	0.55397	0	0	0	0	0	0	0	0	0	0	0	0
88196	ENSMUSG00000039158	Akna	ENSMUSG00000024913	Lrp5	0.00735133	0.568304	0	0	0	0	0	0	0	0	0	0	0	0
38932	ENSMUSG00000039158	Akna	ENSMUSG00000029009	Mthfr	0.0152891	0.622074	0	0	0	0	0	0	0	0	0	0	0	0
42827	ENSMUSG00000039158	Akna	ENSMUSG00000029510	Gpc2	0.0147677	0.629518	0	0	0	0	0	0	0	0	0	0	0	0
60351	ENSMUSG00000039158	Akna	ENSMUSG00000024900	Cpt1a	0.0124735	0.635486	0	0	0	0	0	0	0	0	0	0	0	0
85135	ENSMUSG00000040310	Alx4	ENSMUSG00000020718	Polg2	0.00810681	-0.690732	0	0	0	0	0	0	0	0	0	0	0	0
76718	ENSMUSG00000040310	Alx4	ENSMUSG00000044279	Crb3	0.00965229	-0.685995	0	0	0	0	0	0	0	0	0	0	0	0
81202	ENSMUSG00000040310	Alx4	ENSMUSG00000082396	Zfp389	0.00881206	-0.685749	0	0	0	0	0	0	0	0	0	0	0	0
79310	ENSMUSG00000040310	Alx4	ENSMUSG00000051246	Msantd1	0.00914988	-0.609093	0	0	0	0	0	0	0	0	0	0	0	0
71979	ENSMUSG00000040310	Alx4	ENSMUSG00000029072	Tas1r3	0.0105685	-0.549233	0	0	0	0	0	0	0	0	0	0	0	0
89714	ENSMUSG00000040310	Alx4	ENSMUSG00000087626	Gm15050	0.00674433	-0.540463	0	0	0	0	0	0	0	0	0	0	0	0
74512	ENSMUSG00000040310	Alx4	ENSMUSG00000031877	Ces2g	0.0100606	0.500046	0	0	0	0	0	0	0	0	0	0	0	0
49692	ENSMUSG00000040310	Alx4	ENSMUSG00000026295	Spp2	0.0138778	0.50322	0	0	0	0	0	0	0	0	0	0	0	0
85124	ENSMUSG00000040310	Alx4	ENSMUSG00000035582	Gdpd4	0.00810811	0.505865	0	0	0	0	0	0	0	0	0	0	0	0
92202	ENSMUSG00000040310	Alx4	ENSMUSG00000084664	Gm23213	0.00536622	0.50709	0	0	0	0	0	0	0	0	0	0	0	0
58150	ENSMUSG00000040310	Alx4	ENSMUSG00000021133	Susd6	0.0127817	0.509859	0	0	0	0	0	0	0	0	0	0	0	0
82189	ENSMUSG00000040310	Alx4	ENSMUSG00000091523	AU040972	0.00864167	0.512443	0	0	0	0	0	0	0	0	0	0	0	0
89277	ENSMUSG00000040310	Alx4	ENSMUSG00000019866	Crybg1	0.0069317	0.514104	0	0	0	0	0	0	0	0	0	0	0	0
67760	ENSMUSG00000040310	Alx4	ENSMUSG00000054999	Naaladl1	0.0113282	0.522768	0	0	0	0	0	0	0	0	0	0	0	0
33855	ENSMUSG00000040310	Alx4	ENSMUSG00000034320	Slc26a2	0.0159897	0.525731	0	1	0	0	0	0	0	0	0	0	0	0
75659	ENSMUSG00000040310	Alx4	ENSMUSG00000015340	Cybb	0.00984195	0.535329	0	1	0	0	0	0	0	0	0	0	0	0
77649	ENSMUSG00000040310	Alx4	ENSMUSG00000003051	Elf3	0.00948162	0.541796	0	0	0	0	0	0	0	0	0	0	0	0
19454	ENSMUSG00000040310	Alx4	ENSMUSG00000086070	8430436N08Rik	0.0184182	0.542447	0	0	0	0	0	0	0	0	0	0	0	0
90483	ENSMUSG00000040310	Alx4	ENSMUSG00000059430	Actg2	0.00637441	0.543232	0	0	0	0	0	0	0	0	0	0	0	0
69033	ENSMUSG00000040310	Alx4	ENSMUSG00000086283	2810433D01Rik	0.0111043	0.553709	0	0	0	0	0	0	0	0	0	0	0	0
82071	ENSMUSG00000040310	Alx4	ENSMUSG00000040043	Rbms2	0.00866675	0.557415	0	0	0	0	0	0	0	0	0	0	0	0
71141	ENSMUSG00000040310	Alx4	ENSMUSG00000069805	Fbp1	0.0107182	0.574952	0	0	0	0	0	0	0	0	0	0	0	0
40012	ENSMUSG00000040310	Alx4	ENSMUSG00000046974	BC053393	0.0151459	0.586506	0	0	0	0	0	0	0	0	0	0	0	0
62676	ENSMUSG00000040310	Alx4	ENSMUSG00000031461	Myom2	0.0121443	0.593725	0	0	0	0	0	0	0	0	0	0	0	0
68919	ENSMUSG00000040310	Alx4	ENSMUSG00000040212	Emp3	0.0111259	0.599249	0	0	0	0	0	0	0	0	0	0	0	0
53747	ENSMUSG00000040310	Alx4	ENSMUSG00000051000	Fam160a1	0.0133606	0.612846	0	0	0	0	0	0	0	0	0	0	0	0
61749	ENSMUSG00000040310	Alx4	ENSMUSG00000089669	Tnfsf13	0.012278	0.619367	0	0	0	0	0	0	0	0	0	0	0	0
15940	ENSMUSG00000040310	Alx4	ENSMUSG00000044177	Wfikkn2	0.0192148	0.619428	0	1	0	0	0	0	0	0	0	0	0	0
35518	ENSMUSG00000040310	Alx4	ENSMUSG00000032561	Acpp	0.0157533	0.624965	0	0	0	0	0	0	0	0	0	0	0	0
83486	ENSMUSG00000040310	Alx4	ENSMUSG00000025804	Ccr1	0.00842054	0.636224	0	0	0	0	0	0	0	0	0	0	0	0
51813	ENSMUSG00000040310	Alx4	ENSMUSG00000032548	Slco2a1	0.0136102	0.642807	0	0	0	0	0	0	0	0	0	0	0	0
7778	ENSMUSG00000040310	Alx4	ENSMUSG00000058806	Col13a1	0.0218754	0.647113	0	0	0	0	0	0	0	0	0	0	0	0
60504	ENSMUSG00000040310	Alx4	ENSMUSG00000024610	Cd74	0.0124537	0.654311	0	1	0	0	0	0	0	0	0	0	0	0
7295	ENSMUSG00000040310	Alx4	ENSMUSG00000051367	Six1	0.0220851	0.659623	0	0	0	0	0	0	0	0	0	0	0	0
37056	ENSMUSG00000040310	Alx4	ENSMUSG00000029994	Anxa4	0.0155383	0.670799	0	0	0	0	0	0	0	0	0	0	0	0
23703	ENSMUSG00000040310	Alx4	ENSMUSG00000034435	Tmem30b	0.0176092	0.674467	0	0	0	0	0	0	0	0	0	0	0	0
75693	ENSMUSG00000040310	Alx4	ENSMUSG00000079419	Ms4a6c	0.00983554	0.675044	0	0	0	0	0	0	0	0	0	0	0	0
68532	ENSMUSG00000040310	Alx4	ENSMUSG00000090294		0.0111915	0.677463	0	0	0	0	0	0	0	0	0	0	0	0
59341	ENSMUSG00000040310	Alx4	ENSMUSG00000051906	Cd209f	0.0126129	0.678882	0	0	0	0	0	0	0	0	0	0	0	0
64294	ENSMUSG00000040310	Alx4	ENSMUSG00000024529	Lox	0.0118966	0.688886	0	1	0	0	0	0	0	0	0	0	0	0
63612	ENSMUSG00000040310	Alx4	ENSMUSG00000024538	Ppic	0.0120038	0.694546	0	0	0	0	0	0	0	0	0	0	0	0
56667	ENSMUSG00000040310	Alx4	ENSMUSG00000028028	Alpk1	0.0129795	0.700022	0	0	0	0	0	0	0	0	0	0	0	0
48957	ENSMUSG00000040310	Alx4	ENSMUSG00000039109	F13a1	0.0139743	0.710173	0	1	0	0	0	0	0	0	0	0	0	0
43944	ENSMUSG00000040310	Alx4	ENSMUSG00000048096	Lmod1	0.0146282	0.717617	0	0	0	0	0	0	0	0	0	0	0	0
6320	ENSMUSG00000040310	Alx4	ENSMUSG00000062980	Cped1	0.0226048	0.722723	0	1	0	0	0	0	0	0	0	0	0	0
46231	ENSMUSG00000040310	Alx4	ENSMUSG00000019779	Frk	0.0143287	0.725553	0	0	0	0	0	0	0	0	0	0	0	0
12199	ENSMUSG00000040310	Alx4	ENSMUSG00000033149	Phldb2	0.020225	0.726353	0	0	0	0	0	0	0	0	0	0	0	0
63817	ENSMUSG00000040310	Alx4	ENSMUSG00000052305	Hbb-bs	0.0119706	0.730905	0	0	0	0	0	0	0	0	0	0	0	0
5140	ENSMUSG00000040310	Alx4	ENSMUSG00000027555	Car13	0.023345	0.736873	0	1	0	0	0	0	0	0	0	0	0	0
25163	ENSMUSG00000040310	Alx4	ENSMUSG00000024677	Ms4a6b	0.0173496	0.738719	0	0	0	0	0	0	0	0	0	0	0	0
20554	ENSMUSG00000040310	Alx4	ENSMUSG00000004665	Cnn2	0.018202	0.740318	0	0	0	0	0	0	0	0	0	0	0	0
50340	ENSMUSG00000040310	Alx4	ENSMUSG00000030109	Slc6a12	0.0137981	0.743456	0	1	1	0	0	0	0	0	0	0	0	0
1775	ENSMUSG00000040310	Alx4	ENSMUSG00000035799	Twist1	0.0272283	0.747024	0	0	0	0	0	0	0	0	0	0	0	0
4830	ENSMUSG00000040310	Alx4	ENSMUSG00000027082	Tfpi	0.0235694	0.747208	0	0	0	0	0	0	0	0	0	0	0	0
20660	ENSMUSG00000040310	Alx4	ENSMUSG00000025270	Alas2	0.0181793	0.749608	0	0	0	0	0	0	0	0	0	0	0	0
49835	ENSMUSG00000040310	Alx4	ENSMUSG00000030790	Adm	0.0138604	0.751884	0	0	0	0	0	0	0	0	0	0	0	0
6969	ENSMUSG00000040310	Alx4	ENSMUSG00000040569	Slc26a7	0.0222548	0.761481	0	1	0	0	0	0	0	0	0	0	0	0
5816	ENSMUSG00000040310	Alx4	ENSMUSG00000015090	Ptgds	0.0229139	0.770156	0	1	1	0	0	0	0	0	0	0	1	1
8663	ENSMUSG00000040310	Alx4	ENSMUSG00000055333	Fat2	0.0214803	0.774695	0	0	0	0	0	0	0	0	0	0	0	0
59927	ENSMUSG00000040310	Alx4	ENSMUSG00000021371	Mcur1	0.0125305	0.777354	0	0	0	0	0	0	0	0	0	0	0	0
1851	ENSMUSG00000040310	Alx4	ENSMUSG00000090523	Gypc	0.0270536	0.778769	0	0	0	0	0	0	0	0	0	0	0	0
1466	ENSMUSG00000040310	Alx4	ENSMUSG00000049241	Hcar1	0.0280247	0.781353	0	0	0	0	0	0	0	0	0	0	0	0
6920	ENSMUSG00000040310	Alx4	ENSMUSG00000024134	Six2	0.022287	0.785579	0	0	0	0	0	0	0	0	0	0	0	0
10964	ENSMUSG00000040310	Alx4	ENSMUSG00000030787	Lyve1	0.0206049	0.785905	0	0	0	0	0	0	0	0	0	0	0	0
26813	ENSMUSG00000040310	Alx4	ENSMUSG00000029718	Pcolce	0.0170667	0.791319	0	0	0	0	0	0	0	0	0	0	0	0
1666	ENSMUSG00000040310	Alx4	ENSMUSG00000025927	Tfap2b	0.0275333	0.792919	0	1	0	0	0	0	0	0	0	0	0	0
20766	ENSMUSG00000040310	Alx4	ENSMUSG00000031070	Mrgprf	0.018163	0.798702	0	0	0	0	0	0	0	0	0	0	0	0
5695	ENSMUSG00000040310	Alx4	ENSMUSG00000010122	Slc47a1	0.0229772	0.798936	0	1	1	0	0	0	0	0	0	0	0	0
9989	ENSMUSG00000040310	Alx4	ENSMUSG00000063796	Slc22a8	0.0209712	0.803008	0	0	0	0	0	0	0	0	0	0	0	0
223	ENSMUSG00000040310	Alx4	ENSMUSG00000000303	Cdh1	0.0358031	0.809272	0	1	1	0	0	0	0	0	0	0	0	0
6081	ENSMUSG00000040310	Alx4	ENSMUSG00000046618	Olfml2a	0.0227534	0.814328	0	0	0	0	0	0	0	0	0	0	0	0
22721	ENSMUSG00000040310	Alx4	ENSMUSG00000026193	Fn1	0.0177849	0.814451	0	1	0	0	0	0	0	0	0	0	0	0
702	ENSMUSG00000040310	Alx4	ENSMUSG00000013584	Aldh1a2	0.0311187	0.816666	0	1	1	0	0	0	0	0	0	0	0	0
1315	ENSMUSG00000040310	Alx4	ENSMUSG00000032179	Bmp5	0.0284205	0.819189	0	0	0	0	0	0	0	0	0	0	0	0
711	ENSMUSG00000040310	Alx4	ENSMUSG00000029843	Slc13a4	0.0310591	0.822388	0	1	1	0	0	0	1	0	1	0	1	1
10208	ENSMUSG00000040310	Alx4	ENSMUSG00000061878	Sphk1	0.0208928	0.823557	0	0	1	0	0	0	0	0	0	0	0	0
2719	ENSMUSG00000040310	Alx4	ENSMUSG00000037206	Islr	0.0256277	0.827432	0	1	1	0	0	0	0	0	0	0	0	0
656	ENSMUSG00000040310	Alx4	ENSMUSG00000040966	Slc22a2	0.0314135	0.831183	0	0	0	0	0	0	0	0	0	0	0	0
3450	ENSMUSG00000040310	Alx4	ENSMUSG00000020884	Asgr1	0.0247999	0.833882	0	0	0	0	0	0	0	0	0	0	0	0
15857	ENSMUSG00000040310	Alx4	ENSMUSG00000032419	Tbx18	0.0192388	0.838629	0	0	0	0	0	0	0	0	0	0	0	0
2309	ENSMUSG00000040310	Alx4	ENSMUSG00000039062	Anpep	0.0262305	0.83986	0	1	0	0	0	0	0	0	0	0	0	0
8087	ENSMUSG00000040310	Alx4	ENSMUSG00000028173	Wls	0.021736	0.841336	0	0	0	0	0	0	0	0	0	0	0	0
11171	ENSMUSG00000040310	Alx4	ENSMUSG00000026674	Ddr2	0.0205405	0.841644	0	1	0	0	0	0	0	0	0	0	0	0
3505	ENSMUSG00000040310	Alx4	ENSMUSG00000069378	Prdm6	0.0247488	0.845645	0	0	0	0	0	0	0	0	0	0	0	0
15280	ENSMUSG00000040310	Alx4	ENSMUSG00000034127	Tspan8	0.0193857	0.847292	0	0	0	0	0	0	0	0	0	0	0	0
2668	ENSMUSG00000040310	Alx4	ENSMUSG00000030108	Slc6a13	0.025703	0.847365	0	1	1	0	0	0	0	0	0	0	0	0
3987	ENSMUSG00000040310	Alx4	ENSMUSG00000048387	Osr1	0.0242782	0.84835	0	1	1	0	0	0	0	0	0	0	0	0
1929	ENSMUSG00000040310	Alx4	ENSMUSG00000048583	Igf2	0.0268936	0.85444	0	1	1	0	0	0	0	0	0	0	1	0
4473	ENSMUSG00000040310	Alx4	ENSMUSG00000027868	Tbx15	0.0238247	0.856101	0	1	0	0	0	0	0	0	0	0	0	0
2575	ENSMUSG00000040310	Alx4	ENSMUSG00000047420	Fam180a	0.0258259	0.857762	0	1	1	0	0	0	0	0	0	0	0	0
1323	ENSMUSG00000040310	Alx4	ENSMUSG00000041559	Fmod	0.028388	0.8601	0	1	1	0	0	0	0	0	0	0	0	0
6199	ENSMUSG00000040310	Alx4	ENSMUSG00000048424	Ranbp3l	0.0226853	0.863176	0	1	1	0	0	0	0	0	0	0	0	1
1904	ENSMUSG00000040310	Alx4	ENSMUSG00000019846	Lama4	0.0269304	0.866929	0	0	0	0	0	0	0	0	0	0	0	0
2885	ENSMUSG00000040310	Alx4	ENSMUSG00000036814	Slc6a20a	0.0254366	0.868283	0	1	1	0	0	0	0	0	0	0	0	0
2573	ENSMUSG00000040310	Alx4	ENSMUSG00000024650	Slc22a6	0.0258302	0.869021	0	1	1	0	0	0	0	0	0	0	0	0
1827	ENSMUSG00000040310	Alx4	ENSMUSG00000020467	Efemp1	0.0271373	0.871297	0	1	0	0	0	0	0	0	0	0	0	0
950	ENSMUSG00000040310	Alx4	ENSMUSG00000032092	Mpzl2	0.0297041	0.874742	0	1	1	0	0	0	0	0	0	0	0	0
477	ENSMUSG00000040310	Alx4	ENSMUSG00000006014	Prg4	0.0325421	0.876231	0	1	1	0	0	0	0	0	0	0	0	0
622	ENSMUSG00000040310	Alx4	ENSMUSG00000048373	Fgfbp1	0.0315502	0.878557	0	0	0	0	0	0	0	0	0	0	0	0
1115	ENSMUSG00000040310	Alx4	ENSMUSG00000074743	Thbd	0.0290202	0.900397	0	1	1	0	0	0	0	0	0	0	0	0
26492	ENSMUSG00000046532	Ar	ENSMUSG00000030688	Stard10	0.0171232	-0.952013	0	0	0	0	0	0	0	0	0	0	0	0
39926	ENSMUSG00000046532	Ar	ENSMUSG00000023992	Trem2	0.0151595	-0.923775	0	0	0	0	0	0	0	0	0	0	0	0
55071	ENSMUSG00000046532	Ar	ENSMUSG00000024952	Rps6ka4	0.0131833	-0.920145	0	0	0	0	0	0	0	0	0	0	0	0
39158	ENSMUSG00000046532	Ar	ENSMUSG00000064358	mt-Co3	0.0152626	-0.915839	0	0	0	0	0	0	0	0	0	0	0	0
38556	ENSMUSG00000046532	Ar	ENSMUSG00000064354	mt-Co2	0.0153388	-0.904519	0	0	0	0	0	0	0	0	0	0	0	0
23972	ENSMUSG00000046532	Ar	ENSMUSG00000056665	Them6	0.0175578	-0.904334	0	0	0	0	0	0	0	0	0	0	0	0
38177	ENSMUSG00000046532	Ar	ENSMUSG00000064341	mt-Nd1	0.0153937	-0.903165	0	0	0	0	0	0	0	0	0	0	0	0
21560	ENSMUSG00000046532	Ar	ENSMUSG00000036905	C1qb	0.0180018	-0.902673	0	0	0	0	0	0	0	0	0	0	0	0
19604	ENSMUSG00000046532	Ar	ENSMUSG00000029408	Abcb9	0.0183896	-0.901381	0	0	0	0	0	0	0	0	0	0	0	0
23761	ENSMUSG00000046532	Ar	ENSMUSG00000036887	C1qa	0.0175978	-0.901197	0	0	0	0	0	0	0	0	0	0	0	0
9224	ENSMUSG00000046532	Ar	ENSMUSG00000090050	Gm16339	0.02126	-0.890738	0	0	0	0	0	0	0	0	0	0	0	0
33259	ENSMUSG00000046532	Ar	ENSMUSG00000030579	Tyrobp	0.016081	-0.882125	0	0	0	0	0	0	0	0	0	0	0	0
65395	ENSMUSG00000046532	Ar	ENSMUSG00000024955	Esrra	0.0117168	-0.874373	0	0	0	0	0	0	0	0	0	0	0	0
49757	ENSMUSG00000046532	Ar	ENSMUSG00000035285	Nat14	0.0138709	-0.872835	0	0	0	0	0	0	0	0	0	0	0	0
27307	ENSMUSG00000046532	Ar	ENSMUSG00000046402	Rbp1	0.0169863	-0.866683	0	0	0	0	0	0	0	0	0	0	0	0
52324	ENSMUSG00000046532	Ar	ENSMUSG00000036896	C1qc	0.0135473	-0.862807	0	0	0	0	0	0	0	0	0	0	0	0
41556	ENSMUSG00000046532	Ar	ENSMUSG00000041515	Irf8	0.0149319	-0.858747	0	0	0	0	0	0	0	0	0	0	0	0
56747	ENSMUSG00000046532	Ar	ENSMUSG00000009293	Ube2g2	0.0129683	-0.857209	0	0	0	0	0	0	0	0	0	0	0	0
26535	ENSMUSG00000046532	Ar	ENSMUSG00000083863	Gm13341	0.0171169	-0.855609	0	0	0	0	0	0	0	0	0	0	0	0
38389	ENSMUSG00000046532	Ar	ENSMUSG00000030946	Lhpp	0.015363	-0.851795	0	0	0	0	0	0	0	0	0	0	0	0
62960	ENSMUSG00000046532	Ar	ENSMUSG00000073627	C130036L24Rik	0.0121029	-0.84958	0	0	0	0	0	0	0	0	0	0	0	0
34091	ENSMUSG00000046532	Ar	ENSMUSG00000026701	Prdx6	0.0159554	-0.845643	0	0	0	0	0	0	0	0	0	0	0	0
13698	ENSMUSG00000046532	Ar	ENSMUSG00000041729	Coro2b	0.0198069	-0.82694	0	0	0	0	0	0	0	0	0	0	0	0
58631	ENSMUSG00000046532	Ar	ENSMUSG00000020377	Ltc4s	0.0127175	-0.824664	0	0	0	0	0	0	0	0	0	0	0	0
20437	ENSMUSG00000046532	Ar	ENSMUSG00000021423	Ly86	0.0182271	-0.822818	0	0	0	0	0	0	0	0	0	0	0	0
11066	ENSMUSG00000046532	Ar	ENSMUSG00000036918	Ttc7	0.0205734	-0.822757	0	0	0	0	0	0	0	0	0	0	0	0
50981	ENSMUSG00000046532	Ar	ENSMUSG00000034686	Prr7	0.0137211	-0.818512	0	0	0	0	0	0	0	0	0	0	0	1
37180	ENSMUSG00000046532	Ar	ENSMUSG00000000346	Dazap2	0.0155212	-0.81279	0	0	0	0	0	0	0	0	0	0	0	0
70087	ENSMUSG00000046532	Ar	ENSMUSG00000001700	Gramd3	0.0109091	-0.804793	0	0	0	0	0	0	0	0	0	0	0	0
41892	ENSMUSG00000046532	Ar	ENSMUSG00000007872	Id3	0.0148913	-0.803808	0	0	0	0	0	0	0	0	0	0	0	0
88124	ENSMUSG00000046532	Ar	ENSMUSG00000030737	Slco2b1	0.00737276	-0.803747	0	0	0	0	0	0	0	0	0	0	0	0
49270	ENSMUSG00000046532	Ar	ENSMUSG00000020077	Srgn	0.0139355	-0.800486	0	0	0	0	0	0	0	0	0	0	0	0
65090	ENSMUSG00000046532	Ar	ENSMUSG00000020475	Pgam2	0.0117668	-0.785905	0	0	0	0	0	0	0	0	0	0	0	0
7700	ENSMUSG00000046532	Ar	ENSMUSG00000026480	Ncf2	0.021913	-0.782645	0	0	0	0	0	0	0	0	0	0	0	0
46827	ENSMUSG00000046532	Ar	ENSMUSG00000022472	Desi1	0.0142515	-0.7768	0	0	0	0	0	0	0	0	0	0	0	0
53893	ENSMUSG00000046532	Ar	ENSMUSG00000064337	mt-Rnr1	0.0133408	-0.774832	0	0	0	0	0	0	0	0	0	0	0	0
68865	ENSMUSG00000046532	Ar	ENSMUSG00000026177	Slc11a1	0.0111359	-0.755329	0	0	0	0	0	0	0	0	0	0	0	0
38732	ENSMUSG00000046532	Ar	ENSMUSG00000034595	Ppp1r18	0.0153157	-0.751084	0	0	0	0	0	0	0	0	0	0	0	0
68169	ENSMUSG00000046532	Ar	ENSMUSG00000025140	Pycr1	0.011255	-0.74321	0	0	0	0	0	0	0	0	0	0	0	0
72650	ENSMUSG00000046532	Ar	ENSMUSG00000040466	Blvrb	0.0104328	-0.741179	0	0	0	0	0	0	0	0	0	0	0	0
8712	ENSMUSG00000046532	Ar	ENSMUSG00000020886	Dlg4	0.0214625	-0.73718	0	0	0	0	0	0	0	0	0	0	0	0
41982	ENSMUSG00000046532	Ar	ENSMUSG00000056529	Ptafr	0.0148785	-0.736504	0	0	0	0	0	0	0	0	0	0	0	0
46679	ENSMUSG00000046532	Ar	ENSMUSG00000039167	Adgrl4	0.0142692	-0.735704	0	0	0	0	0	0	0	0	0	0	0	0
63526	ENSMUSG00000046532	Ar	ENSMUSG00000028268	Gbp3	0.0120159	-0.733735	0	0	0	0	0	0	0	0	0	0	0	0
14261	ENSMUSG00000046532	Ar	ENSMUSG00000033446	Lpar6	0.019644	-0.730721	0	0	0	0	0	0	0	0	0	0	0	0
39098	ENSMUSG00000046532	Ar	ENSMUSG00000086983		0.0152686	-0.729982	0	0	0	0	0	0	0	0	0	0	0	0
42665	ENSMUSG00000046532	Ar	ENSMUSG00000038811	Gngt2	0.0147861	-0.711957	0	0	0	0	0	0	0	0	0	0	0	0
73076	ENSMUSG00000046532	Ar	ENSMUSG00000006398	Cdc20	0.0103521	-0.704882	0	0	0	0	0	0	0	0	0	0	0	0
59901	ENSMUSG00000046532	Ar	ENSMUSG00000071203	Naip5	0.0125348	-0.695715	0	0	0	0	0	0	0	0	0	0	0	0
62605	ENSMUSG00000046532	Ar	ENSMUSG00000029204	Rhoh	0.0121555	-0.693746	0	0	0	0	0	0	0	0	0	0	0	0
71003	ENSMUSG00000046532	Ar	ENSMUSG00000035765	Dym	0.0107456	-0.675721	0	0	0	0	0	0	0	0	0	0	0	0
38156	ENSMUSG00000046532	Ar	ENSMUSG00000019832	Rab32	0.0153953	-0.671353	0	0	0	0	0	0	0	0	0	0	0	0
64516	ENSMUSG00000046532	Ar	ENSMUSG00000060791	Gmfg	0.0118571	-0.667354	0	0	0	0	0	0	0	0	0	0	0	0
68440	ENSMUSG00000046532	Ar	ENSMUSG00000086413	Gm12415	0.0112059	-0.654956	0	0	0	0	0	0	0	0	0	0	0	0
50050	ENSMUSG00000046532	Ar	ENSMUSG00000081931	Gm15211	0.0138329	-0.651813	0	0	0	0	0	0	0	0	0	0	0	0
75419	ENSMUSG00000046532	Ar	ENSMUSG00000030247	Kcnj8	0.00988675	-0.635916	0	0	0	0	0	0	0	0	0	0	0	0
91288	ENSMUSG00000046532	Ar	ENSMUSG00000026175	Vil1	0.00590845	-0.624166	0	0	0	0	0	0	0	0	0	0	0	0
68572	ENSMUSG00000046532	Ar	ENSMUSG00000037405	Icam1	0.0111851	-0.624104	0	0	0	0	0	0	0	0	0	0	0	0
64885	ENSMUSG00000046532	Ar	ENSMUSG00000030722	Nfatc2ip	0.0118024	-0.586391	0	0	0	0	0	0	0	0	0	0	0	0
73055	ENSMUSG00000046532	Ar	ENSMUSG00000090958	Lrrc32	0.010356	-0.573656	0	0	0	0	0	0	0	0	0	0	0	0
83097	ENSMUSG00000046532	Ar	ENSMUSG00000079547	H2-DMb1	0.0084885	-0.573287	0	0	0	0	0	0	0	0	0	0	0	0
64492	ENSMUSG00000046532	Ar	ENSMUSG00000064343	mt-Tq	0.0118612	-0.563013	1	0	0	0	0	1	0	0	0	0	0	0
74472	ENSMUSG00000046532	Ar	ENSMUSG00000041995	Zbed3	0.0100693	-0.539697	0	0	0	0	0	0	0	0	0	0	0	0
89906	ENSMUSG00000046532	Ar	ENSMUSG00000024696	Lpxn	0.00665248	-0.530038	0	0	0	0	0	0	0	0	0	0	0	0
84729	ENSMUSG00000046532	Ar	ENSMUSG00000087671		0.0081886	-0.52567	0	0	0	0	0	0	0	0	0	0	0	0
74979	ENSMUSG00000046532	Ar	ENSMUSG00000057191	AB124611	0.00996966	-0.523824	0	0	0	0	0	0	0	0	0	0	0	0
88777	ENSMUSG00000046532	Ar	ENSMUSG00000085434	Gm11725	0.00712926	0.509059	0	0	0	0	0	0	0	0	0	0	0	0
63293	ENSMUSG00000046532	Ar	ENSMUSG00000091814	Gm8050	0.0120503	0.532622	0	0	0	0	0	0	0	0	0	0	0	0
47079	ENSMUSG00000046532	Ar	ENSMUSG00000062157	Ifnlr1	0.0142172	0.532806	0	0	0	0	0	0	0	0	0	0	0	0
51956	ENSMUSG00000046532	Ar	ENSMUSG00000054400	Cklf	0.0135917	0.553785	0	0	0	0	0	0	0	0	0	0	0	0
75539	ENSMUSG00000046532	Ar	ENSMUSG00000031668	Eif2ak3	0.00986393	0.553847	0	0	0	0	0	0	0	0	0	0	0	0
56888	ENSMUSG00000046532	Ar	ENSMUSG00000079104	Prps1l3	0.0129514	0.560799	0	0	0	0	0	0	0	0	0	0	0	0
60925	ENSMUSG00000046532	Ar	ENSMUSG00000090707	Gm8237	0.0123959	0.565782	0	0	0	0	0	0	0	0	0	0	0	0
49253	ENSMUSG00000046532	Ar	ENSMUSG00000078160	Gm16503	0.0139374	0.566889	0	0	0	0	0	0	0	0	0	0	0	0
50881	ENSMUSG00000046532	Ar	ENSMUSG00000006056	Calcoco2	0.0137343	0.569879	0	0	0	0	0	0	0	0	0	0	0	0
63033	ENSMUSG00000046532	Ar	ENSMUSG00000025997	Ikzf2	0.0120931	0.578578	0	0	0	0	0	0	0	0	0	0	0	0
28309	ENSMUSG00000046532	Ar	ENSMUSG00000090422		0.0168307	0.587868	0	0	0	0	0	0	0	0	0	0	0	0
58924	ENSMUSG00000046532	Ar	ENSMUSG00000010505	Myt1	0.0126728	0.623858	0	0	0	0	0	0	0	0	0	0	0	0
40164	ENSMUSG00000046532	Ar	ENSMUSG00000044522	A730020M07Rik	0.0151254	0.631671	0	0	0	0	0	0	0	0	0	0	0	0
41432	ENSMUSG00000046532	Ar	ENSMUSG00000043090	Zfp866	0.0149496	0.632902	0	0	0	0	0	0	0	0	0	0	0	0
84624	ENSMUSG00000046532	Ar	ENSMUSG00000084968	Gm12743	0.00821033	0.636224	0	0	0	0	0	0	0	0	0	0	0	0
53614	ENSMUSG00000046532	Ar	ENSMUSG00000029227	Fip1l1	0.0133786	0.6401	0	0	0	0	0	0	0	0	0	0	0	0
48303	ENSMUSG00000046532	Ar	ENSMUSG00000053838	Nudcd3	0.0140563	0.646375	0	0	0	0	0	0	0	0	0	0	0	0
47316	ENSMUSG00000046532	Ar	ENSMUSG00000091568	Gm8206	0.0141879	0.648467	0	0	0	0	0	0	0	0	0	0	0	0
73619	ENSMUSG00000046532	Ar	ENSMUSG00000042015	Wdr41	0.0102371	0.64859	0	0	0	0	0	0	0	0	0	0	0	0
82027	ENSMUSG00000046532	Ar	ENSMUSG00000056131	Pgm3	0.00867511	0.653081	0	0	0	0	0	0	0	0	0	0	0	0
52034	ENSMUSG00000046532	Ar	ENSMUSG00000086807	Platr21	0.0135812	0.654019	0	0	0	0	0	0	0	0	0	0	0	0
20755	ENSMUSG00000046532	Ar	ENSMUSG00000026131	Dst	0.0181642	0.664524	0	0	0	0	0	0	0	0	0	0	0	0
59171	ENSMUSG00000046532	Ar	ENSMUSG00000059708	Akap17b	0.0126394	0.670184	0	0	0	0	0	0	0	0	0	0	0	0
67898	ENSMUSG00000046532	Ar	ENSMUSG00000029787	Avl9	0.0113048	0.674675	0	0	0	0	0	0	0	0	0	0	0	0
44572	ENSMUSG00000046532	Ar	ENSMUSG00000003382	Etv3	0.0145497	0.675351	0	0	0	0	0	0	0	0	0	0	0	0
30895	ENSMUSG00000046532	Ar	ENSMUSG00000031079	Zfp300	0.0164305	0.683903	0	0	0	0	0	0	0	0	0	0	0	0
27373	ENSMUSG00000046532	Ar	ENSMUSG00000006005	Tpr	0.0169764	0.684087	0	0	0	0	0	0	0	0	0	0	0	0
68594	ENSMUSG00000046532	Ar	ENSMUSG00000041530	Ago1	0.0111815	0.703098	0	0	0	0	0	0	0	0	0	0	0	0
32586	ENSMUSG00000046532	Ar	ENSMUSG00000027981	Rnpc3	0.0161804	0.706051	0	0	0	0	0	0	0	0	0	0	0	0
13815	ENSMUSG00000046532	Ar	ENSMUSG00000040389	Wdr47	0.0197729	0.710849	0	0	0	0	0	0	0	0	0	0	0	0
40011	ENSMUSG00000046532	Ar	ENSMUSG00000047531	Rtp2	0.0151462	0.721191	0	0	0	0	0	0	0	0	0	0	0	0
65142	ENSMUSG00000046532	Ar	ENSMUSG00000034940	Synrg	0.0117579	0.721431	0	0	0	0	0	0	0	0	0	0	0	0
55435	ENSMUSG00000046532	Ar	ENSMUSG00000026723	Trdmt1	0.0131406	0.722169	0	0	0	0	0	0	0	0	0	0	0	0
58552	ENSMUSG00000046532	Ar	ENSMUSG00000037119	Fam91a1	0.0127286	0.723277	0	0	0	0	0	0	0	0	0	0	0	0
47794	ENSMUSG00000046532	Ar	ENSMUSG00000071723	Gspt2	0.0141259	0.724692	0	0	0	0	0	0	0	0	0	0	0	0
59989	ENSMUSG00000046532	Ar	ENSMUSG00000020464	Pnpt1	0.0125228	0.727768	0	0	0	0	0	0	0	0	0	0	0	0
53301	ENSMUSG00000046532	Ar	ENSMUSG00000047841	Fndc11	0.0134197	0.737383	0	0	0	0	0	0	0	0	0	0	0	0
46577	ENSMUSG00000046532	Ar	ENSMUSG00000031878	Nae1	0.0142831	0.746962	0	0	0	0	0	0	0	0	0	0	0	0
49007	ENSMUSG00000046532	Ar	ENSMUSG00000027550	Lrrcc1	0.0139668	0.748808	0	0	0	0	0	0	0	0	0	0	0	0
52380	ENSMUSG00000046532	Ar	ENSMUSG00000064061	Dzip3	0.0135423	0.753176	0	0	0	0	0	0	0	0	0	0	0	0
20445	ENSMUSG00000046532	Ar	ENSMUSG00000087490		0.0182253	0.767511	0	0	0	0	0	0	0	1	0	0	0	0
43870	ENSMUSG00000046532	Ar	ENSMUSG00000024241	Sos1	0.0146386	0.77071	0	0	0	0	0	0	0	0	0	0	0	0
50054	ENSMUSG00000046532	Ar	ENSMUSG00000034574	Daam1	0.0138324	0.773355	0	0	0	0	0	0	0	0	0	0	0	0
63123	ENSMUSG00000046532	Ar	ENSMUSG00000024542	Cep192	0.0120758	0.776862	0	0	0	0	0	0	0	0	0	0	0	0
64477	ENSMUSG00000046532	Ar	ENSMUSG00000029992	Gfpt1	0.0118634	0.787443	0	0	0	0	0	0	0	0	0	0	0	0
58193	ENSMUSG00000046532	Ar	ENSMUSG00000074194	Zfp791	0.012775	0.79661	0	0	0	0	0	0	0	0	0	0	0	0
43335	ENSMUSG00000046532	Ar	ENSMUSG00000045174	Amer3	0.014702	0.801101	0	0	0	0	0	0	0	0	0	0	0	0
64327	ENSMUSG00000046532	Ar	ENSMUSG00000005813	Metap1	0.0118914	0.807253	0	0	0	0	0	0	0	0	0	0	0	0
15215	ENSMUSG00000046532	Ar	ENSMUSG00000030738	Eif3c	0.0194002	0.807622	0	0	0	0	0	0	0	0	0	0	0	0
36025	ENSMUSG00000046532	Ar	ENSMUSG00000039842	Mcph1	0.0156827	0.80873	0	0	0	0	0	0	0	0	0	0	0	0
38376	ENSMUSG00000046532	Ar	ENSMUSG00000042359	Osbpl6	0.0153648	0.812729	0	0	0	0	0	0	0	0	0	0	0	0
35276	ENSMUSG00000046532	Ar	ENSMUSG00000033991	Ttc37	0.0157837	0.81279	0	0	0	0	0	0	0	0	0	0	0	0
69077	ENSMUSG00000046532	Ar	ENSMUSG00000030469	Zfp719	0.0110957	0.816482	0	0	0	0	0	0	0	0	0	0	0	0
30206	ENSMUSG00000046532	Ar	ENSMUSG00000054752	Fsd1l	0.0165386	0.817097	0	0	0	0	0	0	0	0	0	0	0	0
44584	ENSMUSG00000046532	Ar	ENSMUSG00000090100	Ttbk2	0.0145482	0.820973	0	0	0	0	0	0	0	0	0	0	0	0
52760	ENSMUSG00000046532	Ar	ENSMUSG00000031010	Usp9x	0.0134914	0.822449	0	0	0	0	0	0	0	0	0	0	0	0
1400	ENSMUSG00000046532	Ar	ENSMUSG00000087536	Gm14246	0.0281787	0.829278	0	0	0	0	0	0	0	0	0	0	0	0
57785	ENSMUSG00000046532	Ar	ENSMUSG00000029291	Rufy3	0.0128276	0.831431	0	0	0	0	0	0	0	0	0	0	0	0
46131	ENSMUSG00000046532	Ar	ENSMUSG00000021254	Gpatch2l	0.0143401	0.834446	0	0	0	0	0	0	0	0	0	0	0	0
51253	ENSMUSG00000046532	Ar	ENSMUSG00000018809	Smyd4	0.0136851	0.836722	0	0	0	0	0	0	0	0	0	0	0	0
36389	ENSMUSG00000046532	Ar	ENSMUSG00000024283	Wac	0.0156316	0.842321	0	0	0	0	0	0	0	0	0	0	0	0
42565	ENSMUSG00000046532	Ar	ENSMUSG00000055884	Fancm	0.0148001	0.842382	0	0	0	0	0	0	0	0	0	0	0	0
23540	ENSMUSG00000046532	Ar	ENSMUSG00000029765	Plxna4	0.0176362	0.843305	0	0	0	0	0	0	0	0	0	0	0	0
45034	ENSMUSG00000046532	Ar	ENSMUSG00000039318	Rab3gap2	0.0144884	0.843428	0	0	0	0	0	0	0	0	0	0	0	0
22977	ENSMUSG00000046532	Ar	ENSMUSG00000042719	Naa25	0.0177394	0.843551	0	0	0	0	0	0	0	0	0	0	0	0
48951	ENSMUSG00000046532	Ar	ENSMUSG00000022350	Washc5	0.0139755	0.845397	0	0	0	0	0	0	0	0	0	0	0	0
5264	ENSMUSG00000046532	Ar	ENSMUSG00000045083	Lingo2	0.0232546	0.847181	1	0	0	0	0	0	0	0	0	0	0	0
26758	ENSMUSG00000046532	Ar	ENSMUSG00000036499	Eea1	0.0170769	0.84755	0	0	0	0	0	0	0	0	0	0	0	0
31024	ENSMUSG00000046532	Ar	ENSMUSG00000056553	Ptprn2	0.016413	0.848288	0	0	0	0	0	0	0	0	0	0	0	0
50157	ENSMUSG00000046532	Ar	ENSMUSG00000050332	Amer1	0.0138205	0.849211	0	0	0	0	0	0	0	0	0	0	0	0
50611	ENSMUSG00000046532	Ar	ENSMUSG00000048550	Thnsl1	0.0137655	0.851303	0	0	0	0	0	0	0	0	0	0	0	0
30968	ENSMUSG00000046532	Ar	ENSMUSG00000021357	Exoc2	0.0164211	0.851733	0	0	0	0	0	0	0	0	0	0	0	0
43438	ENSMUSG00000046532	Ar	ENSMUSG00000021838	Samd4	0.0146887	0.854563	0	0	0	0	0	0	0	0	0	0	0	0
63983	ENSMUSG00000046532	Ar	ENSMUSG00000039652	Cpeb3	0.0119459	0.855794	0	0	0	0	0	0	0	0	0	0	0	0
34492	ENSMUSG00000046532	Ar	ENSMUSG00000058230	Arhgap35	0.0158987	0.858685	0	0	0	0	0	0	0	0	0	0	0	0
56166	ENSMUSG00000046532	Ar	ENSMUSG00000036760	Kcnk9	0.0130446	0.861946	0	0	0	0	0	0	0	0	0	0	0	0
16502	ENSMUSG00000046532	Ar	ENSMUSG00000040560	Wdr7	0.0190744	0.863053	0	0	0	0	0	0	0	0	0	0	0	0
36521	ENSMUSG00000046532	Ar	ENSMUSG00000066643	Wdr35	0.0156148	0.871605	0	0	0	0	0	0	0	0	0	0	0	0
52009	ENSMUSG00000046532	Ar	ENSMUSG00000018800	Abca5	0.0135851	0.875419	0	0	0	0	0	0	0	0	0	0	0	0
49917	ENSMUSG00000046532	Ar	ENSMUSG00000003731	Kpna6	0.0138501	0.875542	0	0	0	0	0	0	0	0	0	0	0	0
24031	ENSMUSG00000046532	Ar	ENSMUSG00000029246	Ppat	0.0175482	0.876034	0	0	0	0	0	0	0	0	0	0	0	0
72771	ENSMUSG00000046532	Ar	ENSMUSG00000034751	Mast4	0.0104127	0.877326	0	0	0	0	0	0	0	0	0	0	0	0
61260	ENSMUSG00000046532	Ar	ENSMUSG00000055421	Pcdh9	0.0123519	0.877449	0	0	0	0	0	0	0	0	0	0	0	0
21686	ENSMUSG00000046532	Ar	ENSMUSG00000021051	Ppp2r5e	0.0179806	0.878864	0	0	0	0	0	0	0	0	0	0	0	0
58175	ENSMUSG00000046532	Ar	ENSMUSG00000057335	Cep170	0.0127779	0.879233	0	0	0	0	0	0	0	0	0	0	0	0
34034	ENSMUSG00000046532	Ar	ENSMUSG00000029207	Apbb2	0.0159628	0.881079	0	0	0	0	0	0	0	0	0	0	0	0
56503	ENSMUSG00000046532	Ar	ENSMUSG00000075270	Pde11a	0.0130026	0.882556	0	0	0	0	0	0	0	0	0	0	0	0
52647	ENSMUSG00000046532	Ar	ENSMUSG00000026667	Uhmk1	0.0135057	0.886124	0	0	0	0	0	0	0	0	0	0	0	0
35647	ENSMUSG00000046532	Ar	ENSMUSG00000036779	Papd5	0.0157334	0.886185	0	0	0	0	0	0	0	0	0	0	0	0
17604	ENSMUSG00000046532	Ar	ENSMUSG00000026024	Als2	0.0188264	0.888462	0	0	0	0	0	0	0	0	0	0	0	0
2110	ENSMUSG00000046532	Ar	ENSMUSG00000020271	Fbxw11	0.0265285	0.891661	0	0	0	0	0	0	0	0	0	0	0	0
24709	ENSMUSG00000046532	Ar	ENSMUSG00000026718	Stam	0.0174264	0.892768	0	0	0	0	0	0	0	0	0	0	0	0
10026	ENSMUSG00000046532	Ar	ENSMUSG00000022897	Dyrk1a	0.0209556	0.89406	0	0	0	0	0	0	0	0	0	0	0	0
11152	ENSMUSG00000046532	Ar	ENSMUSG00000079260	Tmppe	0.0205447	0.896644	0	0	0	0	0	0	0	0	0	0	0	0
57691	ENSMUSG00000046532	Ar	ENSMUSG00000037851	Iars	0.0128417	0.898982	0	0	0	0	0	0	0	0	0	0	0	0
32246	ENSMUSG00000046532	Ar	ENSMUSG00000029502	Golga3	0.0162271	0.905749	0	0	0	0	0	0	0	0	0	0	0	0
31588	ENSMUSG00000046532	Ar	ENSMUSG00000045983	Eif4g1	0.0163268	0.905995	0	0	0	0	0	0	0	0	0	0	0	0
36314	ENSMUSG00000046532	Ar	ENSMUSG00000029174	Tbc1d1	0.0156415	0.906364	0	0	0	0	0	0	0	0	0	0	0	0
17006	ENSMUSG00000046532	Ar	ENSMUSG00000026311	Asb1	0.0189581	0.906426	0	0	0	0	0	0	0	0	0	0	0	0
3806	ENSMUSG00000046532	Ar	ENSMUSG00000039100	2021-03-06	0.024454	0.90741	0	0	0	0	0	0	0	0	0	0	0	0
56250	ENSMUSG00000046532	Ar	ENSMUSG00000039697	Ncoa7	0.0130335	0.908149	0	0	0	0	0	0	0	0	0	0	0	0
1945	ENSMUSG00000046532	Ar	ENSMUSG00000012535	Tnpo3	0.0268567	0.914178	0	0	0	0	0	0	0	0	0	0	0	0
72335	ENSMUSG00000046532	Ar	ENSMUSG00000040102	Klhl42	0.0104982	0.916146	0	0	0	0	0	0	0	0	0	0	0	0
52303	ENSMUSG00000046532	Ar	ENSMUSG00000047155	Cyp4x1	0.0135498	0.916946	0	0	0	0	0	0	0	0	0	0	0	0
25471	ENSMUSG00000046532	Ar	ENSMUSG00000000826	Dnajc5	0.0172941	0.922729	0	0	0	0	0	0	0	0	0	0	0	0
32728	ENSMUSG00000046532	Ar	ENSMUSG00000032244	Fem1b	0.0161602	0.92642	0	0	0	0	0	0	0	0	0	0	0	0
47489	ENSMUSG00000046532	Ar	ENSMUSG00000056145	AI504432	0.0141639	0.932511	0	0	0	0	0	0	0	0	0	0	0	0
48649	ENSMUSG00000046532	Ar	ENSMUSG00000034111	Tmed8	0.0140092	0.935526	0	0	0	0	0	0	0	0	0	0	0	0
23060	ENSMUSG00000046532	Ar	ENSMUSG00000036469	2021-03-01	0.017726	0.937002	0	0	0	0	0	0	0	0	0	0	0	0
36751	ENSMUSG00000007880	Arid1a	ENSMUSG00000020738	Sumo2	0.0155826	-0.808484	0	0	0	0	0	0	0	0	0	0	0	0
54168	ENSMUSG00000007880	Arid1a	ENSMUSG00000032398	Snapc5	0.0133059	-0.759021	0	0	0	0	0	0	0	0	0	0	0	0
38379	ENSMUSG00000007880	Arid1a	ENSMUSG00000032181	Scg3	0.0153644	-0.717678	0	0	0	0	0	0	0	0	0	0	0	0
43651	ENSMUSG00000007880	Arid1a	ENSMUSG00000027342	Pcna	0.0146638	-0.691285	0	0	0	0	0	0	0	0	0	0	0	0
68397	ENSMUSG00000007880	Arid1a	ENSMUSG00000028251	Tstd3	0.0112135	-0.669199	0	0	0	0	0	0	0	0	0	0	0	0
37476	ENSMUSG00000007880	Arid1a	ENSMUSG00000027357	Crls1	0.0154818	-0.660771	0	0	0	0	0	0	0	0	0	0	0	0
5788	ENSMUSG00000007880	Arid1a	ENSMUSG00000025173	Wdr45b	0.0229264	-0.64293	0	0	0	0	0	0	0	0	0	0	0	0
52185	ENSMUSG00000007880	Arid1a	ENSMUSG00000038525	Armc10	0.0135635	-0.629272	0	0	0	0	0	0	0	0	0	0	0	0
30591	ENSMUSG00000007880	Arid1a	ENSMUSG00000042079	Hnrnpf	0.0164805	-0.626873	0	0	0	0	0	0	0	0	0	0	0	0
79280	ENSMUSG00000007880	Arid1a	ENSMUSG00000053886	Sh2d4a	0.00915681	-0.585628	0	0	0	0	0	0	0	0	0	0	0	0
74978	ENSMUSG00000007880	Arid1a	ENSMUSG00000053916	Nanp	0.00996994	-0.580608	0	0	0	0	0	0	0	0	0	0	0	0
91032	ENSMUSG00000007880	Arid1a	ENSMUSG00000035104	Eva1a	0.00606481	-0.571811	0	0	0	0	0	0	0	0	0	0	0	0
77381	ENSMUSG00000007880	Arid1a	ENSMUSG00000031780	Ccl17	0.00953132	-0.565351	0	0	0	0	0	0	0	0	0	0	0	0
88678	ENSMUSG00000007880	Arid1a	ENSMUSG00000045327	6330549D23Rik	0.00716977	-0.543819	0	0	0	0	0	0	0	0	0	0	0	0
82273	ENSMUSG00000007880	Arid1a	ENSMUSG00000028794	A3galt2	0.00862797	0.510228	0	0	0	0	0	0	0	0	0	0	0	0
70131	ENSMUSG00000007880	Arid1a	ENSMUSG00000078786	BC024978	0.0109009	0.51232	0	0	0	0	0	0	0	0	0	0	0	0
91655	ENSMUSG00000007880	Arid1a	ENSMUSG00000091071	1700030C10Rik	0.00569249	0.513242	0	0	0	0	0	0	0	0	0	0	0	0
76618	ENSMUSG00000007880	Arid1a	ENSMUSG00000084644	Gm24379	0.00966823	0.513808	0	0	0	0	0	0	0	0	0	0	0	0
83898	ENSMUSG00000007880	Arid1a	ENSMUSG00000087881	Gm22442	0.0083467	0.520194	0	0	0	0	0	0	0	0	0	0	0	0
52019	ENSMUSG00000007880	Arid1a	ENSMUSG00000088290		0.0135834	0.544988	0	0	0	0	0	0	0	0	0	0	0	0
75884	ENSMUSG00000007880	Arid1a	ENSMUSG00000064435	Gm25588	0.00979978	0.545164	0	0	0	0	0	0	0	0	0	0	0	0
63968	ENSMUSG00000007880	Arid1a	ENSMUSG00000046652	Tas2r143	0.0119478	0.545581	0	0	0	0	0	0	0	0	0	0	0	0
81010	ENSMUSG00000007880	Arid1a	ENSMUSG00000032217	Rnf111	0.00884221	0.558522	0	0	0	0	0	0	0	0	0	0	0	0
82732	ENSMUSG00000007880	Arid1a	ENSMUSG00000084033	Gm7645	0.00854839	0.559199	0	0	0	0	0	0	0	0	0	0	0	0
92664	ENSMUSG00000007880	Arid1a	ENSMUSG00000065509	Mir421	0.00503283	0.566335	0	0	0	0	0	0	0	0	0	0	0	0
68534	ENSMUSG00000007880	Arid1a	ENSMUSG00000078049		0.0111913	0.56935	0	0	0	0	0	0	0	0	0	0	0	0
65876	ENSMUSG00000007880	Arid1a	ENSMUSG00000085425		0.0116367	0.57015	0	0	0	0	0	0	0	0	0	0	0	0
46069	ENSMUSG00000007880	Arid1a	ENSMUSG00000015748	Prpf3	0.0143489	0.593959	0	0	0	0	0	0	0	0	0	0	0	0
79384	ENSMUSG00000007880	Arid1a	ENSMUSG00000091543		0.00913674	0.616352	0	0	0	0	0	0	0	0	0	0	0	0
42177	ENSMUSG00000007880	Arid1a	ENSMUSG00000038930	Rccd1	0.0148502	0.638008	0	0	0	0	0	0	0	0	0	0	0	0
66624	ENSMUSG00000007880	Arid1a	ENSMUSG00000021156	Zmynd11	0.011516	0.672521	0	0	0	0	0	0	0	0	0	0	0	0
75394	ENSMUSG00000007880	Arid1a	ENSMUSG00000034154	Ino80	0.00989078	0.681257	0	0	0	0	0	0	0	0	0	0	0	0
35387	ENSMUSG00000007880	Arid1a	ENSMUSG00000027678	Ncoa3	0.0157703	0.684149	0	0	0	0	0	0	0	0	0	0	0	0
51730	ENSMUSG00000007880	Arid1a	ENSMUSG00000026842	Abl1	0.0136205	0.692085	0	0	0	0	0	0	0	0	0	0	0	0
35675	ENSMUSG00000007880	Arid1a	ENSMUSG00000090444		0.0157283	0.6951	0	0	0	0	0	0	0	0	0	0	0	0
55542	ENSMUSG00000007880	Arid1a	ENSMUSG00000040340	Tex45	0.0131255	0.704584	0	0	0	0	0	0	0	0	0	0	0	0
15271	ENSMUSG00000007880	Arid1a	ENSMUSG00000001150	Mcm3ap	0.019387	0.713925	0	0	0	0	0	0	0	0	0	0	0	0
29932	ENSMUSG00000007880	Arid1a	ENSMUSG00000041258	Zfp236	0.0165808	0.716571	0	0	0	0	0	0	0	0	0	0	0	0
62760	ENSMUSG00000007880	Arid1a	ENSMUSG00000047248	C2cd3	0.0121309	0.729244	0	0	0	0	0	0	0	0	0	0	0	0
30424	ENSMUSG00000007880	Arid1a	ENSMUSG00000080406	Mir1188	0.0165075	0.740872	0	0	0	0	0	0	0	0	0	0	0	0
34420	ENSMUSG00000007880	Arid1a	ENSMUSG00000023088	Abcc1	0.0159099	0.74161	0	0	0	0	0	0	0	0	0	0	0	0
42812	ENSMUSG00000007880	Arid1a	ENSMUSG00000026274	Pask	0.014769	0.747762	0	0	0	0	0	0	0	0	0	0	0	0
24331	ENSMUSG00000007880	Arid1a	ENSMUSG00000037112	Sik2	0.0174959	0.748562	0	0	0	0	0	0	0	0	0	0	0	0
4863	ENSMUSG00000007880	Arid1a	ENSMUSG00000045672	Col27a1	0.0235483	0.752745	0	0	0	0	0	0	0	0	0	0	0	0
23313	ENSMUSG00000007880	Arid1a	ENSMUSG00000004677	Myo9b	0.0176809	0.753976	0	0	0	0	0	0	0	0	0	0	0	0
1003	ENSMUSG00000007880	Arid1a	ENSMUSG00000070823	Gm1043	0.0294591	0.759636	0	0	0	0	0	0	0	0	0	0	0	0
15092	ENSMUSG00000007880	Arid1a	ENSMUSG00000020697	Lig3	0.0194344	0.763081	0	0	0	0	0	0	0	0	0	0	0	0
25094	ENSMUSG00000007880	Arid1a	ENSMUSG00000042810	Krba1	0.01736	0.764373	0	0	0	0	0	0	0	0	0	0	0	0
7301	ENSMUSG00000007880	Arid1a	ENSMUSG00000093452	Zfhx2os	0.022083	0.764619	0	0	0	0	0	0	0	0	0	0	0	0
23072	ENSMUSG00000007880	Arid1a	ENSMUSG00000042628	Zfyve1	0.0177248	0.768064	0	0	0	0	0	0	0	0	0	0	0	0
38846	ENSMUSG00000007880	Arid1a	ENSMUSG00000032119	Hinfp	0.0153007	0.773663	0	0	0	0	0	0	0	0	0	0	0	0
12858	ENSMUSG00000007880	Arid1a	ENSMUSG00000033326	Kdm4a	0.0200368	0.78246	0	0	0	0	0	0	0	0	0	0	0	0
7120	ENSMUSG00000007880	Arid1a	ENSMUSG00000042570	Mier2	0.0221772	0.785229	0	0	0	0	0	0	0	0	0	0	0	0
13887	ENSMUSG00000007880	Arid1a	ENSMUSG00000015697	Setdb1	0.019754	0.785413	0	0	0	0	0	0	0	0	0	0	0	0
27838	ENSMUSG00000007880	Arid1a	ENSMUSG00000001855	Nup214	0.016902	0.789904	0	0	0	0	0	0	0	0	0	0	0	0
23005	ENSMUSG00000007880	Arid1a	ENSMUSG00000029127	Zbtb49	0.017736	0.79175	0	0	0	0	0	0	0	0	0	0	0	0
19000	ENSMUSG00000007880	Arid1a	ENSMUSG00000039477	Tnrc18	0.0185152	0.791935	0	0	0	0	0	0	0	0	0	0	0	0
3300	ENSMUSG00000007880	Arid1a	ENSMUSG00000026923	Notch1	0.0249513	0.791996	0	0	0	0	0	0	0	0	0	0	0	0
1630	ENSMUSG00000007880	Arid1a	ENSMUSG00000026478	Lamc1	0.0276092	0.799194	0	0	0	0	0	0	0	0	0	0	0	0
41302	ENSMUSG00000007880	Arid1a	ENSMUSG00000060671	Atp8b2	0.0149675	0.800363	0	0	0	0	0	0	0	0	0	0	0	0
5627	ENSMUSG00000007880	Arid1a	ENSMUSG00000027582	Zgpat	0.0230226	0.801163	0	0	0	0	0	0	0	1	0	0	0	0
10796	ENSMUSG00000007880	Arid1a	ENSMUSG00000002409	Dyrk1b	0.0206675	0.805346	0	0	0	0	0	0	0	0	0	0	0	0
23568	ENSMUSG00000007880	Arid1a	ENSMUSG00000029454	Mapkapk5	0.0176304	0.806884	0	0	0	0	0	0	0	0	0	0	0	0
47328	ENSMUSG00000007880	Arid1a	ENSMUSG00000069601	Ank3	0.0141866	0.809284	0	0	0	0	0	0	0	0	0	0	0	0
9875	ENSMUSG00000007880	Arid1a	ENSMUSG00000042185	Nfrkb	0.0210084	0.818758	0	0	0	0	0	0	0	0	0	0	0	0
2920	ENSMUSG00000007880	Arid1a	ENSMUSG00000070733	Fryl	0.0254017	0.823618	0	0	0	0	0	0	0	0	0	0	0	0
28223	ENSMUSG00000007880	Arid1a	ENSMUSG00000032855	Pkd1	0.0168436	0.825956	0	0	0	0	0	0	0	0	0	0	0	0
35239	ENSMUSG00000007880	Arid1a	ENSMUSG00000023977	Ubr2	0.0157883	0.836907	0	0	0	0	0	0	0	0	0	0	0	0
58338	ENSMUSG00000007880	Arid1a	ENSMUSG00000032777	Gtf3c1	0.012757	0.842751	0	0	0	0	0	0	0	0	0	0	0	0
4487	ENSMUSG00000007880	Arid1a	ENSMUSG00000033253	Szt2	0.0238193	0.843613	0	0	0	0	1	0	0	1	0	0	0	0
3234	ENSMUSG00000007880	Arid1a	ENSMUSG00000006307	Kmt2b	0.025021	0.846566	0	0	0	0	0	0	0	0	0	0	0	0
38394	ENSMUSG00000007880	Arid1a	ENSMUSG00000056856	Jakmip3	0.015362	0.848411	0	0	0	0	0	0	0	0	0	0	0	0
1209	ENSMUSG00000007880	Arid1a	ENSMUSG00000048154	Kmt2d	0.0287359	0.860162	0	0	0	0	0	0	0	0	0	0	0	0
10360	ENSMUSG00000007880	Arid1a	ENSMUSG00000022983	Scaf4	0.0208324	0.860592	0	0	0	0	0	0	0	0	0	0	0	0
29923	ENSMUSG00000007880	Arid1a	ENSMUSG00000039952	Dag1	0.0165818	0.864714	0	0	0	0	0	0	0	0	0	0	0	0
11837	ENSMUSG00000007880	Arid1a	ENSMUSG00000048271	Rbm33	0.0203295	0.872343	0	0	0	0	0	0	0	0	0	0	0	0
15026	ENSMUSG00000007880	Arid1a	ENSMUSG00000038384	Setd1b	0.0194504	0.876219	0	0	0	0	0	0	0	0	0	0	0	0
2850	ENSMUSG00000007880	Arid1a	ENSMUSG00000024002	Brd4	0.0254882	0.876403	0	0	0	0	0	0	0	0	0	0	0	0
1715	ENSMUSG00000007880	Arid1a	ENSMUSG00000061607	Mdc1	0.0273766	0.877818	0	0	0	0	0	0	0	0	0	0	0	0
550	ENSMUSG00000007880	Arid1a	ENSMUSG00000033902	Mapkbp1	0.0320657	0.888339	0	0	0	0	0	0	0	0	0	0	0	0
15496	ENSMUSG00000007880	Arid1a	ENSMUSG00000025332	Kdm5c	0.0193264	0.888523	0	0	0	0	0	0	0	0	0	0	0	0
4623	ENSMUSG00000007880	Arid1a	ENSMUSG00000056602	Fry	0.023718	0.897936	0	0	0	0	0	0	0	0	0	0	0	0
3786	ENSMUSG00000007880	Arid1a	ENSMUSG00000062115	Rai1	0.0244717	0.918853	0	0	0	0	0	0	0	0	0	0	0	0
246	ENSMUSG00000007880	Arid1a	ENSMUSG00000045482	Trrap	0.0354715	0.941616	0	0	0	0	0	0	0	0	0	0	0	0
2264	ENSMUSG00000069729	Arid1b	ENSMUSG00000027423	Snx5	0.0262924	-0.87345	0	0	0	0	0	0	0	0	0	0	0	0
15336	ENSMUSG00000069729	Arid1b	ENSMUSG00000015536	Mocs2	0.0193683	-0.787997	0	0	0	0	0	0	0	0	0	0	0	0
33444	ENSMUSG00000069729	Arid1b	ENSMUSG00000028249	Sdcbp	0.0160518	-0.775693	0	0	0	0	0	0	0	0	0	0	0	0
2034	ENSMUSG00000069729	Arid1b	ENSMUSG00000030615	Tmem126a	0.0266516	-0.741302	0	0	0	0	0	0	0	0	0	0	0	0
15978	ENSMUSG00000069729	Arid1b	ENSMUSG00000057322	Rpl38	0.0192021	-0.737734	0	0	0	0	0	0	0	0	0	0	0	0
5382	ENSMUSG00000069729	Arid1b	ENSMUSG00000042682	Selenok	0.02318	-0.714971	0	0	0	0	0	0	0	0	0	0	0	0
40442	ENSMUSG00000069729	Arid1b	ENSMUSG00000071415	Rpl23	0.0150865	-0.710788	0	0	0	0	0	0	0	0	0	0	0	0
56517	ENSMUSG00000069729	Arid1b	ENSMUSG00000064215	Ifi27	0.013001	-0.700145	0	0	0	0	0	0	0	0	0	0	0	0
43535	ENSMUSG00000069729	Arid1b	ENSMUSG00000026154	Sdhaf4	0.0146768	-0.689071	0	0	0	0	0	0	0	0	0	0	0	0
21421	ENSMUSG00000069729	Arid1b	ENSMUSG00000045435	Tmem60	0.018028	-0.678858	0	0	0	0	0	0	0	0	0	0	0	0
17805	ENSMUSG00000069729	Arid1b	ENSMUSG00000004945	Tmem242	0.01878	-0.669938	0	0	0	0	0	0	0	0	0	0	0	0
8194	ENSMUSG00000069729	Arid1b	ENSMUSG00000033208	S100b	0.0216856	-0.660832	0	0	0	0	0	0	0	0	0	0	0	0
37660	ENSMUSG00000069729	Arid1b	ENSMUSG00000045316	Fahd1	0.0154592	-0.651789	0	0	0	0	0	0	0	0	0	0	0	0
73364	ENSMUSG00000069729	Arid1b	ENSMUSG00000025283	Sat1	0.0102888	-0.649143	0	0	0	0	0	0	0	0	0	0	0	0
71387	ENSMUSG00000069729	Arid1b	ENSMUSG00000087413	Gm11266	0.0106755	-0.647236	0	0	0	0	0	0	0	0	0	0	0	0
87829	ENSMUSG00000069729	Arid1b	ENSMUSG00000079057	Cyp4v3	0.00747054	-0.639607	0	0	0	0	0	0	0	0	0	0	0	0
54892	ENSMUSG00000069729	Arid1b	ENSMUSG00000024227	Pdzph1	0.0132082	-0.637885	0	0	0	0	0	0	0	0	0	0	0	0
56634	ENSMUSG00000069729	Arid1b	ENSMUSG00000075701	Selenos	0.0129835	-0.632286	0	0	0	0	0	0	0	0	0	0	0	0
78510	ENSMUSG00000069729	Arid1b	ENSMUSG00000025193	Cutc	0.00931155	-0.63081	0	0	0	0	0	0	0	0	0	0	0	0
43609	ENSMUSG00000069729	Arid1b	ENSMUSG00000027984	Hadh	0.0146685	-0.630748	0	0	0	0	0	0	0	0	0	0	0	0
87637	ENSMUSG00000069729	Arid1b	ENSMUSG00000031595	Pdgfrl	0.00752294	-0.614199	0	0	0	0	0	0	0	0	0	0	0	0
38254	ENSMUSG00000069729	Arid1b	ENSMUSG00000024132	Eci1	0.0153825	-0.59685	0	0	0	0	0	0	0	0	0	0	0	0
86750	ENSMUSG00000069729	Arid1b	ENSMUSG00000026946	Nmi	0.00775234	-0.574272	0	0	0	0	0	0	0	0	0	0	0	0
89310	ENSMUSG00000069729	Arid1b	ENSMUSG00000042842	Serpinb6b	0.00691984	-0.569781	0	0	0	0	0	0	0	0	0	0	0	0
50317	ENSMUSG00000069729	Arid1b	ENSMUSG00000041840	Haus1	0.0138002	-0.565659	0	0	0	0	0	0	0	0	0	0	0	0
59904	ENSMUSG00000069729	Arid1b	ENSMUSG00000022132	Cldn10	0.0125341	-0.563567	0	0	0	0	0	0	0	0	0	0	0	0
81712	ENSMUSG00000069729	Arid1b	ENSMUSG00000045327	6330549D23Rik	0.00872702	-0.558092	0	0	0	0	0	0	0	0	0	0	0	0
91620	ENSMUSG00000069729	Arid1b	ENSMUSG00000031701	Dnaja2	0.00570847	-0.552186	0	0	0	0	0	0	0	0	0	0	0	0
49508	ENSMUSG00000069729	Arid1b	ENSMUSG00000060073	Psma3	0.0139003	-0.545295	0	0	0	0	0	0	0	0	0	0	0	0
83985	ENSMUSG00000069729	Arid1b	ENSMUSG00000021760	Gpx8	0.00833114	-0.532437	0	0	0	0	0	0	0	0	0	0	0	0
86044	ENSMUSG00000069729	Arid1b	ENSMUSG00000020871	Dlx4	0.0079136	-0.531699	0	0	0	0	0	0	0	0	0	0	0	0
66693	ENSMUSG00000069729	Arid1b	ENSMUSG00000028443	Nudt2	0.0115054	-0.523332	0	0	0	0	0	0	0	0	0	0	0	0
74233	ENSMUSG00000069729	Arid1b	ENSMUSG00000025871	4833439L19Rik	0.0101223	-0.515273	0	0	0	0	0	0	0	0	0	0	0	0
76476	ENSMUSG00000069729	Arid1b	ENSMUSG00000027160	Ccdc34	0.00969187	-0.513058	0	0	0	0	0	0	0	0	0	0	0	0
92251	ENSMUSG00000069729	Arid1b	ENSMUSG00000043333	Rhbdl2	0.00533159	-0.503953	0	0	0	0	0	0	0	0	0	0	0	0
91246	ENSMUSG00000069729	Arid1b	ENSMUSG00000087819	Gm25117	0.00593451	0.500692	0	0	0	0	0	0	0	0	0	0	0	0
13266	ENSMUSG00000069729	Arid1b	ENSMUSG00000052155	Acvr2a	0.0199209	0.50143	0	0	0	0	0	0	0	0	0	0	0	0
86517	ENSMUSG00000069729	Arid1b	ENSMUSG00000068399	Gm7247	0.00780712	0.501567	0	0	0	0	0	0	0	0	0	0	0	0
40444	ENSMUSG00000069729	Arid1b	ENSMUSG00000083413	Vmn1r-ps110	0.0150862	0.535558	0	0	0	0	0	0	0	0	0	0	0	0
63722	ENSMUSG00000069729	Arid1b	ENSMUSG00000032512	Wdr48	0.0119861	0.556984	0	0	0	0	0	0	0	0	0	0	0	0
28349	ENSMUSG00000069729	Arid1b	ENSMUSG00000078100		0.0168226	0.55744	0	0	0	0	0	0	0	0	0	0	0	0
87793	ENSMUSG00000069729	Arid1b	ENSMUSG00000083396	Gm15542	0.00748112	0.55803	0	0	0	0	0	0	0	0	0	0	0	0
74218	ENSMUSG00000069729	Arid1b	ENSMUSG00000037660	Gdf7	0.0101255	0.55983	0	0	0	0	0	0	0	0	0	0	0	0
33578	ENSMUSG00000069729	Arid1b	ENSMUSG00000028364	Tnc	0.0160311	0.568427	0	0	0	0	0	0	0	0	0	0	0	0
13323	ENSMUSG00000069729	Arid1b	ENSMUSG00000062372	Otof	0.0199105	0.568919	0	0	0	0	0	0	0	0	0	0	0	0
7630	ENSMUSG00000069729	Arid1b	ENSMUSG00000073530	Pappa2	0.0219388	0.577409	1	0	0	0	0	0	0	0	0	0	0	0
12984	ENSMUSG00000069729	Arid1b	ENSMUSG00000039252	Lgi2	0.0200065	0.587745	0	0	0	0	0	0	0	0	0	0	0	0
35216	ENSMUSG00000069729	Arid1b	ENSMUSG00000091969		0.0157917	0.599249	0	0	0	0	0	0	0	0	0	0	0	0
55675	ENSMUSG00000069729	Arid1b	ENSMUSG00000091118		0.0131075	0.619736	0	0	0	0	0	0	0	0	0	0	0	0
18855	ENSMUSG00000069729	Arid1b	ENSMUSG00000032024	Clmp	0.0185469	0.622628	0	0	0	0	0	0	0	0	0	0	0	0
79078	ENSMUSG00000069729	Arid1b	ENSMUSG00000055833	1700034H15Rik	0.00919855	0.62355	0	0	0	0	0	0	0	0	0	0	0	0
17430	ENSMUSG00000069729	Arid1b	ENSMUSG00000074346	Kcnd3os	0.0188626	0.630133	0	0	0	0	0	0	0	0	0	0	0	0
10859	ENSMUSG00000069729	Arid1b	ENSMUSG00000061143	Maml3	0.0206386	0.643422	0	0	0	0	0	0	0	0	0	0	0	0
18004	ENSMUSG00000069729	Arid1b	ENSMUSG00000046982	Tshz1	0.0187371	0.644529	0	0	0	0	0	0	0	0	0	0	0	0
11960	ENSMUSG00000069729	Arid1b	ENSMUSG00000032086	Bace1	0.0202958	0.646129	0	0	0	0	0	0	0	0	0	0	0	0
49338	ENSMUSG00000069729	Arid1b	ENSMUSG00000024972	Lgals12	0.0139246	0.647298	0	0	0	0	0	0	0	0	0	0	0	0
30943	ENSMUSG00000069729	Arid1b	ENSMUSG00000028125	Abca4	0.016424	0.650374	0	0	0	0	0	0	0	0	0	0	0	0
48718	ENSMUSG00000069729	Arid1b	ENSMUSG00000049100	Pcdh10	0.0139998	0.652527	0	0	0	0	0	0	0	0	0	0	0	0
27614	ENSMUSG00000069729	Arid1b	ENSMUSG00000028580	Pum1	0.0169385	0.660279	0	0	0	0	0	0	0	0	0	0	0	0
65774	ENSMUSG00000069729	Arid1b	ENSMUSG00000003153	Slc2a3	0.0116521	0.661755	0	0	0	0	0	0	0	0	0	0	0	0
33261	ENSMUSG00000069729	Arid1b	ENSMUSG00000039057	Myo16	0.016081	0.66883	0	0	0	0	0	0	0	0	0	0	0	0
5117	ENSMUSG00000069729	Arid1b	ENSMUSG00000040852	Plekhh2	0.0233598	0.670061	0	0	0	0	0	0	0	0	0	0	0	0
8533	ENSMUSG00000069729	Arid1b	ENSMUSG00000002489	Tiam1	0.0215325	0.685502	0	0	0	0	0	0	0	0	0	0	0	0
28911	ENSMUSG00000069729	Arid1b	ENSMUSG00000085906		0.0167379	0.700698	0	0	0	0	0	0	0	0	0	0	0	0
938	ENSMUSG00000069729	Arid1b	ENSMUSG00000055540	Epha6	0.0298215	0.717371	1	0	0	0	0	0	0	0	0	0	0	0
45895	ENSMUSG00000069729	Arid1b	ENSMUSG00000053395	Cacng8	0.014372	0.750961	0	0	0	0	0	0	0	0	0	0	0	0
2202	ENSMUSG00000069729	Arid1b	ENSMUSG00000021156	Zmynd11	0.0263907	0.762527	0	0	0	0	0	0	0	0	0	0	0	0
45878	ENSMUSG00000069729	Arid1b	ENSMUSG00000039477	Tnrc18	0.014374	0.768618	0	0	0	0	0	0	0	0	0	0	0	0
7990	ENSMUSG00000069729	Arid1b	ENSMUSG00000034931	Dhx8	0.0217757	0.785844	0	0	0	0	0	0	0	0	0	0	0	0
6077	ENSMUSG00000069729	Arid1b	ENSMUSG00000026425	Srgap2	0.0227544	0.809714	0	0	0	0	0	0	0	0	0	0	0	0
3297	ENSMUSG00000069729	Arid1b	ENSMUSG00000032087	Dscaml1	0.0249545	0.858316	0	0	0	0	0	0	0	0	0	0	0	0
35581	ENSMUSG00000033237	Arid2	ENSMUSG00000051154	Commd3	0.0157434	-0.83217	0	0	0	0	0	0	0	0	0	0	0	0
47430	ENSMUSG00000033237	Arid2	ENSMUSG00000074797	Itpa	0.0141704	-0.823557	0	0	0	0	0	0	0	0	0	0	0	0
60114	ENSMUSG00000033237	Arid2	ENSMUSG00000052605	Isoc2b	0.0125065	-0.814944	0	0	0	0	0	0	0	0	0	0	0	0
64754	ENSMUSG00000033237	Arid2	ENSMUSG00000020224	Llph	0.0118224	-0.794518	0	0	0	0	0	0	0	0	0	0	0	0
60184	ENSMUSG00000033237	Arid2	ENSMUSG00000022354	Ndufb9	0.0124983	-0.788059	0	0	0	0	0	0	0	0	0	0	0	0
39273	ENSMUSG00000033237	Arid2	ENSMUSG00000027896	Slc16a4	0.0152468	-0.76265	0	0	0	0	0	0	0	0	0	0	0	0
66022	ENSMUSG00000033237	Arid2	ENSMUSG00000047363	Cstad	0.0116087	-0.74567	0	0	0	0	0	0	0	0	0	0	0	0
71865	ENSMUSG00000033237	Arid2	ENSMUSG00000091461		0.0105919	-0.743702	0	0	0	0	0	0	0	0	0	0	0	0
58026	ENSMUSG00000033237	Arid2	ENSMUSG00000087687	Pet100	0.0127979	-0.741056	0	0	0	0	0	0	0	0	0	0	0	0
57526	ENSMUSG00000033237	Arid2	ENSMUSG00000030157	Clec2d	0.0128625	-0.732136	0	0	0	0	0	0	0	0	0	0	0	0
72945	ENSMUSG00000033237	Arid2	ENSMUSG00000074873	AI606181	0.0103778	-0.723707	0	0	0	0	0	0	0	0	0	0	0	0
66836	ENSMUSG00000033237	Arid2	ENSMUSG00000093381	Gm20615	0.0114791	-0.589435	0	0	0	0	0	0	0	0	0	0	0	0
87183	ENSMUSG00000033237	Arid2	ENSMUSG00000033114	Slc35d2	0.0076399	-0.532991	0	0	0	0	0	0	0	0	0	0	0	0
84059	ENSMUSG00000033237	Arid2	ENSMUSG00000085768	Gm13707	0.00831685	0.548802	0	0	0	0	0	0	0	0	0	0	0	0
92055	ENSMUSG00000033237	Arid2	ENSMUSG00000071690		0.00545123	0.573475	0	0	0	0	0	0	0	0	0	0	0	0
54524	ENSMUSG00000033237	Arid2	ENSMUSG00000073077	Gm7173	0.0132556	0.591498	0	0	0	0	0	0	0	0	0	0	0	0
68485	ENSMUSG00000033237	Arid2	ENSMUSG00000020546	Stxbp4	0.0111984	0.594328	0	0	0	0	0	0	0	0	0	0	0	0
71484	ENSMUSG00000033237	Arid2	ENSMUSG00000070327	Rnf213	0.0106593	0.598757	0	0	0	0	0	0	0	0	0	0	0	0
87314	ENSMUSG00000033237	Arid2	ENSMUSG00000086059		0.00760896	0.610262	0	0	0	0	0	0	0	0	0	0	0	0
68579	ENSMUSG00000033237	Arid2	ENSMUSG00000090173	Fbxw10	0.0111843	0.61516	0	0	0	0	0	0	0	0	0	0	0	0
61665	ENSMUSG00000033237	Arid2	ENSMUSG00000087424	5730405O15Rik	0.0122897	0.632348	0	0	0	0	0	0	0	0	0	0	0	0
64508	ENSMUSG00000033237	Arid2	ENSMUSG00000024563	Smad2	0.0118586	0.693623	0	0	0	0	0	0	0	0	0	0	0	0
69306	ENSMUSG00000033237	Arid2	ENSMUSG00000047248	C2cd3	0.0110564	0.706112	0	0	0	0	0	0	0	0	0	0	0	0
69743	ENSMUSG00000033237	Arid2	ENSMUSG00000034601	2700049A03Rik	0.0109703	0.70765	0	0	0	0	0	0	0	0	0	0	0	0
63901	ENSMUSG00000033237	Arid2	ENSMUSG00000061455	Stx17	0.0119587	0.708204	0	0	0	0	0	0	0	0	0	0	0	0
66674	ENSMUSG00000033237	Arid2	ENSMUSG00000059854	Hydin	0.011509	0.711711	0	0	0	0	0	0	0	0	0	0	0	0
39041	ENSMUSG00000033237	Arid2	ENSMUSG00000029253	Cenpc1	0.0152763	0.711895	0	0	0	0	0	0	0	0	0	0	0	0
42580	ENSMUSG00000033237	Arid2	ENSMUSG00000039789	Zfp597	0.0147985	0.717309	0	0	0	0	0	0	0	0	0	0	0	0
45873	ENSMUSG00000033237	Arid2	ENSMUSG00000004221	Ikbkg	0.0143747	0.723892	0	0	0	0	0	0	0	0	0	0	0	0
43280	ENSMUSG00000033237	Arid2	ENSMUSG00000027263	Tubgcp4	0.01471	0.738288	0	0	0	0	0	0	0	0	0	0	0	0
50018	ENSMUSG00000033237	Arid2	ENSMUSG00000066735	Vkorc1l1	0.0138366	0.742656	0	0	0	0	0	0	0	0	0	0	0	0
58767	ENSMUSG00000033237	Arid2	ENSMUSG00000040254	Sema3d	0.0126973	0.759267	0	0	0	0	0	0	0	0	0	0	0	0
48115	ENSMUSG00000033237	Arid2	ENSMUSG00000047793	Sned1	0.0140798	0.768249	0	0	0	0	1	0	0	0	0	0	0	0
42674	ENSMUSG00000033237	Arid2	ENSMUSG00000071793	2610005L07Rik	0.0147845	0.770587	0	0	0	0	0	0	0	0	0	0	0	0
41726	ENSMUSG00000033237	Arid2	ENSMUSG00000020790	Ankfy1	0.0149115	0.771879	0	0	0	0	0	0	0	0	0	0	0	0
25972	ENSMUSG00000033237	Arid2	ENSMUSG00000063895	Nupl1	0.0172113	0.774339	0	0	0	0	0	0	0	0	0	0	0	0
72677	ENSMUSG00000033237	Arid2	ENSMUSG00000041313	Slc7a1	0.0104278	0.776616	0	0	0	0	0	0	0	0	0	0	0	0
62150	ENSMUSG00000033237	Arid2	ENSMUSG00000043556	Fbxl7	0.0122178	0.783445	0	0	0	0	0	0	0	0	0	0	0	0
63938	ENSMUSG00000033237	Arid2	ENSMUSG00000025280	Polr3a	0.0119536	0.786521	0	0	0	0	0	0	0	0	0	0	0	0
68083	ENSMUSG00000033237	Arid2	ENSMUSG00000021831	Ero1l	0.0112673	0.789535	0	0	0	0	0	0	0	0	0	0	0	0
51912	ENSMUSG00000033237	Arid2	ENSMUSG00000024277	Mapre2	0.0135988	0.793288	0	0	0	0	0	0	0	0	0	0	0	0
50843	ENSMUSG00000033237	Arid2	ENSMUSG00000037119	Fam91a1	0.013739	0.794272	0	0	0	0	0	0	0	0	0	0	0	0
64463	ENSMUSG00000033237	Arid2	ENSMUSG00000049470	Aff4	0.0118665	0.798456	0	0	0	0	0	0	0	0	0	0	0	0
76197	ENSMUSG00000033237	Arid2	ENSMUSG00000086600	C030005K06Rik	0.00974158	0.816605	0	0	0	0	0	0	0	0	0	0	0	0
13102	ENSMUSG00000033237	Arid2	ENSMUSG00000044505	Lingo4	0.0199743	0.828909	0	0	0	0	0	0	0	0	0	0	0	0
40290	ENSMUSG00000033237	Arid2	ENSMUSG00000049488	Tmem67	0.015109	0.829217	0	0	0	0	0	0	0	0	0	0	0	0
62588	ENSMUSG00000033237	Arid2	ENSMUSG00000014547	Wdfy2	0.0121572	0.831739	0	0	0	0	0	0	0	0	0	0	0	0
12312	ENSMUSG00000033237	Arid2	ENSMUSG00000036499	Eea1	0.0201898	0.834077	0	0	0	0	0	0	0	0	0	0	0	0
31719	ENSMUSG00000033237	Arid2	ENSMUSG00000042331	Specc1	0.0163088	0.837337	0	0	0	0	0	0	0	0	0	0	0	0
45783	ENSMUSG00000033237	Arid2	ENSMUSG00000023830	Igf2r	0.0143858	0.837337	0	0	0	0	0	0	0	0	0	0	0	0
59231	ENSMUSG00000033237	Arid2	ENSMUSG00000026667	Uhmk1	0.0126296	0.840413	0	0	0	0	0	0	0	0	0	0	0	0
50956	ENSMUSG00000033237	Arid2	ENSMUSG00000086343		0.0137241	0.840659	0	0	0	0	0	0	0	0	0	0	0	0
30301	ENSMUSG00000033237	Arid2	ENSMUSG00000038894	Irs2	0.0165255	0.841705	0	0	0	0	0	0	0	0	0	0	0	0
26386	ENSMUSG00000033237	Arid2	ENSMUSG00000033306	Lpp	0.0171427	0.847119	0	0	0	0	0	0	0	0	0	0	0	0
55227	ENSMUSG00000033237	Arid2	ENSMUSG00000022364	Tbc1d31	0.0131649	0.847304	0	0	0	0	0	0	0	0	0	0	0	0
64365	ENSMUSG00000033237	Arid2	ENSMUSG00000038025	Phf2	0.0118843	0.852226	0	0	0	0	0	0	0	0	0	0	0	0
42826	ENSMUSG00000033237	Arid2	ENSMUSG00000024817	Uhrf2	0.0147677	0.853887	0	0	0	0	0	0	0	0	0	0	0	0
65653	ENSMUSG00000033237	Arid2	ENSMUSG00000024472	Dcp2	0.0116714	0.853948	0	0	0	0	0	0	0	0	0	0	0	0
37992	ENSMUSG00000033237	Arid2	ENSMUSG00000039318	Rab3gap2	0.0154176	0.858562	0	0	0	0	0	0	0	0	0	0	0	0
51792	ENSMUSG00000033237	Arid2	ENSMUSG00000037343	Taf2	0.0136136	0.86496	0	0	0	0	0	0	0	0	0	0	0	0
46802	ENSMUSG00000033237	Arid2	ENSMUSG00000073519		0.0142551	0.869082	0	0	0	0	0	0	0	0	0	0	0	0
33810	ENSMUSG00000033237	Arid2	ENSMUSG00000000263	Glra1	0.0159967	0.870744	0	0	0	0	0	0	0	0	0	0	0	0
60547	ENSMUSG00000033237	Arid2	ENSMUSG00000005907	Pex1	0.0124473	0.872466	0	0	0	0	0	0	0	0	0	0	0	0
27129	ENSMUSG00000033237	Arid2	ENSMUSG00000020220	Vps13d	0.0170139	0.877695	0	0	0	0	0	0	0	0	0	0	0	0
70592	ENSMUSG00000033237	Arid2	ENSMUSG00000044676	Zfp612	0.0108178	0.888154	0	0	0	0	0	0	0	0	0	0	0	0
44489	ENSMUSG00000033237	Arid2	ENSMUSG00000025269	Apex2	0.0145606	0.895044	0	0	0	0	0	0	0	0	0	0	0	0
26645	ENSMUSG00000033237	Arid2	ENSMUSG00000041415	Dicer1	0.0170981	0.896459	0	0	0	0	0	0	0	0	0	0	0	0
24636	ENSMUSG00000033237	Arid2	ENSMUSG00000031010	Usp9x	0.0174388	0.905011	0	0	0	0	0	0	0	0	0	0	0	0
31165	ENSMUSG00000033237	Arid2	ENSMUSG00000029426	Scarb2	0.0163882	0.907718	0	0	0	0	0	0	0	0	0	0	0	0
26471	ENSMUSG00000033237	Arid2	ENSMUSG00000031731	Ap1g1	0.017127	0.909687	0	0	0	0	0	0	0	0	0	0	0	0
21016	ENSMUSG00000033237	Arid2	ENSMUSG00000034973	Dopey1	0.0181107	0.911963	0	0	0	0	0	0	0	0	0	0	0	0
69246	ENSMUSG00000033237	Arid2	ENSMUSG00000041530	Ago1	0.0110665	0.912332	0	0	0	0	0	0	0	0	0	0	0	0
46555	ENSMUSG00000033237	Arid2	ENSMUSG00000022957	Itsn1	0.0142861	0.912763	0	0	0	0	0	0	0	0	0	0	0	0
48408	ENSMUSG00000033237	Arid2	ENSMUSG00000063410	Stk24	0.0140393	0.922114	0	0	0	0	0	0	0	0	0	0	0	0
31030	ENSMUSG00000033237	Arid2	ENSMUSG00000070889		0.0164118	0.924267	0	0	0	0	0	0	0	0	0	0	0	0
12756	ENSMUSG00000033237	Arid2	ENSMUSG00000057133	Chd6	0.0200637	0.926851	0	0	0	0	0	0	0	0	0	0	0	0
22427	ENSMUSG00000033237	Arid2	ENSMUSG00000033671	Cep350	0.0178347	0.929189	0	0	0	0	0	0	0	0	0	0	0	0
24904	ENSMUSG00000033237	Arid2	ENSMUSG00000039414	Heatr5b	0.0173958	0.929743	0	0	0	0	0	0	0	0	0	0	0	0
12138	ENSMUSG00000033237	Arid2	ENSMUSG00000003316	Glg1	0.0202424	0.930542	0	0	0	0	0	0	0	0	0	0	0	0
16991	ENSMUSG00000033237	Arid2	ENSMUSG00000028649	Macf1	0.0189623	0.935587	0	0	0	0	0	0	0	0	0	0	0	0
20580	ENSMUSG00000033237	Arid2	ENSMUSG00000058006	Mdn1	0.0181964	0.937064	0	0	0	0	0	0	0	0	0	0	0	0
11037	ENSMUSG00000033237	Arid2	ENSMUSG00000034377	Tulp4	0.0205832	0.939771	0	0	0	0	0	0	0	0	0	0	0	0
32052	ENSMUSG00000033237	Arid2	ENSMUSG00000036698	Ago2	0.0162562	0.944631	0	0	0	0	0	0	0	0	0	0	0	0
47280	ENSMUSG00000019564	Arid3a	ENSMUSG00000022051	Bnip3l	0.0141926	-0.772186	0	0	0	0	0	0	0	0	0	0	0	0
91968	ENSMUSG00000019564	Arid3a	ENSMUSG00000047635	2810006K23Rik	0.00551271	-0.544188	0	0	0	0	0	0	0	0	0	0	0	0
84263	ENSMUSG00000019564	Arid3a	ENSMUSG00000016458	Wt1	0.00827877	-0.519397	0	0	0	0	0	0	0	0	0	0	0	0
55504	ENSMUSG00000019564	Arid3a	ENSMUSG00000027115	Kif18a	0.013132	-0.503214	0	0	0	0	0	0	0	0	0	0	0	0
73749	ENSMUSG00000019564	Arid3a	ENSMUSG00000021139	Gm20498	0.0102101	0.524932	0	0	0	0	0	0	0	0	0	0	0	0
87188	ENSMUSG00000019564	Arid3a	ENSMUSG00000020870	Cdc34b	0.00763919	0.53204	0	0	0	0	0	0	0	0	0	0	0	0
45787	ENSMUSG00000019564	Arid3a	ENSMUSG00000005364	Il5ra	0.0143854	0.534255	0	0	0	0	0	0	0	0	0	0	0	0
65346	ENSMUSG00000019564	Arid3a	ENSMUSG00000089955		0.0117242	0.567082	0	0	0	0	0	0	0	0	0	0	0	0
75118	ENSMUSG00000019564	Arid3a	ENSMUSG00000091543		0.00994539	0.576302	0	0	0	0	0	0	0	0	0	0	0	0
81050	ENSMUSG00000019564	Arid3a	ENSMUSG00000021815	Mss51	0.00883564	0.577348	0	0	0	0	0	0	0	0	0	0	0	0
88620	ENSMUSG00000019564	Arid3a	ENSMUSG00000072974	Gm4787	0.00719483	0.586884	0	0	0	0	0	0	0	0	0	0	0	0
87464	ENSMUSG00000019564	Arid3a	ENSMUSG00000085184	4933439K11Rik	0.00756765	0.596112	0	0	0	0	0	0	0	0	0	0	0	0
74808	ENSMUSG00000019564	Arid3a	ENSMUSG00000085051	Gm11542	0.0100075	0.61586	0	0	0	0	0	0	0	0	0	0	0	0
87999	ENSMUSG00000019564	Arid3a	ENSMUSG00000079495	Nat8f6	0.00741285	0.638131	0	0	0	0	0	0	0	0	0	0	0	0
66438	ENSMUSG00000019564	Arid3a	ENSMUSG00000001305	Rrp15	0.011544	0.658433	0	0	0	0	0	0	0	0	0	0	0	0
88361	ENSMUSG00000019564	Arid3a	ENSMUSG00000085270		0.00728822	0.688148	0	0	0	0	0	0	0	0	0	0	0	0
41142	ENSMUSG00000019564	Arid3a	ENSMUSG00000087503		0.014988	0.69996	0	0	0	0	0	0	0	0	0	0	0	0
43548	ENSMUSG00000019564	Arid3a	ENSMUSG00000033705	Stard9	0.0146753	0.721554	0	0	0	0	0	0	0	0	0	0	0	0
65837	ENSMUSG00000019564	Arid3a	ENSMUSG00000075529		0.011643	0.727035	0	0	0	0	0	0	0	0	0	0	0	0
67234	ENSMUSG00000019564	Arid3a	ENSMUSG00000021962	Dcp1a	0.0114114	0.741425	0	0	0	0	0	0	0	0	0	0	0	0
26412	ENSMUSG00000019564	Arid3a	ENSMUSG00000055491	Pprc1	0.0171384	0.749177	0	0	0	0	0	0	0	0	0	0	0	0
60152	ENSMUSG00000019564	Arid3a	ENSMUSG00000061393	Acvr2b	0.0125029	0.749731	0	0	0	0	0	0	0	0	0	0	0	0
50327	ENSMUSG00000019564	Arid3a	ENSMUSG00000066148	Prpf4	0.0137991	0.810945	0	0	0	0	0	0	0	0	0	0	0	0
[truncated: 90,719 more rows]

## Sheet: Amygdala TFs
Table S5B. Network TFs with target genes enriched in Amygdala DEGs. All GRN TFs are listed, with the p value for target enrichment in DEG sets show in columns J-L. The TFs are presented in order of combined p values for overall amygdala enrichment.
	tf_ensemble	tf_name	#targets	#tf_targets	#targets_in_A_P1vE18	#targets_in_A_P3vE18	#targets_in_A_P3vP1	#total_targets_DEG_in_A	pval_in_A_P1vE18	pval_in_P3vE18	pval_in_P3vP1	combined_pval
61	ENSMUSG00000046714	Foxc2	105	8	0	37	24	61	1	5.07e-45	5.8e-38	2.94e-82
23	ENSMUSG00000048387	Osr1	101	9	0	38	22	60	1	1.58e-47	2.69e-34	4.25e-81
77	ENSMUSG00000069378	Prdm6	87	6	0	36	20	56	1	6.69e-47	9.83e-32	6.58e-78
76	ENSMUSG00000040310	Alx4	100	9	0	33	19	52	1	4.04e-39	1.94e-28	7.84e-67
80	ENSMUSG00000024134	Six2	61	6	0	25	16	41	1	1.02e-32	1.49e-26	1.52e-58
241	ENSMUSG00000017491	Rarb	255	17	32	0	18	50	9.4e-29	1	6.19e-19	5.82e-47
208	ENSMUSG00000050295	Foxc1	81	3	0	21	12	33	1	8.93e-23	6.72e-17	6e-39
190	ENSMUSG00000021217	Tshz3	281	21	28	15	1	44	1.86e-22	1.21e-06	0.617558	1.39e-28
146	ENSMUSG00000050064	Zfp697	192	11	24	10	4	38	9.75e-22	8.99e-05	0.00421819	3.7e-28
556	ENSMUSG00000029754	Dlx6	256	16	23	7	11	41	1.3e-17	0.0307538	1.21e-09	4.84e-28
534	ENSMUSG00000033080	Vsx1	46	5	0	14	7	21	1	1.07e-16	2e-10	2.14e-26
232	ENSMUSG00000055435	Maf	270	19	4	25	10	39	0.171969	1.64e-15	2.93e-08	8.26e-24
178	ENSMUSG00000027210	Meis2	348	23	17	3	16	36	3.69e-09	0.771942	5.33e-14	1.52e-22
334	ENSMUSG00000038255	Neurod2	314	23	24	12	4	40	1.02e-16	0.000339875	0.0223807	7.76e-22
227	ENSMUSG00000041272	Tox	257	14	17	2	12	31	3.51e-11	0.802052	7.82e-11	2.2e-21
349	ENSMUSG00000074733	Zfp950	205	13	16	1	10	27	1.13e-11	0.909787	2.12e-09	2.18e-20
456	ENSMUSG00000053477	Tcf4	302	16	24	11	1	36	4.19e-17	0.000882567	0.644205	2.38e-20
327	ENSMUSG00000056854	Pou3f4	103	7	15	2	5	22	4.91e-15	0.336901	2.74e-05	4.53e-20
91	ENSMUSG00000035033	Tbr1	253	19	20	13	0	33	2.14e-14	9.38e-06	1	2.01e-19
575	ENSMUSG00000022306	Zfpm2	166	11	13	1	9	23	9.67e-10	0.857235	5.59e-09	4.63e-18
330	ENSMUSG00000000782	Tcf7	189	14	15	0	8	23	3.98e-11	1	2.76e-07	1.1e-17
449	ENSMUSG00000021379	Id4	241	17	13	1	11	25	8.47e-08	0.940979	6.41e-10	5.11e-17
231	ENSMUSG00000048251	Rit1	445	29	23	4	8	35	1.8e-12	0.762275	0.000140288	1.92e-16
660	ENSMUSG00000048485	Zbtb8b	144	10	12	2	7	21	2.13e-09	0.500338	6.28e-07	6.69e-16
229	ENSMUSG00000034701	Neurod1	157	6	14	7	3	24	3.79e-11	0.00248129	0.0164991	1.55e-15
98	ENSMUSG00000027868	Tbx15	29	6	0	8	4	12	1	1.06e-09	2.78e-06	2.95e-15
305	ENSMUSG00000021318	Gli3	267	14	14	1	9	24	3.8e-08	0.956571	3.31e-07	1.2e-14
310	ENSMUSG00000025927	Tfap2b	33	5	0	9	3	12	1	1.05e-10	0.000192516	2.02e-14
200	ENSMUSG00000078302	Foxd1	25	1	0	8	3	11	1	2.78e-10	8.28e-05	2.3e-14
586	ENSMUSG00000024513	Mbd2	145	6	11	1	6	18	2.7e-08	0.817255	1.04e-05	2.29e-13
458	ENSMUSG00000026743	Mllt10	152	11	10	0	7	17	4.43e-07	1	9.04e-07	4e-13
506	ENSMUSG00000023927	Satb1	244	13	15	4	5	24	1.42e-09	0.315711	0.0014868	6.67e-13
359	ENSMUSG00000063659	Zbtb18	256	12	14	10	1	25	2.24e-08	0.00088583	0.58325	1.16e-11
167	ENSMUSG00000001496	Nkx2-1	289	29	16	8	0	24	1.81e-09	0.0203665	1	3.69e-11
459	ENSMUSG00000018168	Ikzf3	149	5	11	1	4	16	3.57e-08	0.825647	0.00169315	4.99e-11
768	ENSMUSG00000074862	BC025920	88	6	8	1	4	13	5.55e-07	0.643156	0.000234376	8.37e-11
284	ENSMUSG00000059824	Dbp	163	11	10	1	5	16	8.43e-07	0.852108	0.000240322	1.73e-10
68	ENSMUSG00000022556	Hsf1	198	17	0	17	0	17	1	1.95e-10	1	1.95e-10
730	ENSMUSG00000039089	L3mbtl3	170	7	11	1	4	16	1.38e-07	0.863797	0.00273195	3.26e-10
314	ENSMUSG00000005583	Mef2c	333	28	13	13	0	26	3.26e-06	0.00015777	1	5.14e-10
234	ENSMUSG00000039081	Zfp503	146	7	11	3	2	16	2.9e-08	0.241295	0.0883455	6.18e-10
383	ENSMUSG00000033726	Emx1	311	19	16	3	2	21	5.18e-09	0.703118	0.285212	1.04e-09
67	ENSMUSG00000072294	Klf12	152	9	6	11	0	17	0.00145162	1.78e-06	1	2.58e-09
342	ENSMUSG00000069171	Nr2f1	237	18	11	2	5	18	3.68e-06	0.764199	0.00130791	3.68e-09
361	ENSMUSG00000035456	Prdm8	122	7	7	5	3	15	5.92e-05	0.0141428	0.0083802	7.02e-09
59	ENSMUSG00000003184	Irf3	166	12	0	14	0	14	1	1e-08	1	1e-08
258	ENSMUSG00000036686	Cc2d1a	264	14	1	17	0	18	0.881584	1.56e-08	1	1.38e-08
112	ENSMUSG00000020052	Ascl1	79	6	8	3	0	11	2.4e-07	0.0645671	1	1.55e-08
28	ENSMUSG00000028640	Tfap2c	86	8	7	5	0	12	6.06e-06	0.00332392	1	2.01e-08
191	ENSMUSG00000024420	Zfp521	255	21	9	11	0	20	0.000230244	0.000214149	1	4.93e-08
366	ENSMUSG00000073423	Zfp414	136	3	0	12	0	12	1	6.96e-08	1	6.96e-08
759	ENSMUSG00000026630	Batf3	23	0	4	3	0	7	3.15e-05	0.00231892	1	7.3e-08
539	ENSMUSG00000049532	Sall2	305	19	3	16	0	19	0.442672	6.71e-07	1	2.97e-07
216	ENSMUSG00000062939	Stat4	106	7	5	4	3	12	0.00165963	0.0353771	0.00569319	3.34e-07
520	ENSMUSG00000042258	Isl1	168	6	9	2	2	13	9.09e-06	0.583379	0.111722	5.92e-07
410	ENSMUSG00000043969	Emx2	174	9	6	9	0	15	0.00286294	0.000211801	1	6.06e-07
133	ENSMUSG00000042390	Gatad2b	141	7	3	10	0	13	0.104428	6.31e-06	1	6.59e-07
270	ENSMUSG00000024548	Setbp1	148	7	8	5	0	13	2.7e-05	0.029663	1	8.01e-07
107	ENSMUSG00000037243	Zfp692	99	8	1	9	0	10	0.549638	2.4e-06	1	1.32e-06
201	ENSMUSG00000025586	Cpeb1	160	9	5	1	5	11	0.00950815	0.846798	0.000220505	1.78e-06
42	ENSMUSG00000024137	E4f1	126	11	0	10	0	10	1	2.3e-06	1	2.3e-06
1157	ENSMUSG00000028487	Bnc2	19	2	0	3	2	5	1	0.00131315	0.00188105	2.47e-06
89	ENSMUSG00000024298	Zfp871	161	11	3	10	0	13	0.139411	2.02e-05	1	2.82e-06
254	ENSMUSG00000037984	Neurod6	120	7	7	3	1	11	5.33e-05	0.164067	0.33587	2.94e-06
445	ENSMUSG00000068551	Zfp467	134	10	6	6	0	12	0.000756928	0.00487954	1	3.69e-06
81	ENSMUSG00000036281	Snapc4	151	8	2	10	0	12	0.341371	1.16e-05	1	3.96e-06
88	ENSMUSG00000031028	Tub	236	8	8	2	4	14	0.000665606	0.762151	0.00865396	4.39e-06
582	ENSMUSG00000068966	Zbtb34	60	4	4	4	0	8	0.00137628	0.00524009	1	7.21e-06
116	ENSMUSG00000043456	Zfp536	52	6	5	2	0	7	6.04e-05	0.122459	1	7.4e-06
308	ENSMUSG00000021848	Otx2	92	9	5	2	2	9	0.000881402	0.289913	0.0392443	1e-05
221	ENSMUSG00000001472	Tcf25	240	12	7	6	3	16	0.00333605	0.0622683	0.0486166	1.01e-05
345	ENSMUSG00000032419	Tbx18	44	2	0	6	0	6	1	1.15e-05	1	1.15e-05
628	ENSMUSG00000020656	Grhl1	108	6	6	0	2	8	0.000239647	1	0.0523261	1.25e-05
899	ENSMUSG00000042596	Tfap2d	21	1	3	2	0	5	0.000606471	0.0244517	1	1.48e-05
130	ENSMUSG00000031706	Rfx1	134	10	1	9	0	10	0.66054	2.83e-05	1	1.87e-05
193	ENSMUSG00000053552	Ebf4	243	13	1	12	0	13	0.859577	3.05e-05	1	2.62e-05
886	ENSMUSG00000055210	Foxd2	48	2	0	4	2	6	1	0.00233095	0.0116406	2.71e-05
444	ENSMUSG00000033249	Hsf4	217	13	1	11	0	12	0.826613	5.15e-05	1	4.26e-05
288	ENSMUSG00000000247	Lhx2	253	23	9	4	1	14	0.000217208	0.339331	0.578933	4.27e-05
729	ENSMUSG00000027667	Zfp639	59	5	2	5	0	7	0.0812331	0.000616106	1	5e-05
430	ENSMUSG00000019982	Myb	160	18	6	5	0	11	0.00188295	0.0394425	1	7.43e-05
64	ENSMUSG00000038718	Pbx3	267	13	7	1	4	12	0.00593235	0.956571	0.0131393	7.46e-05
461	ENSMUSG00000028101	Pias3	186	8	5	4	3	12	0.0172673	0.171709	0.0256595	7.61e-05
164	ENSMUSG00000028634	Hivep3	196	9	8	3	0	11	0.000192874	0.398846	1	7.69e-05
527	ENSMUSG00000028639	Ybx1	180	12	4	2	4	10	0.0572412	0.620929	0.00335329	0.000119185
111	ENSMUSG00000029563	Foxp2	257	18	6	2	4	12	0.017797	0.802052	0.0115595	0.000165002
127	ENSMUSG00000068859	Sp9	202	13	7	1	2	10	0.00126515	0.906542	0.150476	0.000172583
796	ENSMUSG00000021469	Msx2	10	1	0	2	1	3	1	0.00569873	0.0334664	0.000190716
245	ENSMUSG00000043668	Tox3	107	9	5	3	0	8	0.00172981	0.128803	1	0.000222805
694	ENSMUSG00000033669	Zfp7	81	4	2	1	3	6	0.137593	0.612628	0.00267619	0.000225584
379	ENSMUSG00000032238	Rora	97	3	3	5	0	8	0.0432061	0.00554907	1	0.000239753
257	ENSMUSG00000025128	Bhlhe22	157	6	5	3	2	10	0.0088057	0.275624	0.0998383	0.000242314
286	ENSMUSG00000003929	Zfp81	106	6	0	7	0	7	1	0.000244939	1	0.000244939
69	ENSMUSG00000057406	Nsd2	197	7	2	9	0	11	0.469414	0.000526564	1	0.000247177
70	ENSMUSG00000009741	Ubp1	38	4	1	4	0	5	0.263505	0.000968453	1	0.000255192
166	ENSMUSG00000045302	Preb	179	7	0	9	0	9	1	0.000261441	1	0.000261441
355	ENSMUSG00000000078	Klf6	125	6	4	5	0	9	0.0183105	0.0155628	1	0.000284963
94	ENSMUSG00000043467	Zbtb37	62	12	1	5	0	6	0.393008	0.000774096	1	0.000304226
187	ENSMUSG00000038932	Tcfl5	88	7	2	1	3	6	0.156955	0.643156	0.00338368	0.00034157
393	ENSMUSG00000074607	Tox2	284	17	2	11	0	13	0.666096	0.000532878	1	0.000354948
733	ENSMUSG00000031738	Irx6	67	6	4	2	0	6	0.00207107	0.183026	1	0.000379059
41	ENSMUSG00000034384	Barhl2	139	8	5	4	0	9	0.00532821	0.0793669	1	0.000422884
442	ENSMUSG00000021250	Fos	4	0	1	0	1	2	0.0316633	1	0.013522	0.00042815
131	ENSMUSG00000001988	Npas1	128	4	1	7	0	8	0.643675	0.000765068	1	0.000492455
662	ENSMUSG00000028150	Rorc	154	12	6	1	1	8	0.00155155	0.8356	0.408777	0.00052997
683	ENSMUSG00000034486	Gbx2	46	4	3	2	0	5	0.00597592	0.0999114	1	0.000597062
399	ENSMUSG00000036098	Myrf	113	8	3	5	0	8	0.0626261	0.0104114	1	0.000652022
835	ENSMUSG00000048138	Dmrt2	63	6	4	1	0	5	0.00165007	0.521635	1	0.000860734
198	ENSMUSG00000018501	Ncor1	337	11	5	10	0	15	0.135092	0.00639414	1	0.000863799
953	ENSMUSG00000037169	Mycn	29	4	1	0	2	3	0.208145	1	0.00436859	0.000909299
35	ENSMUSG00000027168	Pax6	100	9	4	3	0	7	0.00863777	0.111087	1	0.000959543
516	ENSMUSG00000037868	Egr2	45	8	0	2	2	4	1	0.0962778	0.0102839	0.000990115
202	ENSMUSG00000018554	Ybx2	31	2	1	0	2	3	0.220794	1	0.00498143	0.00109987
688	ENSMUSG00000022526	Zfp251	130	6	4	1	2	7	0.020815	0.782035	0.0724229	0.0011789
115	ENSMUSG00000052684	Jun	105	7	4	3	0	7	0.0102107	0.123642	1	0.00126248
767	ENSMUSG00000044167	Foxo1	98	4	3	1	2	6	0.0443161	0.682654	0.0439844	0.00133064
100	ENSMUSG00000035934	Pknox2	156	10	4	5	0	9	0.0371356	0.0359902	1	0.00133652
561	ENSMUSG00000030753	Thap12	32	3	1	3	0	4	0.227044	0.00601316	1	0.00136525
1332	ENSMUSG00000062794	Zfp599	6	0	0	1	1	2	1	0.0677505	0.020215	0.00136957
542	ENSMUSG00000027544	Nfatc2	166	10	5	4	0	9	0.0110269	0.128726	1	0.00141945
495	ENSMUSG00000041483	Zfp281	72	5	0	5	0	5	1	0.00152314	1	0.00152314
986	ENSMUSG00000038402	Foxf2	20	3	0	3	0	3	1	0.00153165	1	0.00153165
474	ENSMUSG00000030067	Foxp1	186	15	4	0	3	7	0.0630212	1	0.0256595	0.00161709
794	ENSMUSG00000063804	Lin28b	103	6	3	3	1	7	0.050077	0.11856	0.29615	0.00175827
1052	ENSMUSG00000020653	Klf11	19	0	1	1	1	3	0.141762	0.199252	0.0626373	0.00176928
142	ENSMUSG00000020167	Tcf3	111	7	0	6	0	6	1	0.00191953	1	0.00191953
455	ENSMUSG00000028358	Zfp618	159	9	1	7	0	8	0.72267	0.00266331	1	0.00192469
418	ENSMUSG00000041540	Sox5	168	15	3	6	0	9	0.152484	0.0140253	1	0.00213863
451	ENSMUSG00000001156	Mxd1	101	4	3	0	2	5	0.0477307	1	0.0464304	0.00221616
1236	ENSMUSG00000004328	Hif3a	5	0	1	1	0	2	0.0394219	0.0567852	1	0.00223858
301	ENSMUSG00000030103	Bhlhe40	60	9	3	0	1	4	0.012415	1	0.184879	0.00229528
268	ENSMUSG00000055639	Dach1	299	20	4	3	4	11	0.219099	0.677664	0.0190958	0.00283527
940	ENSMUSG00000020137	Thap2	25	3	0	3	0	3	1	0.00296038	1	0.00296038
302	ENSMUSG00000035576	L3mbtl1	134	6	1	6	0	7	0.66054	0.00487954	1	0.00322314
448	ENSMUSG00000047907	Tshz2	105	3	4	2	0	6	0.0102107	0.345355	1	0.00352633
384	ENSMUSG00000026872	Zeb2	151	8	5	2	0	7	0.00751003	0.525632	1	0.00394752
428	ENSMUSG00000004071	Cdip1	217	11	0	8	0	8	1	0.00403668	1	0.00403668
676	ENSMUSG00000006215	Zbtb17	69	7	1	3	1	5	0.426315	0.0464861	0.209523	0.00415228
873	ENSMUSG00000035799	Twist1	11	0	0	1	1	2	1	0.1207	0.0367515	0.00443589
395	ENSMUSG00000015942	Gtf2ird2	184	13	1	7	0	8	0.773469	0.00590916	1	0.00457055
269	ENSMUSG00000034998	Foxn2	128	6	3	1	2	6	0.0838717	0.776854	0.0705052	0.00459384
725	ENSMUSG00000002147	Stat6	30	3	0	2	1	3	1	0.0473184	0.0971098	0.00459507
357	ENSMUSG00000049878	Rlf	58	5	0	4	0	4	1	0.00464232	1	0.00464232
440	ENSMUSG00000015843	Rxrg	156	8	5	2	0	7	0.00857976	0.543165	1	0.00466022
138	ENSMUSG00000062627	Mysm1	185	6	1	7	0	8	0.775296	0.00608212	1	0.00471544
214	ENSMUSG00000015709	Arnt2	142	7	4	2	1	7	0.0276504	0.492954	0.383997	0.00523402
87	ENSMUSG00000039834	Zfp335	109	8	1	5	0	6	0.584568	0.00899416	1	0.0052577
92	ENSMUSG00000052751	Repin1	181	9	0	7	0	7	1	0.00541232	1	0.00541232
950	ENSMUSG00000051367	Six1	10	0	0	2	0	2	1	0.00569873	1	0.00569873
90	ENSMUSG00000071076	Jund	183	10	0	7	0	7	1	0.00573991	1	0.00573991
322	ENSMUSG00000025019	Lcor	99	11	0	5	0	5	1	0.00604444	1	0.00604444
170	ENSMUSG00000033006	Sox10	78	2	1	4	0	5	0.466478	0.0130361	1	0.00608106
465	ENSMUSG00000057637	Prdm2	73	6	2	3	0	5	0.116198	0.0533751	1	0.00620208
294	ENSMUSG00000047264	Zfp358	141	11	0	6	0	6	1	0.00622965	1	0.00622965
482	ENSMUSG00000060510	Zfp266	101	11	0	5	0	5	1	0.00657011	1	0.00657011
31	ENSMUSG00000046982	Tshz1	123	8	4	2	0	6	0.0173641	0.419543	1	0.00728496
1083	ENSMUSG00000037235	Mxd4	34	1	1	1	1	3	0.239393	0.328166	0.109332	0.00858917
879	ENSMUSG00000026436	Elk4	55	0	2	2	0	4	0.0719611	0.134155	1	0.00965396
373	ENSMUSG00000071341	Egr4	120	20	1	4	1	6	0.619884	0.051702	0.33587	0.0107644
876	ENSMUSG00000008575	Nfib	71	7	3	1	0	4	0.0194535	0.564446	1	0.0109805
983	ENSMUSG00000050410	Tcf19	116	6	2	4	0	6	0.238085	0.0466811	1	0.0111141
104	ENSMUSG00000067724	Gbx1	59	7	2	2	0	4	0.0812331	0.150115	1	0.0121943
481	ENSMUSG00000021743	Fezf2	57	4	2	0	1	3	0.0765521	1	0.176496	0.0135112
519	ENSMUSG00000029546	Uncx	250	20	1	7	1	9	0.867331	0.0275359	0.574573	0.0137224
476	ENSMUSG00000039656	Rxrb	82	5	0	4	0	4	1	0.0154221	1	0.0154221
720	ENSMUSG00000072762	4930522L14Rik	60	4	2	0	1	3	0.0836062	1	0.184879	0.015457
473	ENSMUSG00000034271	Jdp2	223	19	5	3	0	8	0.0341817	0.481019	1	0.0164421
106	ENSMUSG00000026663	Atf6	233	11	1	7	0	8	0.84771	0.0196803	1	0.0166832
332	ENSMUSG00000035158	Mitf	58	2	0	0	2	2	1	1	0.0166886	0.0166886
1251	ENSMUSG00000049739	Zfp646	5	0	0	0	1	1	1	1	0.0168741	0.0168741
666	ENSMUSG00000040187	Arntl2	102	3	1	1	2	4	0.560413	0.697204	0.0472567	0.0184643
547	ENSMUSG00000023991	Foxp4	179	13	0	6	0	6	1	0.0185919	1	0.0185919
329	ENSMUSG00000029313	Aff1	102	5	2	2	1	5	0.196986	0.332661	0.293741	0.0192487
289	ENSMUSG00000005774	Rfx5	212	15	2	6	0	8	0.50794	0.0381022	1	0.0193536
858	ENSMUSG00000032515	Csrnp1	47	6	1	1	1	3	0.315012	0.423022	0.147933	0.0197131
782	ENSMUSG00000020120	Plek	52	1	0	2	1	3	1	0.122459	0.162335	0.0198795
788	ENSMUSG00000059689	Zfp637	39	1	1	2	0	3	0.269413	0.0753491	1	0.0203001
223	ENSMUSG00000076431	Sox4	16	2	1	1	0	2	0.120788	0.17065	1	0.0206125
571	ENSMUSG00000037025	Foxa2	53	7	0	2	1	3	1	0.12633	0.165187	0.0208679
847	ENSMUSG00000038331	Satb2	90	12	0	4	0	4	1	0.0209762	1	0.0209762
645	ENSMUSG00000032897	Nfyc	70	4	2	2	0	4	0.108415	0.195627	1	0.0212089
256	ENSMUSG00000045466	Zfp956	181	9	1	5	1	7	0.767899	0.0607905	0.460982	0.0215191
859	ENSMUSG00000023882	Zfp54	26	0	0	1	1	2	1	0.262223	0.084722	0.022216
558	ENSMUSG00000052040	Klf13	215	12	4	4	0	8	0.0950306	0.241156	1	0.0229173
1044	ENSMUSG00000031665	Sall1	17	3	1	1	0	2	0.127836	0.180295	1	0.0230482
658	ENSMUSG00000002617	Zfp40	21	1	0	2	0	2	1	0.0244517	1	0.0244517
507	ENSMUSG00000030322	Mbd4	18	1	1	1	0	2	0.134827	0.189829	1	0.0255941
101	ENSMUSG00000000823	Zfp512b	77	4	1	3	0	4	0.462158	0.0607244	1	0.0280643
213	ENSMUSG00000040732	Erg	23	1	0	2	0	2	1	0.0290149	1	0.0290149
637	ENSMUSG00000019817	Plagl1	116	9	1	3	1	5	0.607402	0.152921	0.326729	0.030348
500	ENSMUSG00000033883	D3Ertd254e	80	7	1	3	0	4	0.475016	0.0665295	1	0.0316026
175	ENSMUSG00000029755	Dlx5	81	5	2	0	1	3	0.137593	1	0.24124	0.0331928
806	ENSMUSG00000050919	Zfp366	25	2	0	2	0	2	1	0.0338879	1	0.0338879
188	ENSMUSG00000037608	Bclaf1	122	12	1	4	0	5	0.625976	0.0543188	1	0.0340023
435	ENSMUSG00000023079	Gtf2ird1	114	13	2	3	0	5	0.232175	0.147442	1	0.0342324
852	ENSMUSG00000025407	Gli1	150	11	2	3	1	6	0.338458	0.253705	0.400628	0.0344013
1330	ENSMUSG00000048450	Msx1	3	0	0	1	0	1	1	0.0344675	1	0.0344675
273	ENSMUSG00000026380	Tfcp2l1	208	10	0	6	0	6	1	0.0352384	1	0.0352384
762	ENSMUSG00000006587	Snai3	83	6	2	0	1	3	0.14307	1	0.246402	0.0352526
568	ENSMUSG00000019256	Ahr	83	2	2	2	0	4	0.14307	0.251165	1	0.0359341
996	ENSMUSG00000007872	Id3	35	1	0	1	1	2	1	0.335985	0.112361	0.0377517
642	ENSMUSG00000058881	Zfp516	90	4	1	2	1	4	0.515708	0.28131	0.264197	0.0383281
1118	ENSMUSG00000022895	Ets2	23	2	1	1	0	2	0.168955	0.235864	1	0.0398504
79	ENSMUSG00000022528	Hes1	63	6	1	1	1	3	0.397881	0.521635	0.193177	0.0400937
72	ENSMUSG00000029238	Clock	217	11	0	6	0	6	1	0.0418854	1	0.0418854
155	ENSMUSG00000059552	Trp53	89	8	1	3	0	4	0.511784	0.0853771	1	0.0436947
650	ENSMUSG00000004934	Pias4	53	4	1	2	0	3	0.347341	0.12633	1	0.0438794
639	ENSMUSG00000032033	Barx2	46	2	1	0	1	2	0.309471	1	0.145024	0.0448806
604	ENSMUSG00000043991	Pura	115	15	0	4	0	4	1	0.0454704	1	0.0454704
121	ENSMUSG00000031627	Irf2	62	9	2	1	0	3	0.0884148	0.515997	1	0.0456218
653	ENSMUSG00000042745	Id1	69	6	0	3	0	3	1	0.0464861	1	0.0464861
199	ENSMUSG00000052837	Junb	74	8	0	2	1	3	1	0.212588	0.222895	0.0473847
706	ENSMUSG00000021540	Smad5	213	15	4	0	1	5	0.0926143	1	0.516974	0.0478792
252	ENSMUSG00000060601	Nr1h2	117	14	0	4	0	4	1	0.0479097	1	0.0479097
992	ENSMUSG00000045903	Npas4	15	3	0	0	1	1	1	1	0.0497816	0.0497816
517	ENSMUSG00000035877	Zhx3	56	4	1	2	0	3	0.362931	0.138108	1	0.0501237
408	ENSMUSG00000020644	Id2	171	10	3	3	0	6	0.158202	0.319921	1	0.0506121
353	ENSMUSG00000042589	Cux2	207	15	3	4	0	7	0.231109	0.221332	1	0.0511517
609	ENSMUSG00000002983	Relb	27	2	1	1	0	2	0.19529	0.270806	1	0.0528859
424	ENSMUSG00000019230	Lhx9	95	7	1	3	0	4	0.53486	0.0990588	1	0.0529826
801	ENSMUSG00000074166	AW146154	43	0	0	1	1	2	1	0.395353	0.136236	0.0538612
423	ENSMUSG00000027109	Sp3	74	5	0	3	0	3	1	0.0551698	1	0.0551698
1161	ENSMUSG00000026577	Blzf1	28	3	1	1	0	2	0.201743	0.27929	1	0.0563449
1190	ENSMUSG00000074824	Rslcan18	5	1	0	1	0	1	1	0.0567852	1	0.0567852
209	ENSMUSG00000015501	Hivep2	319	16	2	7	0	9	0.726921	0.0801511	1	0.0582635
536	ENSMUSG00000057101	Zfp180	187	14	2	0	2	4	0.442758	1	0.133045	0.0589067
224	ENSMUSG00000049421	Zfp260	61	3	1	2	0	3	0.388095	0.158231	1	0.0614085
171	ENSMUSG00000024176	Sox8	106	7	2	0	1	3	0.208652	1	0.303326	0.0632896
802	ENSMUSG00000078768	Zfp566	30	2	1	1	0	2	0.214495	0.295964	1	0.0634827
624	ENSMUSG00000032411	Tfdp2	48	3	0	1	1	2	1	0.42974	0.150833	0.0648191
443	ENSMUSG00000034522	Zfp395	199	12	1	5	0	6	0.799383	0.0834039	1	0.0666717
781	ENSMUSG00000046711	Hmga1	186	13	0	5	0	5	1	0.0666756	1	0.0666756
38	ENSMUSG00000027582	Zgpat	131	14	0	4	0	4	1	0.066962	1	0.066962
510	ENSMUSG00000028654	Mycl	31	5	1	1	0	2	0.220794	0.304156	1	0.0671559
492	ENSMUSG00000029697	Fezf1	249	13	0	4	2	6	1	0.32882	0.207475	0.0682219
693	ENSMUSG00000061524	Zic2	37	1	0	2	0	2	1	0.0687413	1	0.0687413
246	ENSMUSG00000044934	Zfp367	104	5	2	2	0	4	0.202809	0.341132	1	0.0691847
961	ENSMUSG00000056829	Foxb2	82	5	0	3	0	3	1	0.0705354	1	0.0705354
622	ENSMUSG00000054967	Zfp647	38	1	0	2	0	2	1	0.0720203	1	0.0720203
480	ENSMUSG00000057098	Ebf1	203	21	2	0	2	4	0.485041	1	0.151654	0.0735585
427	ENSMUSG00000041649	Klf8	66	6	1	2	0	3	0.412269	0.178852	1	0.0737354
103	ENSMUSG00000039191	Rbpj	107	6	1	3	0	4	0.577805	0.128803	1	0.0744232
299	ENSMUSG00000028522	Mier1	84	4	0	3	0	3	1	0.0746474	1	0.0746474
323	ENSMUSG00000020889	Nr1d1	33	0	1	1	0	2	0.233243	0.320256	1	0.0746975
566	ENSMUSG00000021255	Esrrb	33	0	1	1	0	2	0.233243	0.320256	1	0.0746975
499	ENSMUSG00000074622	Mafb	114	8	2	0	1	3	0.232175	1	0.322111	0.0747863
283	ENSMUSG00000030557	Mef2a	262	14	1	6	0	7	0.879645	0.0864096	1	0.0760098
50	ENSMUSG00000025958	Creb1	109	5	1	3	0	4	0.584568	0.134039	1	0.0783552
724	ENSMUSG00000003154	Foxj2	34	2	1	1	0	2	0.239393	0.328166	1	0.0785607
102	ENSMUSG00000039205	Ciz1	110	10	1	3	0	4	0.587909	0.136685	1	0.0803583
173	ENSMUSG00000020647	Ncoa1	210	4	1	5	0	6	0.81649	0.0991294	1	0.0809382
557	ENSMUSG00000039841	Zfp800	87	5	0	3	0	3	1	0.0810096	1	0.0810096
845	ENSMUSG00000047003	Zfp41	55	3	0	1	1	2	1	0.47463	0.170861	0.0810956
159	ENSMUSG00000022463	Srebf2	69	10	1	2	0	3	0.426315	0.191414	1	0.0816027
526	ENSMUSG00000022811	Zfp148	159	9	1	4	0	5	0.72267	0.11489	1	0.0830278
711	ENSMUSG00000024985	Tcf7l2	81	4	2	1	0	3	0.137593	0.612628	1	0.0842931
404	ENSMUSG00000046160	Olig1	160	9	1	4	0	5	0.724904	0.116825	1	0.0846868
746	ENSMUSG00000051390	Zbtb22	71	6	1	2	0	3	0.435493	0.199852	1	0.0870341
597	ENSMUSG00000045518	Onecut3	97	2	0	2	1	3	1	0.311356	0.281577	0.0876706
538	ENSMUSG00000038895	Zfp653	43	4	0	2	0	2	1	0.0891295	1	0.0891295
1089	ENSMUSG00000004500	Zfp324	8	0	0	1	0	1	1	0.0893012	1	0.0893012
654	ENSMUSG00000032652	Crebl2	152	11	2	3	0	5	0.34428	0.259944	1	0.0894933
502	ENSMUSG00000027104	Atf2	72	6	1	2	0	3	0.440026	0.204088	1	0.089804
211	ENSMUSG00000025959	Klf7	153	3	2	3	0	5	0.347185	0.263071	1	0.0913341
861	ENSMUSG00000001103	Sebox	85	7	2	1	0	3	0.148592	0.630378	1	0.0936692
82	ENSMUSG00000036972	Zic4	38	7	1	1	0	2	0.263505	0.3589	1	0.094572
251	ENSMUSG00000047036	Zfp445	118	9	1	3	0	4	0.613693	0.158463	1	0.0972478
368	ENSMUSG00000037465	Klf10	142	11	2	1	1	4	0.315027	0.810697	0.383997	0.0980697
1125	ENSMUSG00000055917	Zfp277	13	0	1	0	0	1	0.0993036	1	1	0.0993036
593	ENSMUSG00000056383	AI987944	103	11	0	2	1	3	1	0.336901	0.29615	0.099773
253	ENSMUSG00000042570	Mier2	46	5	0	2	0	2	1	0.0999114	1	0.0999114
238	ENSMUSG00000032998	Foxj3	168	14	1	3	1	5	0.742146	0.310401	0.436442	0.10054
54	ENSMUSG00000051910	Sox6	67	5	2	0	0	2	0.100779	1	1	0.100779
618	ENSMUSG00000013089	Etv5	169	12	1	3	1	5	0.744224	0.313574	0.438368	0.102302
163	ENSMUSG00000005893	Nr2c2	121	5	1	3	0	4	0.622942	0.16689	1	0.103963
1100	ENSMUSG00000031734	Irx3	77	5	1	2	0	3	0.462158	0.225398	1	0.10417
493	ENSMUSG00000048540	Nhlh2	160	9	2	3	0	5	0.367393	0.285078	1	0.104736
328	ENSMUSG00000028807	Zbtb8a	239	17	2	1	2	5	0.572546	0.939571	0.195121	0.104965
535	ENSMUSG00000022389	Tef	154	11	3	1	0	4	0.126745	0.8356	1	0.105908
638	ENSMUSG00000071477	Zfp777	78	5	1	2	0	3	0.466478	0.229681	1	0.107141
249	ENSMUSG00000069729	Arid1b	71	2	2	0	0	2	0.110993	1	1	0.110993
477	ENSMUSG00000062931	Zfp938	49	6	0	2	0	2	1	0.111033	1	0.111033
182	ENSMUSG00000031393	Mecp2	100	14	0	3	0	3	1	0.111087	1	0.111087
475	ENSMUSG00000034673	Pbx2	43	0	1	1	0	2	0.292578	0.395353	1	0.115672
279	ENSMUSG00000038418	Egr1	81	14	1	2	0	3	0.479234	0.242561	1	0.116243
96	ENSMUSG00000022500	Litaf	127	3	1	3	0	4	0.640784	0.18412	1	0.117981
352	ENSMUSG00000046311	Zfp62	51	8	0	2	0	2	1	0.118619	1	0.118619
262	ENSMUSG00000079509	Zfx	51	6	0	2	0	2	1	0.118619	1	0.118619
1212	ENSMUSG00000054715	Zscan22	11	3	0	1	0	1	1	0.1207	1	0.1207
533	ENSMUSG00000024695	Zfp91	104	8	0	3	0	3	1	0.121091	1	0.121091
1049	ENSMUSG00000022974	Paxbp1	38	1	0	0	1	1	1	1	0.12139	0.12139
348	ENSMUSG00000034227	Foxj1	237	16	1	5	0	6	0.852572	0.143408	1	0.122266
567	ENSMUSG00000034161	Scx	74	1	0	1	1	2	1	0.579496	0.222895	0.129167
750	ENSMUSG00000020420	Zfp607a	12	0	0	1	0	1	1	0.130924	1	0.130924
1088	ENSMUSG00000021099	Six6	79	7	2	0	0	2	0.132164	1	1	0.132164
860	ENSMUSG00000031241	Tbx22	47	4	1	1	0	2	0.315012	0.423022	1	0.133257
320	ENSMUSG00000021010	Npas3	220	13	2	4	0	6	0.527732	0.253748	1	0.133911
385	ENSMUSG00000060314	Zfp941	220	16	0	4	1	5	1	0.253748	0.528433	0.134089
813	ENSMUSG00000004151	Etv1	101	7	2	1	0	3	0.194082	0.69363	1	0.134621
27	ENSMUSG00000015619	Gata3	18	2	1	0	0	1	0.134827	1	1	0.134827
550	ENSMUSG00000035397	Klf16	170	9	3	1	0	4	0.156288	0.863797	1	0.135001
469	ENSMUSG00000025602	Zfp202	87	5	1	2	0	3	0.503842	0.268392	1	0.135227
360	ENSMUSG00000022205	Sub1	56	4	0	2	0	2	1	0.138108	1	0.138108
613	ENSMUSG00000039275	Foxk2	136	13	2	2	0	4	0.297334	0.470395	1	0.139864
354	ENSMUSG00000024986	Hhex	13	1	0	1	0	1	1	0.14103	1	0.14103
917	ENSMUSG00000050855	Zfp940	13	0	0	1	0	1	1	0.14103	1	0.14103
168	ENSMUSG00000000552	Zfp385a	57	3	0	2	0	2	1	0.142087	1	0.142087
1040	ENSMUSG00000019878	Hsf2	104	8	2	1	0	3	0.202809	0.704228	1	0.142824
290	ENSMUSG00000002266	Zim1	277	17	2	5	0	7	0.652701	0.221366	1	0.144486
335	ENSMUSG00000048047	Zbtb33	113	9	0	3	0	3	1	0.144727	1	0.144727
772	ENSMUSG00000047473	Zfp30	94	7	1	0	1	2	0.531091	1	0.274179	0.145614
503	ENSMUSG00000022760	Thap7	58	6	0	2	0	2	1	0.146089	1	0.146089
1007	ENSMUSG00000020923	Ubtf	91	5	1	2	0	3	0.5196	0.285613	1	0.148404
646	ENSMUSG00000021514	Zfp369	59	6	0	2	0	2	1	0.150115	1	0.150115
362	ENSMUSG00000054519	Zfp867	48	6	0	0	1	1	1	1	0.150833	0.150833
1134	ENSMUSG00000071256	Zfp213	14	1	0	1	0	1	1	0.151019	1	0.151019
943	ENSMUSG00000001065	Zfp276	60	3	0	2	0	2	1	0.154162	1	0.154162
160	ENSMUSG00000033961	Zfp446	117	4	0	3	0	3	1	0.155684	1	0.155684
682	ENSMUSG00000045333	Zfp423	179	12	0	4	0	4	1	0.156126	1	0.156126
398	ENSMUSG00000036672	Cenpt	61	1	0	2	0	2	1	0.158231	1	0.158231
775	ENSMUSG00000024561	Mbd1	15	2	0	1	0	1	1	0.160892	1	0.160892
219	ENSMUSG00000069114	Zbtb10	86	16	0	1	1	2	1	0.634687	0.25408	0.161261
165	ENSMUSG00000061911	Myt1l	185	11	0	4	0	4	1	0.16945	1	0.16945
417	ENSMUSG00000005718	Tfap4	64	5	0	2	0	2	1	0.170552	1	0.170552
696	ENSMUSG00000078899	Gm4631	16	1	0	1	0	1	1	0.17065	1	0.17065
698	ENSMUSG00000029026	Trp73	99	9	1	2	0	3	0.549638	0.319898	1	0.175828
179	ENSMUSG00000007670	Khsrp	57	6	1	1	0	2	0.368045	0.486796	1	0.179163
1121	ENSMUSG00000036144	Meox2	17	1	0	1	0	1	1	0.180295	1	0.180295
718	ENSMUSG00000089756	Zfp966	68	7	0	2	0	2	1	0.187213	1	0.187213
1037	ENSMUSG00000026572	Tbx19	26	2	1	0	0	1	0.188786	1	1	0.188786
236	ENSMUSG00000038056	Kmt2c	154	13	1	3	0	4	0.711223	0.266203	1	0.189329
942	ENSMUSG00000025925	Terf1	18	1	0	1	0	1	1	0.189829	1	0.189829
304	ENSMUSG00000078862	Gm14326	69	8	0	2	0	2	1	0.191414	1	0.191414
522	ENSMUSG00000028977	Casz1	60	1	1	1	0	2	0.383142	0.504521	1	0.193303
118	ENSMUSG00000009734	Pou6f2	122	7	2	1	0	3	0.255853	0.760563	1	0.194592
721	ENSMUSG00000066687	Zbtb16	27	1	1	0	0	1	0.19529	1	1	0.19529
217	ENSMUSG00000074405	Zfp865	70	7	0	2	0	2	1	0.195627	1	0.195627
158	ENSMUSG00000021366	Hivep1	123	4	2	1	0	3	0.258817	0.763358	1	0.19757
1020	ENSMUSG00000078546	Zfp995	19	2	0	1	0	1	1	0.199252	1	0.199252
821	ENSMUSG00000055560	Zfp459	62	8	1	1	0	2	0.393008	0.515997	1	0.202791
1001	ENSMUSG00000058638	Zfp110	62	6	1	1	0	2	0.393008	0.515997	1	0.202791
773	ENSMUSG00000027796	Smad9	125	8	2	1	0	3	0.264748	0.768852	1	0.203552
356	ENSMUSG00000015882	Lcorl	72	8	0	2	0	2	1	0.204088	1	0.204088
117	ENSMUSG00000036036	Zfp57	134	5	0	3	0	3	1	0.204779	1	0.204779
661	ENSMUSG00000024955	Esrra	103	12	0	1	1	2	1	0.700736	0.29615	0.207523
669	ENSMUSG00000031099	Smarca1	63	5	1	1	0	2	0.397881	0.521635	1	0.207549
183	ENSMUSG00000027466	Rbck1	136	9	0	3	0	3	1	0.210777	1	0.210777
957	ENSMUSG00000030145	Zfp248	109	10	1	2	0	3	0.584568	0.362156	1	0.211705
1119	ENSMUSG00000062713	Sim2	64	3	1	1	0	2	0.402716	0.527208	1	0.212315
387	ENSMUSG00000057894	Zfp329	75	9	0	2	0	2	1	0.21685	1	0.21685
528	ENSMUSG00000044876	Zfp444	21	0	0	1	0	1	1	0.217771	1	0.217771
255	ENSMUSG00000001418	Glmp	111	10	1	2	0	3	0.591224	0.370496	1	0.219046
851	ENSMUSG00000007812	Zfp655	112	8	1	2	0	3	0.594512	0.37465	1	0.222734
850	ENSMUSG00000030232	Aebp2	77	0	0	2	0	2	1	0.225398	1	0.225398
866	ENSMUSG00000067942	Zfp160	22	5	0	1	0	1	1	0.22687	1	0.22687
916	ENSMUSG00000015846	Rxra	142	15	0	3	0	3	1	0.228992	1	0.228992
1110	ENSMUSG00000038765	Lmx1b	68	5	1	1	0	2	0.421671	0.548859	1	0.231438
78	ENSMUSG00000031870	Pgr	144	5	0	3	0	3	1	0.235129	1	0.235129
184	ENSMUSG00000046470	Sox18	23	7	0	1	0	1	1	0.235864	1	0.235864
667	ENSMUSG00000028023	Pitx2	69	7	1	1	0	2	0.426315	0.554116	1	0.236228
110	ENSMUSG00000003847	Nfat5	116	7	1	2	0	3	0.607402	0.391151	1	0.237586
649	ENSMUSG00000019338	Zfp687	145	14	0	3	0	3	1	0.238209	1	0.238209
265	ENSMUSG00000079466	Prdm12	34	5	1	0	0	1	0.239393	1	1	0.239393
728	ENSMUSG00000003545	Fosb	115	8	0	1	1	2	1	0.740053	0.324424	0.240091
369	ENSMUSG00000028466	Creb3	215	8	0	4	0	4	1	0.241156	1	0.241156
263	ENSMUSG00000040712	Camta2	244	16	3	2	0	5	0.310954	0.778111	1	0.241957
73	ENSMUSG00000068284	Usf3	440	12	1	7	0	8	0.971768	0.252856	1	0.245718
316	ENSMUSG00000031618	Nr3c2	119	10	0	1	1	2	1	0.751978	0.333597	0.250857
205	ENSMUSG00000015461	Atf6b	83	3	0	2	0	2	1	0.251165	1	0.251165
239	ENSMUSG00000002393	Nr2f6	85	5	0	2	0	2	1	0.259777	1	0.259777
619	ENSMUSG00000025470	Zfp511	26	2	0	1	0	1	1	0.262223	1	0.262223
248	ENSMUSG00000068154	Insm1	38	4	1	0	0	1	0.263505	1	1	0.263505
629	ENSMUSG00000056501	Cebpb	38	4	1	0	0	1	0.263505	1	1	0.263505
914	ENSMUSG00000042097	Zfp239	38	2	1	0	0	1	0.263505	1	1	0.263505
56	ENSMUSG00000023034	Nr4a1	86	8	0	2	0	2	1	0.264084	1	0.264084
603	ENSMUSG00000038766	Gabpb2	90	8	0	0	1	1	1	1	0.264197	0.264197
867	ENSMUSG00000053747	Sox14	92	5	0	0	1	1	1	1	0.269205	0.269205
515	ENSMUSG00000016087	Fli1	28	2	0	1	0	1	1	0.27929	1	0.27929
346	ENSMUSG00000022641	Bbx	130	7	0	1	1	2	1	0.782035	0.358191	0.280118
97	ENSMUSG00000007817	Zmiz1	150	10	2	1	0	3	0.338458	0.827685	1	0.280137
919	ENSMUSG00000036120	Rfxank	90	6	0	2	0	2	1	0.28131	1	0.28131
893	ENSMUSG00000054160	Nkx2-4	91	3	0	2	0	2	1	0.285613	1	0.285613
513	ENSMUSG00000028952	Zbtb48	29	2	0	1	0	1	1	0.287676	1	0.287676
509	ENSMUSG00000027551	Zfp64	92	2	0	2	0	2	1	0.289913	1	0.289913
569	ENSMUSG00000027434	Nkx2-2	130	12	1	2	0	3	0.649388	0.447247	1	0.290437
713	ENSMUSG00000042109	Csdc2	93	6	0	2	0	2	1	0.29421	1	0.29421
757	ENSMUSG00000057895	Zfp105	131	10	1	2	0	3	0.65221	0.451144	1	0.294241
228	ENSMUSG00000020919	Stat5b	253	26	1	4	0	5	0.870523	0.339331	1	0.295395
594	ENSMUSG00000060862	Zbtb40	30	4	0	1	0	1	1	0.295964	1	0.295964
955	ENSMUSG00000034429	Zfp707	30	1	0	1	0	1	1	0.295964	1	0.295964
1098	ENSMUSG00000048015	Neurod4	44	4	1	0	0	1	0.298254	1	1	0.298254
285	ENSMUSG00000025592	Dach2	94	7	0	2	0	2	1	0.298503	1	0.298503
656	ENSMUSG00000011267	Zfp296	32	1	0	1	0	1	1	0.312253	1	0.312253
218	ENSMUSG00000047141	Zfp654	99	14	0	2	0	2	1	0.319898	1	0.319898
968	ENSMUSG00000038535	Zfp280d	33	4	0	1	0	1	1	0.320256	1	0.320256
392	ENSMUSG00000054717	Hmgb2	33	2	0	1	0	1	1	0.320256	1	0.320256
671	ENSMUSG00000021109	Hif1a	146	15	0	1	1	2	1	0.81939	0.392369	0.321503
726	ENSMUSG00000039153	Runx2	87	5	1	1	0	2	0.503842	0.638947	1	0.321928
791	ENSMUSG00000059878	Zfp422	100	9	0	2	0	2	1	0.324159	1	0.324159
147	ENSMUSG00000021144	Mta1	101	6	0	2	0	2	1	0.328414	1	0.328414
259	ENSMUSG00000013419	Zfp651	141	12	1	2	0	3	0.679214	0.489236	1	0.332296
670	ENSMUSG00000035451	Foxa1	90	10	1	1	0	2	0.515708	0.65143	1	0.335947
909	ENSMUSG00000073176	Zfp449	90	7	1	1	0	2	0.515708	0.65143	1	0.335947
372	ENSMUSG00000058886	Deaf1	90	6	1	1	0	2	0.515708	0.65143	1	0.335947
242	ENSMUSG00000066551	Hmgb1	90	2	1	1	0	2	0.515708	0.65143	1	0.335947
657	ENSMUSG00000048410	Zfp407	35	6	0	1	0	1	1	0.335985	1	0.335985
965	ENSMUSG00000061371	Zfp873	35	4	0	1	0	1	1	0.335985	1	0.335985
870	ENSMUSG00000032405	Pias1	35	2	0	1	0	1	1	0.335985	1	0.335985
433	ENSMUSG00000024220	Zfp523	104	7	0	2	0	2	1	0.341132	1	0.341132
636	ENSMUSG00000044636	Csrnp2	52	3	1	0	0	1	0.34206	1	1	0.34206
979	ENSMUSG00000062861	Zfp28	106	8	0	2	0	2	1	0.34957	1	0.34957
810	ENSMUSG00000033454	Zbtb1	37	1	0	1	0	1	1	0.35135	1	0.35135
1048	ENSMUSG00000059842	Zfp341	38	6	0	1	0	1	1	0.3589	1	0.3589
819	ENSMUSG00000025323	Sp4	38	5	0	1	0	1	1	0.3589	1	0.3589
108	ENSMUSG00000033863	Klf9	261	15	0	4	0	4	1	0.360379	1	0.360379
364	ENSMUSG00000052534	Pbx1	39	3	0	1	0	1	1	0.366362	1	0.366362
882	ENSMUSG00000058093	Zfp729b	39	1	0	1	0	1	1	0.366362	1	0.366362
605	ENSMUSG00000044676	Zfp612	187	14	0	3	0	3	1	0.370606	1	0.370606
162	ENSMUSG00000028423	Nfx1	98	6	1	1	0	2	0.545988	0.682654	1	0.372721
615	ENSMUSG00000016477	E2f3	112	6	0	2	0	2	1	0.37465	1	0.37465
630	ENSMUSG00000009739	Pou6f1	181	25	2	1	0	3	0.426415	0.880331	1	0.375386
172	ENSMUSG00000040721	Zfhx2	99	7	1	1	0	2	0.549638	0.686355	1	0.377247
714	ENSMUSG00000056749	Nfil3	41	4	0	1	0	1	1	0.381027	1	0.381027
381	ENSMUSG00000071646	Mta2	41	0	0	1	0	1	1	0.381027	1	0.381027
532	ENSMUSG00000008496	Pou2f2	100	8	1	1	0	2	0.553258	0.690014	1	0.381756
980	ENSMUSG00000022987	Zfp641	115	14	0	2	0	2	1	0.387043	1	0.387043
822	ENSMUSG00000043290	Zfp784	42	2	0	1	0	1	1	0.388232	1	0.388232
378	ENSMUSG00000008393	Carhsp1	186	9	2	1	0	3	0.440052	0.88717	1	0.3904
504	ENSMUSG00000028610	Dmrtb1	102	4	1	1	0	2	0.560413	0.697204	1	0.390722
132	ENSMUSG00000051550	Zfp579	117	7	0	2	0	2	1	0.395246	1	0.395246
386	ENSMUSG00000029595	Lhx5	221	11	1	3	0	4	0.832145	0.475102	1	0.395353
462	ENSMUSG00000026077	Npas2	188	18	2	1	0	3	0.445457	0.889795	1	0.396365
154	ENSMUSG00000001280	Sp1	118	5	0	2	0	2	1	0.399328	1	0.399328
215	ENSMUSG00000024206	Rfx2	65	5	1	0	0	1	0.407512	1	1	0.407512
420	ENSMUSG00000035277	Arx	45	4	0	1	0	1	1	0.409349	1	0.409349
371	ENSMUSG00000046532	Ar	175	10	2	0	0	2	0.409827	1	1	0.409827
297	ENSMUSG00000074158	Zfp976	107	19	1	1	0	2	0.577805	0.71446	1	0.412818
468	ENSMUSG00000015597	Zfp318	107	7	1	1	0	2	0.577805	0.71446	1	0.412818
530	ENSMUSG00000009733	Tfcp2	163	12	1	2	0	3	0.7315	0.566945	1	0.414721
524	ENSMUSG00000045252	Zfp574	46	4	0	1	0	1	1	0.416226	1	0.416226
975	ENSMUSG00000074365	Crxos	46	4	0	1	0	1	1	0.416226	1	0.416226
501	ENSMUSG00000020248	Nfyb	195	18	2	1	0	3	0.464143	0.898512	1	0.417038
686	ENSMUSG00000053080	2700081O15Rik	108	6	1	1	0	2	0.5812	0.717791	1	0.417181
240	ENSMUSG00000003949	Hlf	164	15	1	2	0	3	0.733664	0.570269	1	0.418386
774	ENSMUSG00000039410	Prdm16	47	4	0	1	0	1	1	0.423022	1	0.423022
712	ENSMUSG00000037017	Zscan21	47	2	0	1	0	1	1	0.423022	1	0.423022
226	ENSMUSG00000024927	Rela	49	4	0	1	0	1	1	0.43638	1	0.43638
416	ENSMUSG00000075595	Zfp652	49	4	0	1	0	1	1	0.43638	1	0.43638
60	ENSMUSG00000030551	Nr2f2	73	3	1	0	0	1	0.444524	1	1	0.444524
431	ENSMUSG00000025369	Smarcc2	173	10	0	0	1	1	1	1	0.446008	0.446008
701	ENSMUSG00000030757	Zkscan2	74	9	1	0	0	1	0.448986	1	1	0.448986
276	ENSMUSG00000047591	Mafa	74	5	1	0	0	1	0.448986	1	1	0.448986
779	ENSMUSG00000003282	Plag1	132	6	0	2	0	2	1	0.455026	1	0.455026
754	ENSMUSG00000056459	Zbtb25	52	3	0	1	0	1	1	0.45584	1	0.45584
742	ENSMUSG00000046873	Mbtps2	52	1	0	1	0	1	1	0.45584	1	0.45584
606	ENSMUSG00000090093	Gm14399	53	10	0	1	0	1	1	0.462177	1	0.462177
541	ENSMUSG00000032228	Tcf12	53	6	0	1	0	1	1	0.462177	1	0.462177
1142	ENSMUSG00000045440	Insm2	53	4	0	1	0	1	1	0.462177	1	0.462177
590	ENSMUSG00000019913	Sim1	119	7	1	1	0	2	0.616801	0.751978	1	0.463821
425	ENSMUSG00000070709	Zfp974	54	11	0	1	0	1	1	0.46844	1	0.46844
466	ENSMUSG00000078879	Zfp973	54	6	0	1	0	1	1	0.46844	1	0.46844
578	ENSMUSG00000037674	Rfx7	54	4	0	1	0	1	1	0.46844	1	0.46844
333	ENSMUSG00000060257	Scrt2	213	14	2	1	0	3	0.510443	0.9179	1	0.468536
390	ENSMUSG00000026491	Ahctf1	55	2	0	1	0	1	1	0.47463	1	0.47463
576	ENSMUSG00000042323	Pbrm1	138	16	0	2	0	2	1	0.477981	1	0.477981
484	ENSMUSG00000020538	Srebf1	140	12	0	2	0	2	1	0.485501	1	0.485501
829	ENSMUSG00000051184	Zfp524	57	4	0	1	0	1	1	0.486796	1	0.486796
621	ENSMUSG00000009406	Elk1	83	4	1	0	0	1	0.487569	1	1	0.487569
898	ENSMUSG00000031902	Nfatc3	85	3	1	0	0	1	0.495771	1	1	0.495771
277	ENSMUSG00000020232	Hmg20b	59	11	0	1	0	1	1	0.498682	1	0.498682
647	ENSMUSG00000058239	Usf2	59	8	0	1	0	1	1	0.498682	1	0.498682
549	ENSMUSG00000058192	Zfp846	59	3	0	1	0	1	1	0.498682	1	0.498682
149	ENSMUSG00000040478	Prdm13	86	4	1	0	0	1	0.499822	1	1	0.499822
405	ENSMUSG00000024968	Rcor2	87	8	1	0	0	1	0.503842	1	1	0.503842
871	ENSMUSG00000020950	Foxg1	145	16	0	2	0	2	1	0.504004	1	0.504004
929	ENSMUSG00000027806	Tsc22d2	60	4	0	1	0	1	1	0.504521	1	0.504521
75	ENSMUSG00000056493	Foxk1	360	15	3	2	0	5	0.552482	0.923513	1	0.510224
156	ENSMUSG00000041420	Meis3	61	3	0	1	0	1	1	0.510292	1	0.510292
1174	ENSMUSG00000074500	Zfp558	89	10	1	0	0	1	0.511784	1	1	0.511784
627	ENSMUSG00000030678	Maz	63	9	0	1	0	1	1	0.521635	1	0.521635
494	ENSMUSG00000006270	Vax1	94	9	1	0	0	1	0.531091	1	1	0.531091
959	ENSMUSG00000026686	Lmx1a	65	10	0	1	0	1	1	0.532716	1	0.532716
512	ENSMUSG00000038679	Trps1	65	4	0	1	0	1	1	0.532716	1	0.532716
685	ENSMUSG00000041164	Zmiz2	138	22	1	1	0	2	0.67134	0.801587	1	0.538137
690	ENSMUSG00000079038	D130040H23Rik	66	5	0	1	0	1	1	0.53816	1	0.53816
616	ENSMUSG00000050600	Zfp831	199	13	1	2	0	3	0.799383	0.674967	1	0.539557
197	ENSMUSG00000048756	Foxo3	155	5	0	2	0	2	1	0.539694	1	0.539694
340	ENSMUSG00000025025	Mxi1	139	6	1	1	0	2	0.673986	0.803905	1	0.54182
312	ENSMUSG00000033740	St18	156	11	0	2	0	2	1	0.543165	1	0.543165
119	ENSMUSG00000055633	Zfp580	67	9	0	1	0	1	1	0.543541	1	0.543541
300	ENSMUSG00000025912	Mybl1	67	8	0	1	0	1	1	0.543541	1	0.543541
719	ENSMUSG00000040433	Zbtb38	67	2	0	1	0	1	1	0.543541	1	0.543541
264	ENSMUSG00000049295	Zfp219	246	15	0	3	0	3	1	0.54663	1	0.54663
702	ENSMUSG00000051351	Zfp46	68	8	0	1	0	1	1	0.548859	1	0.548859
497	ENSMUSG00000045251	Zfp688	68	3	0	1	0	1	1	0.548859	1	0.548859
432	ENSMUSG00000026565	Pou2f1	69	13	0	1	0	1	1	0.554116	1	0.554116
812	ENSMUSG00000055053	Nfic	69	5	0	1	0	1	1	0.554116	1	0.554116
895	ENSMUSG00000040632	Nrl	101	1	1	0	0	1	0.55685	1	1	0.55685
617	ENSMUSG00000028736	Pax7	70	4	0	1	0	1	1	0.559311	1	0.559311
994	ENSMUSG00000040857	Erf	70	4	0	1	0	1	1	0.559311	1	0.559311
406	ENSMUSG00000051817	Sox12	70	3	0	1	0	1	1	0.559311	1	0.559311
152	ENSMUSG00000038872	Zfhx3	208	25	1	2	0	3	0.813492	0.698303	1	0.568064
434	ENSMUSG00000022361	Zhx1	72	6	0	1	0	1	1	0.569522	1	0.569522
467	ENSMUSG00000063894	Zkscan8	73	11	0	1	0	1	1	0.574538	1	0.574538
1073	ENSMUSG00000045179	Sox3	73	6	0	1	0	1	1	0.574538	1	0.574538
531	ENSMUSG00000021779	Thrb	73	2	0	1	0	1	1	0.574538	1	0.574538
174	ENSMUSG00000022053	Ebf2	149	11	1	1	0	2	0.699307	0.825647	1	0.577381
295	ENSMUSG00000019947	Arid5b	149	3	1	1	0	2	0.699307	0.825647	1	0.577381
397	ENSMUSG00000052253	Zfp622	258	10	0	3	0	3	1	0.578886	1	0.578886
341	ENSMUSG00000040321	Zfp770	74	7	0	1	0	1	1	0.579496	1	0.579496
623	ENSMUSG00000027490	E2f1	168	11	0	2	0	2	1	0.583379	1	0.583379
222	ENSMUSG00000055817	Mta3	299	13	1	0	1	2	0.910895	1	0.640514	0.583441
401	ENSMUSG00000026641	Usf1	76	1	0	1	0	1	1	0.589241	1	0.589241
389	ENSMUSG00000044149	Nkrf	216	14	1	2	0	3	0.825201	0.717867	1	0.592385
554	ENSMUSG00000044646	Zbtb7c	175	13	0	2	0	2	1	0.605608	1	0.605608
412	ENSMUSG00000060969	Irx1	116	17	1	0	0	1	0.607402	1	1	0.607402
675	ENSMUSG00000051469	Zfp24	80	11	0	1	0	1	1	0.608059	1	0.608059
337	ENSMUSG00000036192	Rorb	117	10	1	0	0	1	0.61056	1	1	0.61056
862	ENSMUSG00000054360	Bsx	81	9	0	1	0	1	1	0.612628	1	0.612628
1014	ENSMUSG00000040148	Hmx3	82	6	0	1	0	1	1	0.617144	1	0.617144
140	ENSMUSG00000033943	Mga	180	18	0	2	0	2	1	0.620929	1	0.620929
437	ENSMUSG00000049600	Zbtb45	83	8	0	1	0	1	1	0.621607	1	0.621607
560	ENSMUSG00000041309	Nkx6-2	229	14	1	2	0	3	0.842688	0.747381	1	0.629809
415	ENSMUSG00000030059	Tmf1	85	8	0	1	0	1	1	0.630378	1	0.630378
267	ENSMUSG00000025529	Zfp711	86	5	0	1	0	1	1	0.634687	1	0.634687
705	ENSMUSG00000034377	Tulp4	125	12	1	0	0	1	0.634932	1	1	0.634932
521	ENSMUSG00000033713	Foxn3	89	10	0	1	0	1	1	0.647317	1	0.647317
454	ENSMUSG00000029729	Zkscan1	89	9	0	1	0	1	1	0.647317	1	0.647317
836	ENSMUSG00000039789	Zfp597	91	8	0	1	0	1	1	0.655494	1	0.655494
703	ENSMUSG00000072915	Gm12258	91	3	0	1	0	1	1	0.655494	1	0.655494
244	ENSMUSG00000045991	Onecut2	175	17	1	1	0	2	0.756348	0.871577	1	0.659216
672	ENSMUSG00000042406	Atf4	92	10	0	1	0	1	1	0.659512	1	0.659512
922	ENSMUSG00000006720	Zfp184	92	5	0	1	0	1	1	0.659512	1	0.659512
317	ENSMUSG00000004040	Stat3	138	7	1	0	0	1	0.67134	1	1	0.67134
413	ENSMUSG00000045515	Pou3f3	143	13	1	0	0	1	0.68436	1	1	0.68436
311	ENSMUSG00000032745	Gpbp1	99	3	0	1	0	1	1	0.686355	1	0.686355
574	ENSMUSG00000062761	Zfp512	189	9	1	1	0	2	0.782457	0.891084	1	0.697236
186	ENSMUSG00000039967	Zfp292	103	17	0	1	0	1	1	0.700736	1	0.700736
573	ENSMUSG00000032744	Heyl	209	17	0	2	0	2	1	0.700808	1	0.700808
351	ENSMUSG00000039219	Arid4b	104	14	0	1	0	1	1	0.704228	1	0.704228
763	ENSMUSG00000031737	Irx5	104	2	0	1	0	1	1	0.704228	1	0.704228
307	ENSMUSG00000022553	Maf1	106	4	0	1	0	1	1	0.711089	1	0.711089
579	ENSMUSG00000001419	Mef2d	196	12	1	1	0	2	0.794448	0.8997	1	0.714765
837	ENSMUSG00000025229	Pitx3	158	7	1	0	0	1	0.720417	1	1	0.720417
766	ENSMUSG00000032369	Plscr1	109	4	0	1	0	1	1	0.721084	1	0.721084
195	ENSMUSG00000037935	Smarce1	111	6	0	1	0	1	1	0.727556	1	0.727556
832	ENSMUSG00000044647	Csrnp3	112	8	0	1	0	1	1	0.730735	1	0.730735
293	ENSMUSG00000059436	Max	113	5	0	1	0	1	1	0.733877	1	0.733877
457	ENSMUSG00000019803	Nr2e1	113	2	0	1	0	1	1	0.733877	1	0.733877
915	ENSMUSG00000021685	Otp	115	4	0	1	0	1	1	0.740053	1	0.740053
169	ENSMUSG00000022708	Zbtb20	119	11	0	1	0	1	1	0.751978	1	0.751978
347	ENSMUSG00000054716	Zfp771	121	8	0	1	0	1	1	0.757735	1	0.757735
136	ENSMUSG00000062519	Zfp398	122	9	0	1	0	1	1	0.760563	1	0.760563
343	ENSMUSG00000039759	Thap3	236	11	0	2	0	2	1	0.762151	1	0.762151
966	ENSMUSG00000031365	Zfp275	124	4	0	1	0	1	1	0.766121	1	0.766121
664	ENSMUSG00000038845	Phb	125	3	0	1	0	1	1	0.768852	1	0.768852
681	ENSMUSG00000049764	Zfp280b	129	12	0	1	0	1	1	0.77946	1	0.77946
402	ENSMUSG00000033730	Egr3	129	8	0	1	0	1	1	0.77946	1	0.77946
153	ENSMUSG00000063455	D630045J12Rik	189	9	1	0	0	1	0.782457	1	1	0.782457
563	ENSMUSG00000053297	AI854703	131	5	0	1	0	1	1	0.78458	1	0.78458
438	ENSMUSG00000002265	Peg3	298	19	1	2	0	3	0.910168	0.863208	1	0.785664
99	ENSMUSG00000052414	Gm28047	133	5	0	1	0	1	1	0.789582	1	0.789582
143	ENSMUSG00000029723	Tsc22d4	138	10	0	1	0	1	1	0.801587	1	0.801587
634	ENSMUSG00000048249	Crebrf	142	12	0	1	0	1	1	0.810697	1	0.810697
710	ENSMUSG00000049672	Zbtb14	145	4	0	1	0	1	1	0.817255	1	0.817255
129	ENSMUSG00000020160	Meis1	146	14	0	1	0	1	1	0.81939	1	0.81939
486	ENSMUSG00000000861	Bcl11a	147	12	0	1	0	1	1	0.8215	1	0.8215
490	ENSMUSG00000060261	Gtf2i	150	7	0	1	0	1	1	0.827685	1	0.827685
715	ENSMUSG00000023391	Dlx2	151	8	0	1	0	1	1	0.829698	1	0.829698
380	ENSMUSG00000049470	Aff4	190	17	0	1	0	1	1	0.892359	1	0.892359
496	ENSMUSG00000049577	Zfpm1	208	13	0	1	0	1	1	0.912919	1	0.912919
452	ENSMUSG00000039501	Znfx1	303	10	1	0	0	1	0.913747	1	1	0.913747
189	ENSMUSG00000031374	Zfp92	209	12	0	1	0	1	1	0.913938	1	0.913938
439	ENSMUSG00000022601	Zbtb11	319	11	0	1	0	1	1	0.976507	1	0.976507
291	ENSMUSG00000067071	Hes6	323	12	0	1	0	1	1	0.977593	1	0.977593
278	ENSMUSG00000035443	Thyn1	409	13	0	1	0	1	1	0.991911	1	0.991911
370	ENSMUSG00000072623	Zfp9	241	17	0	0	0	0	1	1	1	1
400	ENSMUSG00000052676	Zmat1	124	17	0	0	0	0	1	1	1	1
843	ENSMUSG00000054648	Zfp869	104	16	0	0	0	0	1	1	1	1
989	ENSMUSG00000026987	Baz2b	90	15	0	0	0	0	1	1	1	1
441	ENSMUSG00000039852	Rere	200	14	0	0	0	0	1	1	1	1
659	ENSMUSG00000058665	En1	103	14	0	0	0	0	1	1	1	1
600	ENSMUSG00000058291	Zfp68	77	14	0	0	0	0	1	1	1	1
303	ENSMUSG00000031885	Cbfb	143	13	0	0	0	0	1	1	1	1
324	ENSMUSG00000037640	Zfp60	129	13	0	0	0	0	1	1	1	1
247	ENSMUSG00000040054	Baz2a	125	13	0	0	0	0	1	1	1	1
487	ENSMUSG00000020037	Rfx4	122	13	0	0	0	0	1	1	1	1
865	ENSMUSG00000054893	Zfp667	120	13	0	0	0	0	1	1	1	1
632	ENSMUSG00000020453	Patz1	107	13	0	0	0	0	1	1	1	1
565	ENSMUSG00000017667	Zfp334	142	12	0	0	0	0	1	1	1	1
960	ENSMUSG00000025255	Zfhx4	128	12	0	0	0	0	1	1	1	1
365	ENSMUSG00000038630	Zkscan16	123	12	0	0	0	0	1	1	1	1
736	ENSMUSG00000063568	Jazf1	205	11	0	0	0	0	1	1	1	1
358	ENSMUSG00000014592	Camta1	161	11	0	0	0	0	1	1	1	1
450	ENSMUSG00000015605	Srf	134	11	0	0	0	0	1	1	1	1
697	ENSMUSG00000074519	Zfp971	47	11	0	0	0	0	1	1	1	1
625	ENSMUSG00000031189	Aff2	134	10	0	0	0	0	1	1	1	1
212	ENSMUSG00000037326	Capn15	104	10	0	0	0	0	1	1	1	1
114	ENSMUSG00000026135	Zfp142	90	10	0	0	0	0	1	1	1	1
717	ENSMUSG00000034518	Hmgxb4	85	10	0	0	0	0	1	1	1	1
581	ENSMUSG00000019768	Esr1	151	9	0	0	0	0	1	1	1	1
751	ENSMUSG00000039354	Smarcal1	125	9	0	0	0	0	1	1	1	1
181	ENSMUSG00000005442	Cic	114	9	0	0	0	0	1	1	1	1
614	ENSMUSG00000041911	Dlx1	98	9	0	0	0	0	1	1	1	1
756	ENSMUSG00000025612	Bach1	97	9	0	0	0	0	1	1	1	1
135	ENSMUSG00000042185	Nfrkb	91	9	0	0	0	0	1	1	1	1
338	ENSMUSG00000053347	Zfp943	62	9	0	0	0	0	1	1	1	1
786	ENSMUSG00000060336	Zfp937	61	9	0	0	0	0	1	1	1	1
261	ENSMUSG00000078866	Zfp970	58	9	0	0	0	0	1	1	1	1
93	ENSMUSG00000030057	Cnbp	111	8	0	0	0	0	1	1	1	1
150	ENSMUSG00000068823	Csde1	103	8	0	0	0	0	1	1	1	1
947	ENSMUSG00000072889	Nfxl1	89	8	0	0	0	0	1	1	1	1
367	ENSMUSG00000002578	Ikzf4	88	8	0	0	0	0	1	1	1	1
981	ENSMUSG00000025056	Nr0b1	85	8	0	0	0	0	1	1	1	1
1023	ENSMUSG00000026751	Nr5a1	73	8	0	0	0	0	1	1	1	1
508	ENSMUSG00000008976	Gabpa	70	8	0	0	0	0	1	1	1	1
758	ENSMUSG00000046897	Zfp740	61	8	0	0	0	0	1	1	1	1
595	ENSMUSG00000051413	Plagl2	60	8	0	0	0	0	1	1	1	1
612	ENSMUSG00000021510	Zfp729a	54	8	0	0	0	0	1	1	1	1
913	ENSMUSG00000027439	Gzf1	37	8	0	0	0	0	1	1	1	1
237	ENSMUSG00000032402	Smad3	144	7	0	0	0	0	1	1	1	1
292	ENSMUSG00000035478	Mbd3	131	7	0	0	0	0	1	1	1	1
828	ENSMUSG00000071665	Foxr2	125	7	0	0	0	0	1	1	1	1
599	ENSMUSG00000018377	Vezf1	121	7	0	0	0	0	1	1	1	1
139	ENSMUSG00000029478	Ncor2	119	7	0	0	0	0	1	1	1	1
203	ENSMUSG00000027967	Neurog2	117	7	0	0	0	0	1	1	1	1
282	ENSMUSG00000029014	Dnajc2	115	7	0	0	0	0	1	1	1	1
631	ENSMUSG00000030386	Zfp606	108	7	0	0	0	0	1	1	1	1
716	ENSMUSG00000028389	Zfp37	103	7	0	0	0	0	1	1	1	1
177	ENSMUSG00000046572	Zfp518b	99	7	0	0	0	0	1	1	1	1
889	ENSMUSG00000055320	Tead1	92	7	0	0	0	0	1	1	1	1
741	ENSMUSG00000010175	Prox1	86	7	0	0	0	0	1	1	1	1
83	ENSMUSG00000007880	Arid1a	84	7	0	0	0	0	1	1	1	1
204	ENSMUSG00000024431	Nr3c1	81	7	0	0	0	0	1	1	1	1
910	ENSMUSG00000010505	Myt1	80	7	0	0	0	0	1	1	1	1
391	ENSMUSG00000048897	Zfp710	77	7	0	0	0	0	1	1	1	1
325	ENSMUSG00000038342	Mlxip	76	7	0	0	0	0	1	1	1	1
488	ENSMUSG00000044807	Zfp354c	76	7	0	0	0	0	1	1	1	1
755	ENSMUSG00000021055	Esr2	75	7	0	0	0	0	1	1	1	1
470	ENSMUSG00000068134	Zfp120	57	7	0	0	0	0	1	1	1	1
896	ENSMUSG00000012640	Zfp715	57	7	0	0	0	0	1	1	1	1
151	ENSMUSG00000025902	Sox17	56	7	0	0	0	0	1	1	1	1
620	ENSMUSG00000038615	Nfe2l1	56	7	0	0	0	0	1	1	1	1
1029	ENSMUSG00000056014	A430033K04Rik	55	7	0	0	0	0	1	1	1	1
803	ENSMUSG00000018604	Tbx3	52	7	0	0	0	0	1	1	1	1
485	ENSMUSG00000074165	Zfp788	39	7	0	0	0	0	1	1	1	1
436	ENSMUSG00000046886	Zfp474	111	6	0	0	0	0	1	1	1	1
1013	ENSMUSG00000048385	Scrt1	96	6	0	0	0	0	1	1	1	1
585	ENSMUSG00000061544	Zfp229	91	6	0	0	0	0	1	1	1	1
844	ENSMUSG00000040289	Hey1	89	6	0	0	0	0	1	1	1	1
800	ENSMUSG00000061013	Mkx	88	6	0	0	0	0	1	1	1	1
692	ENSMUSG00000000282	Mnt	81	6	0	0	0	0	1	1	1	1
938	ENSMUSG00000037279	Ovol2	76	6	0	0	0	0	1	1	1	1
831	ENSMUSG00000026398	Nr5a2	73	6	0	0	0	0	1	1	1	1
738	ENSMUSG00000066613	Zfp932	70	6	0	0	0	0	1	1	1	1
235	ENSMUSG00000015697	Setdb1	69	6	0	0	0	0	1	1	1	1
250	ENSMUSG00000024050	Wiz	69	6	0	0	0	0	1	1	1	1
687	ENSMUSG00000049321	Zfp2	68	6	0	0	0	0	1	1	1	1
1030	ENSMUSG00000057469	E2f6	65	6	0	0	0	0	1	1	1	1
1077	ENSMUSG00000074637	Sox2	65	6	0	0	0	0	1	1	1	1
419	ENSMUSG00000001911	Nfix	63	6	0	0	0	0	1	1	1	1
298	ENSMUSG00000032368	Zic1	56	6	0	0	0	0	1	1	1	1
588	ENSMUSG00000031681	Smad1	53	6	0	0	0	0	1	1	1	1
784	ENSMUSG00000037992	Rara	51	6	0	0	0	0	1	1	1	1
894	ENSMUSG00000033964	Zbtb41	50	6	0	0	0	0	1	1	1	1
928	ENSMUSG00000023284	Zfp605	45	6	0	0	0	0	1	1	1	1
331	ENSMUSG00000042472	Zfp410	40	6	0	0	0	0	1	1	1	1
553	ENSMUSG00000058756	Thra	40	6	0	0	0	0	1	1	1	1
709	ENSMUSG00000047412	Zbtb44	39	6	0	0	0	0	1	1	1	1
949	ENSMUSG00000003382	Etv3	38	6	0	0	0	0	1	1	1	1
752	ENSMUSG00000024276	Zfp397	35	6	0	0	0	0	1	1	1	1
824	ENSMUSG00000028799	Zfp362	34	6	0	0	0	0	1	1	1	1
678	ENSMUSG00000069727	Zfp975	31	6	0	0	0	0	1	1	1	1
1019	ENSMUSG00000032727	Mier3	30	6	0	0	0	0	1	1	1	1
883	ENSMUSG00000089857	Zfp882	29	6	0	0	0	0	1	1	1	1
350	ENSMUSG00000055148	Klf2	27	6	0	0	0	0	1	1	1	1
123	ENSMUSG00000003923	Tfam	334	5	0	0	0	0	1	1	1	1
523	ENSMUSG00000018654	Ikzf1	162	5	0	0	0	0	1	1	1	1
374	ENSMUSG00000052713	Zfp608	130	5	0	0	0	0	1	1	1	1
820	ENSMUSG00000036983	Tfb1m	101	5	0	0	0	0	1	1	1	1
825	ENSMUSG00000028163	Nfkb1	95	5	0	0	0	0	1	1	1	1
906	ENSMUSG00000022228	Zscan26	94	5	0	0	0	0	1	1	1	1
281	ENSMUSG00000030256	Bhlhe41	83	5	0	0	0	0	1	1	1	1
956	ENSMUSG00000033237	Arid2	83	5	0	0	0	0	1	1	1	1
592	ENSMUSG00000005621	Zfp592	82	5	0	0	0	0	1	1	1	1
970	ENSMUSG00000047371	Zfp768	78	5	0	0	0	0	1	1	1	1
926	ENSMUSG00000059475	Zfp426	72	5	0	0	0	0	1	1	1	1
993	ENSMUSG00000021095	Gsc	70	5	0	0	0	0	1	1	1	1
598	ENSMUSG00000020364	Zfp354a	69	5	0	0	0	0	1	1	1	1
86	ENSMUSG00000022961	Son	67	5	0	0	0	0	1	1	1	1
780	ENSMUSG00000004661	Arid3b	67	5	0	0	0	0	1	1	1	1
987	ENSMUSG00000020679	Hnf1b	64	5	0	0	0	0	1	1	1	1
745	ENSMUSG00000031860	Pbx4	61	5	0	0	0	0	1	1	1	1
868	ENSMUSG00000046658	Zfp316	59	5	0	0	0	0	1	1	1	1
946	ENSMUSG00000041515	Irf8	54	5	0	0	0	0	1	1	1	1
230	ENSMUSG00000054737	Zfp182	53	5	0	0	0	0	1	1	1	1
920	ENSMUSG00000005917	Otx1	52	5	0	0	0	0	1	1	1	1
472	ENSMUSG00000041258	Zfp236	51	5	0	0	0	0	1	1	1	1
641	ENSMUSG00000032497	Lrrfip2	47	5	0	0	0	0	1	1	1	1
841	ENSMUSG00000055202	Zfp811	46	5	0	0	0	0	1	1	1	1
700	ENSMUSG00000078903	Gm14391	44	5	0	0	0	0	1	1	1	1
723	ENSMUSG00000066880	Zfp617	44	5	0	0	0	0	1	1	1	1
546	ENSMUSG00000026017	Carf	39	5	0	0	0	0	1	1	1	1
790	ENSMUSG00000043602	Zfp3	39	5	0	0	0	0	1	1	1	1
505	ENSMUSG00000063889	Crem	36	5	0	0	0	0	1	1	1	1
826	ENSMUSG00000024518	Rax	35	5	0	0	0	0	1	1	1	1
313	ENSMUSG00000071267	Zfp942	32	5	0	0	0	0	1	1	1	1
937	ENSMUSG00000060284	Sp7	30	5	0	0	0	0	1	1	1	1
555	ENSMUSG00000039095	En2	28	5	0	0	0	0	1	1	1	1
974	ENSMUSG00000020335	Zfp354b	28	5	0	0	0	0	1	1	1	1
839	ENSMUSG00000050714	Zbtb26	20	5	0	0	0	0	1	1	1	1
808	ENSMUSG00000071281	Zfp65	16	5	0	0	0	0	1	1	1	1
834	ENSMUSG00000031907	Zfp90	187	4	0	0	0	0	1	1	1	1
409	ENSMUSG00000023932	Cdc5l	121	4	0	0	0	0	1	1	1	1
863	ENSMUSG00000018143	Mafk	111	4	0	0	0	0	1	1	1	1
318	ENSMUSG00000031326	Cdx4	91	4	0	0	0	0	1	1	1	1
24	ENSMUSG00000071773	Rhox1	89	4	0	0	0	0	1	1	1	1
39	ENSMUSG00000025215	Tlx1	89	4	0	0	0	0	1	1	1	1
315	ENSMUSG00000000440	Pparg	69	4	0	0	0	0	1	1	1	1
120	ENSMUSG00000004535	Tax1bp1	63	4	0	0	0	0	1	1	1	1
1135	ENSMUSG00000018698	Lhx1	63	4	0	0	0	0	1	1	1	1
811	ENSMUSG00000017421	Zfp207	62	4	0	0	0	0	1	1	1	1
144	ENSMUSG00000021327	Zkscan3	61	4	0	0	0	0	1	1	1	1
978	ENSMUSG00000043090	Zfp866	57	4	0	0	0	0	1	1	1	1
912	ENSMUSG00000026305	Lrrfip1	53	4	0	0	0	0	1	1	1	1
446	ENSMUSG00000059142	Zfp945	52	4	0	0	0	0	1	1	1	1
1031	ENSMUSG00000050100	Hmx2	50	4	0	0	0	0	1	1	1	1
857	ENSMUSG00000058402	Zfp420	48	4	0	0	0	0	1	1	1	1
608	ENSMUSG00000040524	Zfp609	47	4	0	0	0	0	1	1	1	1
842	ENSMUSG00000073427	Gm4924	47	4	0	0	0	0	1	1	1	1
878	ENSMUSG00000071266	Zfp946	43	4	0	0	0	0	1	1	1	1
326	ENSMUSG00000063108	Zfp26	39	4	0	0	0	0	1	1	1	1
1091	ENSMUSG00000049657	Zbtb5	39	4	0	0	0	0	1	1	1	1
176	ENSMUSG00000051510	Mafg	35	4	0	0	0	0	1	1	1	1
447	ENSMUSG00000048118	Arid4a	35	4	0	0	0	0	1	1	1	1
677	ENSMUSG00000043059	Zfp513	33	4	0	0	0	0	1	1	1	1
275	ENSMUSG00000030823	9130019O22Rik	32	4	0	0	0	0	1	1	1	1
932	ENSMUSG00000025423	Pias2	32	4	0	0	0	0	1	1	1	1
945	ENSMUSG00000067430	Zfp763	32	4	0	0	0	0	1	1	1	1
984	ENSMUSG00000037138	Aff3	32	4	0	0	0	0	1	1	1	1
951	ENSMUSG00000051499	Zfp786	31	4	0	0	0	0	1	1	1	1
944	ENSMUSG00000028890	Mtf1	30	4	0	0	0	0	1	1	1	1
192	ENSMUSG00000028341	Nr4a3	29	4	0	0	0	0	1	1	1	1
422	ENSMUSG00000026586	Prrx1	29	4	0	0	0	0	1	1	1	1
545	ENSMUSG00000090641	Zfp712	29	4	0	0	0	0	1	1	1	1
777	ENSMUSG00000033972	Zfp944	29	4	0	0	0	0	1	1	1	1
875	ENSMUSG00000021264	Yy1	29	4	0	0	0	0	1	1	1	1
1104	ENSMUSG00000002250	Ppard	29	4	0	0	0	0	1	1	1	1
1022	ENSMUSG00000045817	Zfp36l2	25	4	0	0	0	0	1	1	1	1
587	ENSMUSG00000068959	Zfp619	24	4	0	0	0	0	1	1	1	1
753	ENSMUSG00000032035	Ets1	20	4	0	0	0	0	1	1	1	1
1039	ENSMUSG00000059897	Zfp930	20	4	0	0	0	0	1	1	1	1
1192	ENSMUSG00000070643	Sox13	20	4	0	0	0	0	1	1	1	1
633	ENSMUSG00000038415	Foxq1	19	4	0	0	0	0	1	1	1	1
403	ENSMUSG00000016503	Gtf3a	85	3	0	0	0	0	1	1	1	1
792	ENSMUSG00000014303	Glis2	84	3	0	0	0	0	1	1	1	1
540	ENSMUSG00000024515	Smad4	83	3	0	0	0	0	1	1	1	1
1	ENSMUSG00000051490	Foxd4	82	3	0	0	0	0	1	1	1	1
43	ENSMUSG00000070990	Foxe1	78	3	0	0	0	0	1	1	1	1
665	ENSMUSG00000030380	Mzf1	74	3	0	0	0	0	1	1	1	1
5	ENSMUSG00000044518	Foxe3	73	3	0	0	0	0	1	1	1	1
14	ENSMUSG00000000690	Hoxb6	72	3	0	0	0	0	1	1	1	1
12	ENSMUSG00000041583	Obox6	69	3	0	0	0	0	1	1	1	1
243	ENSMUSG00000040929	Rfx3	69	3	0	0	0	0	1	1	1	1
388	ENSMUSG00000062397	Zfp706	67	3	0	0	0	0	1	1	1	1
20	ENSMUSG00000021944	Gata4	63	3	0	0	0	0	1	1	1	1
11	ENSMUSG00000015579	Nkx2-5	61	3	0	0	0	0	1	1	1	1
884	ENSMUSG00000028901	Gmeb1	61	3	0	0	0	0	1	1	1	1
1025	ENSMUSG00000035868	Zfp983	61	3	0	0	0	0	1	1	1	1
1055	ENSMUSG00000020491	2810021J22Rik	60	3	0	0	0	0	1	1	1	1
855	ENSMUSG00000038507	Parp12	57	3	0	0	0	0	1	1	1	1
128	ENSMUSG00000038193	Hand2	55	3	0	0	0	0	1	1	1	1
891	ENSMUSG00000059325	Hopx	55	3	0	0	0	0	1	1	1	1
66	ENSMUSG00000026740	Dnajc1	54	3	0	0	0	0	1	1	1	1
180	ENSMUSG00000027583	Zbtb46	52	3	0	0	0	0	1	1	1	1
673	ENSMUSG00000002996	Hbp1	52	3	0	0	0	0	1	1	1	1
771	ENSMUSG00000001288	Rarg	52	3	0	0	0	0	1	1	1	1
1067	ENSMUSG00000024563	Smad2	52	3	0	0	0	0	1	1	1	1
344	ENSMUSG00000040033	Stat2	50	3	0	0	0	0	1	1	1	1
321	ENSMUSG00000058440	Nrf1	49	3	0	0	0	0	1	1	1	1
196	ENSMUSG00000036442	Thap11	47	3	0	0	0	0	1	1	1	1
157	ENSMUSG00000026890	Lhx6	45	3	0	0	0	0	1	1	1	1
737	ENSMUSG00000021972	Hmbox1	45	3	0	0	0	0	1	1	1	1
426	ENSMUSG00000050954	Zfp169	44	3	0	0	0	0	1	1	1	1
194	ENSMUSG00000026826	Nr4a2	40	3	0	0	0	0	1	1	1	1
460	ENSMUSG00000021127	Zfp36l1	38	3	0	0	0	0	1	1	1	1
1012	ENSMUSG00000039087	Rreb1	38	3	0	0	0	0	1	1	1	1
564	ENSMUSG00000023990	Tfeb	37	3	0	0	0	0	1	1	1	1
1078	ENSMUSG00000022061	Nkx3-1	36	3	0	0	0	0	1	1	1	1
991	ENSMUSG00000048280	Zfp738	35	3	0	0	0	0	1	1	1	1
1066	ENSMUSG00000034957	Cebpa	35	3	0	0	0	0	1	1	1	1
695	ENSMUSG00000014039	Prdm15	34	3	0	0	0	0	1	1	1	1
394	ENSMUSG00000001521	Tulp3	33	3	0	0	0	0	1	1	1	1
973	ENSMUSG00000034071	Zfp551	33	3	0	0	0	0	1	1	1	1
122	ENSMUSG00000029127	Zbtb49	32	3	0	0	0	0	1	1	1	1
691	ENSMUSG00000025408	Ddit3	31	3	0	0	0	0	1	1	1	1
601	ENSMUSG00000020484	Xbp1	30	3	0	0	0	0	1	1	1	1
498	ENSMUSG00000030199	Etv6	29	3	0	0	0	0	1	1	1	1
1064	ENSMUSG00000063488	Zkscan7	29	3	0	0	0	0	1	1	1	1
1070	ENSMUSG00000038518	Jarid2	28	3	0	0	0	0	1	1	1	1
765	ENSMUSG00000046556	Zfp319	27	3	0	0	0	0	1	1	1	1
823	ENSMUSG00000060301	2610008E11Rik	27	3	0	0	0	0	1	1	1	1
489	ENSMUSG00000029290	Zfp326	26	3	0	0	0	0	1	1	1	1
797	ENSMUSG00000061374	Fiz1	26	3	0	0	0	0	1	1	1	1
680	ENSMUSG00000048001	Hes5	24	3	0	0	0	0	1	1	1	1
1096	ENSMUSG00000066721	Zfp575	24	3	0	0	0	0	1	1	1	1
674	ENSMUSG00000044501	Zfp758	23	3	0	0	0	0	1	1	1	1
814	ENSMUSG00000031323	Dmrtc1a	21	3	0	0	0	0	1	1	1	1
707	ENSMUSG00000053007	Creb5	20	3	0	0	0	0	1	1	1	1
339	ENSMUSG00000069206	Zfp874a	19	3	0	0	0	0	1	1	1	1
375	ENSMUSG00000003032	Klf4	19	3	0	0	0	0	1	1	1	1
562	ENSMUSG00000078861	Zfp931	18	3	0	0	0	0	1	1	1	1
1016	ENSMUSG00000027201	Myef2	18	3	0	0	0	0	1	1	1	1
552	ENSMUSG00000038346	Zfp384	17	3	0	0	0	0	1	1	1	1
699	ENSMUSG00000014859	E2f4	17	3	0	0	0	0	1	1	1	1
1139	ENSMUSG00000078886	Gm2026	17	3	0	0	0	0	1	1	1	1
363	ENSMUSG00000025225	Nfkb2	16	3	0	0	0	0	1	1	1	1
1169	ENSMUSG00000034762	Glis1	16	3	0	0	0	0	1	1	1	1
999	ENSMUSG00000007805	Twist2	11	3	0	0	0	0	1	1	1	1
1143	ENSMUSG00000066829	Zfp810	8	3	0	0	0	0	1	1	1	1
463	ENSMUSG00000030699	Tbx6	6	3	0	0	0	0	1	1	1	1
407	ENSMUSG00000078868	Gm14412	134	2	0	0	0	0	1	1	1	1
7	ENSMUSG00000001497	Pax9	115	2	0	0	0	0	1	1	1	1
382	ENSMUSG00000059246	Foxb1	100	2	0	0	0	0	1	1	1	1
125	ENSMUSG00000054199	Gon4l	94	2	0	0	0	0	1	1	1	1
36	ENSMUSG00000037477	Tbx10	86	2	0	0	0	0	1	1	1	1
63	ENSMUSG00000040775	Gm9772	85	2	0	0	0	0	1	1	1	1
30	ENSMUSG00000054272	Zscan4c	84	2	0	0	0	0	1	1	1	1
46	ENSMUSG00000067438	Hmx1	82	2	0	0	0	0	1	1	1	1
1000	ENSMUSG00000010476	Ebf3	78	2	0	0	0	0	1	1	1	1
652	ENSMUSG00000057156	Homez	73	2	0	0	0	0	1	1	1	1
137	ENSMUSG00000092109	Gm9376	68	2	0	0	0	0	1	1	1	1
995	ENSMUSG00000026805	Barhl1	64	2	0	0	0	0	1	1	1	1
689	ENSMUSG00000075394	Hoxc4	55	2	0	0	0	0	1	1	1	1
49	ENSMUSG00000045680	Tcf21	54	2	0	0	0	0	1	1	1	1
1017	ENSMUSG00000039830	Olig2	54	2	0	0	0	0	1	1	1	1
85	ENSMUSG00000091594	Gm17067	53	2	0	0	0	0	1	1	1	1
479	ENSMUSG00000002325	Irf9	50	2	0	0	0	0	1	1	1	1
271	ENSMUSG00000035011	Zbtb7a	49	2	0	0	0	0	1	1	1	1
770	ENSMUSG00000029913	Prdm5	46	2	0	0	0	0	1	1	1	1
1004	ENSMUSG00000031921	Terf2	46	2	0	0	0	0	1	1	1	1
885	ENSMUSG00000055835	Zfp1	44	2	0	0	0	0	1	1	1	1
668	ENSMUSG00000044452	Zfp507	42	2	0	0	0	0	1	1	1	1
904	ENSMUSG00000038648	Creb3l2	41	2	0	0	0	0	1	1	1	1
905	ENSMUSG00000027067	Ssrp1	39	2	0	0	0	0	1	1	1	1
1172	ENSMUSG00000043013	Onecut1	39	2	0	0	0	0	1	1	1	1
37	ENSMUSG00000040891	Foxa3	36	2	0	0	0	0	1	1	1	1
551	ENSMUSG00000046351	Zfp322a	36	2	0	0	0	0	1	1	1	1
643	ENSMUSG00000029249	Rest	36	2	0	0	0	0	1	1	1	1
761	ENSMUSG00000045757	Zfp764	35	2	0	0	0	0	1	1	1	1
888	ENSMUSG00000057691	Zfp746	34	2	0	0	0	0	1	1	1	1
1150	ENSMUSG00000051251	Nhlh1	34	2	0	0	0	0	1	1	1	1
607	ENSMUSG00000040943	Tet2	32	2	0	0	0	0	1	1	1	1
897	ENSMUSG00000042508	Dmtf1	32	2	0	0	0	0	1	1	1	1
1008	ENSMUSG00000026279	Thap4	32	2	0	0	0	0	1	1	1	1
1059	ENSMUSG00000005267	Zfp287	31	2	0	0	0	0	1	1	1	1
853	ENSMUSG00000092416	Zfp141	30	2	0	0	0	0	1	1	1	1
739	ENSMUSG00000060397	Zfp128	29	2	0	0	0	0	1	1	1	1
877	ENSMUSG00000079215	Zfp664	28	2	0	0	0	0	1	1	1	1
626	ENSMUSG00000038151	Prdm1	27	2	0	0	0	0	1	1	1	1
997	ENSMUSG00000062012	Zfp13	27	2	0	0	0	0	1	1	1	1
635	ENSMUSG00000018899	Irf1	26	2	0	0	0	0	1	1	1	1
1056	ENSMUSG00000074221	Zfp568	26	2	0	0	0	0	1	1	1	1
464	ENSMUSG00000067916	Zfp991	25	2	0	0	0	0	1	1	1	1
727	ENSMUSG00000024081	Cebpz	25	2	0	0	0	0	1	1	1	1
931	ENSMUSG00000066798	Zbtb6	25	2	0	0	0	0	1	1	1	1
145	ENSMUSG00000027663	Zmat3	24	2	0	0	0	0	1	1	1	1
572	ENSMUSG00000034551	Hdx	24	2	0	0	0	0	1	1	1	1
266	ENSMUSG00000039068	Zzz3	23	2	0	0	0	0	1	1	1	1
764	ENSMUSG00000057396	Zfp759	23	2	0	0	0	0	1	1	1	1
1224	ENSMUSG00000051341	Zfp52	23	2	0	0	0	0	1	1	1	1
901	ENSMUSG00000026803	Ttf1	22	2	0	0	0	0	1	1	1	1
918	ENSMUSG00000073062	Zxdb	22	2	0	0	0	0	1	1	1	1
982	ENSMUSG00000045608	Dbx2	22	2	0	0	0	0	1	1	1	1
990	ENSMUSG00000044617	Zbtb39	22	2	0	0	0	0	1	1	1	1
1036	ENSMUSG00000034800	Zfp661	22	2	0	0	0	0	1	1	1	1
967	ENSMUSG00000032119	Hinfp	20	2	0	0	0	0	1	1	1	1
925	ENSMUSG00000042507	Elmsan1	19	2	0	0	0	0	1	1	1	1
1165	ENSMUSG00000000439	Mkrn2	19	2	0	0	0	0	1	1	1	1
708	ENSMUSG00000078877	Gm14295	18	2	0	0	0	0	1	1	1	1
908	ENSMUSG00000044243	Bhlha9	18	2	0	0	0	0	1	1	1	1
988	ENSMUSG00000032329	Hmg20a	17	2	0	0	0	0	1	1	1	1
743	ENSMUSG00000063632	Sox11	16	2	0	0	0	0	1	1	1	1
744	ENSMUSG00000041703	Zic5	16	2	0	0	0	0	1	1	1	1
941	ENSMUSG00000074865	Zfp934	16	2	0	0	0	0	1	1	1	1
1120	ENSMUSG00000026104	Stat1	16	2	0	0	0	0	1	1	1	1
1204	ENSMUSG00000035187	Nkx6-1	16	2	0	0	0	0	1	1	1	1
1132	ENSMUSG00000011427	Zfp790	15	2	0	0	0	0	1	1	1	1
1200	ENSMUSG00000022010	Tsc22d1	15	2	0	0	0	0	1	1	1	1
1256	ENSMUSG00000048728	Zfp454	15	2	0	0	0	0	1	1	1	1
1181	ENSMUSG00000045639	Zfp629	14	2	0	0	0	0	1	1	1	1
1026	ENSMUSG00000074527	Gm14296	13	2	0	0	0	0	1	1	1	1
1097	ENSMUSG00000026098	Pms1	13	2	0	0	0	0	1	1	1	1
1199	ENSMUSG00000059423	Zfp933	13	2	0	0	0	0	1	1	1	1
1156	ENSMUSG00000071350	Setdb2	12	2	0	0	0	0	1	1	1	1
958	ENSMUSG00000018651	Tada2a	11	2	0	0	0	0	1	1	1	1
1341	ENSMUSG00000059839	Zfp874b	11	2	0	0	0	0	1	1	1	1
644	ENSMUSG00000018678	Sp2	10	2	0	0	0	0	1	1	1	1
1252	ENSMUSG00000078435	AU041133	9	2	0	0	0	0	1	1	1	1
1043	ENSMUSG00000009097	Tbx1	8	2	0	0	0	0	1	1	1	1
1153	ENSMUSG00000057835	Zfp119a	6	2	0	0	0	0	1	1	1	1
1103	ENSMUSG00000049755	Zfp672	4	2	0	0	0	0	1	1	1	1
1267	ENSMUSG00000078867	Gm14418	2	2	0	0	0	0	1	1	1	1
9	ENSMUSG00000050197	Rhox13	113	1	0	0	0	0	1	1	1	1
3	ENSMUSG00000012520	Phox2b	94	1	0	0	0	0	1	1	1	1
2	ENSMUSG00000079635	Rhox4c	92	1	0	0	0	0	1	1	1	1
296	ENSMUSG00000000942	Hoxa4	92	1	0	0	0	0	1	1	1	1
210	ENSMUSG00000001656	Hoxc11	83	1	0	0	0	0	1	1	1	1
62	ENSMUSG00000038721	Hoxb7	78	1	0	0	0	0	1	1	1	1
33	ENSMUSG00000078497	Zfp978	73	1	0	0	0	0	1	1	1	1
124	ENSMUSG00000056648	Hoxb8	73	1	0	0	0	0	1	1	1	1
272	ENSMUSG00000031431	Tsc22d3	72	1	0	0	0	0	1	1	1	1
19	ENSMUSG00000048763	Hoxb3	70	1	0	0	0	0	1	1	1	1
109	ENSMUSG00000029646	Cdx2	70	1	0	0	0	0	1	1	1	1
776	ENSMUSG00000030189	Ybx3	68	1	0	0	0	0	1	1	1	1
84	ENSMUSG00000068302	Noto	67	1	0	0	0	0	1	1	1	1
783	ENSMUSG00000021506	Pitx1	66	1	0	0	0	0	1	1	1	1
17	ENSMUSG00000001819	Hoxd13	62	1	0	0	0	0	1	1	1	1
32	ENSMUSG00000071766	Rhox12	61	1	0	0	0	0	1	1	1	1
48	ENSMUSG00000030507	Dbx1	61	1	0	0	0	0	1	1	1	1
74	ENSMUSG00000029644	Pdx1	58	1	0	0	0	0	1	1	1	1
4	ENSMUSG00000026815	Gfi1b	57	1	0	0	0	0	1	1	1	1
185	ENSMUSG00000058670	4932411N23Rik	57	1	0	0	0	0	1	1	1	1
40	ENSMUSG00000049691	Nkx3-2	53	1	0	0	0	0	1	1	1	1
478	ENSMUSG00000049606	Zfp644	53	1	0	0	0	0	1	1	1	1
233	ENSMUSG00000026934	Lhx3	52	1	0	0	0	0	1	1	1	1
1041	ENSMUSG00000051827	Rhox2a	51	1	0	0	0	0	1	1	1	1
1127	ENSMUSG00000068048	Rhox9	47	1	0	0	0	0	1	1	1	1
580	ENSMUSG00000027230	Creb3l1	46	1	0	0	0	0	1	1	1	1
734	ENSMUSG00000022508	Bcl6	45	1	0	0	0	0	1	1	1	1
58	ENSMUSG00000001655	Hoxc13	44	1	0	0	0	0	1	1	1	1
924	ENSMUSG00000067367	Lyar	43	1	0	0	0	0	1	1	1	1
13	ENSMUSG00000041578	Crx	41	1	0	0	0	0	1	1	1	1
34	ENSMUSG00000071771	Rhox4b	41	1	0	0	0	0	1	1	1	1
874	ENSMUSG00000024622	Hmgxb3	41	1	0	0	0	0	1	1	1	1
962	ENSMUSG00000029196	Tada2b	41	1	0	0	0	0	1	1	1	1
602	ENSMUSG00000022510	Trp63	38	1	0	0	0	0	1	1	1	1
47	ENSMUSG00000055942	Obox7	35	1	0	0	0	0	1	1	1	1
376	ENSMUSG00000032446	Eomes	34	1	0	0	0	0	1	1	1	1
704	ENSMUSG00000066000	Zfp979	34	1	0	0	0	0	1	1	1	1
1006	ENSMUSG00000049184	Purg	34	1	0	0	0	0	1	1	1	1
1057	ENSMUSG00000004043	Stat5a	34	1	0	0	0	0	1	1	1	1
610	ENSMUSG00000059625	Sohlh1	33	1	0	0	0	0	1	1	1	1
1009	ENSMUSG00000046792	Zfp787	33	1	0	0	0	0	1	1	1	1
141	ENSMUSG00000078896	Zfp965	31	1	0	0	0	0	1	1	1	1
793	ENSMUSG00000036898	Zfp157	31	1	0	0	0	0	1	1	1	1
864	ENSMUSG00000042063	Zfp386	31	1	0	0	0	0	1	1	1	1
900	ENSMUSG00000036916	Zfp280c	31	1	0	0	0	0	1	1	1	1
1027	ENSMUSG00000053129	Gsx1	30	1	0	0	0	0	1	1	1	1
1080	ENSMUSG00000022529	Zfp263	30	1	0	0	0	0	1	1	1	1
518	ENSMUSG00000067860	Zic3	29	1	0	0	0	0	1	1	1	1
596	ENSMUSG00000042439	Zfp532	29	1	0	0	0	0	1	1	1	1
640	ENSMUSG00000050846	Zfp623	29	1	0	0	0	0	1	1	1	1
934	ENSMUSG00000030469	Zfp719	29	1	0	0	0	0	1	1	1	1
537	ENSMUSG00000015217	Hmgb3	28	1	0	0	0	0	1	1	1	1
789	ENSMUSG00000037896	Rcor1	28	1	0	0	0	0	1	1	1	1
933	ENSMUSG00000021775	Nr1d2	28	1	0	0	0	0	1	1	1	1
1065	ENSMUSG00000053390	Zfp952	28	1	0	0	0	0	1	1	1	1
1184	ENSMUSG00000028329	Xpa	28	1	0	0	0	0	1	1	1	1
907	ENSMUSG00000017688	Hnf4g	27	1	0	0	0	0	1	1	1	1
923	ENSMUSG00000055480	Zfp458	27	1	0	0	0	0	1	1	1	1
583	ENSMUSG00000001815	Evx2	26	1	0	0	0	0	1	1	1	1
679	ENSMUSG00000029135	Fosl2	26	1	0	0	0	0	1	1	1	1
1237	ENSMUSG00000057982	Zfp809	26	1	0	0	0	0	1	1	1	1
1154	ENSMUSG00000028565	Nfia	25	1	0	0	0	0	1	1	1	1
935	ENSMUSG00000051451	Crebzf	24	1	0	0	0	0	1	1	1	1
1106	ENSMUSG00000032481	Smarcc1	24	1	0	0	0	0	1	1	1	1
1149	ENSMUSG00000032425	Zfp949	24	1	0	0	0	0	1	1	1	1
840	ENSMUSG00000029844	Hoxa1	23	1	0	0	0	0	1	1	1	1
969	ENSMUSG00000003198	Zfp959	23	1	0	0	0	0	1	1	1	1
1145	ENSMUSG00000019564	Arid3a	23	1	0	0	0	0	1	1	1	1
559	ENSMUSG00000006705	Pknox1	22	1	0	0	0	0	1	1	1	1
1005	ENSMUSG00000050945	Zfp438	22	1	0	0	0	0	1	1	1	1
225	ENSMUSG00000071064	Zfp827	21	1	0	0	0	0	1	1	1	1
787	ENSMUSG00000090015	Gm15446	21	1	0	0	0	0	1	1	1	1
748	ENSMUSG00000039158	Akna	20	1	0	0	0	0	1	1	1	1
525	ENSMUSG00000034042	Gpbp1l1	19	1	0	0	0	0	1	1	1	1
684	ENSMUSG00000029177	Cenpa	19	1	0	0	0	0	1	1	1	1
722	ENSMUSG00000000567	Sox9	19	1	0	0	0	0	1	1	1	1
1063	ENSMUSG00000005148	Klf5	19	1	0	0	0	0	1	1	1	1
1111	ENSMUSG00000074472	Zfp872	19	1	0	0	0	0	1	1	1	1
1218	ENSMUSG00000029771	Irf5	19	1	0	0	0	0	1	1	1	1
735	ENSMUSG00000030087	Klf15	18	1	0	0	0	0	1	1	1	1
1054	ENSMUSG00000075040	Zfp408	18	1	0	0	0	0	1	1	1	1
1093	ENSMUSG00000052446	Zfp961	18	1	0	0	0	0	1	1	1	1
1265	ENSMUSG00000025997	Ikzf2	18	1	0	0	0	0	1	1	1	1
795	ENSMUSG00000040841	Six5	17	1	0	0	0	0	1	1	1	1
798	ENSMUSG00000019789	Hey2	17	1	0	0	0	0	1	1	1	1
1233	ENSMUSG00000058748	Zfp958	17	1	0	0	0	0	1	1	1	1
872	ENSMUSG00000046185	Zfp84	16	1	0	0	0	0	1	1	1	1
930	ENSMUSG00000068130	Zfp442	16	1	0	0	0	0	1	1	1	1
1062	ENSMUSG00000037007	Zfp113	16	1	0	0	0	0	1	1	1	1
1178	ENSMUSG00000026222	Sp100	16	1	0	0	0	0	1	1	1	1
1222	ENSMUSG00000027361	Gabpb1	16	1	0	0	0	0	1	1	1	1
911	ENSMUSG00000091474	2610021A01Rik	15	1	0	0	0	0	1	1	1	1
954	ENSMUSG00000024215	Spdef	15	1	0	0	0	0	1	1	1	1
1003	ENSMUSG00000027552	E2f5	15	1	0	0	0	0	1	1	1	1
1035	ENSMUSG00000067931	Zfp948	15	1	0	0	0	0	1	1	1	1
1131	ENSMUSG00000029587	Zfp12	15	1	0	0	0	0	1	1	1	1
1198	ENSMUSG00000078495	Zfp984	15	1	0	0	0	0	1	1	1	1
1268	ENSMUSG00000037395	Rcor3	15	1	0	0	0	0	1	1	1	1
1338	ENSMUSG00000028417	Tal2	15	1	0	0	0	0	1	1	1	1
548	ENSMUSG00000015053	Gata2	14	1	0	0	0	0	1	1	1	1
731	ENSMUSG00000015839	Nfe2l2	14	1	0	0	0	0	1	1	1	1
1038	ENSMUSG00000026976	Pax8	14	1	0	0	0	0	1	1	1	1
1075	ENSMUSG00000039476	Prrx2	14	1	0	0	0	0	1	1	1	1
1122	ENSMUSG00000041730	Prrxl1	14	1	0	0	0	0	1	1	1	1
1173	ENSMUSG00000062175	Tgif2	14	1	0	0	0	0	1	1	1	1
1210	ENSMUSG00000056592	Zfp658	14	1	0	0	0	0	1	1	1	1
471	ENSMUSG00000017950	Hnf4a	13	1	0	0	0	0	1	1	1	1
838	ENSMUSG00000034460	Six4	13	1	0	0	0	0	1	1	1	1
1015	ENSMUSG00000074731	Zfp345	13	1	0	0	0	0	1	1	1	1
1045	ENSMUSG00000037174	Elf2	13	1	0	0	0	0	1	1	1	1
1144	ENSMUSG00000054381	Zfp747	13	1	0	0	0	0	1	1	1	1
1151	ENSMUSG00000022952	Runx1	13	1	0	0	0	0	1	1	1	1
1321	ENSMUSG00000025105	Bnc1	13	1	0	0	0	0	1	1	1	1
577	ENSMUSG00000035125	Gcfc2	12	1	0	0	0	0	1	1	1	1
589	ENSMUSG00000066838	Zfp772	12	1	0	0	0	0	1	1	1	1
655	ENSMUSG00000001444	Tbx21	12	1	0	0	0	0	1	1	1	1
849	ENSMUSG00000025930	Msc	12	1	0	0	0	0	1	1	1	1
1102	ENSMUSG00000062743	Zfp677	12	1	0	0	0	0	1	1	1	1
1113	ENSMUSG00000078496	Zfp982	12	1	0	0	0	0	1	1	1	1
1189	ENSMUSG00000063972	Nr6a1	12	1	0	0	0	0	1	1	1	1
1208	ENSMUSG00000036721	Zscan12	12	1	0	0	0	0	1	1	1	1
1047	ENSMUSG00000022738	Gsc2	11	1	0	0	0	0	1	1	1	1
1209	ENSMUSG00000056216	Cebpg	11	1	0	0	0	0	1	1	1	1
1274	ENSMUSG00000045519	Zfp560	11	1	0	0	0	0	1	1	1	1
976	ENSMUSG00000002249	Tead3	10	1	0	0	0	0	1	1	1	1
1011	ENSMUSG00000022346	Myc	10	1	0	0	0	0	1	1	1	1
1195	ENSMUSG00000034041	Lyl1	10	1	0	0	0	0	1	1	1	1
1242	ENSMUSG00000017724	Etv4	10	1	0	0	0	0	1	1	1	1
1288	ENSMUSG00000037572	Wdhd1	10	1	0	0	0	0	1	1	1	1
1303	ENSMUSG00000054931	Zkscan4	10	1	0	0	0	0	1	1	1	1
1087	ENSMUSG00000062944	9130023H24Rik	9	1	0	0	0	0	1	1	1	1
1116	ENSMUSG00000063060	Sox7	9	1	0	0	0	0	1	1	1	1
1117	ENSMUSG00000018750	Zbtb4	9	1	0	0	0	0	1	1	1	1
1123	ENSMUSG00000020185	E2f7	9	1	0	0	0	0	1	1	1	1
1171	ENSMUSG00000000134	Tfe3	9	1	0	0	0	0	1	1	1	1
1221	ENSMUSG00000067424	Zfp563	9	1	0	0	0	0	1	1	1	1
1244	ENSMUSG00000091764	Zfp964	9	1	0	0	0	0	1	1	1	1
1326	ENSMUSG00000030796	Tead2	9	1	0	0	0	0	1	1	1	1
0	ENSMUSG00000062518	Zfp534	8	1	0	0	0	0	1	1	1	1
491	ENSMUSG00000073043	Atoh1	8	1	0	0	0	0	1	1	1	1
856	ENSMUSG00000072672	Duxbl3	8	1	0	0	0	0	1	1	1	1
972	ENSMUSG00000023892	Zfp51	8	1	0	0	0	0	1	1	1	1
985	ENSMUSG00000055240	Zfp101	8	1	0	0	0	0	1	1	1	1
1002	ENSMUSG00000026610	Esrrg	8	1	0	0	0	0	1	1	1	1
1042	ENSMUSG00000070420	Zscan25	8	1	0	0	0	0	1	1	1	1
1053	ENSMUSG00000069208	Zfp825	8	1	0	0	0	0	1	1	1	1
1162	ENSMUSG00000052135	Foxo6	8	1	0	0	0	0	1	1	1	1
1277	ENSMUSG00000059975	Zfp74	8	1	0	0	0	0	1	1	1	1
1300	ENSMUSG00000052763	Zfp212	8	1	0	0	0	0	1	1	1	1
1309	ENSMUSG00000008398	Elk3	8	1	0	0	0	0	1	1	1	1
952	ENSMUSG00000046541	Zfp526	7	1	0	0	0	0	1	1	1	1
1128	ENSMUSG00000053600	Zfp472	7	1	0	0	0	0	1	1	1	1
1225	ENSMUSG00000071291	Zfp58	7	1	0	0	0	0	1	1	1	1
1248	ENSMUSG00000055150	Zfp78	7	1	0	0	0	0	1	1	1	1
1291	ENSMUSG00000070034	Sp110	7	1	0	0	0	0	1	1	1	1
544	ENSMUSG00000040726	Hesx1	6	1	0	0	0	0	1	1	1	1
1033	ENSMUSG00000058883	Zfp708	6	1	0	0	0	0	1	1	1	1
1312	ENSMUSG00000071637	Cebpd	6	1	0	0	0	0	1	1	1	1
220	ENSMUSG00000048562	Sp8	5	1	0	0	0	0	1	1	1	1
1180	ENSMUSG00000062116	Zfp954	5	1	0	0	0	0	1	1	1	1
1188	ENSMUSG00000047342	Zfp286	5	1	0	0	0	0	1	1	1	1
1249	ENSMUSG00000000317	Bcl6b	5	1	0	0	0	0	1	1	1	1
105	ENSMUSG00000090963	Gm17655	4	1	0	0	0	0	1	1	1	1
1114	ENSMUSG00000020275	Rel	4	1	0	0	0	0	1	1	1	1
1141	ENSMUSG00000068327	Tlx2	4	1	0	0	0	0	1	1	1	1
1216	ENSMUSG00000027794	Sohlh2	4	1	0	0	0	0	1	1	1	1
1255	ENSMUSG00000029627	Zkscan14	4	1	0	0	0	0	1	1	1	1
1271	ENSMUSG00000075304	Sp5	4	1	0	0	0	0	1	1	1	1
1343	ENSMUSG00000070902	Zfp352	4	1	0	0	0	0	1	1	1	1
309	ENSMUSG00000078580	E430018J23Rik	3	1	0	0	0	0	1	1	1	1
927	ENSMUSG00000037029	Zfp146	3	1	0	0	0	0	1	1	1	1
1032	ENSMUSG00000048377	Foxi2	3	1	0	0	0	0	1	1	1	1
1259	ENSMUSG00000008193	Spib	3	1	0	0	0	0	1	1	1	1
1307	ENSMUSG00000029705	Cux1	3	1	0	0	0	0	1	1	1	1
1381	ENSMUSG00000027186	Elf5	3	1	0	0	0	0	1	1	1	1
1226	ENSMUSG00000038705	Gmeb2	2	1	0	0	0	0	1	1	1	1
1264	ENSMUSG00000038560	Sp6	2	1	0	0	0	0	1	1	1	1
1335	ENSMUSG00000042448	Hoxd1	2	1	0	0	0	0	1	1	1	1
1356	ENSMUSG00000052942	Glis3	2	1	0	0	0	0	1	1	1	1
1365	ENSMUSG00000020871	Dlx4	2	1	0	0	0	0	1	1	1	1
1370	ENSMUSG00000091183	Gm5141	2	1	0	0	0	0	1	1	1	1
1385	ENSMUSG00000002057	Foxn1	1	1	0	0	0	0	1	1	1	1
287	ENSMUSG00000021362	Gcm2	92	0	0	0	0	0	1	1	1	1
52	ENSMUSG00000035946	Gsx2	86	0	0	0	0	0	1	1	1	1
26	ENSMUSG00000058028	Zscan5b	84	0	0	0	0	0	1	1	1	1
65	ENSMUSG00000079637	Rhox2c	84	0	0	0	0	0	1	1	1	1
10	ENSMUSG00000005503	Evx1	79	0	0	0	0	0	1	1	1	1
15	ENSMUSG00000022485	Hoxc5	79	0	0	0	0	0	1	1	1	1
22	ENSMUSG00000055874	Foxi3	72	0	0	0	0	0	1	1	1	1
319	ENSMUSG00000026497	Mixl1	71	0	0	0	0	0	1	1	1	1
95	ENSMUSG00000079626	Rhox7b	68	0	0	0	0	0	1	1	1	1
29	ENSMUSG00000074832	2410141K09Rik	65	0	0	0	0	0	1	1	1	1
53	ENSMUSG00000038700	Hoxb5	64	0	0	0	0	0	1	1	1	1
71	ENSMUSG00000001566	Mnx1	60	0	0	0	0	0	1	1	1	1
611	ENSMUSG00000042496	Prdm10	60	0	0	0	0	0	1	1	1	1
8	ENSMUSG00000079628	Rhox4g	58	0	0	0	0	0	1	1	1	1
126	ENSMUSG00000078881	Gm14434	58	0	0	0	0	0	1	1	1	1
805	ENSMUSG00000026788	Zbtb43	58	0	0	0	0	0	1	1	1	1
1084	ENSMUSG00000053985	Zfp14	55	0	0	0	0	0	1	1	1	1
44	ENSMUSG00000046957	Spz1	53	0	0	0	0	0	1	1	1	1
948	ENSMUSG00000079633	Rhox4d	53	0	0	0	0	0	1	1	1	1
18	ENSMUSG00000047002	Msgn1	51	0	0	0	0	0	1	1	1	1
429	ENSMUSG00000049823	Zbtb12	44	0	0	0	0	0	1	1	1	1
113	ENSMUSG00000074502	Ubtfl1	41	0	0	0	0	0	1	1	1	1
869	ENSMUSG00000014704	Hoxa2	34	0	0	0	0	0	1	1	1	1
306	ENSMUSG00000058186	Zfp980	33	0	0	0	0	0	1	1	1	1
16	ENSMUSG00000036139	Hoxc9	30	0	0	0	0	0	1	1	1	1
848	ENSMUSG00000029178	Klf3	30	0	0	0	0	0	1	1	1	1
1092	ENSMUSG00000063535	Zfp773	30	0	0	0	0	0	1	1	1	1
1068	ENSMUSG00000057409	Zfp53	29	0	0	0	0	0	1	1	1	1
1071	ENSMUSG00000024565	Sall3	29	0	0	0	0	0	1	1	1	1
1138	ENSMUSG00000007216	Zfp775	27	0	0	0	0	0	1	1	1	1
483	ENSMUSG00000058669	Nkx2-9	26	0	0	0	0	0	1	1	1	1
892	ENSMUSG00000020472	Zkscan17	26	0	0	0	0	0	1	1	1	1
830	ENSMUSG00000015522	Arnt	25	0	0	0	0	0	1	1	1	1
584	ENSMUSG00000055116	Arntl	23	0	0	0	0	0	1	1	1	1
1051	ENSMUSG00000030393	Zik1	23	0	0	0	0	0	1	1	1	1
1060	ENSMUSG00000029832	Nfe2l3	23	0	0	0	0	0	1	1	1	1
778	ENSMUSG00000072763	5430403G16Rik	22	0	0	0	0	0	1	1	1	1
1094	ENSMUSG00000034777	Vax2	21	0	0	0	0	0	1	1	1	1
880	ENSMUSG00000074194	Zfp791	20	0	0	0	0	0	1	1	1	1
977	ENSMUSG00000041565	L3mbtl4	20	0	0	0	0	0	1	1	1	1
921	ENSMUSG00000039238	Zfp750	19	0	0	0	0	0	1	1	1	1
1018	ENSMUSG00000060427	Zfp868	19	0	0	0	0	0	1	1	1	1
1112	ENSMUSG00000002111	Spi1	19	0	0	0	0	0	1	1	1	1
55	ENSMUSG00000049604	Hoxb13	18	0	0	0	0	0	1	1	1	1
396	ENSMUSG00000031688	Pou4f2	18	0	0	0	0	0	1	1	1	1
1010	ENSMUSG00000005373	Mlxipl	18	0	0	0	0	0	1	1	1	1
377	ENSMUSG00000024140	Epas1	17	0	0	0	0	0	1	1	1	1
833	ENSMUSG00000063383	Zfp947	17	0	0	0	0	0	1	1	1	1
1186	ENSMUSG00000078870	Gm14410	17	0	0	0	0	0	1	1	1	1
1050	ENSMUSG00000027985	Lef1	16	0	0	0	0	0	1	1	1	1
1058	ENSMUSG00000050619	Zscan29	16	0	0	0	0	0	1	1	1	1
1082	ENSMUSG00000021485	Mxd3	16	0	0	0	0	0	1	1	1	1
25	ENSMUSG00000051176	Zfp42	15	0	0	0	0	0	1	1	1	1
280	ENSMUSG00000004872	Pax3	15	0	0	0	0	0	1	1	1	1
799	ENSMUSG00000044296	Zfp879	15	0	0	0	0	0	1	1	1	1
939	ENSMUSG00000087598	Zfp111	15	0	0	0	0	0	1	1	1	1
998	ENSMUSG00000037730	Mynn	15	0	0	0	0	0	1	1	1	1
1179	ENSMUSG00000038539	Atf5	15	0	0	0	0	0	1	1	1	1
134	ENSMUSG00000001504	Irx2	14	0	0	0	0	0	1	1	1	1
890	ENSMUSG00000047407	Tgif1	14	0	0	0	0	0	1	1	1	1
1146	ENSMUSG00000045598	Zfp553	14	0	0	0	0	0	1	1	1	1
1155	ENSMUSG00000047534	Mis18bp1	14	0	0	0	0	0	1	1	1	1
1254	ENSMUSG00000034430	Zxdc	14	0	0	0	0	0	1	1	1	1
529	ENSMUSG00000021604	Irx4	13	0	0	0	0	0	1	1	1	1
1085	ENSMUSG00000016831	Tox4	13	0	0	0	0	0	1	1	1	1
1183	ENSMUSG00000012396	Nanog	13	0	0	0	0	0	1	1	1	1
1196	ENSMUSG00000050240	Hic2	13	0	0	0	0	0	1	1	1	1
1220	ENSMUSG00000068962	Zfp114	13	0	0	0	0	0	1	1	1	1
1230	ENSMUSG00000057551	Zfp317	13	0	0	0	0	0	1	1	1	1
514	ENSMUSG00000022383	Ppara	12	0	0	0	0	0	1	1	1	1
1129	ENSMUSG00000074867	Zfp808	12	0	0	0	0	0	1	1	1	1
1137	ENSMUSG00000057093	Zfp607b	12	0	0	0	0	0	1	1	1	1
1148	ENSMUSG00000074282	Zfp94	12	0	0	0	0	0	1	1	1	1
1229	ENSMUSG00000023027	Atf1	12	0	0	0	0	0	1	1	1	1
1305	ENSMUSG00000078779	Zfp59	12	0	0	0	0	0	1	1	1	1
148	ENSMUSG00000066007	Zfp600	11	0	0	0	0	0	1	1	1	1
274	ENSMUSG00000079639	Rhox4a	11	0	0	0	0	0	1	1	1	1
760	ENSMUSG00000062040	Zfp27	11	0	0	0	0	0	1	1	1	1
815	ENSMUSG00000011349	Dmrtc2	11	0	0	0	0	0	1	1	1	1
816	ENSMUSG00000074406	Zfp628	11	0	0	0	0	0	1	1	1	1
1028	ENSMUSG00000074220	Zfp382	11	0	0	0	0	0	1	1	1	1
1061	ENSMUSG00000031079	Zfp300	11	0	0	0	0	0	1	1	1	1
1074	ENSMUSG00000005698	Ctcf	11	0	0	0	0	0	1	1	1	1
1109	ENSMUSG00000044519	Zfp488	11	0	0	0	0	0	1	1	1	1
1140	ENSMUSG00000038482	Tfdp1	11	0	0	0	0	0	1	1	1	1
207	ENSMUSG00000061517	Sox21	10	0	0	0	0	0	1	1	1	1
964	ENSMUSG00000038797	Zscan2	10	0	0	0	0	0	1	1	1	1
1126	ENSMUSG00000030443	Zfp583	10	0	0	0	0	0	1	1	1	1
1133	ENSMUSG00000042622	Maff	10	0	0	0	0	0	1	1	1	1
1136	ENSMUSG00000024619	Cdx1	10	0	0	0	0	0	1	1	1	1
1176	ENSMUSG00000025821	Zfp282	10	0	0	0	0	0	1	1	1	1
1235	ENSMUSG00000067928	Zfp760	10	0	0	0	0	0	1	1	1	1
1250	ENSMUSG00000045802	Hsf3	10	0	0	0	0	0	1	1	1	1
1270	ENSMUSG00000004231	Pax2	10	0	0	0	0	0	1	1	1	1
6	ENSMUSG00000001661	Hoxc6	9	0	0	0	0	0	1	1	1	1
161	ENSMUSG00000044220	Nkx2-3	9	0	0	0	0	0	1	1	1	1
570	ENSMUSG00000006311	Etv2	9	0	0	0	0	0	1	1	1	1
971	ENSMUSG00000020171	Yeats4	9	0	0	0	0	0	1	1	1	1
1069	ENSMUSG00000048921	Zfp689	9	0	0	0	0	0	1	1	1	1
1159	ENSMUSG00000045591	Olig3	9	0	0	0	0	0	1	1	1	1
1170	ENSMUSG00000055197	Fev	9	0	0	0	0	0	1	1	1	1
1194	ENSMUSG00000046518	Ferd3l	9	0	0	0	0	0	1	1	1	1
1217	ENSMUSG00000092260	Zfp963	9	0	0	0	0	0	1	1	1	1
1238	ENSMUSG00000069743	Zfp820	9	0	0	0	0	0	1	1	1	1
1243	ENSMUSG00000048402	Gli2	9	0	0	0	0	0	1	1	1	1
1262	ENSMUSG00000061898	Rbak	9	0	0	0	0	0	1	1	1	1
1308	ENSMUSG00000050605	Zfp61	9	0	0	0	0	0	1	1	1	1
1342	ENSMUSG00000019826	Zbtb24	9	0	0	0	0	0	1	1	1	1
591	ENSMUSG00000035420	Fam170a	8	0	0	0	0	0	1	1	1	1
663	ENSMUSG00000017801	Mlx	8	0	0	0	0	0	1	1	1	1
769	ENSMUSG00000078898	Zfp968	8	0	0	0	0	0	1	1	1	1
817	ENSMUSG00000074283	Zfp109	8	0	0	0	0	0	1	1	1	1
1024	ENSMUSG00000078796	Zfp541	8	0	0	0	0	0	1	1	1	1
1046	ENSMUSG00000063281	Zfp35	8	0	0	0	0	0	1	1	1	1
1090	ENSMUSG00000023994	Nfya	8	0	0	0	0	0	1	1	1	1
1099	ENSMUSG00000000093	Tbx2	8	0	0	0	0	0	1	1	1	1
1245	ENSMUSG00000030604	Zfp626	8	0	0	0	0	0	1	1	1	1
1246	ENSMUSG00000046962	Zbtb21	8	0	0	0	0	0	1	1	1	1
1258	ENSMUSG00000042320	Prox2	8	0	0	0	0	0	1	1	1	1
1279	ENSMUSG00000047143	Dmrta2	8	0	0	0	0	0	1	1	1	1
1287	ENSMUSG00000067929	Gm10226	8	0	0	0	0	0	1	1	1	1
1293	ENSMUSG00000007415	Gatad1	8	0	0	0	0	0	1	1	1	1
1345	ENSMUSG00000048502	Duxbl1	8	0	0	0	0	0	1	1	1	1
45	ENSMUSG00000035923	Myf6	7	0	0	0	0	0	1	1	1	1
749	ENSMUSG00000037188	Grhl3	7	0	0	0	0	0	1	1	1	1
818	ENSMUSG00000051149	Adnp	7	0	0	0	0	0	1	1	1	1
887	ENSMUSG00000074735	Gm21994	7	0	0	0	0	0	1	1	1	1
936	ENSMUSG00000054939	Zfp174	7	0	0	0	0	0	1	1	1	1
1105	ENSMUSG00000021575	Ahrr	7	0	0	0	0	0	1	1	1	1
1115	ENSMUSG00000037214	Thap1	7	0	0	0	0	0	1	1	1	1
1147	ENSMUSG00000055341	Zfp457	7	0	0	0	0	0	1	1	1	1
1211	ENSMUSG00000070031	Sp140	7	0	0	0	0	0	1	1	1	1
1213	ENSMUSG00000040270	Bach2	7	0	0	0	0	0	1	1	1	1
1263	ENSMUSG00000037621	Atoh8	7	0	0	0	0	0	1	1	1	1
1295	ENSMUSG00000048012	Zfp473	7	0	0	0	0	0	1	1	1	1
1324	ENSMUSG00000070605	Zfp992	7	0	0	0	0	0	1	1	1	1
1331	ENSMUSG00000061311	Rag1	7	0	0	0	0	0	1	1	1	1
21	ENSMUSG00000048626	Klf17	6	0	0	0	0	0	1	1	1	1
57	ENSMUSG00000090744	Gm6871	6	0	0	0	0	0	1	1	1	1
421	ENSMUSG00000049410	Zfp683	6	0	0	0	0	0	1	1	1	1
511	ENSMUSG00000086147	Zfp989	6	0	0	0	0	0	1	1	1	1
648	ENSMUSG00000021381	Barx1	6	0	0	0	0	0	1	1	1	1
804	ENSMUSG00000069184	Zfp72	6	0	0	0	0	0	1	1	1	1
809	ENSMUSG00000050966	Lin28a	6	0	0	0	0	0	1	1	1	1
846	ENSMUSG00000045493	Bhlhe23	6	0	0	0	0	0	1	1	1	1
881	ENSMUSG00000044312	Neurog3	6	0	0	0	0	0	1	1	1	1
963	ENSMUSG00000043099	Hic1	6	0	0	0	0	0	1	1	1	1
1021	ENSMUSG00000058331	Zfp85	6	0	0	0	0	0	1	1	1	1
1081	ENSMUSG00000036461	Elf1	6	0	0	0	0	0	1	1	1	1
1101	ENSMUSG00000022809	Nr1i2	6	0	0	0	0	0	1	1	1	1
1164	ENSMUSG00000055991	Zkscan5	6	0	0	0	0	0	1	1	1	1
1187	ENSMUSG00000073197	5730507C01Rik	6	0	0	0	0	0	1	1	1	1
1202	ENSMUSG00000061894	Zscan20	6	0	0	0	0	0	1	1	1	1
1214	ENSMUSG00000032015	Pou2f3	6	0	0	0	0	0	1	1	1	1
1228	ENSMUSG00000044597	Mycs	6	0	0	0	0	0	1	1	1	1
1231	ENSMUSG00000034538	Zfp418	6	0	0	0	0	0	1	1	1	1
1276	ENSMUSG00000051037	Zfp455	6	0	0	0	0	0	1	1	1	1
1310	ENSMUSG00000017861	Mybl2	6	0	0	0	0	0	1	1	1	1
1313	ENSMUSG00000035529	Prdm4	6	0	0	0	0	0	1	1	1	1
336	ENSMUSG00000022330	Osr2	5	0	0	0	0	0	1	1	1	1
651	ENSMUSG00000056019	Zfp709	5	0	0	0	0	0	1	1	1	1
807	ENSMUSG00000056300	Zfp981	5	0	0	0	0	0	1	1	1	1
1072	ENSMUSG00000057842	Zfp595	5	0	0	0	0	0	1	1	1	1
1079	ENSMUSG00000031162	Gata1	5	0	0	0	0	0	1	1	1	1
1130	ENSMUSG00000014030	Pax5	5	0	0	0	0	0	1	1	1	1
1205	ENSMUSG00000022335	Zfat	5	0	0	0	0	0	1	1	1	1
1275	ENSMUSG00000048904	Neurog1	5	0	0	0	0	0	1	1	1	1
1278	ENSMUSG00000027684	Mecom	5	0	0	0	0	0	1	1	1	1
1297	ENSMUSG00000073209	Klf14	5	0	0	0	0	0	1	1	1	1
1299	ENSMUSG00000032496	Ltf	5	0	0	0	0	0	1	1	1	1
1320	ENSMUSG00000055799	Tcf7l1	5	0	0	0	0	0	1	1	1	1
1323	ENSMUSG00000022286	Grhl2	5	0	0	0	0	0	1	1	1	1
1329	ENSMUSG00000018347	Zkscan6	5	0	0	0	0	0	1	1	1	1
1336	ENSMUSG00000027547	Sall4	5	0	0	0	0	0	1	1	1	1
1347	ENSMUSG00000040167	Ikzf5	5	0	0	0	0	0	1	1	1	1
1379	ENSMUSG00000022676	Snai2	5	0	0	0	0	0	1	1	1	1
414	ENSMUSG00000023467	Tulp2	4	0	0	0	0	0	1	1	1	1
543	ENSMUSG00000038805	Six3	4	0	0	0	0	0	1	1	1	1
732	ENSMUSG00000078994	Zfp429	4	0	0	0	0	0	1	1	1	1
1086	ENSMUSG00000049728	Zfp668	4	0	0	0	0	0	1	1	1	1
1107	ENSMUSG00000003051	Elf3	4	0	0	0	0	0	1	1	1	1
1163	ENSMUSG00000038236	Hoxa7	4	0	0	0	0	0	1	1	1	1
1177	ENSMUSG00000040489	Sox30	4	0	0	0	0	0	1	1	1	1
1193	ENSMUSG00000085111	Ascl4	4	0	0	0	0	0	1	1	1	1
1223	ENSMUSG00000048349	Pou4f1	4	0	0	0	0	0	1	1	1	1
1227	ENSMUSG00000053950	Adnp2	4	0	0	0	0	0	1	1	1	1
1239	ENSMUSG00000026638	Irf6	4	0	0	0	0	0	1	1	1	1
1253	ENSMUSG00000078906	Gm14444	4	0	0	0	0	0	1	1	1	1
1260	ENSMUSG00000034057	Myrfl	4	0	0	0	0	0	1	1	1	1
1266	ENSMUSG00000023411	Nfatc4	4	0	0	0	0	0	1	1	1	1
1280	ENSMUSG00000063047	Zfp780b	4	0	0	0	0	0	1	1	1	1
1282	ENSMUSG00000005897	Nr2c1	4	0	0	0	0	0	1	1	1	1
1294	ENSMUSG00000025498	Irf7	4	0	0	0	0	0	1	1	1	1
1302	ENSMUSG00000009471	Myod1	4	0	0	0	0	0	1	1	1	1
1316	ENSMUSG00000052271	Bhlha15	4	0	0	0	0	0	1	1	1	1
1333	ENSMUSG00000005677	Nr1i3	4	0	0	0	0	0	1	1	1	1
1334	ENSMUSG00000045268	Zfp691	4	0	0	0	0	0	1	1	1	1
1350	ENSMUSG00000042477	Tfap2e	4	0	0	0	0	0	1	1	1	1
1354	ENSMUSG00000042903	Foxo4	4	0	0	0	0	0	1	1	1	1
1360	ENSMUSG00000066224	Arid3c	4	0	0	0	0	0	1	1	1	1
1377	ENSMUSG00000037001	Zfp39	4	0	0	0	0	0	1	1	1	1
411	ENSMUSG00000030001	Figla	3	0	0	0	0	0	1	1	1	1
740	ENSMUSG00000067261	Foxd3	3	0	0	0	0	0	1	1	1	1
747	ENSMUSG00000032292	Nr2e3	3	0	0	0	0	0	1	1	1	1
827	ENSMUSG00000042002	Foxn4	3	0	0	0	0	0	1	1	1	1
903	ENSMUSG00000079681	Zglp1	3	0	0	0	0	0	1	1	1	1
1034	ENSMUSG00000078502	Gm13212	3	0	0	0	0	0	1	1	1	1
1076	ENSMUSG00000078864	Gm14322	3	0	0	0	0	0	1	1	1	1
1160	ENSMUSG00000026628	Atf3	3	0	0	0	0	0	1	1	1	1
1185	ENSMUSG00000025880	Smad7	3	0	0	0	0	0	1	1	1	1
1191	ENSMUSG00000030486	Zfp108	3	0	0	0	0	0	1	1	1	1
1206	ENSMUSG00000030543	Mesp2	3	0	0	0	0	0	1	1	1	1
1207	ENSMUSG00000078872	Gm14401	3	0	0	0	0	0	1	1	1	1
1232	ENSMUSG00000050397	Foxl2	3	0	0	0	0	0	1	1	1	1
1247	ENSMUSG00000002108	Nr1h3	3	0	0	0	0	0	1	1	1	1
1281	ENSMUSG00000079008	Gm14124	3	0	0	0	0	0	1	1	1	1
1283	ENSMUSG00000028042	Zbtb7b	3	0	0	0	0	0	1	1	1	1
1286	ENSMUSG00000030446	Zfp273	3	0	0	0	0	0	1	1	1	1
1289	ENSMUSG00000001517	Foxm1	3	0	0	0	0	0	1	1	1	1
1298	ENSMUSG00000018983	E2f2	3	0	0	0	0	0	1	1	1	1
1301	ENSMUSG00000078498	Zfp988	3	0	0	0	0	0	1	1	1	1
1304	ENSMUSG00000021239	Vsx2	3	0	0	0	0	0	1	1	1	1
1314	ENSMUSG00000078995	Zfp456	3	0	0	0	0	0	1	1	1	1
1327	ENSMUSG00000043753	Dmrta1	3	0	0	0	0	0	1	1	1	1
1328	ENSMUSG00000037447	Arid5a	3	0	0	0	0	0	1	1	1	1
1340	ENSMUSG00000042372	Dmrt3	3	0	0	0	0	0	1	1	1	1
1348	ENSMUSG00000062101	Zfp119b	3	0	0	0	0	0	1	1	1	1
1351	ENSMUSG00000058388	Phtf1	3	0	0	0	0	0	1	1	1	1
1353	ENSMUSG00000028707	Dmbx1	3	0	0	0	0	0	1	1	1	1
1355	ENSMUSG00000078875	Gm14419	3	0	0	0	0	0	1	1	1	1
1371	ENSMUSG00000039377	Hlx	3	0	0	0	0	0	1	1	1	1
1378	ENSMUSG00000066797	Zfp648	3	0	0	0	0	0	1	1	1	1
1382	ENSMUSG00000092335	Zfp977	3	0	0	0	0	0	1	1	1	1
1388	ENSMUSG00000051977	Prdm9	3	0	0	0	0	0	1	1	1	1
51	ENSMUSG00000029112	Nkx1-1	2	0	0	0	0	0	1	1	1	1
206	ENSMUSG00000058794	Nfe2	2	0	0	0	0	0	1	1	1	1
260	ENSMUSG00000026468	Lhx4	2	0	0	0	0	0	1	1	1	1
453	ENSMUSG00000078902	Gm14443	2	0	0	0	0	0	1	1	1	1
902	ENSMUSG00000070691	Runx3	2	0	0	0	0	0	1	1	1	1
1095	ENSMUSG00000028717	Tal1	2	0	0	0	0	0	1	1	1	1
1108	ENSMUSG00000052435	Cebpe	2	0	0	0	0	0	1	1	1	1
1124	ENSMUSG00000024497	Pou4f3	2	0	0	0	0	0	1	1	1	1
1152	ENSMUSG00000037583	Nr0b2	2	0	0	0	0	0	1	1	1	1
1166	ENSMUSG00000019900	Rfx6	2	0	0	0	0	0	1	1	1	1
1175	ENSMUSG00000029556	Hnf1a	2	0	0	0	0	0	1	1	1	1
1182	ENSMUSG00000075327	Zbtb2	2	0	0	0	0	0	1	1	1	1
1201	ENSMUSG00000042821	Snai1	2	0	0	0	0	0	1	1	1	1
1203	ENSMUSG00000016458	Wt1	2	0	0	0	0	0	1	1	1	1
1219	ENSMUSG00000057173	Rfx8	2	0	0	0	0	0	1	1	1	1
1240	ENSMUSG00000073448	Gm10509	2	0	0	0	0	0	1	1	1	1
1241	ENSMUSG00000001493	Meox1	2	0	0	0	0	0	1	1	1	1
1273	ENSMUSG00000000094	Tbx4	2	0	0	0	0	0	1	1	1	1
1284	ENSMUSG00000046179	E2f8	2	0	0	0	0	0	1	1	1	1
1290	ENSMUSG00000036867	Smad6	2	0	0	0	0	0	1	1	1	1
1311	ENSMUSG00000035041	Creb3l3	2	0	0	0	0	0	1	1	1	1
1315	ENSMUSG00000054191	Klf1	2	0	0	0	0	0	1	1	1	1
1325	ENSMUSG00000024912	Fosl1	2	0	0	0	0	0	1	1	1	1
1339	ENSMUSG00000078887	Gm6710	2	0	0	0	0	0	1	1	1	1
1346	ENSMUSG00000073705	Cenps	2	0	0	0	0	0	1	1	1	1
1349	ENSMUSG00000025469	Msx3	2	0	0	0	0	0	1	1	1	1
1352	ENSMUSG00000048686	Hmgb4	2	0	0	0	0	0	1	1	1	1
1357	ENSMUSG00000034333	Zbed4	2	0	0	0	0	0	1	1	1	1
1359	ENSMUSG00000063672	Nkx6-3	2	0	0	0	0	0	1	1	1	1
1363	ENSMUSG00000039634	Zfp189	2	0	0	0	0	0	1	1	1	1
1367	ENSMUSG00000027102	Hoxd8	2	0	0	0	0	0	1	1	1	1
1368	ENSMUSG00000046088	Gm9805	2	0	0	0	0	0	1	1	1	1
1372	ENSMUSG00000033837	Foxh1	2	0	0	0	0	0	1	1	1	1
1375	ENSMUSG00000024406	Pou5f1	2	0	0	0	0	0	1	1	1	1
1386	ENSMUSG00000078500	Zfp986	2	0	0	0	0	0	1	1	1	1
1389	ENSMUSG00000037638	Zbtb42	2	0	0	0	0	0	1	1	1	1
1399	ENSMUSG00000070345	Hsf5	2	0	0	0	0	0	1	1	1	1
785	ENSMUSG00000078905	Gm14393	1	0	0	0	0	0	1	1	1	1
854	ENSMUSG00000033016	Nfatc1	1	0	0	0	0	0	1	1	1	1
1158	ENSMUSG00000090659	Zfp493	1	0	0	0	0	0	1	1	1	1
1167	ENSMUSG00000029736	Nobox	1	0	0	0	0	0	1	1	1	1
1168	ENSMUSG00000047171	Helt	1	0	0	0	0	0	1	1	1	1
1197	ENSMUSG00000074676	Foxs1	1	0	0	0	0	0	1	1	1	1
1215	ENSMUSG00000078897	Gm4724	1	0	0	0	0	0	1	1	1	1
1234	ENSMUSG00000028946	Hes3	1	0	0	0	0	0	1	1	1	1
1257	ENSMUSG00000056758	Hmga2	1	0	0	0	0	0	1	1	1	1
1261	ENSMUSG00000034968	Lbx2	1	0	0	0	0	0	1	1	1	1
1269	ENSMUSG00000092225	Gm2381	1	0	0	0	0	0	1	1	1	1
1272	ENSMUSG00000036816	Atoh7	1	0	0	0	0	0	1	1	1	1
1285	ENSMUSG00000064137	Rhox8	1	0	0	0	0	0	1	1	1	1
1292	ENSMUSG00000040629	Mael	1	0	0	0	0	0	1	1	1	1
1296	ENSMUSG00000058537	AW822073	1	0	0	0	0	0	1	1	1	1
1306	ENSMUSG00000000731	Aire	1	0	0	0	0	0	1	1	1	1
1317	ENSMUSG00000031103	Elf4	1	0	0	0	0	0	1	1	1	1
1318	ENSMUSG00000042414	Prdm14	1	0	0	0	0	0	1	1	1	1
1319	ENSMUSG00000047603	Zfp235	1	0	0	0	0	0	1	1	1	1
1322	ENSMUSG00000031621	Isx	1	0	0	0	0	0	1	1	1	1
1337	ENSMUSG00000004359	Spic	1	0	0	0	0	0	1	1	1	1
1344	ENSMUSG00000052056	Zfp217	1	0	0	0	0	0	1	1	1	1
1358	ENSMUSG00000041287	Sox15	1	0	0	0	0	0	1	1	1	1
1361	ENSMUSG00000029706	Pax4	1	0	0	0	0	0	1	1	1	1
1362	ENSMUSG00000021359	Tfap2a	1	0	0	0	0	0	1	1	1	1
1364	ENSMUSG00000047861	Foxi1	1	0	0	0	0	0	1	1	1	1
1366	ENSMUSG00000037034	Pax1	1	0	0	0	0	0	1	1	1	1
1369	ENSMUSG00000030544	Mesp1	1	0	0	0	0	0	1	1	1	1
1373	ENSMUSG00000035951	Ascl3	1	0	0	0	0	0	1	1	1	1
1374	ENSMUSG00000078880	Gm14308	1	0	0	0	0	0	1	1	1	1
1376	ENSMUSG00000020857	Nme2	1	0	0	0	0	0	1	1	1	1
1380	ENSMUSG00000009248	Ascl2	1	0	0	0	0	0	1	1	1	1
1383	ENSMUSG00000005836	Gata6	1	0	0	0	0	0	1	1	1	1
1384	ENSMUSG00000065999	Zfp985	1	0	0	0	0	0	1	1	1	1
1387	ENSMUSG00000079009	Gm14139	1	0	0	0	0	0	1	1	1	1
1390	ENSMUSG00000044542	Prop1	1	0	0	0	0	0	1	1	1	1
1391	ENSMUSG00000078503	Zfp990	1	0	0	0	0	0	1	1	1	1
1392	ENSMUSG00000007946	Phox2a	1	0	0	0	0	0	1	1	1	1
1393	ENSMUSG00000026735	Ptf1a	1	0	0	0	0	0	1	1	1	1
1394	ENSMUSG00000026459	Myog	1	0	0	0	0	0	1	1	1	1
1395	ENSMUSG00000039699	Batf2	1	0	0	0	0	0	1	1	1	1
1396	ENSMUSG00000006642	Tcf23	1	0	0	0	0	0	1	1	1	1
1397	ENSMUSG00000078865	Gm14406	1	0	0	0	0	0	1	1	1	1
1398	ENSMUSG00000064141	Zfp69	1	0	0	0	0	0	1	1	1	1

## Sheet: Hypothalamus TFs
Table S5C. Network TFs with target genes enriched in Hypothalamus DEGs.
	tf_ensemble	tf_name	#targets	#tf_targets	#targets_in_H_P1vE18	#targets_in_H_P3vE18	#targets_in_H_P3vP1	#total_targets_DEG_in_H	pval_in_H_P1vE18	pval_in_H_P3vE18	pval_in_H_P3vP1	combined_pval
68	ENSMUSG00000022556	Hsf1	198	17	7	41	0	48	2.84e-07	1.31e-37	1	3.7204e-44
81	ENSMUSG00000036281	Snapc4	151	8	10	35	0	45	1.32e-12	4.65e-34	1	6.138e-46
59	ENSMUSG00000003184	Irf3	166	12	6	31	0	37	1.87e-06	3.5e-27	1	6.545e-33
42	ENSMUSG00000024137	E4f1	126	11	5	28	0	33	9.04e-06	6.79e-27	1	6.13816e-32
130	ENSMUSG00000031706	Rfx1	134	10	7	27	0	34	1.96e-08	9.45e-25	1	1.8522e-32
102	ENSMUSG00000039205	Ciz1	110	10	3	20	0	23	0.00189258	1.02e-17	1	1.93043e-20
252	ENSMUSG00000060601	Nr1h2	117	14	0	19	0	19	1	6.13e-16	1	6.13e-16
87	ENSMUSG00000039834	Zfp335	109	8	3	18	0	21	0.00184386	2.66e-15	1	4.90466e-18
258	ENSMUSG00000036686	Cc2d1a	264	14	2	25	0	27	0.116313	6.99e-15	1	8.13027e-16
366	ENSMUSG00000073423	Zfp414	136	3	3	19	0	22	0.00345203	1.08e-14	1	3.72819e-17
107	ENSMUSG00000037243	Zfp692	99	8	4	16	0	20	7.05e-05	1.36e-13	1	9.588e-18
70	ENSMUSG00000009741	Ubp1	38	4	0	11	0	11	1	1.02e-12	1	1.02e-12
302	ENSMUSG00000035576	L3mbtl1	134	6	7	16	0	23	1.96e-08	1.63e-11	1	3.1948e-19
166	ENSMUSG00000045302	Preb	179	7	1	18	0	19	0.328756	1.64e-11	1	5.3916e-12
170	ENSMUSG00000033006	Sox10	78	2	2	13	0	15	0.0130378	1.81e-11	1	2.35985e-13
294	ENSMUSG00000047264	Zfp358	141	11	1	16	0	17	0.269323	3.58e-11	1	9.64177e-12
132	ENSMUSG00000051550	Zfp579	117	7	2	14	0	16	0.0278852	2.99e-10	1	8.33767e-12
539	ENSMUSG00000049532	Sall2	305	19	2	20	0	22	0.146864	2.63e-09	1	3.86253e-10
188	ENSMUSG00000037608	Bclaf1	122	12	0	13	0	13	1	5.48e-09	1	5.48e-09
437	ENSMUSG00000049600	Zbtb45	83	8	1	11	0	12	0.168495	8.21e-09	1	1.38334e-09
205	ENSMUSG00000015461	Atf6b	83	3	0	11	0	11	1	8.21e-09	1	8.21e-09
119	ENSMUSG00000055633	Zfp580	67	9	0	10	0	10	1	1.22e-08	1	1.22e-08
38	ENSMUSG00000027582	Zgpat	131	14	2	13	0	15	0.0343088	1.31e-08	1	4.49445e-10
433	ENSMUSG00000024220	Zfp523	104	7	0	11	0	11	1	8.96e-08	1	8.96e-08
131	ENSMUSG00000001988	Npas1	128	4	7	12	0	19	1.42e-08	8.97e-08	1	1.27374e-15
155	ENSMUSG00000059552	Trp53	89	8	2	10	0	12	0.0167394	1.95e-07	1	3.26418e-09
782	ENSMUSG00000020120	Plek	52	1	1	8	0	9	0.109112	2.83e-07	1	3.08788e-08
360	ENSMUSG00000022205	Sub1	56	4	0	8	0	8	1	5.1e-07	1	5.1e-07
101	ENSMUSG00000000823	Zfp512b	77	4	2	9	0	11	0.0127215	5.71e-07	1	7.26398e-09
355	ENSMUSG00000000078	Klf6	125	6	1	11	0	12	0.242777	5.88e-07	1	1.42753e-07
147	ENSMUSG00000021144	Mta1	101	6	1	10	0	11	0.201169	6.45e-07	1	1.29754e-07
90	ENSMUSG00000071076	Jund	183	10	0	13	0	13	1	6.69e-07	1	6.69e-07
96	ENSMUSG00000022500	Litaf	127	3	0	11	0	11	1	6.9e-07	1	6.9e-07
444	ENSMUSG00000033249	Hsf4	217	13	3	14	0	17	0.0124599	7.98e-07	1	9.94299e-09
286	ENSMUSG00000003929	Zfp81	106	6	0	10	0	10	1	1.01e-06	1	1.01e-06
299	ENSMUSG00000028522	Mier1	84	4	1	9	0	10	0.170344	1.21e-06	1	2.06116e-07
142	ENSMUSG00000020167	Tcf3	111	7	0	10	0	10	1	1.55e-06	1	1.55e-06
399	ENSMUSG00000036098	Myrf	113	8	0	10	0	10	1	1.82e-06	1	1.82e-06
304	ENSMUSG00000078862	Gm14326	69	8	1	8	0	9	0.142175	2.6e-06	1	3.69656e-07
193	ENSMUSG00000053552	Ebf4	243	13	2	14	0	16	0.101395	3.04e-06	1	3.08242e-07
547	ENSMUSG00000023991	Foxp4	179	13	1	12	0	13	0.328756	3.29e-06	1	1.08161e-06
92	ENSMUSG00000052751	Repin1	181	9	1	12	0	13	0.331748	3.7e-06	1	1.22747e-06
218	ENSMUSG00000047141	Zfp654	99	14	0	9	0	9	1	4.8e-06	1	4.8e-06
179	ENSMUSG00000007670	Khsrp	57	6	1	7	0	8	0.118965	7.54e-06	1	8.96994e-07
675	ENSMUSG00000051469	Zfp24	80	11	1	8	0	9	0.162922	8e-06	1	1.30338e-06
398	ENSMUSG00000036672	Cenpt	61	1	1	7	0	8	0.126769	1.19e-05	1	1.50856e-06
160	ENSMUSG00000033961	Zfp446	117	4	1	9	0	10	0.22915	1.88e-05	1	4.30802e-06
347	ENSMUSG00000054716	Zfp771	121	8	0	9	0	9	1	2.46e-05	1	2.46e-05
495	ENSMUSG00000041483	Zfp281	72	5	0	7	0	7	1	3.57e-05	1	3.57e-05
202	ENSMUSG00000018554	Ybx2	31	2	1	5	0	6	0.0665351	4.1e-05	1	2.72794e-06
561	ENSMUSG00000030753	Thap12	32	3	2	5	0	7	0.0022988	4.81e-05	1	1.10572e-07
212	ENSMUSG00000037326	Capn15	104	10	0	8	0	8	1	5.47e-05	1	5.47e-05
685	ENSMUSG00000041164	Zmiz2	138	22	0	9	0	9	1	6.91e-05	1	6.91e-05
264	ENSMUSG00000049295	Zfp219	246	15	2	12	0	14	0.103492	7.81e-05	1	8.0827e-06
255	ENSMUSG00000001418	Glmp	111	10	0	8	0	8	1	8.68e-05	1	8.68e-05
538	ENSMUSG00000038895	Zfp653	43	4	0	5	0	5	1	0.00020504	1	0.00020504
676	ENSMUSG00000006215	Zbtb17	69	7	0	6	0	6	1	0.000241839	1	0.000241839
524	ENSMUSG00000045252	Zfp574	46	4	1	5	0	6	0.0971464	0.00028306	1	2.74982e-05
393	ENSMUSG00000074607	Tox2	284	17	4	12	0	16	0.00366158	0.000296618	1	1.08609e-06
650	ENSMUSG00000004934	Pias4	53	4	0	5	0	5	1	0.000551267	1	0.000551267
395	ENSMUSG00000015942	Gtf2ird2	184	13	3	9	0	12	0.00797694	0.000593457	1	4.73397e-06
138	ENSMUSG00000062627	Mysm1	185	6	1	9	0	10	0.337695	0.000616998	1	0.000208357
604	ENSMUSG00000043991	Pura	115	15	0	7	0	7	1	0.000668691	1	0.000668691
168	ENSMUSG00000000552	Zfp385a	57	3	0	5	0	5	1	0.000771852	1	0.000771852
503	ENSMUSG00000022760	Thap7	58	6	1	5	0	6	0.120922	0.000836012	1	0.000101093
242	ENSMUSG00000066551	Hmgb1	90	2	2	6	0	8	0.0170956	0.00100622	1	1.72019e-05
919	ENSMUSG00000036120	Rfxank	90	6	0	6	0	6	1	0.00100622	1	0.00100622
247	ENSMUSG00000040054	Baz2a	125	13	0	7	0	7	1	0.00109331	1	0.00109331
713	ENSMUSG00000042109	Csdc2	93	6	1	6	0	7	0.186806	0.00119357	1	0.000222966
117	ENSMUSG00000036036	Zfp57	134	5	2	7	0	9	0.0357536	0.00163441	1	5.84362e-05
159	ENSMUSG00000022463	Srebf2	69	10	3	5	0	8	0.000490067	0.00183122	1	8.9742e-07
143	ENSMUSG00000029723	Tsc22d4	138	10	0	7	0	7	1	0.00193312	1	0.00193312
217	ENSMUSG00000074405	Zfp865	70	7	1	5	0	6	0.144082	0.00195195	1	0.000281241
406	ENSMUSG00000051817	Sox12	70	3	0	5	0	5	1	0.00195195	1	0.00195195
356	ENSMUSG00000015882	Lcorl	72	8	0	5	0	5	1	0.00221071	1	0.00221071
502	ENSMUSG00000027104	Atf2	72	6	0	5	0	5	1	0.00221071	1	0.00221071
634	ENSMUSG00000048249	Crebrf	142	12	0	7	0	7	1	0.00227247	1	0.00227247
423	ENSMUSG00000027109	Sp3	74	5	2	5	0	7	0.0117932	0.00249359	1	2.94076e-05
686	ENSMUSG00000053080	2700081O15Rik	108	6	2	6	0	8	0.0240457	0.00255945	1	6.15436e-05
253	ENSMUSG00000042570	Mier2	46	5	1	4	0	5	0.0971464	0.00271092	1	0.000263356
352	ENSMUSG00000046311	Zfp62	51	8	1	4	0	5	0.107129	0.00395134	1	0.000423303
619	ENSMUSG00000025470	Zfp511	26	2	0	3	0	3	1	0.00421528	1	0.00421528
797	ENSMUSG00000061374	Fiz1	26	3	0	3	0	3	1	0.00421528	1	0.00421528
446	ENSMUSG00000059142	Zfp945	52	4	1	4	0	5	0.109112	0.00423858	1	0.000462482
771	ENSMUSG00000001288	Rarg	52	3	0	4	0	4	1	0.00423858	1	0.00423858
404	ENSMUSG00000046160	Olig1	160	9	0	7	0	7	1	0.00440036	1	0.00440036
239	ENSMUSG00000002393	Nr2f6	85	5	0	5	0	5	1	0.00453729	1	0.00453729
612	ENSMUSG00000021510	Zfp729a	54	8	0	4	0	4	1	0.00485465	1	0.00485465
542	ENSMUSG00000027544	Nfatc2	166	10	1	7	0	8	0.308979	0.00536827	1	0.00165868
108	ENSMUSG00000033863	Klf9	261	15	4	9	0	13	0.00270731	0.00631737	1	1.71031e-05
277	ENSMUSG00000020232	Hmg20b	59	11	0	4	0	4	1	0.00665084	1	0.00665084
125	ENSMUSG00000054199	Gon4l	94	2	1	5	0	6	0.188615	0.00692726	1	0.00130659
445	ENSMUSG00000068551	Zfp467	134	10	2	6	0	8	0.0357536	0.00731623	1	0.000261582
183	ENSMUSG00000027466	Rbck1	136	9	0	6	0	6	1	0.00784481	1	0.00784481
120	ENSMUSG00000004535	Tax1bp1	63	4	0	4	0	4	1	0.00836908	1	0.00836908
311	ENSMUSG00000032745	Gpbp1	99	3	0	5	0	5	1	0.00857877	1	0.00857877
259	ENSMUSG00000013419	Zfp651	141	12	0	6	0	6	1	0.0092858	1	0.0092858
482	ENSMUSG00000060510	Zfp266	101	11	0	5	0	5	1	0.00930958	1	0.00930958
461	ENSMUSG00000028101	Pias3	186	8	2	7	0	9	0.0641979	0.00976555	1	0.000626927
351	ENSMUSG00000039219	Arid4b	104	14	0	5	0	5	1	0.0104845	1	0.0104845
221	ENSMUSG00000001472	Tcf25	240	12	3	8	0	11	0.0162863	0.0118177	1	0.000192467
645	ENSMUSG00000032897	Nfyc	70	4	0	4	0	4	1	0.0120282	1	0.0120282
882	ENSMUSG00000058093	Zfp729b	39	1	0	3	0	3	1	0.0131314	1	0.0131314
434	ENSMUSG00000022361	Zhx1	72	6	0	4	0	4	1	0.0132346	1	0.0132346
488	ENSMUSG00000044807	Zfp354c	76	7	0	4	0	4	1	0.0158722	1	0.0158722
475	ENSMUSG00000034673	Pbx2	43	0	1	3	0	4	0.0911042	0.0170891	1	0.00155689
516	ENSMUSG00000037868	Egr2	45	8	0	3	0	3	1	0.0192906	1	0.0192906
279	ENSMUSG00000038418	Egr1	81	14	1	4	0	5	0.164784	0.0196039	1	0.00323041
428	ENSMUSG00000004071	Cdip1	217	11	0	7	0	7	1	0.0210703	1	0.0210703
27	ENSMUSG00000015619	Gata3	18	2	0	2	0	2	1	0.0213929	1	0.0213929
477	ENSMUSG00000062931	Zfp938	49	6	1	3	0	4	0.103149	0.0241418	1	0.0024902
1339	ENSMUSG00000078887	Gm6710	2	0	0	1	0	1	1	0.0251611	1	0.0251611
344	ENSMUSG00000040033	Stat2	50	3	1	3	0	4	0.105141	0.025448	1	0.00267564
262	ENSMUSG00000079509	Zfx	51	6	0	3	0	3	1	0.0267916	1	0.0267916
670	ENSMUSG00000035451	Foxa1	90	10	0	4	0	4	1	0.027588	1	0.027588
658	ENSMUSG00000002617	Zfp40	21	1	0	2	0	2	1	0.0286426	1	0.0286426
814	ENSMUSG00000031323	Dmrtc1a	21	3	0	2	0	2	1	0.0286426	1	0.0286426
509	ENSMUSG00000027551	Zfp64	92	2	0	4	0	4	1	0.0295894	1	0.0295894
571	ENSMUSG00000037025	Foxa2	53	7	1	3	0	4	0.111092	0.0295903	1	0.00328724
425	ENSMUSG00000070709	Zfp974	54	11	1	3	0	4	0.113066	0.0310454	1	0.00351019
866	ENSMUSG00000067942	Zfp160	22	5	1	2	0	3	0.0476806	0.0312477	1	0.00148991
576	ENSMUSG00000042323	Pbrm1	138	16	0	5	0	5	1	0.0313687	1	0.0313687
674	ENSMUSG00000044501	Zfp758	23	3	0	2	0	2	1	0.0339424	1	0.0339424
357	ENSMUSG00000049878	Rlf	58	5	0	3	0	3	1	0.0372337	1	0.0372337
931	ENSMUSG00000066798	Zbtb6	25	2	0	2	0	2	1	0.0395903	1	0.0395903
150	ENSMUSG00000068823	Csde1	103	8	0	4	0	4	1	0.0421033	1	0.0421033
661	ENSMUSG00000024955	Esrra	103	12	0	4	0	4	1	0.0421033	1	0.0421033
156	ENSMUSG00000041420	Meis3	61	3	1	3	0	4	0.126769	0.0422571	1	0.00535691
669	ENSMUSG00000031099	Smarca1	63	5	0	3	0	3	1	0.045785	1	0.045785
103	ENSMUSG00000039191	Rbpj	107	6	1	4	0	5	0.211777	0.0472894	1	0.0100148
440	ENSMUSG00000015843	Rxrg	156	8	2	5	0	7	0.0470379	0.0487997	1	0.00229544
1294	ENSMUSG00000025498	Irf7	4	0	0	1	0	1	1	0.0496909	1	0.0496909
1334	ENSMUSG00000045268	Zfp691	4	0	0	1	0	1	1	0.0496909	1	0.0496909
513	ENSMUSG00000028952	Zbtb48	29	2	0	2	0	2	1	0.0518478	1	0.0518478
875	ENSMUSG00000021264	Yy1	29	4	0	2	0	2	1	0.0518478	1	0.0518478
953	ENSMUSG00000037169	Mycn	29	4	0	2	0	2	1	0.0518478	1	0.0518478
706	ENSMUSG00000021540	Smad5	213	15	0	6	0	6	1	0.0545894	1	0.0545894
687	ENSMUSG00000049321	Zfp2	68	6	0	3	0	3	1	0.0552174	1	0.0552174
335	ENSMUSG00000048047	Zbtb33	113	9	0	4	0	4	1	0.0557021	1	0.0557021
994	ENSMUSG00000040857	Erf	70	4	0	3	0	3	1	0.0592296	1	0.0592296
1236	ENSMUSG00000004328	Hif3a	5	0	1	1	0	2	0.0110386	0.061724	1	0.000681347
677	ENSMUSG00000043059	Zfp513	33	4	0	2	0	2	1	0.0652588	1	0.0652588
373	ENSMUSG00000071341	Egr4	120	20	0	4	0	4	1	0.0664659	1	0.0664659
1310	ENSMUSG00000017861	Mybl2	6	0	0	1	0	1	1	0.0736052	1	0.0736052
1100	ENSMUSG00000031734	Irx3	77	5	0	3	0	3	1	0.0743038	1	0.0743038
564	ENSMUSG00000023990	Tfeb	37	3	0	2	0	2	1	0.0796791	1	0.0796791
622	ENSMUSG00000054967	Zfp647	38	1	1	2	0	3	0.0809454	0.083426	1	0.00675295
819	ENSMUSG00000025323	Sp4	38	5	0	2	0	2	1	0.083426	1	0.083426
961	ENSMUSG00000056829	Foxb2	82	5	1	3	0	4	0.166641	0.0860051	1	0.014332
476	ENSMUSG00000039656	Rxrb	82	5	0	3	0	3	1	0.0860051	1	0.0860051
364	ENSMUSG00000052534	Pbx1	39	3	0	2	0	2	1	0.0872257	1	0.0872257
380	ENSMUSG00000049470	Aff4	190	17	0	5	0	5	1	0.0945894	1	0.0945894
874	ENSMUSG00000024622	Hmgxb3	41	1	0	2	0	2	1	0.0949758	1	0.0949758
56	ENSMUSG00000023034	Nr4a1	86	8	0	3	0	3	1	0.0958907	1	0.0958907
267	ENSMUSG00000025529	Zfp711	86	5	0	3	0	3	1	0.0958907	1	0.0958907
1089	ENSMUSG00000004500	Zfp324	8	0	1	1	0	2	0.0176041	0.0969193	1	0.00170618
1046	ENSMUSG00000063281	Zfp35	8	0	0	1	0	1	1	0.0969193	1	0.0969193
1162	ENSMUSG00000052135	Foxo6	8	1	0	1	0	1	1	0.0969193	1	0.0969193
317	ENSMUSG00000004040	Stat3	138	7	0	4	0	4	1	0.0986431	1	0.0986431
878	ENSMUSG00000071266	Zfp946	43	4	0	2	0	2	1	0.102914	1	0.102914
372	ENSMUSG00000058886	Deaf1	90	6	1	3	0	4	0.181355	0.106215	1	0.0192627
368	ENSMUSG00000037465	Klf10	142	11	0	4	0	4	1	0.106624	1	0.106624
135	ENSMUSG00000042185	Nfrkb	91	9	0	3	0	3	1	0.108862	1	0.108862
893	ENSMUSG00000054160	Nkx2-4	91	3	0	3	0	3	1	0.108862	1	0.108862
671	ENSMUSG00000021109	Hif1a	146	15	0	4	0	4	1	0.114888	1	0.114888
1004	ENSMUSG00000031921	Terf2	46	2	1	2	0	3	0.0971464	0.115144	1	0.0111858
283	ENSMUSG00000030557	Mef2a	262	14	3	6	0	9	0.0204988	0.11691	1	0.00239652
486	ENSMUSG00000000861	Bcl11a	147	12	1	4	0	5	0.27904	0.116996	1	0.0326467
196	ENSMUSG00000036442	Thap11	47	3	0	2	0	2	1	0.1193	1	0.1193
1013	ENSMUSG00000048385	Scrt1	96	6	0	3	0	3	1	0.122468	1	0.122468
756	ENSMUSG00000025612	Bach1	97	9	0	3	0	3	1	0.125261	1	0.125261
226	ENSMUSG00000024927	Rela	49	4	0	2	0	2	1	0.12772	1	0.12772
1212	ENSMUSG00000054715	Zscan22	11	3	1	1	0	2	0.0241268	0.130798	1	0.00315573
816	ENSMUSG00000074406	Zfp628	11	0	0	1	0	1	1	0.130798	1	0.130798
1047	ENSMUSG00000022738	Gsc2	11	1	0	1	0	1	1	0.130798	1	0.130798
784	ENSMUSG00000037992	Rara	51	6	0	2	0	2	1	0.136275	1	0.136275
257	ENSMUSG00000025128	Bhlhe22	157	6	1	4	0	5	0.294953	0.138982	1	0.0409933
1102	ENSMUSG00000062743	Zfp677	12	1	0	1	0	1	1	0.141807	1	0.141807
541	ENSMUSG00000032228	Tcf12	53	6	0	2	0	2	1	0.144952	1	0.144952
246	ENSMUSG00000044934	Zfp367	104	5	0	3	0	3	1	0.145428	1	0.145428
917	ENSMUSG00000050855	Zfp940	13	0	1	1	0	2	0.0284515	0.152677	1	0.00434388
1097	ENSMUSG00000026098	Pms1	13	2	0	1	0	1	1	0.152677	1	0.152677
468	ENSMUSG00000015597	Zfp318	107	7	0	3	0	3	1	0.154377	1	0.154377
632	ENSMUSG00000020453	Patz1	107	13	0	3	0	3	1	0.154377	1	0.154377
151	ENSMUSG00000025902	Sox17	56	7	0	2	0	2	1	0.158173	1	0.158173
620	ENSMUSG00000038615	Nfe2l1	56	7	0	2	0	2	1	0.158173	1	0.158173
829	ENSMUSG00000051184	Zfp524	57	4	0	2	0	2	1	0.162629	1	0.162629
623	ENSMUSG00000027490	E2f1	168	11	0	4	0	4	1	0.164901	1	0.164901
647	ENSMUSG00000058239	Usf2	59	8	0	2	0	2	1	0.171607	1	0.171607
775	ENSMUSG00000024561	Mbd1	15	2	0	1	0	1	1	0.174006	1	0.174006
992	ENSMUSG00000045903	Npas4	15	3	0	1	0	1	1	0.174006	1	0.174006
435	ENSMUSG00000023079	Gtf2ird1	114	13	1	3	0	4	0.223978	0.175893	1	0.0393961
522	ENSMUSG00000028977	Casz1	60	1	2	2	0	4	0.00788315	0.176126	1	0.00138843
728	ENSMUSG00000003545	Fosb	115	8	0	3	0	3	1	0.179033	1	0.179033
983	ENSMUSG00000050410	Tcf19	116	6	0	3	0	3	1	0.182188	1	0.182188
808	ENSMUSG00000071281	Zfp65	16	5	0	1	0	1	1	0.184469	1	0.184469
94	ENSMUSG00000043467	Zbtb37	62	12	1	2	0	3	0.12871	0.185219	1	0.0238396
821	ENSMUSG00000055560	Zfp459	62	8	1	2	0	3	0.12871	0.185219	1	0.0238396
338	ENSMUSG00000053347	Zfp943	62	9	0	2	0	2	1	0.185219	1	0.185219
627	ENSMUSG00000030678	Maz	63	9	1	2	0	3	0.130646	0.189791	1	0.0247954
682	ENSMUSG00000045333	Zfp423	179	12	1	4	0	5	0.328756	0.192391	1	0.0632497
417	ENSMUSG00000005718	Tfap4	64	5	0	2	0	2	1	0.194378	1	0.194378
995	ENSMUSG00000026805	Barhl1	64	2	0	2	0	2	1	0.194378	1	0.194378
215	ENSMUSG00000024206	Rfx2	65	5	0	2	0	2	1	0.198978	1	0.198978
959	ENSMUSG00000026686	Lmx1a	65	10	0	2	0	2	1	0.198978	1	0.198978
562	ENSMUSG00000078861	Zfp931	18	3	0	1	0	1	1	0.205001	1	0.205001
388	ENSMUSG00000062397	Zfp706	67	3	1	2	0	3	0.138349	0.208217	1	0.0288067
300	ENSMUSG00000025912	Mybl1	67	8	0	2	0	2	1	0.208217	1	0.208217
733	ENSMUSG00000031738	Irx6	67	6	0	2	0	2	1	0.208217	1	0.208217
781	ENSMUSG00000046711	Hmga1	186	13	0	4	0	4	1	0.210583	1	0.210583
1052	ENSMUSG00000020653	Klf11	19	0	0	1	1	2	1	0.215072	0.00271545	0.000584017
525	ENSMUSG00000034042	Gpbp1l1	19	1	0	1	0	1	1	0.215072	1	0.215072
1020	ENSMUSG00000078546	Zfp995	19	2	0	1	0	1	1	0.215072	1	0.215072
288	ENSMUSG00000000247	Lhx2	253	23	0	5	0	5	1	0.218369	1	0.218369
508	ENSMUSG00000008976	Gabpa	70	8	0	2	0	2	1	0.222155	1	0.222155
324	ENSMUSG00000037640	Zfp60	129	13	0	3	0	3	1	0.224411	1	0.224411
681	ENSMUSG00000049764	Zfp280b	129	12	0	3	0	3	1	0.224411	1	0.224411
374	ENSMUSG00000052713	Zfp608	130	5	2	3	0	5	0.0338324	0.227738	1	0.00770494
292	ENSMUSG00000035478	Mbd3	131	7	0	3	0	3	1	0.231075	1	0.231075
899	ENSMUSG00000042596	Tfap2d	21	1	0	1	0	1	1	0.234835	1	0.234835
1023	ENSMUSG00000026751	Nr5a1	73	8	1	2	0	3	0.149778	0.236163	1	0.035372
199	ENSMUSG00000052837	Junb	74	8	0	2	0	2	1	0.240844	1	0.240844
341	ENSMUSG00000040321	Zfp770	74	7	0	2	0	2	1	0.240844	1	0.240844
665	ENSMUSG00000030380	Mzf1	74	3	0	2	0	2	1	0.240844	1	0.240844
918	ENSMUSG00000073062	Zxdb	22	2	0	1	0	1	1	0.24453	1	0.24453
441	ENSMUSG00000039852	Rere	200	14	0	4	0	4	1	0.248286	1	0.248286
325	ENSMUSG00000038342	Mlxip	76	7	0	2	0	2	1	0.250218	1	0.250218
1118	ENSMUSG00000022895	Ets2	23	2	1	1	0	2	0.0497939	0.254102	1	0.0126527
764	ENSMUSG00000057396	Zfp759	23	2	0	1	0	1	1	0.254102	1	0.254102
484	ENSMUSG00000020538	Srebf1	140	12	0	3	0	3	1	0.261464	1	0.261464
1096	ENSMUSG00000066721	Zfp575	24	3	0	1	0	1	1	0.263553	1	0.263553
112	ENSMUSG00000020052	Ascl1	79	6	0	2	0	2	1	0.264296	1	0.264296
496	ENSMUSG00000049577	Zfpm1	208	13	0	4	0	4	1	0.270451	1	0.270451
464	ENSMUSG00000067916	Zfp991	25	2	0	1	0	1	1	0.272885	1	0.272885
862	ENSMUSG00000054360	Bsx	81	9	0	2	0	2	1	0.273683	1	0.273683
1014	ENSMUSG00000040148	Hmx3	82	6	0	2	0	2	1	0.278375	1	0.278375
289	ENSMUSG00000005774	Rfx5	212	15	1	4	0	5	0.376491	0.281663	1	0.106043
483	ENSMUSG00000058669	Nkx2-9	26	0	0	1	0	1	1	0.282099	1	0.282099
83	ENSMUSG00000007880	Arid1a	84	7	0	2	0	2	1	0.287752	1	0.287752
415	ENSMUSG00000030059	Tmf1	85	8	0	2	0	2	1	0.292435	1	0.292435
852	ENSMUSG00000025407	Gli1	150	11	1	3	0	4	0.283851	0.295768	1	0.0839539
537	ENSMUSG00000015217	Hmgb3	28	1	0	1	0	1	1	0.300179	1	0.300179
1161	ENSMUSG00000026577	Blzf1	28	3	0	1	0	1	1	0.300179	1	0.300179
367	ENSMUSG00000002578	Ikzf4	88	8	0	2	0	2	1	0.306459	1	0.306459
545	ENSMUSG00000090641	Zfp712	29	4	0	1	0	1	1	0.309048	1	0.309048
596	ENSMUSG00000042439	Zfp532	29	1	0	1	0	1	1	0.309048	1	0.309048
777	ENSMUSG00000033972	Zfp944	29	4	0	1	0	1	1	0.309048	1	0.309048
883	ENSMUSG00000089857	Zfp882	29	6	0	1	0	1	1	0.309048	1	0.309048
934	ENSMUSG00000030469	Zfp719	29	1	0	1	0	1	1	0.309048	1	0.309048
1064	ENSMUSG00000063488	Zkscan7	29	3	0	1	0	1	1	0.309048	1	0.309048
454	ENSMUSG00000029729	Zkscan1	89	9	0	2	0	2	1	0.311123	1	0.311123
197	ENSMUSG00000048756	Foxo3	155	5	1	3	0	4	0.291799	0.313034	1	0.0913427
725	ENSMUSG00000002147	Stat6	30	3	0	1	0	1	1	0.317805	1	0.317805
853	ENSMUSG00000092416	Zfp141	30	2	0	1	0	1	1	0.317805	1	0.317805
1019	ENSMUSG00000032727	Mier3	30	6	0	1	0	1	1	0.317805	1	0.317805
1027	ENSMUSG00000053129	Gsx1	30	1	0	1	0	1	1	0.317805	1	0.317805
836	ENSMUSG00000039789	Zfp597	91	8	0	2	0	2	1	0.32043	1	0.32043
691	ENSMUSG00000025408	Ddit3	31	3	0	1	0	1	1	0.326451	1	0.326451
793	ENSMUSG00000036898	Zfp157	31	1	0	1	0	1	1	0.326451	1	0.326451
864	ENSMUSG00000042063	Zfp386	31	1	0	1	0	1	1	0.326451	1	0.326451
526	ENSMUSG00000022811	Zfp148	159	9	0	3	0	3	1	0.326866	1	0.326866
560	ENSMUSG00000041309	Nkx6-2	229	14	0	4	0	4	1	0.329956	1	0.329956
430	ENSMUSG00000019982	Myb	160	18	3	3	0	6	0.00543192	0.330324	1	0.00179429
201	ENSMUSG00000025586	Cpeb1	160	9	0	3	0	3	1	0.330324	1	0.330324
313	ENSMUSG00000071267	Zfp942	32	5	0	1	0	1	1	0.334988	1	0.334988
945	ENSMUSG00000067430	Zfp763	32	4	0	1	0	1	1	0.334988	1	0.334988
530	ENSMUSG00000009733	Tfcp2	163	12	0	3	0	3	1	0.340695	1	0.340695
323	ENSMUSG00000020889	Nr1d1	33	0	0	1	0	1	1	0.343417	1	0.343417
968	ENSMUSG00000038535	Zfp280d	33	4	0	1	0	1	1	0.343417	1	0.343417
240	ENSMUSG00000003949	Hlf	164	15	2	3	0	5	0.0514248	0.34415	1	0.0176978
379	ENSMUSG00000032238	Rora	97	3	0	2	0	2	1	0.348148	1	0.348148
724	ENSMUSG00000003154	Foxj2	34	2	1	1	0	2	0.0727379	0.351739	1	0.0255848
824	ENSMUSG00000028799	Zfp362	34	6	0	1	0	1	1	0.351739	1	0.351739
348	ENSMUSG00000034227	Foxj1	237	16	2	4	0	6	0.09724	0.352873	1	0.0343134
172	ENSMUSG00000040721	Zfhx2	99	7	1	2	0	3	0.197602	0.357307	1	0.0706044
698	ENSMUSG00000029026	Trp73	99	9	0	2	0	2	1	0.357307	1	0.357307
418	ENSMUSG00000041540	Sox5	168	15	2	3	0	5	0.0536715	0.357952	1	0.0192118
520	ENSMUSG00000042258	Isl1	168	6	0	3	0	3	1	0.357952	1	0.357952
965	ENSMUSG00000061371	Zfp873	35	4	1	1	0	2	0.0747965	0.359957	1	0.0269235
176	ENSMUSG00000051510	Mafg	35	4	0	1	0	1	1	0.359957	1	0.359957
826	ENSMUSG00000024518	Rax	35	5	0	1	0	1	1	0.359957	1	0.359957
870	ENSMUSG00000032405	Pias1	35	2	0	1	0	1	1	0.359957	1	0.359957
35	ENSMUSG00000027168	Pax6	100	9	0	2	0	2	1	0.361868	1	0.361868
408	ENSMUSG00000020644	Id2	171	10	0	3	0	3	1	0.368278	1	0.368278
263	ENSMUSG00000040712	Camta2	244	16	0	4	0	4	1	0.372934	1	0.372934
186	ENSMUSG00000039967	Zfp292	103	17	0	2	0	2	1	0.37548	1	0.37548
659	ENSMUSG00000058665	En1	103	14	0	2	0	2	1	0.37548	1	0.37548
810	ENSMUSG00000033454	Zbtb1	37	1	0	1	0	1	1	0.376081	1	0.376081
533	ENSMUSG00000024695	Zfp91	104	8	0	2	0	2	1	0.37999	1	0.37999
1040	ENSMUSG00000019878	Hsf2	104	8	0	2	0	2	1	0.37999	1	0.37999
82	ENSMUSG00000036972	Zic4	38	7	1	1	0	2	0.0809454	0.38399	1	0.0310822
1048	ENSMUSG00000059842	Zfp341	38	6	0	1	0	1	1	0.38399	1	0.38399
171	ENSMUSG00000024176	Sox8	106	7	1	2	0	3	0.210019	0.38897	1	0.0816911
709	ENSMUSG00000047412	Zbtb44	39	6	0	1	0	1	1	0.3918	1	0.3918
788	ENSMUSG00000059689	Zfp637	39	1	0	1	0	1	1	0.3918	1	0.3918
1172	ENSMUSG00000043013	Onecut1	39	2	0	1	0	1	1	0.3918	1	0.3918
331	ENSMUSG00000042472	Zfp410	40	6	0	1	0	1	1	0.399511	1	0.399511
50	ENSMUSG00000025958	Creb1	109	5	0	2	0	2	1	0.402331	1	0.402331
957	ENSMUSG00000030145	Zfp248	109	10	0	2	0	2	1	0.402331	1	0.402331
381	ENSMUSG00000071646	Mta2	41	0	0	1	0	1	1	0.407124	1	0.407124
832	ENSMUSG00000044647	Csrnp3	112	8	0	2	0	2	1	0.415552	1	0.415552
851	ENSMUSG00000007812	Zfp655	112	8	0	2	0	2	1	0.415552	1	0.415552
801	ENSMUSG00000074166	AW146154	43	0	0	1	0	1	1	0.422063	1	0.422063
181	ENSMUSG00000005442	Cic	114	9	0	2	0	2	1	0.424284	1	0.424284
980	ENSMUSG00000022987	Zfp641	115	14	0	2	0	2	1	0.428625	1	0.428625
723	ENSMUSG00000066880	Zfp617	44	5	0	1	0	1	1	0.429392	1	0.429392
734	ENSMUSG00000022508	Bcl6	45	1	0	1	0	1	1	0.436627	1	0.436627
928	ENSMUSG00000023284	Zfp605	45	6	0	1	0	1	1	0.436627	1	0.436627
337	ENSMUSG00000036192	Rorb	117	10	1	2	0	3	0.22915	0.437254	1	0.100197
580	ENSMUSG00000027230	Creb3l1	46	1	0	1	0	1	1	0.443771	1	0.443771
975	ENSMUSG00000074365	Crxos	46	4	0	1	0	1	1	0.443771	1	0.443771
139	ENSMUSG00000029478	Ncor2	119	7	0	2	0	2	1	0.445812	1	0.445812
774	ENSMUSG00000039410	Prdm16	47	4	1	1	0	2	0.0991516	0.450825	1	0.0447
599	ENSMUSG00000018377	Vezf1	121	7	1	2	0	3	0.235993	0.454297	1	0.107211
362	ENSMUSG00000054519	Zfp867	48	6	0	1	0	1	1	0.45779	1	0.45779
158	ENSMUSG00000021366	Hivep1	123	4	1	2	0	3	0.239393	0.462708	1	0.110769
365	ENSMUSG00000038630	Zkscan16	123	12	0	2	0	2	1	0.462708	1	0.462708
290	ENSMUSG00000002266	Zim1	277	17	2	4	0	6	0.125813	0.466097	1	0.0586409
400	ENSMUSG00000052676	Zmat1	124	17	0	2	0	2	1	0.466885	1	0.466885
966	ENSMUSG00000031365	Zfp275	124	4	0	2	0	2	1	0.466885	1	0.466885
479	ENSMUSG00000002325	Irf9	50	2	0	1	0	1	1	0.471456	1	0.471456
894	ENSMUSG00000033964	Zbtb41	50	6	0	1	0	1	1	0.471456	1	0.471456
1031	ENSMUSG00000050100	Hmx2	50	4	0	1	0	1	1	0.471456	1	0.471456
736	ENSMUSG00000063568	Jazf1	205	11	0	3	0	3	1	0.481911	1	0.481911
636	ENSMUSG00000044636	Csrnp2	52	3	0	1	0	1	1	0.484778	1	0.484778
673	ENSMUSG00000002996	Hbp1	52	3	0	1	0	1	1	0.484778	1	0.484778
803	ENSMUSG00000018604	Tbx3	52	7	0	1	0	1	1	0.484778	1	0.484778
920	ENSMUSG00000005917	Otx1	52	5	0	1	0	1	1	0.484778	1	0.484778
478	ENSMUSG00000049606	Zfp644	53	1	0	1	0	1	1	0.491313	1	0.491313
588	ENSMUSG00000031681	Smad1	53	6	0	1	0	1	1	0.491313	1	0.491313
606	ENSMUSG00000090093	Gm14399	53	10	0	1	0	1	1	0.491313	1	0.491313
912	ENSMUSG00000026305	Lrrfip1	53	4	0	1	0	1	1	0.491313	1	0.491313
189	ENSMUSG00000031374	Zfp92	209	12	0	3	0	3	1	0.494683	1	0.494683
563	ENSMUSG00000053297	AI854703	131	5	0	2	0	2	1	0.495572	1	0.495572
466	ENSMUSG00000078879	Zfp973	54	6	0	1	0	1	1	0.497766	1	0.497766
879	ENSMUSG00000026436	Elk4	55	0	1	1	0	2	0.115037	0.504136	1	0.0579942
407	ENSMUSG00000078868	Gm14412	134	2	0	2	0	2	1	0.507563	1	0.507563
450	ENSMUSG00000015605	Srf	134	11	0	2	0	2	1	0.507563	1	0.507563
517	ENSMUSG00000035877	Zhx3	56	4	1	1	0	2	0.117003	0.510427	1	0.0597214
369	ENSMUSG00000028466	Creb3	215	8	0	3	0	3	1	0.513542	1	0.513542
558	ENSMUSG00000052040	Klf13	215	12	0	3	0	3	1	0.513542	1	0.513542
896	ENSMUSG00000012640	Zfp715	57	7	0	1	0	1	1	0.516637	1	0.516637
978	ENSMUSG00000043090	Zfp866	57	4	0	1	0	1	1	0.516637	1	0.516637
389	ENSMUSG00000044149	Nkrf	216	14	1	3	0	4	0.382045	0.516649	1	0.197383
72	ENSMUSG00000029238	Clock	217	11	0	3	0	3	1	0.519746	1	0.519746
41	ENSMUSG00000034384	Barhl2	139	8	2	2	0	4	0.0382132	0.527132	1	0.0201434
868	ENSMUSG00000046658	Zfp316	59	5	0	1	0	1	1	0.528824	1	0.528824
214	ENSMUSG00000015709	Arnt2	142	7	1	2	0	3	0.270952	0.538618	1	0.14594
144	ENSMUSG00000021327	Zkscan3	61	4	0	1	0	1	1	0.540704	1	0.540704
224	ENSMUSG00000049421	Zfp260	61	3	0	1	0	1	1	0.540704	1	0.540704
745	ENSMUSG00000031860	Pbx4	61	5	0	1	0	1	1	0.540704	1	0.540704
649	ENSMUSG00000019338	Zfp687	145	14	1	2	0	3	0.275815	0.549912	1	0.151674
234	ENSMUSG00000039081	Zfp503	146	7	1	2	1	4	0.27743	0.553633	0.0207243	0.00318313
490	ENSMUSG00000060261	Gtf2i	150	7	1	2	0	3	0.283851	0.568299	1	0.161312
690	ENSMUSG00000079038	D130040H23Rik	66	5	0	1	0	1	1	0.569114	1	0.569114
1110	ENSMUSG00000038765	Lmx1b	68	5	0	1	0	1	1	0.579981	1	0.579981
598	ENSMUSG00000020364	Zfp354a	69	5	0	1	0	1	1	0.585312	1	0.585312
667	ENSMUSG00000028023	Pitx2	69	7	0	1	0	1	1	0.585312	1	0.585312
738	ENSMUSG00000066613	Zfp932	70	6	0	1	0	1	1	0.590575	1	0.590575
746	ENSMUSG00000051390	Zbtb22	71	6	1	1	0	2	0.145985	0.595772	1	0.0869736
876	ENSMUSG00000008575	Nfib	71	7	1	1	0	2	0.145985	0.595772	1	0.0869736
506	ENSMUSG00000023927	Satb1	244	13	0	3	0	3	1	0.599026	1	0.599026
272	ENSMUSG00000031431	Tsc22d3	72	1	0	1	0	1	1	0.600902	1	0.600902
467	ENSMUSG00000063894	Zkscan8	73	11	0	1	0	1	1	0.605968	1	0.605968
831	ENSMUSG00000026398	Nr5a2	73	6	0	1	0	1	1	0.605968	1	0.605968
1073	ENSMUSG00000045179	Sox3	73	6	0	1	0	1	1	0.605968	1	0.605968
492	ENSMUSG00000029697	Fezf1	249	13	1	3	0	4	0.426047	0.612736	1	0.261055
519	ENSMUSG00000029546	Uncx	250	20	0	3	0	3	1	0.615441	1	0.615441
387	ENSMUSG00000057894	Zfp329	75	9	0	1	0	1	1	0.615908	1	0.615908
401	ENSMUSG00000026641	Usf1	76	1	0	1	0	1	1	0.620784	1	0.620784
228	ENSMUSG00000020919	Stat5b	253	26	1	3	0	4	0.431167	0.623477	1	0.268822
638	ENSMUSG00000071477	Zfp777	78	5	1	1	0	2	0.159187	0.630351	1	0.100344
556	ENSMUSG00000029754	Dlx6	256	16	1	3	0	4	0.434977	0.631397	1	0.274643
359	ENSMUSG00000063659	Zbtb18	256	12	0	3	0	3	1	0.631397	1	0.631397
204	ENSMUSG00000024431	Nr3c1	81	7	0	1	0	1	1	0.644253	1	0.644253
692	ENSMUSG00000000282	Mnt	81	6	0	1	0	1	1	0.644253	1	0.644253
410	ENSMUSG00000043969	Emx2	174	9	0	2	0	2	1	0.648916	1	0.648916
244	ENSMUSG00000045991	Onecut2	175	17	0	2	0	2	1	0.652002	1	0.652002
554	ENSMUSG00000044646	Zbtb7c	175	13	0	2	0	2	1	0.652002	1	0.652002
621	ENSMUSG00000009406	Elk1	83	4	0	1	0	1	1	0.65323	1	0.65323
861	ENSMUSG00000001103	Sebox	85	7	1	1	0	2	0.172189	0.661981	1	0.113986
717	ENSMUSG00000034518	Hmgxb4	85	10	0	1	0	1	1	0.661981	1	0.661981
28	ENSMUSG00000028640	Tfap2c	86	8	0	1	0	1	1	0.666273	1	0.666273
219	ENSMUSG00000069114	Zbtb10	86	16	0	1	0	1	1	0.666273	1	0.666273
741	ENSMUSG00000010175	Prox1	86	7	0	1	0	1	1	0.666273	1	0.666273
232	ENSMUSG00000055435	Maf	270	19	1	3	0	4	0.452428	0.666825	1	0.30169
256	ENSMUSG00000045466	Zfp956	181	9	0	2	0	2	1	0.670065	1	0.670065
405	ENSMUSG00000024968	Rcor2	87	8	0	1	0	1	1	0.670512	1	0.670512
469	ENSMUSG00000025602	Zfp202	87	5	0	1	0	1	1	0.670512	1	0.670512
187	ENSMUSG00000038932	Tcfl5	88	7	0	1	0	1	1	0.674696	1	0.674696
844	ENSMUSG00000040289	Hey1	89	6	0	1	0	1	1	0.678828	1	0.678828
847	ENSMUSG00000038331	Satb2	90	12	0	1	0	1	1	0.682907	1	0.682907
989	ENSMUSG00000026987	Baz2b	90	15	0	1	0	1	1	0.682907	1	0.682907
585	ENSMUSG00000061544	Zfp229	91	6	1	1	0	2	0.183176	0.686934	1	0.12583
703	ENSMUSG00000072915	Gm12258	91	3	0	1	0	1	1	0.686934	1	0.686934
1007	ENSMUSG00000020923	Ubtf	91	5	0	1	0	1	1	0.686934	1	0.686934
922	ENSMUSG00000006720	Zfp184	92	5	1	1	0	2	0.184993	0.690911	1	0.127814
867	ENSMUSG00000053747	Sox14	92	5	0	1	0	1	1	0.690911	1	0.690911
285	ENSMUSG00000025592	Dach2	94	7	1	1	0	2	0.188615	0.698713	1	0.131788
146	ENSMUSG00000050064	Zfp697	192	11	0	2	0	2	1	0.701205	1	0.701205
424	ENSMUSG00000019230	Lhx9	95	7	2	1	0	3	0.0189251	0.702541	1	0.0132957
825	ENSMUSG00000028163	Nfkb1	95	5	0	1	0	1	1	0.702541	1	0.702541
501	ENSMUSG00000020248	Nfyb	195	18	1	2	0	3	0.352333	0.709263	1	0.249897
597	ENSMUSG00000045518	Onecut3	97	2	1	1	0	2	0.194019	0.71005	1	0.137763
164	ENSMUSG00000028634	Hivep3	196	9	1	2	0	3	0.353779	0.711909	1	0.251858
579	ENSMUSG00000001419	Mef2d	196	12	0	2	0	2	1	0.711909	1	0.711909
382	ENSMUSG00000059246	Foxb1	100	2	0	1	0	1	1	0.720962	1	0.720962
791	ENSMUSG00000059878	Zfp422	100	9	0	1	0	1	1	0.720962	1	0.720962
895	ENSMUSG00000040632	Nrl	101	1	1	1	0	2	0.201169	0.724507	1	0.145748
666	ENSMUSG00000040187	Arntl2	102	3	0	1	0	1	1	0.728008	1	0.728008
593	ENSMUSG00000056383	AI987944	103	11	0	1	0	1	1	0.731464	1	0.731464
716	ENSMUSG00000028389	Zfp37	103	7	0	1	0	1	1	0.731464	1	0.731464
794	ENSMUSG00000063804	Lin28b	103	6	0	1	0	1	1	0.731464	1	0.731464
115	ENSMUSG00000052684	Jun	105	7	0	1	0	1	1	0.738246	1	0.738246
979	ENSMUSG00000062861	Zfp28	106	8	0	1	0	1	1	0.741572	1	0.741572
273	ENSMUSG00000026380	Tfcp2l1	208	10	0	2	0	2	1	0.74211	1	0.74211
631	ENSMUSG00000030386	Zfp606	108	7	0	1	0	1	1	0.748099	1	0.748099
766	ENSMUSG00000032369	Plscr1	109	4	0	1	0	1	1	0.751301	1	0.751301
333	ENSMUSG00000060257	Scrt2	213	14	0	2	0	2	1	0.753874	1	0.753874
93	ENSMUSG00000030057	Cnbp	111	8	0	1	0	1	1	0.757582	1	0.757582
615	ENSMUSG00000016477	E2f3	112	6	1	1	0	2	0.220511	0.760664	1	0.167735
334	ENSMUSG00000038255	Neurod2	314	23	0	3	0	3	1	0.761782	1	0.761782
293	ENSMUSG00000059436	Max	113	5	0	1	0	1	1	0.763706	1	0.763706
499	ENSMUSG00000074622	Mafb	114	8	0	1	0	1	1	0.76671	1	0.76671
915	ENSMUSG00000021685	Otp	115	4	1	1	0	2	0.225706	0.769675	1	0.17372
282	ENSMUSG00000029014	Dnajc2	115	7	0	1	0	1	1	0.769675	1	0.769675
439	ENSMUSG00000022601	Zbtb11	319	11	0	3	0	3	1	0.77105	1	0.77105
637	ENSMUSG00000019817	Plagl1	116	9	1	1	0	2	0.22743	0.772604	1	0.175713
590	ENSMUSG00000019913	Sim1	119	7	1	1	0	2	0.232579	0.781167	1	0.181683
254	ENSMUSG00000037984	Neurod6	120	7	0	1	0	1	1	0.783949	1	0.783949
409	ENSMUSG00000023932	Cdc5l	121	4	0	1	0	1	1	0.786696	1	0.786696
361	ENSMUSG00000035456	Prdm8	122	7	0	1	0	1	1	0.789409	1	0.789409
487	ENSMUSG00000020037	Rfx4	122	13	0	1	0	1	1	0.789409	1	0.789409
31	ENSMUSG00000046982	Tshz1	123	8	0	1	0	1	1	0.792087	1	0.792087
314	ENSMUSG00000005583	Mef2c	333	28	0	3	0	3	1	0.795443	1	0.795443
106	ENSMUSG00000026663	Atf6	233	11	0	2	0	2	1	0.796409	1	0.796409
664	ENSMUSG00000038845	Phb	125	3	1	1	0	2	0.242777	0.797341	1	0.193576
705	ENSMUSG00000034377	Tulp4	125	12	0	1	0	1	1	0.797341	1	0.797341
773	ENSMUSG00000027796	Smad9	125	8	0	1	0	1	1	0.797341	1	0.797341
828	ENSMUSG00000071665	Foxr2	125	7	0	1	0	1	1	0.797341	1	0.797341
269	ENSMUSG00000034998	Foxn2	128	6	2	1	0	3	0.0328876	0.804975	1	0.0264737
960	ENSMUSG00000025255	Zfhx4	128	12	0	1	0	1	1	0.804975	1	0.804975
346	ENSMUSG00000022641	Bbx	130	7	0	1	0	1	1	0.809905	1	0.809905
569	ENSMUSG00000027434	Nkx2-2	130	12	0	1	0	1	1	0.809905	1	0.809905
370	ENSMUSG00000072623	Zfp9	241	17	0	2	0	2	1	0.811522	1	0.811522
779	ENSMUSG00000003282	Plag1	132	6	0	1	0	1	1	0.81471	1	0.81471
178	ENSMUSG00000027210	Meis2	348	23	4	3	2	9	0.00746259	0.819139	0.000911545	5.57218e-06
133	ENSMUSG00000042390	Gatad2b	141	7	0	1	0	1	1	0.834877	1	0.834877
191	ENSMUSG00000024420	Zfp521	255	21	0	2	0	2	1	0.835578	1	0.835578
916	ENSMUSG00000015846	Rxra	142	15	1	1	0	2	0.270952	0.836979	1	0.226781
413	ENSMUSG00000045515	Pou3f3	143	13	0	1	0	1	1	0.839053	1	0.839053
660	ENSMUSG00000048485	Zbtb8b	144	10	1	1	1	3	0.274198	0.841101	0.0204426	0.00471464
586	ENSMUSG00000024513	Mbd2	145	6	2	1	1	4	0.0412479	0.843123	0.0205835	0.000715833
710	ENSMUSG00000049672	Zbtb14	145	4	0	1	0	1	1	0.843123	1	0.843123
129	ENSMUSG00000020160	Meis1	146	14	0	1	0	1	1	0.84512	1	0.84512
270	ENSMUSG00000024548	Setbp1	148	7	0	1	0	1	1	0.849037	1	0.849037
97	ENSMUSG00000007817	Zmiz1	150	10	0	1	0	1	1	0.852856	1	0.852856
384	ENSMUSG00000026872	Zeb2	151	8	0	1	0	1	1	0.854729	1	0.854729
654	ENSMUSG00000032652	Crebl2	152	11	0	1	0	1	1	0.856578	1	0.856578
662	ENSMUSG00000028150	Rorc	154	12	0	1	0	1	1	0.860206	1	0.860206
229	ENSMUSG00000034701	Neurod1	157	6	0	1	0	1	1	0.865478	1	0.865478
455	ENSMUSG00000028358	Zfp618	159	9	0	1	0	1	1	0.868881	1	0.868881
89	ENSMUSG00000024298	Zfp871	161	11	0	1	0	1	1	0.872199	1	0.872199
284	ENSMUSG00000059824	Dbp	163	11	2	1	1	4	0.0508686	0.875433	0.0231163	0.00102942
238	ENSMUSG00000032998	Foxj3	168	14	0	1	0	1	1	0.883166	1	0.883166
618	ENSMUSG00000013089	Etv5	169	12	1	1	0	2	0.313593	0.884654	1	0.277422
730	ENSMUSG00000039089	L3mbtl3	170	7	2	1	0	3	0.0548079	0.886123	1	0.0485665
371	ENSMUSG00000046532	Ar	175	10	0	1	0	1	1	0.893194	1	0.893194
456	ENSMUSG00000053477	Tcf4	302	16	0	2	0	2	1	0.897362	1	0.897362
630	ENSMUSG00000009739	Pou6f1	181	25	0	1	0	1	1	0.901104	1	0.901104
383	ENSMUSG00000033726	Emx1	311	19	0	2	0	2	1	0.906404	1	0.906404
474	ENSMUSG00000030067	Foxp1	186	15	3	1	0	4	0.00821567	0.907247	1	0.00745364
378	ENSMUSG00000008393	Carhsp1	186	9	0	1	0	1	1	0.907247	1	0.907247
330	ENSMUSG00000000782	Tcf7	189	14	1	1	1	3	0.343589	0.910748	0.0267662	0.00837574
153	ENSMUSG00000063455	D630045J12Rik	189	9	1	1	0	2	0.343589	0.910748	1	0.312923
209	ENSMUSG00000015501	Hivep2	319	16	0	2	0	2	1	0.913812	1	0.913812
291	ENSMUSG00000067071	Hes6	323	12	0	2	0	2	1	0.917307	1	0.917307
73	ENSMUSG00000068284	Usf3	440	12	1	3	0	4	0.626369	0.918879	1	0.575557
127	ENSMUSG00000068859	Sp9	202	13	0	1	0	1	1	0.924461	1	0.924461
353	ENSMUSG00000042589	Cux2	207	15	0	1	0	1	1	0.929156	1	0.929156
173	ENSMUSG00000020647	Ncoa1	210	4	0	1	0	1	1	0.931833	1	0.931833
385	ENSMUSG00000060314	Zfp941	220	16	2	1	0	3	0.0857509	0.940047	1	0.0806099
320	ENSMUSG00000021010	Npas3	220	13	1	1	0	2	0.38755	0.940047	1	0.364316
386	ENSMUSG00000029595	Lhx5	221	11	0	1	0	1	1	0.940812	1	0.940812
473	ENSMUSG00000034271	Jdp2	223	19	0	1	0	1	1	0.942313	1	0.942313
75	ENSMUSG00000056493	Foxk1	360	15	0	2	0	2	1	0.943884	1	0.943884
328	ENSMUSG00000028807	Zbtb8a	239	17	0	1	0	1	1	0.953032	1	0.953032
449	ENSMUSG00000021379	Id4	241	17	0	1	0	1	1	0.954224	1	0.954224
91	ENSMUSG00000035033	Tbr1	253	19	1	1	0	2	0.431167	0.960768	1	0.414251
397	ENSMUSG00000052253	Zfp622	258	10	0	1	0	1	1	0.963211	1	0.963211
64	ENSMUSG00000038718	Pbx3	267	13	0	1	0	1	1	0.967233	1	0.967233
167	ENSMUSG00000001496	Nkx2-1	289	29	0	1	0	1	1	0.975313	1	0.975313
438	ENSMUSG00000002265	Peg3	298	19	0	1	0	1	1	0.978014	1	0.978014
268	ENSMUSG00000055639	Dach1	299	20	0	1	0	1	1	0.978295	1	0.978295
123	ENSMUSG00000003923	Tfam	334	5	0	1	0	1	1	0.986175	1	0.986175
198	ENSMUSG00000018501	Ncor1	337	11	0	1	0	1	1	0.9867	1	0.9867
278	ENSMUSG00000035443	Thyn1	409	13	1	1	0	2	0.599327	0.994752	1	0.596182
231	ENSMUSG00000048251	Rit1	445	29	2	1	0	3	0.259301	0.996706	1	0.258446
349	ENSMUSG00000074733	Zfp950	205	13	4	0	0	4	0.00112262	1	1	0.00112262
305	ENSMUSG00000021318	Gli3	267	14	4	0	0	4	0.00293743	1	1	0.00293743
80	ENSMUSG00000024134	Six2	61	6	2	0	1	3	0.00813882	1	0.00869839	7.07947e-05
702	ENSMUSG00000051351	Zfp46	68	8	2	0	0	2	0.0100312	1	1	0.0100312
77	ENSMUSG00000069378	Prdm6	87	6	2	0	1	3	0.0160366	1	0.0123886	0.000198671
614	ENSMUSG00000041911	Dlx1	98	9	2	0	0	2	0.0200608	1	1	0.0200608
23	ENSMUSG00000048387	Osr1	101	9	2	0	1	3	0.0212243	1	0.0143714	0.000305023
61	ENSMUSG00000046714	Foxc2	105	8	2	0	1	3	0.0228185	1	0.0149373	0.000340847
459	ENSMUSG00000018168	Ikzf3	149	5	2	0	0	2	0.04332	1	1	0.04332
574	ENSMUSG00000062761	Zfp512	189	9	2	0	0	2	0.0660154	1	1	0.0660154
88	ENSMUSG00000031028	Tub	236	8	2	0	0	2	0.0965524	1	1	0.0965524
241	ENSMUSG00000017491	Rarb	255	17	2	0	1	3	0.109851	1	0.0359853	0.00395303
1030	ENSMUSG00000057469	E2f6	65	6	1	0	0	1	0.134506	1	1	0.134506
208	ENSMUSG00000050295	Foxc1	81	3	1	0	0	1	0.164784	1	1	0.164784
76	ENSMUSG00000040310	Alx4	100	9	1	0	1	2	0.199387	1	0.0142298	0.00283725
813	ENSMUSG00000004151	Etv1	101	7	1	0	0	1	0.201169	1	1	0.201169
843	ENSMUSG00000054648	Zfp869	104	16	1	0	0	1	0.20649	1	1	0.20649
245	ENSMUSG00000043668	Tox3	107	9	1	0	0	1	0.211777	1	1	0.211777
303	ENSMUSG00000031885	Cbfb	143	13	1	0	0	1	0.272576	1	1	0.272576
871	ENSMUSG00000020950	Foxg1	145	16	1	0	0	1	0.275815	1	1	0.275815
581	ENSMUSG00000019768	Esr1	151	9	1	0	0	1	0.285447	1	1	0.285447
493	ENSMUSG00000048540	Nhlh2	160	9	1	0	0	1	0.299659	1	1	0.299659
527	ENSMUSG00000028639	Ybx1	180	12	1	0	0	1	0.330254	1	1	0.330254
443	ENSMUSG00000034522	Zfp395	199	12	1	0	0	1	0.358099	1	1	0.358099
573	ENSMUSG00000032744	Heyl	209	17	1	0	0	1	0.372293	1	1	0.372293
639	ENSMUSG00000032033	Barx2	46	2	0	0	1	1	1	1	0.00656472	0.00656472
227	ENSMUSG00000041272	Tox	257	14	0	0	1	1	1	1	0.0362636	0.0362636
0	ENSMUSG00000062518	Zfp534	8	1	0	0	0	0	1	1	1	1
1	ENSMUSG00000051490	Foxd4	82	3	0	0	0	0	1	1	1	1
2	ENSMUSG00000079635	Rhox4c	92	1	0	0	0	0	1	1	1	1
3	ENSMUSG00000012520	Phox2b	94	1	0	0	0	0	1	1	1	1
4	ENSMUSG00000026815	Gfi1b	57	1	0	0	0	0	1	1	1	1
5	ENSMUSG00000044518	Foxe3	73	3	0	0	0	0	1	1	1	1
6	ENSMUSG00000001661	Hoxc6	9	0	0	0	0	0	1	1	1	1
7	ENSMUSG00000001497	Pax9	115	2	0	0	0	0	1	1	1	1
8	ENSMUSG00000079628	Rhox4g	58	0	0	0	0	0	1	1	1	1
9	ENSMUSG00000050197	Rhox13	113	1	0	0	0	0	1	1	1	1
10	ENSMUSG00000005503	Evx1	79	0	0	0	0	0	1	1	1	1
11	ENSMUSG00000015579	Nkx2-5	61	3	0	0	0	0	1	1	1	1
12	ENSMUSG00000041583	Obox6	69	3	0	0	0	0	1	1	1	1
13	ENSMUSG00000041578	Crx	41	1	0	0	0	0	1	1	1	1
14	ENSMUSG00000000690	Hoxb6	72	3	0	0	0	0	1	1	1	1
15	ENSMUSG00000022485	Hoxc5	79	0	0	0	0	0	1	1	1	1
16	ENSMUSG00000036139	Hoxc9	30	0	0	0	0	0	1	1	1	1
17	ENSMUSG00000001819	Hoxd13	62	1	0	0	0	0	1	1	1	1
18	ENSMUSG00000047002	Msgn1	51	0	0	0	0	0	1	1	1	1
19	ENSMUSG00000048763	Hoxb3	70	1	0	0	0	0	1	1	1	1
20	ENSMUSG00000021944	Gata4	63	3	0	0	0	0	1	1	1	1
21	ENSMUSG00000048626	Klf17	6	0	0	0	0	0	1	1	1	1
22	ENSMUSG00000055874	Foxi3	72	0	0	0	0	0	1	1	1	1
24	ENSMUSG00000071773	Rhox1	89	4	0	0	0	0	1	1	1	1
25	ENSMUSG00000051176	Zfp42	15	0	0	0	0	0	1	1	1	1
26	ENSMUSG00000058028	Zscan5b	84	0	0	0	0	0	1	1	1	1
29	ENSMUSG00000074832	2410141K09Rik	65	0	0	0	0	0	1	1	1	1
30	ENSMUSG00000054272	Zscan4c	84	2	0	0	0	0	1	1	1	1
32	ENSMUSG00000071766	Rhox12	61	1	0	0	0	0	1	1	1	1
33	ENSMUSG00000078497	Zfp978	73	1	0	0	0	0	1	1	1	1
34	ENSMUSG00000071771	Rhox4b	41	1	0	0	0	0	1	1	1	1
36	ENSMUSG00000037477	Tbx10	86	2	0	0	0	0	1	1	1	1
37	ENSMUSG00000040891	Foxa3	36	2	0	0	0	0	1	1	1	1
39	ENSMUSG00000025215	Tlx1	89	4	0	0	0	0	1	1	1	1
40	ENSMUSG00000049691	Nkx3-2	53	1	0	0	0	0	1	1	1	1
43	ENSMUSG00000070990	Foxe1	78	3	0	0	0	0	1	1	1	1
44	ENSMUSG00000046957	Spz1	53	0	0	0	0	0	1	1	1	1
45	ENSMUSG00000035923	Myf6	7	0	0	0	0	0	1	1	1	1
46	ENSMUSG00000067438	Hmx1	82	2	0	0	0	0	1	1	1	1
47	ENSMUSG00000055942	Obox7	35	1	0	0	0	0	1	1	1	1
48	ENSMUSG00000030507	Dbx1	61	1	0	0	0	0	1	1	1	1
49	ENSMUSG00000045680	Tcf21	54	2	0	0	0	0	1	1	1	1
51	ENSMUSG00000029112	Nkx1-1	2	0	0	0	0	0	1	1	1	1
52	ENSMUSG00000035946	Gsx2	86	0	0	0	0	0	1	1	1	1
53	ENSMUSG00000038700	Hoxb5	64	0	0	0	0	0	1	1	1	1
54	ENSMUSG00000051910	Sox6	67	5	0	0	0	0	1	1	1	1
55	ENSMUSG00000049604	Hoxb13	18	0	0	0	0	0	1	1	1	1
57	ENSMUSG00000090744	Gm6871	6	0	0	0	0	0	1	1	1	1
58	ENSMUSG00000001655	Hoxc13	44	1	0	0	0	0	1	1	1	1
60	ENSMUSG00000030551	Nr2f2	73	3	0	0	0	0	1	1	1	1
62	ENSMUSG00000038721	Hoxb7	78	1	0	0	0	0	1	1	1	1
63	ENSMUSG00000040775	Gm9772	85	2	0	0	0	0	1	1	1	1
65	ENSMUSG00000079637	Rhox2c	84	0	0	0	0	0	1	1	1	1
66	ENSMUSG00000026740	Dnajc1	54	3	0	0	0	0	1	1	1	1
67	ENSMUSG00000072294	Klf12	152	9	0	0	0	0	1	1	1	1
69	ENSMUSG00000057406	Nsd2	197	7	0	0	0	0	1	1	1	1
71	ENSMUSG00000001566	Mnx1	60	0	0	0	0	0	1	1	1	1
74	ENSMUSG00000029644	Pdx1	58	1	0	0	0	0	1	1	1	1
78	ENSMUSG00000031870	Pgr	144	5	0	0	0	0	1	1	1	1
79	ENSMUSG00000022528	Hes1	63	6	0	0	0	0	1	1	1	1
84	ENSMUSG00000068302	Noto	67	1	0	0	0	0	1	1	1	1
85	ENSMUSG00000091594	Gm17067	53	2	0	0	0	0	1	1	1	1
86	ENSMUSG00000022961	Son	67	5	0	0	0	0	1	1	1	1
95	ENSMUSG00000079626	Rhox7b	68	0	0	0	0	0	1	1	1	1
98	ENSMUSG00000027868	Tbx15	29	6	0	0	0	0	1	1	1	1
99	ENSMUSG00000052414	Gm28047	133	5	0	0	0	0	1	1	1	1
100	ENSMUSG00000035934	Pknox2	156	10	0	0	0	0	1	1	1	1
104	ENSMUSG00000067724	Gbx1	59	7	0	0	0	0	1	1	1	1
105	ENSMUSG00000090963	Gm17655	4	1	0	0	0	0	1	1	1	1
109	ENSMUSG00000029646	Cdx2	70	1	0	0	0	0	1	1	1	1
110	ENSMUSG00000003847	Nfat5	116	7	0	0	0	0	1	1	1	1
111	ENSMUSG00000029563	Foxp2	257	18	0	0	0	0	1	1	1	1
113	ENSMUSG00000074502	Ubtfl1	41	0	0	0	0	0	1	1	1	1
114	ENSMUSG00000026135	Zfp142	90	10	0	0	0	0	1	1	1	1
116	ENSMUSG00000043456	Zfp536	52	6	0	0	0	0	1	1	1	1
118	ENSMUSG00000009734	Pou6f2	122	7	0	0	0	0	1	1	1	1
121	ENSMUSG00000031627	Irf2	62	9	0	0	0	0	1	1	1	1
122	ENSMUSG00000029127	Zbtb49	32	3	0	0	0	0	1	1	1	1
124	ENSMUSG00000056648	Hoxb8	73	1	0	0	0	0	1	1	1	1
126	ENSMUSG00000078881	Gm14434	58	0	0	0	0	0	1	1	1	1
128	ENSMUSG00000038193	Hand2	55	3	0	0	0	0	1	1	1	1
134	ENSMUSG00000001504	Irx2	14	0	0	0	0	0	1	1	1	1
136	ENSMUSG00000062519	Zfp398	122	9	0	0	0	0	1	1	1	1
137	ENSMUSG00000092109	Gm9376	68	2	0	0	0	0	1	1	1	1
140	ENSMUSG00000033943	Mga	180	18	0	0	0	0	1	1	1	1
141	ENSMUSG00000078896	Zfp965	31	1	0	0	0	0	1	1	1	1
145	ENSMUSG00000027663	Zmat3	24	2	0	0	0	0	1	1	1	1
148	ENSMUSG00000066007	Zfp600	11	0	0	0	0	0	1	1	1	1
149	ENSMUSG00000040478	Prdm13	86	4	0	0	0	0	1	1	1	1
152	ENSMUSG00000038872	Zfhx3	208	25	0	0	0	0	1	1	1	1
154	ENSMUSG00000001280	Sp1	118	5	0	0	0	0	1	1	1	1
157	ENSMUSG00000026890	Lhx6	45	3	0	0	0	0	1	1	1	1
161	ENSMUSG00000044220	Nkx2-3	9	0	0	0	0	0	1	1	1	1
162	ENSMUSG00000028423	Nfx1	98	6	0	0	0	0	1	1	1	1
163	ENSMUSG00000005893	Nr2c2	121	5	0	0	0	0	1	1	1	1
165	ENSMUSG00000061911	Myt1l	185	11	0	0	0	0	1	1	1	1
169	ENSMUSG00000022708	Zbtb20	119	11	0	0	0	0	1	1	1	1
174	ENSMUSG00000022053	Ebf2	149	11	0	0	0	0	1	1	1	1
175	ENSMUSG00000029755	Dlx5	81	5	0	0	0	0	1	1	1	1
177	ENSMUSG00000046572	Zfp518b	99	7	0	0	0	0	1	1	1	1
180	ENSMUSG00000027583	Zbtb46	52	3	0	0	0	0	1	1	1	1
182	ENSMUSG00000031393	Mecp2	100	14	0	0	0	0	1	1	1	1
184	ENSMUSG00000046470	Sox18	23	7	0	0	0	0	1	1	1	1
185	ENSMUSG00000058670	4932411N23Rik	57	1	0	0	0	0	1	1	1	1
190	ENSMUSG00000021217	Tshz3	281	21	0	0	0	0	1	1	1	1
192	ENSMUSG00000028341	Nr4a3	29	4	0	0	0	0	1	1	1	1
194	ENSMUSG00000026826	Nr4a2	40	3	0	0	0	0	1	1	1	1
195	ENSMUSG00000037935	Smarce1	111	6	0	0	0	0	1	1	1	1
200	ENSMUSG00000078302	Foxd1	25	1	0	0	0	0	1	1	1	1
203	ENSMUSG00000027967	Neurog2	117	7	0	0	0	0	1	1	1	1
206	ENSMUSG00000058794	Nfe2	2	0	0	0	0	0	1	1	1	1
207	ENSMUSG00000061517	Sox21	10	0	0	0	0	0	1	1	1	1
210	ENSMUSG00000001656	Hoxc11	83	1	0	0	0	0	1	1	1	1
211	ENSMUSG00000025959	Klf7	153	3	0	0	0	0	1	1	1	1
213	ENSMUSG00000040732	Erg	23	1	0	0	0	0	1	1	1	1
216	ENSMUSG00000062939	Stat4	106	7	0	0	0	0	1	1	1	1
220	ENSMUSG00000048562	Sp8	5	1	0	0	0	0	1	1	1	1
222	ENSMUSG00000055817	Mta3	299	13	0	0	0	0	1	1	1	1
223	ENSMUSG00000076431	Sox4	16	2	0	0	0	0	1	1	1	1
225	ENSMUSG00000071064	Zfp827	21	1	0	0	0	0	1	1	1	1
230	ENSMUSG00000054737	Zfp182	53	5	0	0	0	0	1	1	1	1
233	ENSMUSG00000026934	Lhx3	52	1	0	0	0	0	1	1	1	1
235	ENSMUSG00000015697	Setdb1	69	6	0	0	0	0	1	1	1	1
236	ENSMUSG00000038056	Kmt2c	154	13	0	0	0	0	1	1	1	1
237	ENSMUSG00000032402	Smad3	144	7	0	0	0	0	1	1	1	1
243	ENSMUSG00000040929	Rfx3	69	3	0	0	0	0	1	1	1	1
248	ENSMUSG00000068154	Insm1	38	4	0	0	0	0	1	1	1	1
249	ENSMUSG00000069729	Arid1b	71	2	0	0	0	0	1	1	1	1
250	ENSMUSG00000024050	Wiz	69	6	0	0	0	0	1	1	1	1
251	ENSMUSG00000047036	Zfp445	118	9	0	0	0	0	1	1	1	1
260	ENSMUSG00000026468	Lhx4	2	0	0	0	0	0	1	1	1	1
261	ENSMUSG00000078866	Zfp970	58	9	0	0	0	0	1	1	1	1
265	ENSMUSG00000079466	Prdm12	34	5	0	0	0	0	1	1	1	1
266	ENSMUSG00000039068	Zzz3	23	2	0	0	0	0	1	1	1	1
271	ENSMUSG00000035011	Zbtb7a	49	2	0	0	0	0	1	1	1	1
274	ENSMUSG00000079639	Rhox4a	11	0	0	0	0	0	1	1	1	1
275	ENSMUSG00000030823	9130019O22Rik	32	4	0	0	0	0	1	1	1	1
276	ENSMUSG00000047591	Mafa	74	5	0	0	0	0	1	1	1	1
280	ENSMUSG00000004872	Pax3	15	0	0	0	0	0	1	1	1	1
281	ENSMUSG00000030256	Bhlhe41	83	5	0	0	0	0	1	1	1	1
287	ENSMUSG00000021362	Gcm2	92	0	0	0	0	0	1	1	1	1
295	ENSMUSG00000019947	Arid5b	149	3	0	0	0	0	1	1	1	1
296	ENSMUSG00000000942	Hoxa4	92	1	0	0	0	0	1	1	1	1
297	ENSMUSG00000074158	Zfp976	107	19	0	0	0	0	1	1	1	1
298	ENSMUSG00000032368	Zic1	56	6	0	0	0	0	1	1	1	1
301	ENSMUSG00000030103	Bhlhe40	60	9	0	0	0	0	1	1	1	1
306	ENSMUSG00000058186	Zfp980	33	0	0	0	0	0	1	1	1	1
307	ENSMUSG00000022553	Maf1	106	4	0	0	0	0	1	1	1	1
308	ENSMUSG00000021848	Otx2	92	9	0	0	0	0	1	1	1	1
309	ENSMUSG00000078580	E430018J23Rik	3	1	0	0	0	0	1	1	1	1
310	ENSMUSG00000025927	Tfap2b	33	5	0	0	0	0	1	1	1	1
312	ENSMUSG00000033740	St18	156	11	0	0	0	0	1	1	1	1
315	ENSMUSG00000000440	Pparg	69	4	0	0	0	0	1	1	1	1
316	ENSMUSG00000031618	Nr3c2	119	10	0	0	0	0	1	1	1	1
318	ENSMUSG00000031326	Cdx4	91	4	0	0	0	0	1	1	1	1
319	ENSMUSG00000026497	Mixl1	71	0	0	0	0	0	1	1	1	1
321	ENSMUSG00000058440	Nrf1	49	3	0	0	0	0	1	1	1	1
322	ENSMUSG00000025019	Lcor	99	11	0	0	0	0	1	1	1	1
326	ENSMUSG00000063108	Zfp26	39	4	0	0	0	0	1	1	1	1
327	ENSMUSG00000056854	Pou3f4	103	7	0	0	0	0	1	1	1	1
329	ENSMUSG00000029313	Aff1	102	5	0	0	0	0	1	1	1	1
332	ENSMUSG00000035158	Mitf	58	2	0	0	0	0	1	1	1	1
336	ENSMUSG00000022330	Osr2	5	0	0	0	0	0	1	1	1	1
339	ENSMUSG00000069206	Zfp874a	19	3	0	0	0	0	1	1	1	1
340	ENSMUSG00000025025	Mxi1	139	6	0	0	0	0	1	1	1	1
342	ENSMUSG00000069171	Nr2f1	237	18	0	0	0	0	1	1	1	1
343	ENSMUSG00000039759	Thap3	236	11	0	0	0	0	1	1	1	1
345	ENSMUSG00000032419	Tbx18	44	2	0	0	0	0	1	1	1	1
350	ENSMUSG00000055148	Klf2	27	6	0	0	0	0	1	1	1	1
354	ENSMUSG00000024986	Hhex	13	1	0	0	0	0	1	1	1	1
358	ENSMUSG00000014592	Camta1	161	11	0	0	0	0	1	1	1	1
363	ENSMUSG00000025225	Nfkb2	16	3	0	0	0	0	1	1	1	1
375	ENSMUSG00000003032	Klf4	19	3	0	0	0	0	1	1	1	1
376	ENSMUSG00000032446	Eomes	34	1	0	0	0	0	1	1	1	1
377	ENSMUSG00000024140	Epas1	17	0	0	0	0	0	1	1	1	1
390	ENSMUSG00000026491	Ahctf1	55	2	0	0	0	0	1	1	1	1
391	ENSMUSG00000048897	Zfp710	77	7	0	0	0	0	1	1	1	1
392	ENSMUSG00000054717	Hmgb2	33	2	0	0	0	0	1	1	1	1
394	ENSMUSG00000001521	Tulp3	33	3	0	0	0	0	1	1	1	1
396	ENSMUSG00000031688	Pou4f2	18	0	0	0	0	0	1	1	1	1
402	ENSMUSG00000033730	Egr3	129	8	0	0	0	0	1	1	1	1
403	ENSMUSG00000016503	Gtf3a	85	3	0	0	0	0	1	1	1	1
411	ENSMUSG00000030001	Figla	3	0	0	0	0	0	1	1	1	1
412	ENSMUSG00000060969	Irx1	116	17	0	0	0	0	1	1	1	1
414	ENSMUSG00000023467	Tulp2	4	0	0	0	0	0	1	1	1	1
416	ENSMUSG00000075595	Zfp652	49	4	0	0	0	0	1	1	1	1
419	ENSMUSG00000001911	Nfix	63	6	0	0	0	0	1	1	1	1
420	ENSMUSG00000035277	Arx	45	4	0	0	0	0	1	1	1	1
421	ENSMUSG00000049410	Zfp683	6	0	0	0	0	0	1	1	1	1
422	ENSMUSG00000026586	Prrx1	29	4	0	0	0	0	1	1	1	1
426	ENSMUSG00000050954	Zfp169	44	3	0	0	0	0	1	1	1	1
427	ENSMUSG00000041649	Klf8	66	6	0	0	0	0	1	1	1	1
429	ENSMUSG00000049823	Zbtb12	44	0	0	0	0	0	1	1	1	1
431	ENSMUSG00000025369	Smarcc2	173	10	0	0	0	0	1	1	1	1
432	ENSMUSG00000026565	Pou2f1	69	13	0	0	0	0	1	1	1	1
436	ENSMUSG00000046886	Zfp474	111	6	0	0	0	0	1	1	1	1
442	ENSMUSG00000021250	Fos	4	0	0	0	0	0	1	1	1	1
447	ENSMUSG00000048118	Arid4a	35	4	0	0	0	0	1	1	1	1
448	ENSMUSG00000047907	Tshz2	105	3	0	0	0	0	1	1	1	1
451	ENSMUSG00000001156	Mxd1	101	4	0	0	0	0	1	1	1	1
452	ENSMUSG00000039501	Znfx1	303	10	0	0	0	0	1	1	1	1
453	ENSMUSG00000078902	Gm14443	2	0	0	0	0	0	1	1	1	1
457	ENSMUSG00000019803	Nr2e1	113	2	0	0	0	0	1	1	1	1
458	ENSMUSG00000026743	Mllt10	152	11	0	0	0	0	1	1	1	1
460	ENSMUSG00000021127	Zfp36l1	38	3	0	0	0	0	1	1	1	1
462	ENSMUSG00000026077	Npas2	188	18	0	0	0	0	1	1	1	1
463	ENSMUSG00000030699	Tbx6	6	3	0	0	0	0	1	1	1	1
465	ENSMUSG00000057637	Prdm2	73	6	0	0	0	0	1	1	1	1
470	ENSMUSG00000068134	Zfp120	57	7	0	0	0	0	1	1	1	1
471	ENSMUSG00000017950	Hnf4a	13	1	0	0	0	0	1	1	1	1
472	ENSMUSG00000041258	Zfp236	51	5	0	0	0	0	1	1	1	1
480	ENSMUSG00000057098	Ebf1	203	21	0	0	0	0	1	1	1	1
481	ENSMUSG00000021743	Fezf2	57	4	0	0	0	0	1	1	1	1
485	ENSMUSG00000074165	Zfp788	39	7	0	0	0	0	1	1	1	1
489	ENSMUSG00000029290	Zfp326	26	3	0	0	0	0	1	1	1	1
491	ENSMUSG00000073043	Atoh1	8	1	0	0	0	0	1	1	1	1
494	ENSMUSG00000006270	Vax1	94	9	0	0	0	0	1	1	1	1
497	ENSMUSG00000045251	Zfp688	68	3	0	0	0	0	1	1	1	1
498	ENSMUSG00000030199	Etv6	29	3	0	0	0	0	1	1	1	1
500	ENSMUSG00000033883	D3Ertd254e	80	7	0	0	0	0	1	1	1	1
504	ENSMUSG00000028610	Dmrtb1	102	4	0	0	0	0	1	1	1	1
505	ENSMUSG00000063889	Crem	36	5	0	0	0	0	1	1	1	1
507	ENSMUSG00000030322	Mbd4	18	1	0	0	0	0	1	1	1	1
510	ENSMUSG00000028654	Mycl	31	5	0	0	0	0	1	1	1	1
511	ENSMUSG00000086147	Zfp989	6	0	0	0	0	0	1	1	1	1
512	ENSMUSG00000038679	Trps1	65	4	0	0	0	0	1	1	1	1
514	ENSMUSG00000022383	Ppara	12	0	0	0	0	0	1	1	1	1
515	ENSMUSG00000016087	Fli1	28	2	0	0	0	0	1	1	1	1
518	ENSMUSG00000067860	Zic3	29	1	0	0	0	0	1	1	1	1
521	ENSMUSG00000033713	Foxn3	89	10	0	0	0	0	1	1	1	1
523	ENSMUSG00000018654	Ikzf1	162	5	0	0	0	0	1	1	1	1
528	ENSMUSG00000044876	Zfp444	21	0	0	0	0	0	1	1	1	1
529	ENSMUSG00000021604	Irx4	13	0	0	0	0	0	1	1	1	1
531	ENSMUSG00000021779	Thrb	73	2	0	0	0	0	1	1	1	1
532	ENSMUSG00000008496	Pou2f2	100	8	0	0	0	0	1	1	1	1
534	ENSMUSG00000033080	Vsx1	46	5	0	0	0	0	1	1	1	1
535	ENSMUSG00000022389	Tef	154	11	0	0	0	0	1	1	1	1
536	ENSMUSG00000057101	Zfp180	187	14	0	0	0	0	1	1	1	1
540	ENSMUSG00000024515	Smad4	83	3	0	0	0	0	1	1	1	1
543	ENSMUSG00000038805	Six3	4	0	0	0	0	0	1	1	1	1
544	ENSMUSG00000040726	Hesx1	6	1	0	0	0	0	1	1	1	1
546	ENSMUSG00000026017	Carf	39	5	0	0	0	0	1	1	1	1
548	ENSMUSG00000015053	Gata2	14	1	0	0	0	0	1	1	1	1
549	ENSMUSG00000058192	Zfp846	59	3	0	0	0	0	1	1	1	1
550	ENSMUSG00000035397	Klf16	170	9	0	0	0	0	1	1	1	1
551	ENSMUSG00000046351	Zfp322a	36	2	0	0	0	0	1	1	1	1
552	ENSMUSG00000038346	Zfp384	17	3	0	0	0	0	1	1	1	1
553	ENSMUSG00000058756	Thra	40	6	0	0	0	0	1	1	1	1
555	ENSMUSG00000039095	En2	28	5	0	0	0	0	1	1	1	1
557	ENSMUSG00000039841	Zfp800	87	5	0	0	0	0	1	1	1	1
559	ENSMUSG00000006705	Pknox1	22	1	0	0	0	0	1	1	1	1
565	ENSMUSG00000017667	Zfp334	142	12	0	0	0	0	1	1	1	1
566	ENSMUSG00000021255	Esrrb	33	0	0	0	0	0	1	1	1	1
567	ENSMUSG00000034161	Scx	74	1	0	0	0	0	1	1	1	1
568	ENSMUSG00000019256	Ahr	83	2	0	0	0	0	1	1	1	1
570	ENSMUSG00000006311	Etv2	9	0	0	0	0	0	1	1	1	1
572	ENSMUSG00000034551	Hdx	24	2	0	0	0	0	1	1	1	1
575	ENSMUSG00000022306	Zfpm2	166	11	0	0	0	0	1	1	1	1
577	ENSMUSG00000035125	Gcfc2	12	1	0	0	0	0	1	1	1	1
578	ENSMUSG00000037674	Rfx7	54	4	0	0	0	0	1	1	1	1
582	ENSMUSG00000068966	Zbtb34	60	4	0	0	0	0	1	1	1	1
583	ENSMUSG00000001815	Evx2	26	1	0	0	0	0	1	1	1	1
584	ENSMUSG00000055116	Arntl	23	0	0	0	0	0	1	1	1	1
587	ENSMUSG00000068959	Zfp619	24	4	0	0	0	0	1	1	1	1
589	ENSMUSG00000066838	Zfp772	12	1	0	0	0	0	1	1	1	1
591	ENSMUSG00000035420	Fam170a	8	0	0	0	0	0	1	1	1	1
592	ENSMUSG00000005621	Zfp592	82	5	0	0	0	0	1	1	1	1
594	ENSMUSG00000060862	Zbtb40	30	4	0	0	0	0	1	1	1	1
595	ENSMUSG00000051413	Plagl2	60	8	0	0	0	0	1	1	1	1
600	ENSMUSG00000058291	Zfp68	77	14	0	0	0	0	1	1	1	1
601	ENSMUSG00000020484	Xbp1	30	3	0	0	0	0	1	1	1	1
602	ENSMUSG00000022510	Trp63	38	1	0	0	0	0	1	1	1	1
603	ENSMUSG00000038766	Gabpb2	90	8	0	0	0	0	1	1	1	1
605	ENSMUSG00000044676	Zfp612	187	14	0	0	0	0	1	1	1	1
607	ENSMUSG00000040943	Tet2	32	2	0	0	0	0	1	1	1	1
608	ENSMUSG00000040524	Zfp609	47	4	0	0	0	0	1	1	1	1
609	ENSMUSG00000002983	Relb	27	2	0	0	0	0	1	1	1	1
610	ENSMUSG00000059625	Sohlh1	33	1	0	0	0	0	1	1	1	1
611	ENSMUSG00000042496	Prdm10	60	0	0	0	0	0	1	1	1	1
613	ENSMUSG00000039275	Foxk2	136	13	0	0	0	0	1	1	1	1
616	ENSMUSG00000050600	Zfp831	199	13	0	0	0	0	1	1	1	1
617	ENSMUSG00000028736	Pax7	70	4	0	0	0	0	1	1	1	1
624	ENSMUSG00000032411	Tfdp2	48	3	0	0	0	0	1	1	1	1
625	ENSMUSG00000031189	Aff2	134	10	0	0	0	0	1	1	1	1
626	ENSMUSG00000038151	Prdm1	27	2	0	0	0	0	1	1	1	1
628	ENSMUSG00000020656	Grhl1	108	6	0	0	0	0	1	1	1	1
629	ENSMUSG00000056501	Cebpb	38	4	0	0	0	0	1	1	1	1
633	ENSMUSG00000038415	Foxq1	19	4	0	0	0	0	1	1	1	1
635	ENSMUSG00000018899	Irf1	26	2	0	0	0	0	1	1	1	1
640	ENSMUSG00000050846	Zfp623	29	1	0	0	0	0	1	1	1	1
641	ENSMUSG00000032497	Lrrfip2	47	5	0	0	0	0	1	1	1	1
642	ENSMUSG00000058881	Zfp516	90	4	0	0	0	0	1	1	1	1
643	ENSMUSG00000029249	Rest	36	2	0	0	0	0	1	1	1	1
644	ENSMUSG00000018678	Sp2	10	2	0	0	0	0	1	1	1	1
646	ENSMUSG00000021514	Zfp369	59	6	0	0	0	0	1	1	1	1
648	ENSMUSG00000021381	Barx1	6	0	0	0	0	0	1	1	1	1
651	ENSMUSG00000056019	Zfp709	5	0	0	0	0	0	1	1	1	1
652	ENSMUSG00000057156	Homez	73	2	0	0	0	0	1	1	1	1
653	ENSMUSG00000042745	Id1	69	6	0	0	0	0	1	1	1	1
655	ENSMUSG00000001444	Tbx21	12	1	0	0	0	0	1	1	1	1
656	ENSMUSG00000011267	Zfp296	32	1	0	0	0	0	1	1	1	1
657	ENSMUSG00000048410	Zfp407	35	6	0	0	0	0	1	1	1	1
663	ENSMUSG00000017801	Mlx	8	0	0	0	0	0	1	1	1	1
668	ENSMUSG00000044452	Zfp507	42	2	0	0	0	0	1	1	1	1
672	ENSMUSG00000042406	Atf4	92	10	0	0	0	0	1	1	1	1
678	ENSMUSG00000069727	Zfp975	31	6	0	0	0	0	1	1	1	1
679	ENSMUSG00000029135	Fosl2	26	1	0	0	0	0	1	1	1	1
680	ENSMUSG00000048001	Hes5	24	3	0	0	0	0	1	1	1	1
683	ENSMUSG00000034486	Gbx2	46	4	0	0	0	0	1	1	1	1
684	ENSMUSG00000029177	Cenpa	19	1	0	0	0	0	1	1	1	1
688	ENSMUSG00000022526	Zfp251	130	6	0	0	0	0	1	1	1	1
689	ENSMUSG00000075394	Hoxc4	55	2	0	0	0	0	1	1	1	1
693	ENSMUSG00000061524	Zic2	37	1	0	0	0	0	1	1	1	1
694	ENSMUSG00000033669	Zfp7	81	4	0	0	0	0	1	1	1	1
695	ENSMUSG00000014039	Prdm15	34	3	0	0	0	0	1	1	1	1
696	ENSMUSG00000078899	Gm4631	16	1	0	0	0	0	1	1	1	1
697	ENSMUSG00000074519	Zfp971	47	11	0	0	0	0	1	1	1	1
699	ENSMUSG00000014859	E2f4	17	3	0	0	0	0	1	1	1	1
700	ENSMUSG00000078903	Gm14391	44	5	0	0	0	0	1	1	1	1
701	ENSMUSG00000030757	Zkscan2	74	9	0	0	0	0	1	1	1	1
704	ENSMUSG00000066000	Zfp979	34	1	0	0	0	0	1	1	1	1
707	ENSMUSG00000053007	Creb5	20	3	0	0	0	0	1	1	1	1
708	ENSMUSG00000078877	Gm14295	18	2	0	0	0	0	1	1	1	1
711	ENSMUSG00000024985	Tcf7l2	81	4	0	0	0	0	1	1	1	1
712	ENSMUSG00000037017	Zscan21	47	2	0	0	0	0	1	1	1	1
714	ENSMUSG00000056749	Nfil3	41	4	0	0	0	0	1	1	1	1
715	ENSMUSG00000023391	Dlx2	151	8	0	0	0	0	1	1	1	1
718	ENSMUSG00000089756	Zfp966	68	7	0	0	0	0	1	1	1	1
719	ENSMUSG00000040433	Zbtb38	67	2	0	0	0	0	1	1	1	1
720	ENSMUSG00000072762	4930522L14Rik	60	4	0	0	0	0	1	1	1	1
721	ENSMUSG00000066687	Zbtb16	27	1	0	0	0	0	1	1	1	1
722	ENSMUSG00000000567	Sox9	19	1	0	0	0	0	1	1	1	1
726	ENSMUSG00000039153	Runx2	87	5	0	0	0	0	1	1	1	1
727	ENSMUSG00000024081	Cebpz	25	2	0	0	0	0	1	1	1	1
729	ENSMUSG00000027667	Zfp639	59	5	0	0	0	0	1	1	1	1
731	ENSMUSG00000015839	Nfe2l2	14	1	0	0	0	0	1	1	1	1
732	ENSMUSG00000078994	Zfp429	4	0	0	0	0	0	1	1	1	1
735	ENSMUSG00000030087	Klf15	18	1	0	0	0	0	1	1	1	1
737	ENSMUSG00000021972	Hmbox1	45	3	0	0	0	0	1	1	1	1
739	ENSMUSG00000060397	Zfp128	29	2	0	0	0	0	1	1	1	1
740	ENSMUSG00000067261	Foxd3	3	0	0	0	0	0	1	1	1	1
742	ENSMUSG00000046873	Mbtps2	52	1	0	0	0	0	1	1	1	1
743	ENSMUSG00000063632	Sox11	16	2	0	0	0	0	1	1	1	1
744	ENSMUSG00000041703	Zic5	16	2	0	0	0	0	1	1	1	1
747	ENSMUSG00000032292	Nr2e3	3	0	0	0	0	0	1	1	1	1
748	ENSMUSG00000039158	Akna	20	1	0	0	0	0	1	1	1	1
749	ENSMUSG00000037188	Grhl3	7	0	0	0	0	0	1	1	1	1
750	ENSMUSG00000020420	Zfp607a	12	0	0	0	0	0	1	1	1	1
751	ENSMUSG00000039354	Smarcal1	125	9	0	0	0	0	1	1	1	1
752	ENSMUSG00000024276	Zfp397	35	6	0	0	0	0	1	1	1	1
753	ENSMUSG00000032035	Ets1	20	4	0	0	0	0	1	1	1	1
754	ENSMUSG00000056459	Zbtb25	52	3	0	0	0	0	1	1	1	1
755	ENSMUSG00000021055	Esr2	75	7	0	0	0	0	1	1	1	1
757	ENSMUSG00000057895	Zfp105	131	10	0	0	0	0	1	1	1	1
758	ENSMUSG00000046897	Zfp740	61	8	0	0	0	0	1	1	1	1
759	ENSMUSG00000026630	Batf3	23	0	0	0	0	0	1	1	1	1
760	ENSMUSG00000062040	Zfp27	11	0	0	0	0	0	1	1	1	1
761	ENSMUSG00000045757	Zfp764	35	2	0	0	0	0	1	1	1	1
762	ENSMUSG00000006587	Snai3	83	6	0	0	0	0	1	1	1	1
763	ENSMUSG00000031737	Irx5	104	2	0	0	0	0	1	1	1	1
765	ENSMUSG00000046556	Zfp319	27	3	0	0	0	0	1	1	1	1
767	ENSMUSG00000044167	Foxo1	98	4	0	0	0	0	1	1	1	1
768	ENSMUSG00000074862	BC025920	88	6	0	0	0	0	1	1	1	1
769	ENSMUSG00000078898	Zfp968	8	0	0	0	0	0	1	1	1	1
770	ENSMUSG00000029913	Prdm5	46	2	0	0	0	0	1	1	1	1
772	ENSMUSG00000047473	Zfp30	94	7	0	0	0	0	1	1	1	1
776	ENSMUSG00000030189	Ybx3	68	1	0	0	0	0	1	1	1	1
778	ENSMUSG00000072763	5430403G16Rik	22	0	0	0	0	0	1	1	1	1
780	ENSMUSG00000004661	Arid3b	67	5	0	0	0	0	1	1	1	1
783	ENSMUSG00000021506	Pitx1	66	1	0	0	0	0	1	1	1	1
785	ENSMUSG00000078905	Gm14393	1	0	0	0	0	0	1	1	1	1
786	ENSMUSG00000060336	Zfp937	61	9	0	0	0	0	1	1	1	1
787	ENSMUSG00000090015	Gm15446	21	1	0	0	0	0	1	1	1	1
789	ENSMUSG00000037896	Rcor1	28	1	0	0	0	0	1	1	1	1
790	ENSMUSG00000043602	Zfp3	39	5	0	0	0	0	1	1	1	1
792	ENSMUSG00000014303	Glis2	84	3	0	0	0	0	1	1	1	1
795	ENSMUSG00000040841	Six5	17	1	0	0	0	0	1	1	1	1
796	ENSMUSG00000021469	Msx2	10	1	0	0	0	0	1	1	1	1
798	ENSMUSG00000019789	Hey2	17	1	0	0	0	0	1	1	1	1
799	ENSMUSG00000044296	Zfp879	15	0	0	0	0	0	1	1	1	1
800	ENSMUSG00000061013	Mkx	88	6	0	0	0	0	1	1	1	1
802	ENSMUSG00000078768	Zfp566	30	2	0	0	0	0	1	1	1	1
804	ENSMUSG00000069184	Zfp72	6	0	0	0	0	0	1	1	1	1
805	ENSMUSG00000026788	Zbtb43	58	0	0	0	0	0	1	1	1	1
806	ENSMUSG00000050919	Zfp366	25	2	0	0	0	0	1	1	1	1
807	ENSMUSG00000056300	Zfp981	5	0	0	0	0	0	1	1	1	1
809	ENSMUSG00000050966	Lin28a	6	0	0	0	0	0	1	1	1	1
811	ENSMUSG00000017421	Zfp207	62	4	0	0	0	0	1	1	1	1
812	ENSMUSG00000055053	Nfic	69	5	0	0	0	0	1	1	1	1
815	ENSMUSG00000011349	Dmrtc2	11	0	0	0	0	0	1	1	1	1
817	ENSMUSG00000074283	Zfp109	8	0	0	0	0	0	1	1	1	1
818	ENSMUSG00000051149	Adnp	7	0	0	0	0	0	1	1	1	1
820	ENSMUSG00000036983	Tfb1m	101	5	0	0	0	0	1	1	1	1
822	ENSMUSG00000043290	Zfp784	42	2	0	0	0	0	1	1	1	1
823	ENSMUSG00000060301	2610008E11Rik	27	3	0	0	0	0	1	1	1	1
827	ENSMUSG00000042002	Foxn4	3	0	0	0	0	0	1	1	1	1
830	ENSMUSG00000015522	Arnt	25	0	0	0	0	0	1	1	1	1
833	ENSMUSG00000063383	Zfp947	17	0	0	0	0	0	1	1	1	1
834	ENSMUSG00000031907	Zfp90	187	4	0	0	0	0	1	1	1	1
835	ENSMUSG00000048138	Dmrt2	63	6	0	0	0	0	1	1	1	1
837	ENSMUSG00000025229	Pitx3	158	7	0	0	0	0	1	1	1	1
838	ENSMUSG00000034460	Six4	13	1	0	0	0	0	1	1	1	1
839	ENSMUSG00000050714	Zbtb26	20	5	0	0	0	0	1	1	1	1
840	ENSMUSG00000029844	Hoxa1	23	1	0	0	0	0	1	1	1	1
841	ENSMUSG00000055202	Zfp811	46	5	0	0	0	0	1	1	1	1
842	ENSMUSG00000073427	Gm4924	47	4	0	0	0	0	1	1	1	1
845	ENSMUSG00000047003	Zfp41	55	3	0	0	0	0	1	1	1	1
846	ENSMUSG00000045493	Bhlhe23	6	0	0	0	0	0	1	1	1	1
848	ENSMUSG00000029178	Klf3	30	0	0	0	0	0	1	1	1	1
849	ENSMUSG00000025930	Msc	12	1	0	0	0	0	1	1	1	1
850	ENSMUSG00000030232	Aebp2	77	0	0	0	0	0	1	1	1	1
854	ENSMUSG00000033016	Nfatc1	1	0	0	0	0	0	1	1	1	1
855	ENSMUSG00000038507	Parp12	57	3	0	0	0	0	1	1	1	1
856	ENSMUSG00000072672	Duxbl3	8	1	0	0	0	0	1	1	1	1
857	ENSMUSG00000058402	Zfp420	48	4	0	0	0	0	1	1	1	1
858	ENSMUSG00000032515	Csrnp1	47	6	0	0	0	0	1	1	1	1
859	ENSMUSG00000023882	Zfp54	26	0	0	0	0	0	1	1	1	1
860	ENSMUSG00000031241	Tbx22	47	4	0	0	0	0	1	1	1	1
863	ENSMUSG00000018143	Mafk	111	4	0	0	0	0	1	1	1	1
865	ENSMUSG00000054893	Zfp667	120	13	0	0	0	0	1	1	1	1
869	ENSMUSG00000014704	Hoxa2	34	0	0	0	0	0	1	1	1	1
872	ENSMUSG00000046185	Zfp84	16	1	0	0	0	0	1	1	1	1
873	ENSMUSG00000035799	Twist1	11	0	0	0	0	0	1	1	1	1
877	ENSMUSG00000079215	Zfp664	28	2	0	0	0	0	1	1	1	1
880	ENSMUSG00000074194	Zfp791	20	0	0	0	0	0	1	1	1	1
881	ENSMUSG00000044312	Neurog3	6	0	0	0	0	0	1	1	1	1
884	ENSMUSG00000028901	Gmeb1	61	3	0	0	0	0	1	1	1	1
885	ENSMUSG00000055835	Zfp1	44	2	0	0	0	0	1	1	1	1
886	ENSMUSG00000055210	Foxd2	48	2	0	0	0	0	1	1	1	1
887	ENSMUSG00000074735	Gm21994	7	0	0	0	0	0	1	1	1	1
888	ENSMUSG00000057691	Zfp746	34	2	0	0	0	0	1	1	1	1
889	ENSMUSG00000055320	Tead1	92	7	0	0	0	0	1	1	1	1
890	ENSMUSG00000047407	Tgif1	14	0	0	0	0	0	1	1	1	1
891	ENSMUSG00000059325	Hopx	55	3	0	0	0	0	1	1	1	1
892	ENSMUSG00000020472	Zkscan17	26	0	0	0	0	0	1	1	1	1
897	ENSMUSG00000042508	Dmtf1	32	2	0	0	0	0	1	1	1	1
898	ENSMUSG00000031902	Nfatc3	85	3	0	0	0	0	1	1	1	1
900	ENSMUSG00000036916	Zfp280c	31	1	0	0	0	0	1	1	1	1
901	ENSMUSG00000026803	Ttf1	22	2	0	0	0	0	1	1	1	1
902	ENSMUSG00000070691	Runx3	2	0	0	0	0	0	1	1	1	1
903	ENSMUSG00000079681	Zglp1	3	0	0	0	0	0	1	1	1	1
904	ENSMUSG00000038648	Creb3l2	41	2	0	0	0	0	1	1	1	1
905	ENSMUSG00000027067	Ssrp1	39	2	0	0	0	0	1	1	1	1
906	ENSMUSG00000022228	Zscan26	94	5	0	0	0	0	1	1	1	1
907	ENSMUSG00000017688	Hnf4g	27	1	0	0	0	0	1	1	1	1
908	ENSMUSG00000044243	Bhlha9	18	2	0	0	0	0	1	1	1	1
909	ENSMUSG00000073176	Zfp449	90	7	0	0	0	0	1	1	1	1
910	ENSMUSG00000010505	Myt1	80	7	0	0	0	0	1	1	1	1
911	ENSMUSG00000091474	2610021A01Rik	15	1	0	0	0	0	1	1	1	1
913	ENSMUSG00000027439	Gzf1	37	8	0	0	0	0	1	1	1	1
914	ENSMUSG00000042097	Zfp239	38	2	0	0	0	0	1	1	1	1
921	ENSMUSG00000039238	Zfp750	19	0	0	0	0	0	1	1	1	1
923	ENSMUSG00000055480	Zfp458	27	1	0	0	0	0	1	1	1	1
924	ENSMUSG00000067367	Lyar	43	1	0	0	0	0	1	1	1	1
925	ENSMUSG00000042507	Elmsan1	19	2	0	0	0	0	1	1	1	1
926	ENSMUSG00000059475	Zfp426	72	5	0	0	0	0	1	1	1	1
927	ENSMUSG00000037029	Zfp146	3	1	0	0	0	0	1	1	1	1
929	ENSMUSG00000027806	Tsc22d2	60	4	0	0	0	0	1	1	1	1
930	ENSMUSG00000068130	Zfp442	16	1	0	0	0	0	1	1	1	1
932	ENSMUSG00000025423	Pias2	32	4	0	0	0	0	1	1	1	1
933	ENSMUSG00000021775	Nr1d2	28	1	0	0	0	0	1	1	1	1
935	ENSMUSG00000051451	Crebzf	24	1	0	0	0	0	1	1	1	1
936	ENSMUSG00000054939	Zfp174	7	0	0	0	0	0	1	1	1	1
937	ENSMUSG00000060284	Sp7	30	5	0	0	0	0	1	1	1	1
938	ENSMUSG00000037279	Ovol2	76	6	0	0	0	0	1	1	1	1
939	ENSMUSG00000087598	Zfp111	15	0	0	0	0	0	1	1	1	1
940	ENSMUSG00000020137	Thap2	25	3	0	0	0	0	1	1	1	1
941	ENSMUSG00000074865	Zfp934	16	2	0	0	0	0	1	1	1	1
942	ENSMUSG00000025925	Terf1	18	1	0	0	0	0	1	1	1	1
943	ENSMUSG00000001065	Zfp276	60	3	0	0	0	0	1	1	1	1
944	ENSMUSG00000028890	Mtf1	30	4	0	0	0	0	1	1	1	1
946	ENSMUSG00000041515	Irf8	54	5	0	0	0	0	1	1	1	1
947	ENSMUSG00000072889	Nfxl1	89	8	0	0	0	0	1	1	1	1
948	ENSMUSG00000079633	Rhox4d	53	0	0	0	0	0	1	1	1	1
949	ENSMUSG00000003382	Etv3	38	6	0	0	0	0	1	1	1	1
950	ENSMUSG00000051367	Six1	10	0	0	0	0	0	1	1	1	1
951	ENSMUSG00000051499	Zfp786	31	4	0	0	0	0	1	1	1	1
952	ENSMUSG00000046541	Zfp526	7	1	0	0	0	0	1	1	1	1
954	ENSMUSG00000024215	Spdef	15	1	0	0	0	0	1	1	1	1
955	ENSMUSG00000034429	Zfp707	30	1	0	0	0	0	1	1	1	1
956	ENSMUSG00000033237	Arid2	83	5	0	0	0	0	1	1	1	1
958	ENSMUSG00000018651	Tada2a	11	2	0	0	0	0	1	1	1	1
962	ENSMUSG00000029196	Tada2b	41	1	0	0	0	0	1	1	1	1
963	ENSMUSG00000043099	Hic1	6	0	0	0	0	0	1	1	1	1
964	ENSMUSG00000038797	Zscan2	10	0	0	0	0	0	1	1	1	1
967	ENSMUSG00000032119	Hinfp	20	2	0	0	0	0	1	1	1	1
969	ENSMUSG00000003198	Zfp959	23	1	0	0	0	0	1	1	1	1
970	ENSMUSG00000047371	Zfp768	78	5	0	0	0	0	1	1	1	1
971	ENSMUSG00000020171	Yeats4	9	0	0	0	0	0	1	1	1	1
972	ENSMUSG00000023892	Zfp51	8	1	0	0	0	0	1	1	1	1
973	ENSMUSG00000034071	Zfp551	33	3	0	0	0	0	1	1	1	1
974	ENSMUSG00000020335	Zfp354b	28	5	0	0	0	0	1	1	1	1
976	ENSMUSG00000002249	Tead3	10	1	0	0	0	0	1	1	1	1
977	ENSMUSG00000041565	L3mbtl4	20	0	0	0	0	0	1	1	1	1
981	ENSMUSG00000025056	Nr0b1	85	8	0	0	0	0	1	1	1	1
982	ENSMUSG00000045608	Dbx2	22	2	0	0	0	0	1	1	1	1
984	ENSMUSG00000037138	Aff3	32	4	0	0	0	0	1	1	1	1
985	ENSMUSG00000055240	Zfp101	8	1	0	0	0	0	1	1	1	1
986	ENSMUSG00000038402	Foxf2	20	3	0	0	0	0	1	1	1	1
987	ENSMUSG00000020679	Hnf1b	64	5	0	0	0	0	1	1	1	1
988	ENSMUSG00000032329	Hmg20a	17	2	0	0	0	0	1	1	1	1
990	ENSMUSG00000044617	Zbtb39	22	2	0	0	0	0	1	1	1	1
991	ENSMUSG00000048280	Zfp738	35	3	0	0	0	0	1	1	1	1
993	ENSMUSG00000021095	Gsc	70	5	0	0	0	0	1	1	1	1
996	ENSMUSG00000007872	Id3	35	1	0	0	0	0	1	1	1	1
997	ENSMUSG00000062012	Zfp13	27	2	0	0	0	0	1	1	1	1
998	ENSMUSG00000037730	Mynn	15	0	0	0	0	0	1	1	1	1
999	ENSMUSG00000007805	Twist2	11	3	0	0	0	0	1	1	1	1
1000	ENSMUSG00000010476	Ebf3	78	2	0	0	0	0	1	1	1	1
1001	ENSMUSG00000058638	Zfp110	62	6	0	0	0	0	1	1	1	1
1002	ENSMUSG00000026610	Esrrg	8	1	0	0	0	0	1	1	1	1
1003	ENSMUSG00000027552	E2f5	15	1	0	0	0	0	1	1	1	1
1005	ENSMUSG00000050945	Zfp438	22	1	0	0	0	0	1	1	1	1
1006	ENSMUSG00000049184	Purg	34	1	0	0	0	0	1	1	1	1
1008	ENSMUSG00000026279	Thap4	32	2	0	0	0	0	1	1	1	1
1009	ENSMUSG00000046792	Zfp787	33	1	0	0	0	0	1	1	1	1
1010	ENSMUSG00000005373	Mlxipl	18	0	0	0	0	0	1	1	1	1
1011	ENSMUSG00000022346	Myc	10	1	0	0	0	0	1	1	1	1
1012	ENSMUSG00000039087	Rreb1	38	3	0	0	0	0	1	1	1	1
1015	ENSMUSG00000074731	Zfp345	13	1	0	0	0	0	1	1	1	1
1016	ENSMUSG00000027201	Myef2	18	3	0	0	0	0	1	1	1	1
1017	ENSMUSG00000039830	Olig2	54	2	0	0	0	0	1	1	1	1
1018	ENSMUSG00000060427	Zfp868	19	0	0	0	0	0	1	1	1	1
1021	ENSMUSG00000058331	Zfp85	6	0	0	0	0	0	1	1	1	1
1022	ENSMUSG00000045817	Zfp36l2	25	4	0	0	0	0	1	1	1	1
1024	ENSMUSG00000078796	Zfp541	8	0	0	0	0	0	1	1	1	1
1025	ENSMUSG00000035868	Zfp983	61	3	0	0	0	0	1	1	1	1
1026	ENSMUSG00000074527	Gm14296	13	2	0	0	0	0	1	1	1	1
1028	ENSMUSG00000074220	Zfp382	11	0	0	0	0	0	1	1	1	1
1029	ENSMUSG00000056014	A430033K04Rik	55	7	0	0	0	0	1	1	1	1
1032	ENSMUSG00000048377	Foxi2	3	1	0	0	0	0	1	1	1	1
1033	ENSMUSG00000058883	Zfp708	6	1	0	0	0	0	1	1	1	1
1034	ENSMUSG00000078502	Gm13212	3	0	0	0	0	0	1	1	1	1
1035	ENSMUSG00000067931	Zfp948	15	1	0	0	0	0	1	1	1	1
1036	ENSMUSG00000034800	Zfp661	22	2	0	0	0	0	1	1	1	1
1037	ENSMUSG00000026572	Tbx19	26	2	0	0	0	0	1	1	1	1
1038	ENSMUSG00000026976	Pax8	14	1	0	0	0	0	1	1	1	1
1039	ENSMUSG00000059897	Zfp930	20	4	0	0	0	0	1	1	1	1
1041	ENSMUSG00000051827	Rhox2a	51	1	0	0	0	0	1	1	1	1
1042	ENSMUSG00000070420	Zscan25	8	1	0	0	0	0	1	1	1	1
1043	ENSMUSG00000009097	Tbx1	8	2	0	0	0	0	1	1	1	1
1044	ENSMUSG00000031665	Sall1	17	3	0	0	0	0	1	1	1	1
1045	ENSMUSG00000037174	Elf2	13	1	0	0	0	0	1	1	1	1
1049	ENSMUSG00000022974	Paxbp1	38	1	0	0	0	0	1	1	1	1
1050	ENSMUSG00000027985	Lef1	16	0	0	0	0	0	1	1	1	1
1051	ENSMUSG00000030393	Zik1	23	0	0	0	0	0	1	1	1	1
1053	ENSMUSG00000069208	Zfp825	8	1	0	0	0	0	1	1	1	1
1054	ENSMUSG00000075040	Zfp408	18	1	0	0	0	0	1	1	1	1
1055	ENSMUSG00000020491	2810021J22Rik	60	3	0	0	0	0	1	1	1	1
1056	ENSMUSG00000074221	Zfp568	26	2	0	0	0	0	1	1	1	1
1057	ENSMUSG00000004043	Stat5a	34	1	0	0	0	0	1	1	1	1
1058	ENSMUSG00000050619	Zscan29	16	0	0	0	0	0	1	1	1	1
1059	ENSMUSG00000005267	Zfp287	31	2	0	0	0	0	1	1	1	1
1060	ENSMUSG00000029832	Nfe2l3	23	0	0	0	0	0	1	1	1	1
1061	ENSMUSG00000031079	Zfp300	11	0	0	0	0	0	1	1	1	1
1062	ENSMUSG00000037007	Zfp113	16	1	0	0	0	0	1	1	1	1
1063	ENSMUSG00000005148	Klf5	19	1	0	0	0	0	1	1	1	1
1065	ENSMUSG00000053390	Zfp952	28	1	0	0	0	0	1	1	1	1
1066	ENSMUSG00000034957	Cebpa	35	3	0	0	0	0	1	1	1	1
1067	ENSMUSG00000024563	Smad2	52	3	0	0	0	0	1	1	1	1
1068	ENSMUSG00000057409	Zfp53	29	0	0	0	0	0	1	1	1	1
1069	ENSMUSG00000048921	Zfp689	9	0	0	0	0	0	1	1	1	1
1070	ENSMUSG00000038518	Jarid2	28	3	0	0	0	0	1	1	1	1
1071	ENSMUSG00000024565	Sall3	29	0	0	0	0	0	1	1	1	1
1072	ENSMUSG00000057842	Zfp595	5	0	0	0	0	0	1	1	1	1
1074	ENSMUSG00000005698	Ctcf	11	0	0	0	0	0	1	1	1	1
1075	ENSMUSG00000039476	Prrx2	14	1	0	0	0	0	1	1	1	1
1076	ENSMUSG00000078864	Gm14322	3	0	0	0	0	0	1	1	1	1
1077	ENSMUSG00000074637	Sox2	65	6	0	0	0	0	1	1	1	1
1078	ENSMUSG00000022061	Nkx3-1	36	3	0	0	0	0	1	1	1	1
1079	ENSMUSG00000031162	Gata1	5	0	0	0	0	0	1	1	1	1
1080	ENSMUSG00000022529	Zfp263	30	1	0	0	0	0	1	1	1	1
1081	ENSMUSG00000036461	Elf1	6	0	0	0	0	0	1	1	1	1
1082	ENSMUSG00000021485	Mxd3	16	0	0	0	0	0	1	1	1	1
1083	ENSMUSG00000037235	Mxd4	34	1	0	0	0	0	1	1	1	1
1084	ENSMUSG00000053985	Zfp14	55	0	0	0	0	0	1	1	1	1
1085	ENSMUSG00000016831	Tox4	13	0	0	0	0	0	1	1	1	1
1086	ENSMUSG00000049728	Zfp668	4	0	0	0	0	0	1	1	1	1
1087	ENSMUSG00000062944	9130023H24Rik	9	1	0	0	0	0	1	1	1	1
1088	ENSMUSG00000021099	Six6	79	7	0	0	0	0	1	1	1	1
1090	ENSMUSG00000023994	Nfya	8	0	0	0	0	0	1	1	1	1
1091	ENSMUSG00000049657	Zbtb5	39	4	0	0	0	0	1	1	1	1
1092	ENSMUSG00000063535	Zfp773	30	0	0	0	0	0	1	1	1	1
1093	ENSMUSG00000052446	Zfp961	18	1	0	0	0	0	1	1	1	1
1094	ENSMUSG00000034777	Vax2	21	0	0	0	0	0	1	1	1	1
1095	ENSMUSG00000028717	Tal1	2	0	0	0	0	0	1	1	1	1
1098	ENSMUSG00000048015	Neurod4	44	4	0	0	0	0	1	1	1	1
1099	ENSMUSG00000000093	Tbx2	8	0	0	0	0	0	1	1	1	1
1101	ENSMUSG00000022809	Nr1i2	6	0	0	0	0	0	1	1	1	1
1103	ENSMUSG00000049755	Zfp672	4	2	0	0	0	0	1	1	1	1
1104	ENSMUSG00000002250	Ppard	29	4	0	0	0	0	1	1	1	1
1105	ENSMUSG00000021575	Ahrr	7	0	0	0	0	0	1	1	1	1
1106	ENSMUSG00000032481	Smarcc1	24	1	0	0	0	0	1	1	1	1
1107	ENSMUSG00000003051	Elf3	4	0	0	0	0	0	1	1	1	1
1108	ENSMUSG00000052435	Cebpe	2	0	0	0	0	0	1	1	1	1
1109	ENSMUSG00000044519	Zfp488	11	0	0	0	0	0	1	1	1	1
1111	ENSMUSG00000074472	Zfp872	19	1	0	0	0	0	1	1	1	1
1112	ENSMUSG00000002111	Spi1	19	0	0	0	0	0	1	1	1	1
1113	ENSMUSG00000078496	Zfp982	12	1	0	0	0	0	1	1	1	1
1114	ENSMUSG00000020275	Rel	4	1	0	0	0	0	1	1	1	1
1115	ENSMUSG00000037214	Thap1	7	0	0	0	0	0	1	1	1	1
1116	ENSMUSG00000063060	Sox7	9	1	0	0	0	0	1	1	1	1
1117	ENSMUSG00000018750	Zbtb4	9	1	0	0	0	0	1	1	1	1
1119	ENSMUSG00000062713	Sim2	64	3	0	0	0	0	1	1	1	1
1120	ENSMUSG00000026104	Stat1	16	2	0	0	0	0	1	1	1	1
1121	ENSMUSG00000036144	Meox2	17	1	0	0	0	0	1	1	1	1
1122	ENSMUSG00000041730	Prrxl1	14	1	0	0	0	0	1	1	1	1
1123	ENSMUSG00000020185	E2f7	9	1	0	0	0	0	1	1	1	1
1124	ENSMUSG00000024497	Pou4f3	2	0	0	0	0	0	1	1	1	1
1125	ENSMUSG00000055917	Zfp277	13	0	0	0	0	0	1	1	1	1
1126	ENSMUSG00000030443	Zfp583	10	0	0	0	0	0	1	1	1	1
1127	ENSMUSG00000068048	Rhox9	47	1	0	0	0	0	1	1	1	1
1128	ENSMUSG00000053600	Zfp472	7	1	0	0	0	0	1	1	1	1
1129	ENSMUSG00000074867	Zfp808	12	0	0	0	0	0	1	1	1	1
1130	ENSMUSG00000014030	Pax5	5	0	0	0	0	0	1	1	1	1
1131	ENSMUSG00000029587	Zfp12	15	1	0	0	0	0	1	1	1	1
1132	ENSMUSG00000011427	Zfp790	15	2	0	0	0	0	1	1	1	1
1133	ENSMUSG00000042622	Maff	10	0	0	0	0	0	1	1	1	1
1134	ENSMUSG00000071256	Zfp213	14	1	0	0	0	0	1	1	1	1
1135	ENSMUSG00000018698	Lhx1	63	4	0	0	0	0	1	1	1	1
1136	ENSMUSG00000024619	Cdx1	10	0	0	0	0	0	1	1	1	1
1137	ENSMUSG00000057093	Zfp607b	12	0	0	0	0	0	1	1	1	1
1138	ENSMUSG00000007216	Zfp775	27	0	0	0	0	0	1	1	1	1
1139	ENSMUSG00000078886	Gm2026	17	3	0	0	0	0	1	1	1	1
1140	ENSMUSG00000038482	Tfdp1	11	0	0	0	0	0	1	1	1	1
1141	ENSMUSG00000068327	Tlx2	4	1	0	0	0	0	1	1	1	1
1142	ENSMUSG00000045440	Insm2	53	4	0	0	0	0	1	1	1	1
1143	ENSMUSG00000066829	Zfp810	8	3	0	0	0	0	1	1	1	1
1144	ENSMUSG00000054381	Zfp747	13	1	0	0	0	0	1	1	1	1
1145	ENSMUSG00000019564	Arid3a	23	1	0	0	0	0	1	1	1	1
1146	ENSMUSG00000045598	Zfp553	14	0	0	0	0	0	1	1	1	1
1147	ENSMUSG00000055341	Zfp457	7	0	0	0	0	0	1	1	1	1
1148	ENSMUSG00000074282	Zfp94	12	0	0	0	0	0	1	1	1	1
1149	ENSMUSG00000032425	Zfp949	24	1	0	0	0	0	1	1	1	1
1150	ENSMUSG00000051251	Nhlh1	34	2	0	0	0	0	1	1	1	1
1151	ENSMUSG00000022952	Runx1	13	1	0	0	0	0	1	1	1	1
1152	ENSMUSG00000037583	Nr0b2	2	0	0	0	0	0	1	1	1	1
1153	ENSMUSG00000057835	Zfp119a	6	2	0	0	0	0	1	1	1	1
1154	ENSMUSG00000028565	Nfia	25	1	0	0	0	0	1	1	1	1
1155	ENSMUSG00000047534	Mis18bp1	14	0	0	0	0	0	1	1	1	1
1156	ENSMUSG00000071350	Setdb2	12	2	0	0	0	0	1	1	1	1
1157	ENSMUSG00000028487	Bnc2	19	2	0	0	0	0	1	1	1	1
1158	ENSMUSG00000090659	Zfp493	1	0	0	0	0	0	1	1	1	1
1159	ENSMUSG00000045591	Olig3	9	0	0	0	0	0	1	1	1	1
1160	ENSMUSG00000026628	Atf3	3	0	0	0	0	0	1	1	1	1
1163	ENSMUSG00000038236	Hoxa7	4	0	0	0	0	0	1	1	1	1
1164	ENSMUSG00000055991	Zkscan5	6	0	0	0	0	0	1	1	1	1
1165	ENSMUSG00000000439	Mkrn2	19	2	0	0	0	0	1	1	1	1
1166	ENSMUSG00000019900	Rfx6	2	0	0	0	0	0	1	1	1	1
1167	ENSMUSG00000029736	Nobox	1	0	0	0	0	0	1	1	1	1
1168	ENSMUSG00000047171	Helt	1	0	0	0	0	0	1	1	1	1
1169	ENSMUSG00000034762	Glis1	16	3	0	0	0	0	1	1	1	1
1170	ENSMUSG00000055197	Fev	9	0	0	0	0	0	1	1	1	1
1171	ENSMUSG00000000134	Tfe3	9	1	0	0	0	0	1	1	1	1
1173	ENSMUSG00000062175	Tgif2	14	1	0	0	0	0	1	1	1	1
1174	ENSMUSG00000074500	Zfp558	89	10	0	0	0	0	1	1	1	1
1175	ENSMUSG00000029556	Hnf1a	2	0	0	0	0	0	1	1	1	1
1176	ENSMUSG00000025821	Zfp282	10	0	0	0	0	0	1	1	1	1
1177	ENSMUSG00000040489	Sox30	4	0	0	0	0	0	1	1	1	1
1178	ENSMUSG00000026222	Sp100	16	1	0	0	0	0	1	1	1	1
1179	ENSMUSG00000038539	Atf5	15	0	0	0	0	0	1	1	1	1
1180	ENSMUSG00000062116	Zfp954	5	1	0	0	0	0	1	1	1	1
1181	ENSMUSG00000045639	Zfp629	14	2	0	0	0	0	1	1	1	1
1182	ENSMUSG00000075327	Zbtb2	2	0	0	0	0	0	1	1	1	1
1183	ENSMUSG00000012396	Nanog	13	0	0	0	0	0	1	1	1	1
1184	ENSMUSG00000028329	Xpa	28	1	0	0	0	0	1	1	1	1
1185	ENSMUSG00000025880	Smad7	3	0	0	0	0	0	1	1	1	1
1186	ENSMUSG00000078870	Gm14410	17	0	0	0	0	0	1	1	1	1
1187	ENSMUSG00000073197	5730507C01Rik	6	0	0	0	0	0	1	1	1	1
1188	ENSMUSG00000047342	Zfp286	5	1	0	0	0	0	1	1	1	1
1189	ENSMUSG00000063972	Nr6a1	12	1	0	0	0	0	1	1	1	1
1190	ENSMUSG00000074824	Rslcan18	5	1	0	0	0	0	1	1	1	1
1191	ENSMUSG00000030486	Zfp108	3	0	0	0	0	0	1	1	1	1
1192	ENSMUSG00000070643	Sox13	20	4	0	0	0	0	1	1	1	1
1193	ENSMUSG00000085111	Ascl4	4	0	0	0	0	0	1	1	1	1
1194	ENSMUSG00000046518	Ferd3l	9	0	0	0	0	0	1	1	1	1
1195	ENSMUSG00000034041	Lyl1	10	1	0	0	0	0	1	1	1	1
1196	ENSMUSG00000050240	Hic2	13	0	0	0	0	0	1	1	1	1
1197	ENSMUSG00000074676	Foxs1	1	0	0	0	0	0	1	1	1	1
1198	ENSMUSG00000078495	Zfp984	15	1	0	0	0	0	1	1	1	1
1199	ENSMUSG00000059423	Zfp933	13	2	0	0	0	0	1	1	1	1
1200	ENSMUSG00000022010	Tsc22d1	15	2	0	0	0	0	1	1	1	1
1201	ENSMUSG00000042821	Snai1	2	0	0	0	0	0	1	1	1	1
1202	ENSMUSG00000061894	Zscan20	6	0	0	0	0	0	1	1	1	1
1203	ENSMUSG00000016458	Wt1	2	0	0	0	0	0	1	1	1	1
1204	ENSMUSG00000035187	Nkx6-1	16	2	0	0	0	0	1	1	1	1
1205	ENSMUSG00000022335	Zfat	5	0	0	0	0	0	1	1	1	1
1206	ENSMUSG00000030543	Mesp2	3	0	0	0	0	0	1	1	1	1
1207	ENSMUSG00000078872	Gm14401	3	0	0	0	0	0	1	1	1	1
1208	ENSMUSG00000036721	Zscan12	12	1	0	0	0	0	1	1	1	1
1209	ENSMUSG00000056216	Cebpg	11	1	0	0	0	0	1	1	1	1
1210	ENSMUSG00000056592	Zfp658	14	1	0	0	0	0	1	1	1	1
1211	ENSMUSG00000070031	Sp140	7	0	0	0	0	0	1	1	1	1
1213	ENSMUSG00000040270	Bach2	7	0	0	0	0	0	1	1	1	1
1214	ENSMUSG00000032015	Pou2f3	6	0	0	0	0	0	1	1	1	1
1215	ENSMUSG00000078897	Gm4724	1	0	0	0	0	0	1	1	1	1
1216	ENSMUSG00000027794	Sohlh2	4	1	0	0	0	0	1	1	1	1
1217	ENSMUSG00000092260	Zfp963	9	0	0	0	0	0	1	1	1	1
1218	ENSMUSG00000029771	Irf5	19	1	0	0	0	0	1	1	1	1
1219	ENSMUSG00000057173	Rfx8	2	0	0	0	0	0	1	1	1	1
1220	ENSMUSG00000068962	Zfp114	13	0	0	0	0	0	1	1	1	1
1221	ENSMUSG00000067424	Zfp563	9	1	0	0	0	0	1	1	1	1
1222	ENSMUSG00000027361	Gabpb1	16	1	0	0	0	0	1	1	1	1
1223	ENSMUSG00000048349	Pou4f1	4	0	0	0	0	0	1	1	1	1
1224	ENSMUSG00000051341	Zfp52	23	2	0	0	0	0	1	1	1	1
1225	ENSMUSG00000071291	Zfp58	7	1	0	0	0	0	1	1	1	1
1226	ENSMUSG00000038705	Gmeb2	2	1	0	0	0	0	1	1	1	1
1227	ENSMUSG00000053950	Adnp2	4	0	0	0	0	0	1	1	1	1
1228	ENSMUSG00000044597	Mycs	6	0	0	0	0	0	1	1	1	1
1229	ENSMUSG00000023027	Atf1	12	0	0	0	0	0	1	1	1	1
1230	ENSMUSG00000057551	Zfp317	13	0	0	0	0	0	1	1	1	1
1231	ENSMUSG00000034538	Zfp418	6	0	0	0	0	0	1	1	1	1
1232	ENSMUSG00000050397	Foxl2	3	0	0	0	0	0	1	1	1	1
1233	ENSMUSG00000058748	Zfp958	17	1	0	0	0	0	1	1	1	1
1234	ENSMUSG00000028946	Hes3	1	0	0	0	0	0	1	1	1	1
1235	ENSMUSG00000067928	Zfp760	10	0	0	0	0	0	1	1	1	1
1237	ENSMUSG00000057982	Zfp809	26	1	0	0	0	0	1	1	1	1
1238	ENSMUSG00000069743	Zfp820	9	0	0	0	0	0	1	1	1	1
1239	ENSMUSG00000026638	Irf6	4	0	0	0	0	0	1	1	1	1
1240	ENSMUSG00000073448	Gm10509	2	0	0	0	0	0	1	1	1	1
1241	ENSMUSG00000001493	Meox1	2	0	0	0	0	0	1	1	1	1
1242	ENSMUSG00000017724	Etv4	10	1	0	0	0	0	1	1	1	1
1243	ENSMUSG00000048402	Gli2	9	0	0	0	0	0	1	1	1	1
1244	ENSMUSG00000091764	Zfp964	9	1	0	0	0	0	1	1	1	1
1245	ENSMUSG00000030604	Zfp626	8	0	0	0	0	0	1	1	1	1
1246	ENSMUSG00000046962	Zbtb21	8	0	0	0	0	0	1	1	1	1
1247	ENSMUSG00000002108	Nr1h3	3	0	0	0	0	0	1	1	1	1
1248	ENSMUSG00000055150	Zfp78	7	1	0	0	0	0	1	1	1	1
1249	ENSMUSG00000000317	Bcl6b	5	1	0	0	0	0	1	1	1	1
1250	ENSMUSG00000045802	Hsf3	10	0	0	0	0	0	1	1	1	1
1251	ENSMUSG00000049739	Zfp646	5	0	0	0	0	0	1	1	1	1
1252	ENSMUSG00000078435	AU041133	9	2	0	0	0	0	1	1	1	1
1253	ENSMUSG00000078906	Gm14444	4	0	0	0	0	0	1	1	1	1
1254	ENSMUSG00000034430	Zxdc	14	0	0	0	0	0	1	1	1	1
1255	ENSMUSG00000029627	Zkscan14	4	1	0	0	0	0	1	1	1	1
1256	ENSMUSG00000048728	Zfp454	15	2	0	0	0	0	1	1	1	1
1257	ENSMUSG00000056758	Hmga2	1	0	0	0	0	0	1	1	1	1
1258	ENSMUSG00000042320	Prox2	8	0	0	0	0	0	1	1	1	1
1259	ENSMUSG00000008193	Spib	3	1	0	0	0	0	1	1	1	1
1260	ENSMUSG00000034057	Myrfl	4	0	0	0	0	0	1	1	1	1
1261	ENSMUSG00000034968	Lbx2	1	0	0	0	0	0	1	1	1	1
1262	ENSMUSG00000061898	Rbak	9	0	0	0	0	0	1	1	1	1
1263	ENSMUSG00000037621	Atoh8	7	0	0	0	0	0	1	1	1	1
1264	ENSMUSG00000038560	Sp6	2	1	0	0	0	0	1	1	1	1
1265	ENSMUSG00000025997	Ikzf2	18	1	0	0	0	0	1	1	1	1
1266	ENSMUSG00000023411	Nfatc4	4	0	0	0	0	0	1	1	1	1
1267	ENSMUSG00000078867	Gm14418	2	2	0	0	0	0	1	1	1	1
1268	ENSMUSG00000037395	Rcor3	15	1	0	0	0	0	1	1	1	1
1269	ENSMUSG00000092225	Gm2381	1	0	0	0	0	0	1	1	1	1
1270	ENSMUSG00000004231	Pax2	10	0	0	0	0	0	1	1	1	1
1271	ENSMUSG00000075304	Sp5	4	1	0	0	0	0	1	1	1	1
1272	ENSMUSG00000036816	Atoh7	1	0	0	0	0	0	1	1	1	1
1273	ENSMUSG00000000094	Tbx4	2	0	0	0	0	0	1	1	1	1
1274	ENSMUSG00000045519	Zfp560	11	1	0	0	0	0	1	1	1	1
1275	ENSMUSG00000048904	Neurog1	5	0	0	0	0	0	1	1	1	1
1276	ENSMUSG00000051037	Zfp455	6	0	0	0	0	0	1	1	1	1
1277	ENSMUSG00000059975	Zfp74	8	1	0	0	0	0	1	1	1	1
1278	ENSMUSG00000027684	Mecom	5	0	0	0	0	0	1	1	1	1
1279	ENSMUSG00000047143	Dmrta2	8	0	0	0	0	0	1	1	1	1
1280	ENSMUSG00000063047	Zfp780b	4	0	0	0	0	0	1	1	1	1
1281	ENSMUSG00000079008	Gm14124	3	0	0	0	0	0	1	1	1	1
1282	ENSMUSG00000005897	Nr2c1	4	0	0	0	0	0	1	1	1	1
1283	ENSMUSG00000028042	Zbtb7b	3	0	0	0	0	0	1	1	1	1
1284	ENSMUSG00000046179	E2f8	2	0	0	0	0	0	1	1	1	1
1285	ENSMUSG00000064137	Rhox8	1	0	0	0	0	0	1	1	1	1
1286	ENSMUSG00000030446	Zfp273	3	0	0	0	0	0	1	1	1	1
1287	ENSMUSG00000067929	Gm10226	8	0	0	0	0	0	1	1	1	1
1288	ENSMUSG00000037572	Wdhd1	10	1	0	0	0	0	1	1	1	1
1289	ENSMUSG00000001517	Foxm1	3	0	0	0	0	0	1	1	1	1
1290	ENSMUSG00000036867	Smad6	2	0	0	0	0	0	1	1	1	1
1291	ENSMUSG00000070034	Sp110	7	1	0	0	0	0	1	1	1	1
1292	ENSMUSG00000040629	Mael	1	0	0	0	0	0	1	1	1	1
1293	ENSMUSG00000007415	Gatad1	8	0	0	0	0	0	1	1	1	1
1295	ENSMUSG00000048012	Zfp473	7	0	0	0	0	0	1	1	1	1
1296	ENSMUSG00000058537	AW822073	1	0	0	0	0	0	1	1	1	1
1297	ENSMUSG00000073209	Klf14	5	0	0	0	0	0	1	1	1	1
1298	ENSMUSG00000018983	E2f2	3	0	0	0	0	0	1	1	1	1
1299	ENSMUSG00000032496	Ltf	5	0	0	0	0	0	1	1	1	1
1300	ENSMUSG00000052763	Zfp212	8	1	0	0	0	0	1	1	1	1
1301	ENSMUSG00000078498	Zfp988	3	0	0	0	0	0	1	1	1	1
1302	ENSMUSG00000009471	Myod1	4	0	0	0	0	0	1	1	1	1
1303	ENSMUSG00000054931	Zkscan4	10	1	0	0	0	0	1	1	1	1
1304	ENSMUSG00000021239	Vsx2	3	0	0	0	0	0	1	1	1	1
1305	ENSMUSG00000078779	Zfp59	12	0	0	0	0	0	1	1	1	1
1306	ENSMUSG00000000731	Aire	1	0	0	0	0	0	1	1	1	1
1307	ENSMUSG00000029705	Cux1	3	1	0	0	0	0	1	1	1	1
1308	ENSMUSG00000050605	Zfp61	9	0	0	0	0	0	1	1	1	1
1309	ENSMUSG00000008398	Elk3	8	1	0	0	0	0	1	1	1	1
1311	ENSMUSG00000035041	Creb3l3	2	0	0	0	0	0	1	1	1	1
1312	ENSMUSG00000071637	Cebpd	6	1	0	0	0	0	1	1	1	1
1313	ENSMUSG00000035529	Prdm4	6	0	0	0	0	0	1	1	1	1
1314	ENSMUSG00000078995	Zfp456	3	0	0	0	0	0	1	1	1	1
1315	ENSMUSG00000054191	Klf1	2	0	0	0	0	0	1	1	1	1
1316	ENSMUSG00000052271	Bhlha15	4	0	0	0	0	0	1	1	1	1
1317	ENSMUSG00000031103	Elf4	1	0	0	0	0	0	1	1	1	1
1318	ENSMUSG00000042414	Prdm14	1	0	0	0	0	0	1	1	1	1
1319	ENSMUSG00000047603	Zfp235	1	0	0	0	0	0	1	1	1	1
1320	ENSMUSG00000055799	Tcf7l1	5	0	0	0	0	0	1	1	1	1
1321	ENSMUSG00000025105	Bnc1	13	1	0	0	0	0	1	1	1	1
1322	ENSMUSG00000031621	Isx	1	0	0	0	0	0	1	1	1	1
1323	ENSMUSG00000022286	Grhl2	5	0	0	0	0	0	1	1	1	1
1324	ENSMUSG00000070605	Zfp992	7	0	0	0	0	0	1	1	1	1
1325	ENSMUSG00000024912	Fosl1	2	0	0	0	0	0	1	1	1	1
1326	ENSMUSG00000030796	Tead2	9	1	0	0	0	0	1	1	1	1
1327	ENSMUSG00000043753	Dmrta1	3	0	0	0	0	0	1	1	1	1
1328	ENSMUSG00000037447	Arid5a	3	0	0	0	0	0	1	1	1	1
1329	ENSMUSG00000018347	Zkscan6	5	0	0	0	0	0	1	1	1	1
1330	ENSMUSG00000048450	Msx1	3	0	0	0	0	0	1	1	1	1
1331	ENSMUSG00000061311	Rag1	7	0	0	0	0	0	1	1	1	1
1332	ENSMUSG00000062794	Zfp599	6	0	0	0	0	0	1	1	1	1
1333	ENSMUSG00000005677	Nr1i3	4	0	0	0	0	0	1	1	1	1
1335	ENSMUSG00000042448	Hoxd1	2	1	0	0	0	0	1	1	1	1
1336	ENSMUSG00000027547	Sall4	5	0	0	0	0	0	1	1	1	1
1337	ENSMUSG00000004359	Spic	1	0	0	0	0	0	1	1	1	1
1338	ENSMUSG00000028417	Tal2	15	1	0	0	0	0	1	1	1	1
1340	ENSMUSG00000042372	Dmrt3	3	0	0	0	0	0	1	1	1	1
1341	ENSMUSG00000059839	Zfp874b	11	2	0	0	0	0	1	1	1	1
1342	ENSMUSG00000019826	Zbtb24	9	0	0	0	0	0	1	1	1	1
1343	ENSMUSG00000070902	Zfp352	4	1	0	0	0	0	1	1	1	1
1344	ENSMUSG00000052056	Zfp217	1	0	0	0	0	0	1	1	1	1
1345	ENSMUSG00000048502	Duxbl1	8	0	0	0	0	0	1	1	1	1
1346	ENSMUSG00000073705	Cenps	2	0	0	0	0	0	1	1	1	1
1347	ENSMUSG00000040167	Ikzf5	5	0	0	0	0	0	1	1	1	1
1348	ENSMUSG00000062101	Zfp119b	3	0	0	0	0	0	1	1	1	1
1349	ENSMUSG00000025469	Msx3	2	0	0	0	0	0	1	1	1	1
1350	ENSMUSG00000042477	Tfap2e	4	0	0	0	0	0	1	1	1	1
1351	ENSMUSG00000058388	Phtf1	3	0	0	0	0	0	1	1	1	1
1352	ENSMUSG00000048686	Hmgb4	2	0	0	0	0	0	1	1	1	1
1353	ENSMUSG00000028707	Dmbx1	3	0	0	0	0	0	1	1	1	1
1354	ENSMUSG00000042903	Foxo4	4	0	0	0	0	0	1	1	1	1
1355	ENSMUSG00000078875	Gm14419	3	0	0	0	0	0	1	1	1	1
1356	ENSMUSG00000052942	Glis3	2	1	0	0	0	0	1	1	1	1
1357	ENSMUSG00000034333	Zbed4	2	0	0	0	0	0	1	1	1	1
1358	ENSMUSG00000041287	Sox15	1	0	0	0	0	0	1	1	1	1
1359	ENSMUSG00000063672	Nkx6-3	2	0	0	0	0	0	1	1	1	1
1360	ENSMUSG00000066224	Arid3c	4	0	0	0	0	0	1	1	1	1
1361	ENSMUSG00000029706	Pax4	1	0	0	0	0	0	1	1	1	1
1362	ENSMUSG00000021359	Tfap2a	1	0	0	0	0	0	1	1	1	1
1363	ENSMUSG00000039634	Zfp189	2	0	0	0	0	0	1	1	1	1
1364	ENSMUSG00000047861	Foxi1	1	0	0	0	0	0	1	1	1	1
1365	ENSMUSG00000020871	Dlx4	2	1	0	0	0	0	1	1	1	1
1366	ENSMUSG00000037034	Pax1	1	0	0	0	0	0	1	1	1	1
1367	ENSMUSG00000027102	Hoxd8	2	0	0	0	0	0	1	1	1	1
1368	ENSMUSG00000046088	Gm9805	2	0	0	0	0	0	1	1	1	1
1369	ENSMUSG00000030544	Mesp1	1	0	0	0	0	0	1	1	1	1
1370	ENSMUSG00000091183	Gm5141	2	1	0	0	0	0	1	1	1	1
1371	ENSMUSG00000039377	Hlx	3	0	0	0	0	0	1	1	1	1
1372	ENSMUSG00000033837	Foxh1	2	0	0	0	0	0	1	1	1	1
1373	ENSMUSG00000035951	Ascl3	1	0	0	0	0	0	1	1	1	1
1374	ENSMUSG00000078880	Gm14308	1	0	0	0	0	0	1	1	1	1
1375	ENSMUSG00000024406	Pou5f1	2	0	0	0	0	0	1	1	1	1
1376	ENSMUSG00000020857	Nme2	1	0	0	0	0	0	1	1	1	1
1377	ENSMUSG00000037001	Zfp39	4	0	0	0	0	0	1	1	1	1
1378	ENSMUSG00000066797	Zfp648	3	0	0	0	0	0	1	1	1	1
1379	ENSMUSG00000022676	Snai2	5	0	0	0	0	0	1	1	1	1
1380	ENSMUSG00000009248	Ascl2	1	0	0	0	0	0	1	1	1	1
1381	ENSMUSG00000027186	Elf5	3	1	0	0	0	0	1	1	1	1
1382	ENSMUSG00000092335	Zfp977	3	0	0	0	0	0	1	1	1	1
1383	ENSMUSG00000005836	Gata6	1	0	0	0	0	0	1	1	1	1
1384	ENSMUSG00000065999	Zfp985	1	0	0	0	0	0	1	1	1	1
1385	ENSMUSG00000002057	Foxn1	1	1	0	0	0	0	1	1	1	1
1386	ENSMUSG00000078500	Zfp986	2	0	0	0	0	0	1	1	1	1
1387	ENSMUSG00000079009	Gm14139	1	0	0	0	0	0	1	1	1	1
1388	ENSMUSG00000051977	Prdm9	3	0	0	0	0	0	1	1	1	1
1389	ENSMUSG00000037638	Zbtb42	2	0	0	0	0	0	1	1	1	1
1390	ENSMUSG00000044542	Prop1	1	0	0	0	0	0	1	1	1	1
1391	ENSMUSG00000078503	Zfp990	1	0	0	0	0	0	1	1	1	1
1392	ENSMUSG00000007946	Phox2a	1	0	0	0	0	0	1	1	1	1
1393	ENSMUSG00000026735	Ptf1a	1	0	0	0	0	0	1	1	1	1
1394	ENSMUSG00000026459	Myog	1	0	0	0	0	0	1	1	1	1
1395	ENSMUSG00000039699	Batf2	1	0	0	0	0	0	1	1	1	1
1396	ENSMUSG00000006642	Tcf23	1	0	0	0	0	0	1	1	1	1
1397	ENSMUSG00000078865	Gm14406	1	0	0	0	0	0	1	1	1	1
1398	ENSMUSG00000064141	Zfp69	1	0	0	0	0	0	1	1	1	1
1399	ENSMUSG00000070345	Hsf5	2	0	0	0	0	0	1	1	1	1

## Sheet: Frontal Cortex TFs
Table S5D Network TFs with target genes enriched in Frontal Cortex DEGs.
	tf_ensemble	tf_name	#targets	#tf_targets	#targets_in_F_P1vE18	#targets_in_F_P3vE18	#targets_in_F_P3vP1	#total_targets_DEG_in_F	pval_in_F_P1vE18	pval_in_F_P3vE18	pval_in_F_P3vP1	combined_pval
241	ENSMUSG00000017491	Rarb	255	17	16	0	17	33	1.57e-20	1	1.76e-19	2.7632e-39
178	ENSMUSG00000027210	Meis2	348	23	10	1	13	24	9.51e-10	0.7219	7.27e-12	4.99105e-21
349	ENSMUSG00000074733	Zfp950	205	13	7	0	11	18	1.19e-07	1	7.02e-12	8.3538e-19
227	ENSMUSG00000041272	Tox	257	14	7	1	12	20	5.49e-07	0.610764	3.72e-12	1.24735e-18
376	ENSMUSG00000032446	Eomes	34	1	3	7	2	12	3.69e-05	3.46e-11	0.00366959	4.68512e-18
556	ENSMUSG00000029754	Dlx6	256	16	6	1	12	19	8.89e-06	0.609325	3.56e-12	1.92842e-17
305	ENSMUSG00000021318	Gli3	267	14	7	0	9	16	7.09e-07	1	3.71e-08	2.63039e-14
614	ENSMUSG00000041911	Dlx1	98	9	3	8	1	12	0.000861273	2.85e-09	0.22907	5.62281e-13
330	ENSMUSG00000000782	Tcf7	189	14	6	0	7	13	1.55e-06	1	7.08e-07	1.0974e-12
231	ENSMUSG00000048251	Rit1	445	29	7	1	10	18	2.02e-05	0.805899	2.73e-07	4.44421e-12
730	ENSMUSG00000039089	L3mbtl3	170	7	5	0	7	12	1.77e-05	1	3.47e-07	6.1419e-12
449	ENSMUSG00000021379	Id4	241	17	5	1	8	14	9.35e-05	0.587108	2.5e-07	1.37237e-11
575	ENSMUSG00000022306	Zfpm2	166	11	5	0	6	11	1.58e-05	1	5.31e-06	8.3898e-11
221	ENSMUSG00000001472	Tcf25	240	12	5	3	6	14	9.17e-05	0.0577797	4.27e-05	2.26242e-10
88	ENSMUSG00000031028	Tub	236	8	5	0	7	12	8.47e-05	1	3.11e-06	2.63417e-10
458	ENSMUSG00000026743	Mllt10	152	11	4	0	6	10	0.000199802	1	3.19e-06	6.37368e-10
81	ENSMUSG00000036281	Snapc4	151	8	1	9	0	10	0.249686	4.59e-09	1	1.14606e-09
586	ENSMUSG00000024513	Mbd2	145	6	4	1	5	10	0.000166764	0.412154	4.23e-05	2.90738e-09
767	ENSMUSG00000044167	Foxo1	98	4	3	0	5	8	0.000861273	1	6.35e-06	5.46908e-09
655	ENSMUSG00000001444	Tbx21	12	1	1	3	1	5	0.0225147	1.01e-05	0.0313064	7.11902e-09
284	ENSMUSG00000059824	Dbp	163	11	3	1	6	10	0.00367974	0.44978	4.78e-06	7.91124e-09
768	ENSMUSG00000074862	BC025920	88	6	3	0	3	6	0.000629751	1	0.00166167	1.04644e-06
660	ENSMUSG00000048485	Zbtb8b	144	10	3	0	4	7	0.00259564	1	0.00058693	1.52346e-06
459	ENSMUSG00000018168	Ikzf3	149	5	3	0	4	7	0.00285848	1	0.000667083	1.90684e-06
327	ENSMUSG00000056854	Pou3f4	103	7	3	0	3	6	0.000994796	1	0.00260316	2.58961e-06
628	ENSMUSG00000020656	Grhl1	108	6	3	0	3	6	0.00114076	1	0.00297686	3.39587e-06
658	ENSMUSG00000002617	Zfp40	21	1	0	2	2	4	1	0.00264485	0.00140453	3.71475e-06
688	ENSMUSG00000022526	Zfp251	130	6	2	1	4	7	0.0253279	0.378861	0.000399049	3.82918e-06
302	ENSMUSG00000035576	L3mbtl1	134	6	0	6	0	6	1	1e-05	1	1e-05
360	ENSMUSG00000022205	Sub1	56	4	0	3	2	5	1	0.00113536	0.00970268	1.1016e-05
214	ENSMUSG00000015709	Arnt2	142	7	2	4	1	7	0.0298086	0.00184343	0.314263	1.72688e-05
714	ENSMUSG00000056749	Nfil3	41	4	2	2	0	4	0.00275704	0.00984967	1	2.71559e-05
199	ENSMUSG00000052837	Junb	74	8	0	2	3	5	1	0.030022	0.00100793	3.02603e-05
311	ENSMUSG00000032745	Gpbp1	99	3	0	5	0	5	1	3.19e-05	1	3.19e-05
150	ENSMUSG00000068823	Csde1	103	8	0	5	0	5	1	3.86e-05	1	3.86e-05
268	ENSMUSG00000055639	Dach1	299	20	2	2	5	9	0.110188	0.297806	0.00119271	3.91385e-05
433	ENSMUSG00000024220	Zfp523	104	7	0	5	0	5	1	4.04e-05	1	4.04e-05
442	ENSMUSG00000021250	Fos	4	0	0	0	2	2	1	1	4.13e-05	4.13e-05
269	ENSMUSG00000034998	Foxn2	128	6	2	1	3	6	0.0246105	0.374283	0.00479364	4.41555e-05
1381	ENSMUSG00000027186	Elf5	3	1	1	0	1	2	0.00567592	1	0.00791892	4.49472e-05
527	ENSMUSG00000028639	Ybx1	180	12	3	0	3	6	0.00485323	1	0.0121744	5.90851e-05
223	ENSMUSG00000076431	Sox4	16	2	0	2	1	3	1	0.00152941	0.0415254	6.35093e-05
477	ENSMUSG00000062931	Zfp938	49	6	0	3	1	4	1	0.000768685	0.121873	9.36821e-05
131	ENSMUSG00000001988	Npas1	128	4	0	5	0	5	1	0.000108529	1	0.000108529
473	ENSMUSG00000034271	Jdp2	223	19	1	0	5	6	0.346091	1	0.000317752	0.000109971
782	ENSMUSG00000020120	Plek	52	1	0	3	1	4	1	0.00091478	0.128839	0.00011786
631	ENSMUSG00000030386	Zfp606	108	7	1	4	0	5	0.185598	0.000668779	1	0.000124124
87	ENSMUSG00000039834	Zfp335	109	8	1	4	0	5	0.187148	0.000692328	1	0.000129568
982	ENSMUSG00000045608	Dbx2	22	2	1	1	1	3	0.0408964	0.077282	0.0566549	0.000179061
617	ENSMUSG00000028736	Pax7	70	4	2	2	0	4	0.00784015	0.0270957	1	0.000212434
667	ENSMUSG00000028023	Pitx2	69	7	1	3	0	4	0.122846	0.00207369	1	0.000254745
242	ENSMUSG00000066551	Hmgb1	90	2	0	4	0	4	1	0.000335257	1	0.000335257
64	ENSMUSG00000038718	Pbx3	267	13	2	0	4	6	0.0911842	1	0.00554348	0.000505478
364	ENSMUSG00000052534	Pbx1	39	3	1	2	0	3	0.07137	0.0089429	1	0.000638255
253	ENSMUSG00000042570	Mier2	46	5	0	3	0	3	1	0.000638378	1	0.000638378
992	ENSMUSG00000045903	Npas4	15	3	0	0	2	2	1	1	0.000709519	0.000709519
234	ENSMUSG00000039081	Zfp503	146	7	2	1	2	5	0.0313675	0.414309	0.0573034	0.000744706
328	ENSMUSG00000028807	Zbtb8a	239	17	3	1	2	6	0.0105506	0.584053	0.13202	0.000813524
516	ENSMUSG00000037868	Egr2	45	8	0	1	2	3	1	0.151756	0.00635535	0.000964464
79	ENSMUSG00000022528	Hes1	63	6	2	0	1	3	0.00639408	1	0.153918	0.000984164
346	ENSMUSG00000022641	Bbx	130	7	1	0	3	4	0.219031	1	0.00500483	0.00109621
342	ENSMUSG00000069171	Nr2f1	237	18	1	0	4	5	0.363372	1	0.003641	0.00132304
943	ENSMUSG00000001065	Zfp276	60	3	0	3	0	3	1	0.00138688	1	0.00138688
571	ENSMUSG00000037025	Foxa2	53	7	1	2	0	3	0.0957509	0.0160905	1	0.00154068
399	ENSMUSG00000036098	Myrf	113	8	1	3	0	4	0.193318	0.00825661	1	0.00159615
744	ENSMUSG00000041703	Zic5	16	2	1	1	0	2	0.0299085	0.0568118	1	0.00169916
686	ENSMUSG00000053080	2700081O15Rik	108	6	0	3	1	4	1	0.00729414	0.249305	0.00181846
162	ENSMUSG00000028423	Nfx1	98	6	1	2	1	4	0.169941	0.0499553	0.22907	0.00194468
201	ENSMUSG00000025586	Cpeb1	160	9	1	2	2	5	0.26246	0.115911	0.0672724	0.00204656
953	ENSMUSG00000037169	Mycn	29	4	0	0	2	2	1	1	0.0026785	0.0026785
603	ENSMUSG00000038766	Gabpb2	90	8	2	0	1	3	0.0126924	1	0.212495	0.00269708
642	ENSMUSG00000058881	Zfp516	90	4	2	0	1	3	0.0126924	1	0.212495	0.00269708
550	ENSMUSG00000035397	Klf16	170	9	1	0	3	4	0.276402	1	0.0104394	0.00288549
918	ENSMUSG00000073062	Zxdb	22	2	0	2	0	2	1	0.00290243	1	0.00290243
202	ENSMUSG00000018554	Ybx2	31	2	0	0	2	2	1	1	0.00305727	0.00305727
355	ENSMUSG00000000078	Klf6	125	6	0	3	1	4	1	0.0108595	0.282508	0.00306791
159	ENSMUSG00000022463	Srebf2	69	10	1	2	0	3	0.122846	0.0263832	1	0.00324108
1020	ENSMUSG00000078546	Zfp995	19	2	0	1	1	2	1	0.0671025	0.0491198	0.00329606
1052	ENSMUSG00000020653	Klf11	19	0	0	1	1	2	1	0.0671025	0.0491198	0.00329606
303	ENSMUSG00000031885	Cbfb	143	13	1	3	0	4	0.23815	0.0155617	1	0.00370601
461	ENSMUSG00000028101	Pias3	186	8	1	2	2	5	0.298175	0.147793	0.0871471	0.00384042
772	ENSMUSG00000047473	Zfp30	94	7	1	0	2	3	0.163596	1	0.025822	0.00422437
619	ENSMUSG00000025470	Zfp511	26	2	1	1	0	2	0.0481538	0.0906838	1	0.00436677
259	ENSMUSG00000013419	Zfp651	141	12	0	3	1	4	1	0.0149911	0.312434	0.00468373
984	ENSMUSG00000037138	Aff3	32	4	1	0	1	2	0.0589389	1	0.0813488	0.00479461
916	ENSMUSG00000015846	Rxra	142	15	0	2	2	4	1	0.0950577	0.0545594	0.00518629
56	ENSMUSG00000023034	Nr4a1	86	8	0	1	2	3	1	0.270048	0.0218859	0.00591024
510	ENSMUSG00000028654	Mycl	31	5	1	1	0	2	0.0571497	0.107165	1	0.00612447
561	ENSMUSG00000030753	Thap12	32	3	1	1	0	2	0.0589389	0.110426	1	0.00650838
706	ENSMUSG00000021540	Smad5	213	15	1	2	2	5	0.333467	0.18251	0.109376	0.00665671
909	ENSMUSG00000073176	Zfp449	90	7	1	2	0	3	0.157203	0.0428842	1	0.00674153
545	ENSMUSG00000090641	Zfp712	29	4	0	1	1	2	1	0.100608	0.0740083	0.00744587
111	ENSMUSG00000029563	Foxp2	257	18	2	1	2	5	0.0854678	0.610764	0.148275	0.00774004
1048	ENSMUSG00000059842	Zfp341	38	6	0	2	0	2	1	0.00850436	1	0.00850436
329	ENSMUSG00000029313	Aff1	102	5	0	1	2	3	1	0.311642	0.030022	0.00935613
666	ENSMUSG00000040187	Arntl2	102	3	0	1	2	3	1	0.311642	0.030022	0.00935613
905	ENSMUSG00000027067	Ssrp1	39	2	1	1	0	2	0.07137	0.132922	1	0.00948668
593	ENSMUSG00000056383	AI987944	103	11	0	1	2	3	1	0.314162	0.030565	0.00960236
639	ENSMUSG00000032033	Barx2	46	2	1	0	1	2	0.08364	1	0.114852	0.00960624
455	ENSMUSG00000028358	Zfp618	159	9	1	2	1	4	0.261051	0.114723	0.34463	0.0103212
31	ENSMUSG00000046982	Tshz1	123	8	0	3	0	3	1	0.0103966	1	0.0103966
430	ENSMUSG00000019982	Myb	160	18	1	2	1	4	0.26246	0.115911	0.346374	0.0105374
232	ENSMUSG00000055435	Maf	270	19	0	3	2	5	1	0.0763193	0.160257	0.0122307
1251	ENSMUSG00000049739	Zfp646	5	0	0	0	1	1	1	1	0.0131638	0.0131638
801	ENSMUSG00000074166	AW146154	43	0	0	1	1	2	1	0.145524	0.107776	0.015684
650	ENSMUSG00000004934	Pias4	53	4	0	2	0	2	1	0.0160905	1	0.0160905
1142	ENSMUSG00000045440	Insm2	53	4	1	1	0	2	0.0957509	0.176239	1	0.016875
728	ENSMUSG00000003545	Fosb	115	8	1	1	1	3	0.196385	0.343702	0.263156	0.0177626
637	ENSMUSG00000019817	Plagl1	116	9	0	2	1	3	1	0.0672398	0.265115	0.0178262
374	ENSMUSG00000052713	Zfp608	130	5	1	2	0	3	0.219031	0.0818432	1	0.0179262
1299	ENSMUSG00000032496	Ltf	5	0	0	1	0	1	1	0.0181084	1	0.0181084
229	ENSMUSG00000034701	Neurod1	157	6	0	3	0	3	1	0.0198965	1	0.0198965
271	ENSMUSG00000035011	Zbtb7a	49	2	0	1	1	2	1	0.164086	0.121873	0.0199977
582	ENSMUSG00000068966	Zbtb34	60	4	0	2	0	2	1	0.0203303	1	0.0203303
317	ENSMUSG00000004040	Stat3	138	7	1	2	0	3	0.230851	0.0905867	1	0.0209121
1021	ENSMUSG00000058331	Zfp85	6	0	0	1	0	1	1	0.0216909	1	0.0216909
368	ENSMUSG00000037465	Klf10	142	11	0	1	2	3	1	0.40564	0.0545594	0.0221314
120	ENSMUSG00000004535	Tax1bp1	63	4	0	2	0	2	1	0.0222748	1	0.0222748
1174	ENSMUSG00000074500	Zfp558	89	10	0	0	2	2	1	1	0.0233302	0.0233302
959	ENSMUSG00000026686	Lmx1a	65	10	1	1	0	2	0.116148	0.211657	1	0.0245836
891	ENSMUSG00000059325	Hopx	55	3	0	1	1	2	1	0.18225	0.135751	0.0247405
672	ENSMUSG00000042406	Atf4	92	10	0	0	2	2	1	1	0.0248127	0.0248127
408	ENSMUSG00000020644	Id2	171	10	0	3	0	3	1	0.0248311	1	0.0248311
250	ENSMUSG00000024050	Wiz	69	6	0	2	0	2	1	0.0263832	1	0.0263832
812	ENSMUSG00000055053	Nfic	69	5	0	2	0	2	1	0.0263832	1	0.0263832
1110	ENSMUSG00000038765	Lmx1b	68	5	1	1	0	2	0.121176	0.220274	1	0.026692
694	ENSMUSG00000033669	Zfp7	81	4	1	0	1	2	0.142644	1	0.193428	0.0275913
440	ENSMUSG00000015843	Rxrg	156	8	0	1	2	3	1	0.43544	0.064368	0.0280284
994	ENSMUSG00000040857	Erf	70	4	1	1	0	2	0.124513	0.225966	1	0.0281357
1089	ENSMUSG00000004500	Zfp324	8	0	0	1	0	1	1	0.0288172	1	0.0288172
746	ENSMUSG00000051390	Zbtb22	71	6	1	1	0	2	0.126177	0.228797	1	0.0288688
60	ENSMUSG00000030551	Nr2f2	73	3	0	2	0	2	1	0.0292791	1	0.0292791
451	ENSMUSG00000001156	Mxd1	101	4	0	0	2	2	1	1	0.029483	0.029483
272	ENSMUSG00000031431	Tsc22d3	72	1	1	1	0	2	0.127837	0.231617	1	0.0296093
506	ENSMUSG00000023927	Satb1	244	13	1	1	2	4	0.371843	0.591649	0.136493	0.0300285
671	ENSMUSG00000021109	Hif1a	146	15	0	2	1	3	1	0.0995911	0.32153	0.0320216
542	ENSMUSG00000027544	Nfatc2	166	10	1	2	0	3	0.270857	0.123102	1	0.033343
452	ENSMUSG00000039501	Znfx1	303	10	2	2	0	4	0.112633	0.303191	1	0.0341494
170	ENSMUSG00000033006	Sox10	78	2	1	1	0	2	0.137736	0.248327	1	0.0342034
715	ENSMUSG00000023391	Dlx2	151	8	0	2	1	3	1	0.105341	0.330508	0.0348162
796	ENSMUSG00000021469	Msx2	10	1	0	1	0	1	1	0.035892	1	0.035892
676	ENSMUSG00000006215	Zbtb17	69	7	0	1	1	2	1	0.223125	0.167296	0.0373278
1014	ENSMUSG00000040148	Hmx3	82	6	1	1	0	2	0.144273	0.259266	1	0.0374052
410	ENSMUSG00000043969	Emx2	174	9	1	2	0	3	0.281907	0.132853	1	0.0374522
1212	ENSMUSG00000054715	Zscan22	11	3	0	1	0	1	1	0.0394103	1	0.0394103
28	ENSMUSG00000028640	Tfap2c	86	8	0	2	0	2	1	0.039503	1	0.039503
267	ENSMUSG00000025529	Zfp711	86	5	0	2	0	2	1	0.039503	1	0.039503
496	ENSMUSG00000049577	Zfpm1	208	13	0	3	0	3	1	0.0407488	1	0.0407488
155	ENSMUSG00000059552	Trp53	89	8	0	2	0	2	1	0.042029	1	0.042029
1208	ENSMUSG00000036721	Zscan12	12	1	0	1	0	1	1	0.0429158	1	0.0429158
670	ENSMUSG00000035451	Foxa1	90	10	1	1	0	2	0.157203	0.280674	1	0.0441228
558	ENSMUSG00000052040	Klf13	215	12	0	3	0	3	1	0.0442217	1	0.0442217
938	ENSMUSG00000037279	Ovol2	76	6	0	1	1	2	1	0.242797	0.182639	0.0443443
605	ENSMUSG00000044676	Zfp612	187	14	1	2	0	3	0.299514	0.149054	1	0.0446437
867	ENSMUSG00000053747	Sox14	92	5	1	1	0	2	0.160405	0.285929	1	0.0458646
917	ENSMUSG00000050855	Zfp940	13	0	0	1	0	1	1	0.0464087	1	0.0464087
1037	ENSMUSG00000026572	Tbx19	26	2	1	0	0	1	0.0481538	1	1	0.0481538
501	ENSMUSG00000020248	Nfyb	195	18	1	2	0	3	0.310138	0.159214	1	0.0493783
279	ENSMUSG00000038418	Egr1	81	14	0	1	1	2	1	0.256546	0.193428	0.0496232
164	ENSMUSG00000028634	Hivep3	196	9	1	2	0	3	0.311455	0.160493	1	0.0499863
961	ENSMUSG00000056829	Foxb2	82	5	0	1	1	2	1	0.259266	0.195569	0.0507044
35	ENSMUSG00000027168	Pax6	100	9	0	2	0	2	1	0.0517847	1	0.0517847
443	ENSMUSG00000034522	Zfp395	199	12	1	2	0	3	0.31539	0.164342	1	0.0518319
698	ENSMUSG00000029026	Trp73	99	9	1	1	0	2	0.17152	0.304026	1	0.0521465
895	ENSMUSG00000040632	Nrl	101	1	0	2	0	2	1	0.0527083	1	0.0527083
504	ENSMUSG00000028610	Dmrtb1	102	4	0	2	0	2	1	0.0536379	1	0.0536379
981	ENSMUSG00000025056	Nr0b1	85	8	0	1	1	2	1	0.267367	0.201958	0.0539968
212	ENSMUSG00000037326	Capn15	104	10	0	2	0	2	1	0.0555144	1	0.0555144
659	ENSMUSG00000058665	En1	103	14	1	1	0	2	0.177806	0.314162	1	0.05586
246	ENSMUSG00000044934	Zfp367	104	5	1	1	0	2	0.17937	0.316673	1	0.0568018
363	ENSMUSG00000025225	Nfkb2	16	3	0	1	0	1	1	0.0568118	1	0.0568118
1204	ENSMUSG00000035187	Nkx6-1	16	2	0	1	0	1	1	0.0568118	1	0.0568118
1050	ENSMUSG00000027985	Lef1	16	0	0	1	0	1	1	0.0568118	1	0.0568118
462	ENSMUSG00000026077	Npas2	188	18	0	2	1	3	1	0.150316	0.3934	0.0591344
674	ENSMUSG00000044501	Zfp758	23	3	0	0	1	1	1	1	0.0591534	0.0591534
263	ENSMUSG00000040712	Camta2	244	16	0	3	0	3	1	0.0601121	1	0.0601121
102	ENSMUSG00000039205	Ciz1	110	10	0	2	0	2	1	0.0612797	1	0.0612797
587	ENSMUSG00000068959	Zfp619	24	4	0	0	1	1	1	1	0.0616455	0.0616455
922	ENSMUSG00000006720	Zfp184	92	5	0	1	1	2	1	0.285929	0.216671	0.0619527
436	ENSMUSG00000046886	Zfp474	111	6	1	1	0	2	0.190239	0.333998	1	0.0635394
424	ENSMUSG00000019230	Lhx9	95	7	0	1	1	2	1	0.293741	0.222895	0.0654734
385	ENSMUSG00000060314	Zfp941	220	16	1	2	0	3	0.342329	0.191704	1	0.0656258
679	ENSMUSG00000029135	Fosl2	26	1	0	0	1	1	1	1	0.06661	0.06661
339	ENSMUSG00000069206	Zfp874a	19	3	0	1	0	1	1	0.0671025	1	0.0671025
684	ENSMUSG00000029177	Cenpa	19	1	0	1	0	1	1	0.0671025	1	0.0671025
1012	ENSMUSG00000039087	Rreb1	38	3	1	0	0	1	0.0696041	1	1	0.0696041
748	ENSMUSG00000039158	Akna	20	1	0	1	0	1	1	0.070508	1	0.070508
865	ENSMUSG00000054893	Zfp667	120	13	0	2	0	2	1	0.0713159	1	0.0713159
899	ENSMUSG00000042596	Tfap2d	21	1	0	1	0	1	1	0.0739011	1	0.0739011
98	ENSMUSG00000027868	Tbx15	29	6	0	0	1	1	1	1	0.0740083	0.0740083
400	ENSMUSG00000052676	Zmat1	124	17	0	2	0	2	1	0.0754706	1	0.0754706
247	ENSMUSG00000040054	Baz2a	125	13	0	2	0	2	1	0.0765212	1	0.0765212
244	ENSMUSG00000045991	Onecut2	175	17	0	0	2	2	1	1	0.0785373	0.0785373
216	ENSMUSG00000062939	Stat4	106	7	0	1	1	2	1	0.321668	0.2453	0.0789053
793	ENSMUSG00000036898	Zfp157	31	1	0	0	1	1	1	1	0.0789084	0.0789084
96	ENSMUSG00000022500	Litaf	127	3	1	1	0	2	0.214553	0.371982	1	0.0798096
402	ENSMUSG00000033730	Egr3	129	8	1	1	0	2	0.217541	0.376576	1	0.0819207
38	ENSMUSG00000027582	Zgpat	131	14	0	2	0	2	1	0.0829211	1	0.0829211
680	ENSMUSG00000048001	Hes5	24	3	0	1	0	1	1	0.0840072	1	0.0840072
1083	ENSMUSG00000037235	Mxd4	34	1	0	0	1	1	1	1	0.0862105	0.0862105
624	ENSMUSG00000032411	Tfdp2	48	3	1	0	0	1	0.0871164	1	1	0.0871164
931	ENSMUSG00000066798	Zbtb6	25	2	0	1	0	1	1	0.0873515	1	0.0873515
685	ENSMUSG00000041164	Zmiz2	138	22	0	2	0	2	1	0.0905867	1	0.0905867
373	ENSMUSG00000071341	Egr4	120	20	0	1	1	2	1	0.355635	0.272896	0.0970515
933	ENSMUSG00000021775	Nr1d2	28	1	0	1	0	1	1	0.0973122	1	0.0973122
348	ENSMUSG00000034227	Foxj1	237	16	1	1	1	3	0.363372	0.580975	0.467798	0.0987567
649	ENSMUSG00000019338	Zfp687	145	14	1	1	0	2	0.24105	0.412154	1	0.0993497
188	ENSMUSG00000037608	Bclaf1	122	12	0	1	1	2	1	0.360348	0.276756	0.0997286
596	ENSMUSG00000042439	Zfp532	29	1	0	1	0	1	1	0.100608	1	0.100608
934	ENSMUSG00000030469	Zfp719	29	1	0	1	0	1	1	0.100608	1	0.100608
1071	ENSMUSG00000024565	Sall3	29	0	0	1	0	1	1	0.100608	1	0.100608
480	ENSMUSG00000057098	Ebf1	203	21	0	0	2	2	1	1	0.100974	0.100974
601	ENSMUSG00000020484	Xbp1	30	3	0	1	0	1	1	0.103893	1	0.103893
848	ENSMUSG00000029178	Klf3	30	0	0	1	0	1	1	0.103893	1	0.103893
581	ENSMUSG00000019768	Esr1	151	9	1	1	0	2	0.249686	0.424971	1	0.106109
384	ENSMUSG00000026872	Zeb2	151	8	1	1	0	2	0.249686	0.424971	1	0.106109
67	ENSMUSG00000072294	Klf12	152	9	1	1	0	2	0.251116	0.42708	1	0.107247
1098	ENSMUSG00000048015	Neurod4	44	4	0	0	1	1	1	1	0.110141	0.110141
313	ENSMUSG00000071267	Zfp942	32	5	0	1	0	1	1	0.110426	1	0.110426
945	ENSMUSG00000067430	Zfp763	32	4	0	1	0	1	1	0.110426	1	0.110426
257	ENSMUSG00000025128	Bhlhe22	157	6	0	2	0	2	1	0.112358	1	0.112358
288	ENSMUSG00000000247	Lhx2	253	23	0	2	1	3	1	0.235727	0.490083	0.115526
445	ENSMUSG00000068551	Zfp467	134	10	0	1	1	2	1	0.387917	0.299496	0.11618
378	ENSMUSG00000008393	Carhsp1	186	9	1	0	1	2	0.298175	1	0.390155	0.116334
167	ENSMUSG00000001496	Nkx2-1	289	29	0	1	2	3	1	0.654122	0.178076	0.116483
536	ENSMUSG00000057101	Zfp180	187	14	1	0	1	2	0.299514	1	0.391779	0.117343
362	ENSMUSG00000054519	Zfp867	48	6	0	0	1	1	1	1	0.119539	0.119539
176	ENSMUSG00000051510	Mafg	35	4	0	1	0	1	1	0.120137	1	0.120137
965	ENSMUSG00000061371	Zfp873	35	4	0	1	0	1	1	0.120137	1	0.120137
108	ENSMUSG00000033863	Klf9	261	15	1	1	1	3	0.391959	0.616465	0.500877	0.121027
123	ENSMUSG00000003923	Tfam	334	5	0	3	0	3	1	0.123174	1	0.123174
1078	ENSMUSG00000022061	Nkx3-1	36	3	0	1	0	1	1	0.123351	1	0.123351
551	ENSMUSG00000046351	Zfp322a	36	2	0	1	0	1	1	0.123351	1	0.123351
784	ENSMUSG00000037992	Rara	51	6	0	0	1	1	1	1	0.126523	0.126523
564	ENSMUSG00000023990	Tfeb	37	3	0	1	0	1	1	0.126553	1	0.126553
920	ENSMUSG00000005917	Otx1	52	5	0	0	1	1	1	1	0.128839	0.128839
413	ENSMUSG00000045515	Pou3f3	143	13	0	1	1	2	1	0.407819	0.316087	0.128906
709	ENSMUSG00000047412	Zbtb44	39	6	0	1	0	1	1	0.132922	1	0.132922
129	ENSMUSG00000020160	Meis1	146	14	0	1	1	2	1	0.414309	0.32153	0.133213
874	ENSMUSG00000024622	Hmgxb3	41	1	0	1	0	1	1	0.139246	1	0.139246
332	ENSMUSG00000035158	Mitf	58	2	0	0	1	1	1	1	0.142608	0.142608
647	ENSMUSG00000058239	Usf2	59	8	0	0	1	1	1	1	0.144882	0.144882
538	ENSMUSG00000038895	Zfp653	43	4	0	1	0	1	1	0.145524	1	0.145524
878	ENSMUSG00000071266	Zfp946	43	4	0	1	0	1	1	0.145524	1	0.145524
621	ENSMUSG00000009406	Elk1	83	4	1	0	0	1	0.1459	1	1	0.1459
165	ENSMUSG00000061911	Myt1l	185	11	1	1	0	2	0.296833	0.492542	1	0.146203
595	ENSMUSG00000051413	Plagl2	60	8	0	0	1	1	1	1	0.14715	0.14715
439	ENSMUSG00000022601	Zbtb11	319	11	1	2	0	3	0.455947	0.324653	1	0.148024
834	ENSMUSG00000031907	Zfp90	187	4	0	2	0	2	1	0.149054	1	0.149054
80	ENSMUSG00000024134	Six2	61	6	0	0	1	1	1	1	0.149412	0.149412
149	ENSMUSG00000040478	Prdm13	86	4	1	0	0	1	0.150762	1	1	0.150762
153	ENSMUSG00000063455	D630045J12Rik	189	9	1	1	0	2	0.302185	0.499955	1	0.151079
420	ENSMUSG00000035277	Arx	45	4	0	1	0	1	1	0.151756	1	0.151756
579	ENSMUSG00000001419	Mef2d	196	12	0	2	0	2	1	0.160493	1	0.160493
68	ENSMUSG00000022556	Hsf1	198	17	0	2	0	2	1	0.163057	1	0.163057
418	ENSMUSG00000041540	Sox5	168	15	0	1	1	2	1	0.459801	0.360165	0.165604
344	ENSMUSG00000040033	Stat2	50	3	0	1	0	1	1	0.167141	1	0.167141
479	ENSMUSG00000002325	Irf9	50	2	0	1	0	1	1	0.167141	1	0.167141
446	ENSMUSG00000059142	Zfp945	52	4	0	1	0	1	1	0.173217	1	0.173217
636	ENSMUSG00000044636	Csrnp2	52	3	0	1	0	1	1	0.173217	1	0.173217
742	ENSMUSG00000046873	Mbtps2	52	1	0	1	0	1	1	0.173217	1	0.173217
620	ENSMUSG00000038615	Nfe2l1	56	7	0	1	0	1	1	0.185239	1	0.185239
630	ENSMUSG00000009739	Pou6f1	181	25	0	1	1	2	1	0.48502	0.381966	0.185261
179	ENSMUSG00000007670	Khsrp	57	6	0	1	0	1	1	0.188217	1	0.188217
503	ENSMUSG00000022760	Thap7	58	6	0	1	0	1	1	0.191184	1	0.191184
500	ENSMUSG00000033883	D3Ertd254e	80	7	0	0	1	1	1	1	0.191282	0.191282
474	ENSMUSG00000030067	Foxp1	186	15	0	1	1	2	1	0.494405	0.390155	0.192894
224	ENSMUSG00000049421	Zfp260	61	3	0	1	0	1	1	0.200022	1	0.200022
884	ENSMUSG00000028901	Gmeb1	61	3	0	1	0	1	1	0.200022	1	0.200022
398	ENSMUSG00000036672	Cenpt	61	1	0	1	0	1	1	0.200022	1	0.200022
121	ENSMUSG00000031627	Irf2	62	9	0	1	0	1	1	0.202947	1	0.202947
627	ENSMUSG00000030678	Maz	63	9	0	1	0	1	1	0.205861	1	0.205861
987	ENSMUSG00000020679	Hnf1b	64	5	0	1	0	1	1	0.208764	1	0.208764
300	ENSMUSG00000025912	Mybl1	67	8	0	1	0	1	1	0.217412	1	0.217412
388	ENSMUSG00000062397	Zfp706	67	3	0	1	0	1	1	0.217412	1	0.217412
687	ENSMUSG00000049321	Zfp2	68	6	0	1	0	1	1	0.220274	1	0.220274
304	ENSMUSG00000078862	Gm14326	69	8	0	1	0	1	1	0.223125	1	0.223125
273	ENSMUSG00000026380	Tfcp2l1	208	10	0	1	1	2	1	0.53373	0.42493	0.226798
91	ENSMUSG00000035033	Tbr1	253	19	1	1	0	2	0.382573	0.604979	1	0.231448
356	ENSMUSG00000015882	Lcorl	72	8	0	1	0	1	1	0.231617	1	0.231617
926	ENSMUSG00000059475	Zfp426	72	5	0	1	0	1	1	0.231617	1	0.231617
652	ENSMUSG00000057156	Homez	73	2	0	1	0	1	1	0.234427	1	0.234427
701	ENSMUSG00000030757	Zkscan2	74	9	0	1	0	1	1	0.237227	1	0.237227
341	ENSMUSG00000040321	Zfp770	74	7	0	1	0	1	1	0.237227	1	0.237227
423	ENSMUSG00000027109	Sp3	74	5	0	1	0	1	1	0.237227	1	0.237227
665	ENSMUSG00000030380	Mzf1	74	3	0	1	0	1	1	0.237227	1	0.237227
325	ENSMUSG00000038342	Mlxip	76	7	0	1	0	1	1	0.242797	1	0.242797
488	ENSMUSG00000044807	Zfp354c	76	7	0	1	0	1	1	0.242797	1	0.242797
171	ENSMUSG00000024176	Sox8	106	7	0	0	1	1	1	1	0.2453	0.2453
320	ENSMUSG00000021010	Npas3	220	13	0	1	1	2	1	0.553888	0.443067	0.245409
600	ENSMUSG00000058291	Zfp68	77	14	0	1	0	1	1	0.245567	1	0.245567
386	ENSMUSG00000029595	Lhx5	221	11	0	1	1	2	1	0.555528	0.444552	0.246961
970	ENSMUSG00000047371	Zfp768	78	5	0	1	0	1	1	0.248327	1	0.248327
112	ENSMUSG00000020052	Ascl1	79	6	0	1	0	1	1	0.251076	1	0.251076
675	ENSMUSG00000051469	Zfp24	80	11	0	1	0	1	1	0.253816	1	0.253816
204	ENSMUSG00000024431	Nr3c1	81	7	0	1	0	1	1	0.256546	1	0.256546
692	ENSMUSG00000000282	Mnt	81	6	0	1	0	1	1	0.256546	1	0.256546
956	ENSMUSG00000033237	Arid2	83	5	0	1	0	1	1	0.261976	1	0.261976
205	ENSMUSG00000015461	Atf6b	83	3	0	1	0	1	1	0.261976	1	0.261976
568	ENSMUSG00000019256	Ahr	83	2	0	1	0	1	1	0.261976	1	0.261976
604	ENSMUSG00000043991	Pura	115	15	0	0	1	1	1	1	0.263156	0.263156
83	ENSMUSG00000007880	Arid1a	84	7	0	1	0	1	1	0.264676	1	0.264676
530	ENSMUSG00000009733	Tfcp2	163	12	1	0	0	1	0.26667	1	1	0.26667
337	ENSMUSG00000036192	Rorb	117	10	0	0	1	1	1	1	0.267068	0.267068
717	ENSMUSG00000034518	Hmgxb4	85	10	0	1	0	1	1	0.267367	1	0.267367
219	ENSMUSG00000069114	Zbtb10	86	16	0	1	0	1	1	0.270048	1	0.270048
169	ENSMUSG00000022708	Zbtb20	119	11	0	0	1	1	1	1	0.270958	0.270958
316	ENSMUSG00000031618	Nr3c2	119	10	0	0	1	1	1	1	0.270958	0.270958
405	ENSMUSG00000024968	Rcor2	87	8	0	1	0	1	1	0.272719	1	0.272719
187	ENSMUSG00000038932	Tcfl5	88	7	0	1	0	1	1	0.27538	1	0.27538
487	ENSMUSG00000020037	Rfx4	122	13	0	0	1	1	1	1	0.276756	0.276756
118	ENSMUSG00000009734	Pou6f2	122	7	0	0	1	1	1	1	0.276756	0.276756
135	ENSMUSG00000042185	Nfrkb	91	9	0	1	0	1	1	0.283306	1	0.283306
681	ENSMUSG00000049764	Zfp280b	129	12	0	0	1	1	1	1	0.290108	0.290108
285	ENSMUSG00000025592	Dach2	94	7	0	1	0	1	1	0.291147	1	0.291147
125	ENSMUSG00000054199	Gon4l	94	2	0	1	0	1	1	0.291147	1	0.291147
1013	ENSMUSG00000048385	Scrt1	96	6	0	1	0	1	1	0.296327	1	0.296327
539	ENSMUSG00000049532	Sall2	305	19	1	1	0	2	0.441135	0.673972	1	0.297312
756	ENSMUSG00000025612	Bach1	97	9	0	1	0	1	1	0.298902	1	0.298902
597	ENSMUSG00000045518	Onecut3	97	2	0	1	0	1	1	0.298902	1	0.298902
133	ENSMUSG00000042390	Gatad2b	141	7	0	0	1	1	1	1	0.312434	0.312434
351	ENSMUSG00000039219	Arid4b	104	14	0	1	0	1	1	0.316673	1	0.316673
448	ENSMUSG00000047907	Tshz2	105	3	0	1	0	1	1	0.319175	1	0.319175
209	ENSMUSG00000015501	Hivep2	319	16	0	2	0	2	1	0.324653	1	0.324653
93	ENSMUSG00000030057	Cnbp	111	8	0	1	0	1	1	0.333998	1	0.333998
195	ENSMUSG00000037935	Smarce1	111	6	0	1	0	1	1	0.333998	1	0.333998
851	ENSMUSG00000007812	Zfp655	112	8	0	1	0	1	1	0.336437	1	0.336437
335	ENSMUSG00000048047	Zbtb33	113	9	0	1	0	1	1	0.338868	1	0.338868
293	ENSMUSG00000059436	Max	113	5	0	1	0	1	1	0.338868	1	0.338868
190	ENSMUSG00000021217	Tshz3	281	21	0	1	1	2	1	0.643753	0.526888	0.339186
181	ENSMUSG00000005442	Cic	114	9	0	1	0	1	1	0.341289	1	0.341289
980	ENSMUSG00000022987	Zfp641	115	14	0	1	0	1	1	0.343702	1	0.343702
983	ENSMUSG00000050410	Tcf19	116	6	0	1	0	1	1	0.346106	1	0.346106
252	ENSMUSG00000060601	Nr1h2	117	14	0	1	0	1	1	0.348502	1	0.348502
132	ENSMUSG00000051550	Zfp579	117	7	0	1	0	1	1	0.348502	1	0.348502
590	ENSMUSG00000019913	Sim1	119	7	0	1	0	1	1	0.353266	1	0.353266
361	ENSMUSG00000035456	Prdm8	122	7	0	1	0	1	1	0.360348	1	0.360348
371	ENSMUSG00000046532	Ar	175	10	0	0	1	1	1	1	0.371997	0.371997
324	ENSMUSG00000037640	Zfp60	129	13	0	1	0	1	1	0.376576	1	0.376576
75	ENSMUSG00000056493	Foxk1	360	15	0	2	0	2	1	0.378777	1	0.378777
569	ENSMUSG00000027434	Nkx2-2	130	12	0	1	0	1	1	0.378861	1	0.378861
383	ENSMUSG00000033726	Emx1	311	19	0	1	1	2	1	0.681121	0.563416	0.383754
450	ENSMUSG00000015605	Srf	134	11	0	1	0	1	1	0.387917	1	0.387917
130	ENSMUSG00000031706	Rfx1	134	10	0	1	0	1	1	0.387917	1	0.387917
117	ENSMUSG00000036036	Zfp57	134	5	0	1	0	1	1	0.387917	1	0.387917
613	ENSMUSG00000039275	Foxk2	136	13	0	1	0	1	1	0.392396	1	0.392396
183	ENSMUSG00000027466	Rbck1	136	9	0	1	0	1	1	0.392396	1	0.392396
143	ENSMUSG00000029723	Tsc22d4	138	10	0	1	0	1	1	0.396843	1	0.396843
634	ENSMUSG00000048249	Crebrf	142	12	0	1	0	1	1	0.40564	1	0.40564
69	ENSMUSG00000057406	Nsd2	197	7	0	0	1	1	1	1	0.407794	0.407794
237	ENSMUSG00000032402	Smad3	144	7	0	1	0	1	1	0.40999	1	0.40999
710	ENSMUSG00000049672	Zbtb14	145	4	0	1	0	1	1	0.412154	1	0.412154
314	ENSMUSG00000005583	Mef2c	333	28	0	1	1	2	1	0.706031	0.588421	0.415444
486	ENSMUSG00000000861	Bcl11a	147	12	0	1	0	1	1	0.416457	1	0.416457
174	ENSMUSG00000022053	Ebf2	149	11	0	1	0	1	1	0.420729	1	0.420729
97	ENSMUSG00000007817	Zmiz1	150	10	0	1	0	1	1	0.422854	1	0.422854
211	ENSMUSG00000025959	Klf7	153	3	0	1	0	1	1	0.429181	1	0.429181
662	ENSMUSG00000028150	Rorc	154	12	0	1	0	1	1	0.431275	1	0.431275
535	ENSMUSG00000022389	Tef	154	11	0	1	0	1	1	0.431275	1	0.431275
312	ENSMUSG00000033740	St18	156	11	0	1	0	1	1	0.43544	1	0.43544
837	ENSMUSG00000025229	Pitx3	158	7	0	1	0	1	1	0.439574	1	0.439574
278	ENSMUSG00000035443	Thyn1	409	13	0	2	0	2	1	0.441007	1	0.441007
240	ENSMUSG00000003949	Hlf	164	15	0	1	0	1	1	0.451799	1	0.451799
59	ENSMUSG00000003184	Irf3	166	12	0	1	0	1	1	0.455815	1	0.455815
618	ENSMUSG00000013089	Etv5	169	12	0	1	0	1	1	0.461784	1	0.461784
554	ENSMUSG00000044646	Zbtb7c	175	13	0	1	0	1	1	0.473529	1	0.473529
73	ENSMUSG00000068284	Usf3	440	12	0	2	0	2	1	0.47861	1	0.47861
92	ENSMUSG00000052751	Repin1	181	9	0	1	0	1	1	0.48502	1	0.48502
616	ENSMUSG00000050600	Zfp831	199	13	0	1	0	1	1	0.518023	1	0.518023
441	ENSMUSG00000039852	Rere	200	14	0	1	0	1	1	0.519794	1	0.519794
127	ENSMUSG00000068859	Sp9	202	13	0	1	0	1	1	0.523316	1	0.523316
173	ENSMUSG00000020647	Ncoa1	210	4	0	1	0	1	1	0.537152	1	0.537152
333	ENSMUSG00000060257	Scrt2	213	14	0	1	0	1	1	0.542237	1	0.542237
389	ENSMUSG00000044149	Nkrf	216	14	0	1	0	1	1	0.547266	1	0.547266
428	ENSMUSG00000004071	Cdip1	217	11	0	1	0	1	1	0.548931	1	0.548931
560	ENSMUSG00000041309	Nkx6-2	229	14	0	1	0	1	1	0.568437	1	0.568437
191	ENSMUSG00000024420	Zfp521	255	21	0	1	0	1	1	0.607882	1	0.607882
393	ENSMUSG00000074607	Tox2	284	17	0	1	0	1	1	0.647677	1	0.647677
438	ENSMUSG00000002265	Peg3	298	19	0	1	0	1	1	0.66543	1	0.66543
291	ENSMUSG00000067071	Hes6	323	12	0	1	0	1	1	0.694956	1	0.694956
198	ENSMUSG00000018501	Ncor1	337	11	0	1	0	1	1	0.710348	1	0.710348
228	ENSMUSG00000020919	Stat5b	253	26	0	0	0	0	1	1	1	1
152	ENSMUSG00000038872	Zfhx3	208	25	0	0	0	0	1	1	1	1
334	ENSMUSG00000038255	Neurod2	314	23	0	0	0	0	1	1	1	1
519	ENSMUSG00000029546	Uncx	250	20	0	0	0	0	1	1	1	1
297	ENSMUSG00000074158	Zfp976	107	19	0	0	0	0	1	1	1	1
140	ENSMUSG00000033943	Mga	180	18	0	0	0	0	1	1	1	1
186	ENSMUSG00000039967	Zfp292	103	17	0	0	0	0	1	1	1	1
290	ENSMUSG00000002266	Zim1	277	17	0	0	0	0	1	1	1	1
370	ENSMUSG00000072623	Zfp9	241	17	0	0	0	0	1	1	1	1
380	ENSMUSG00000049470	Aff4	190	17	0	0	0	0	1	1	1	1
412	ENSMUSG00000060969	Irx1	116	17	0	0	0	0	1	1	1	1
573	ENSMUSG00000032744	Heyl	209	17	0	0	0	0	1	1	1	1
456	ENSMUSG00000053477	Tcf4	302	16	0	0	0	0	1	1	1	1
576	ENSMUSG00000042323	Pbrm1	138	16	0	0	0	0	1	1	1	1
843	ENSMUSG00000054648	Zfp869	104	16	0	0	0	0	1	1	1	1
871	ENSMUSG00000020950	Foxg1	145	16	0	0	0	0	1	1	1	1
264	ENSMUSG00000049295	Zfp219	246	15	0	0	0	0	1	1	1	1
289	ENSMUSG00000005774	Rfx5	212	15	0	0	0	0	1	1	1	1
353	ENSMUSG00000042589	Cux2	207	15	0	0	0	0	1	1	1	1
989	ENSMUSG00000026987	Baz2b	90	15	0	0	0	0	1	1	1	1
182	ENSMUSG00000031393	Mecp2	100	14	0	0	0	0	1	1	1	1
218	ENSMUSG00000047141	Zfp654	99	14	0	0	0	0	1	1	1	1
238	ENSMUSG00000032998	Foxj3	168	14	0	0	0	0	1	1	1	1
258	ENSMUSG00000036686	Cc2d1a	264	14	0	0	0	0	1	1	1	1
283	ENSMUSG00000030557	Mef2a	262	14	0	0	0	0	1	1	1	1
193	ENSMUSG00000053552	Ebf4	243	13	0	0	0	0	1	1	1	1
222	ENSMUSG00000055817	Mta3	299	13	0	0	0	0	1	1	1	1
236	ENSMUSG00000038056	Kmt2c	154	13	0	0	0	0	1	1	1	1
395	ENSMUSG00000015942	Gtf2ird2	184	13	0	0	0	0	1	1	1	1
432	ENSMUSG00000026565	Pou2f1	69	13	0	0	0	0	1	1	1	1
435	ENSMUSG00000023079	Gtf2ird1	114	13	0	0	0	0	1	1	1	1
444	ENSMUSG00000033249	Hsf4	217	13	0	0	0	0	1	1	1	1
492	ENSMUSG00000029697	Fezf1	249	13	0	0	0	0	1	1	1	1
547	ENSMUSG00000023991	Foxp4	179	13	0	0	0	0	1	1	1	1
632	ENSMUSG00000020453	Patz1	107	13	0	0	0	0	1	1	1	1
781	ENSMUSG00000046711	Hmga1	186	13	0	0	0	0	1	1	1	1
94	ENSMUSG00000043467	Zbtb37	62	12	0	0	0	0	1	1	1	1
189	ENSMUSG00000031374	Zfp92	209	12	0	0	0	0	1	1	1	1
359	ENSMUSG00000063659	Zbtb18	256	12	0	0	0	0	1	1	1	1
365	ENSMUSG00000038630	Zkscan16	123	12	0	0	0	0	1	1	1	1
484	ENSMUSG00000020538	Srebf1	140	12	0	0	0	0	1	1	1	1
565	ENSMUSG00000017667	Zfp334	142	12	0	0	0	0	1	1	1	1
661	ENSMUSG00000024955	Esrra	103	12	0	0	0	0	1	1	1	1
682	ENSMUSG00000045333	Zfp423	179	12	0	0	0	0	1	1	1	1
705	ENSMUSG00000034377	Tulp4	125	12	0	0	0	0	1	1	1	1
847	ENSMUSG00000038331	Satb2	90	12	0	0	0	0	1	1	1	1
960	ENSMUSG00000025255	Zfhx4	128	12	0	0	0	0	1	1	1	1
42	ENSMUSG00000024137	E4f1	126	11	0	0	0	0	1	1	1	1
72	ENSMUSG00000029238	Clock	217	11	0	0	0	0	1	1	1	1
89	ENSMUSG00000024298	Zfp871	161	11	0	0	0	0	1	1	1	1
106	ENSMUSG00000026663	Atf6	233	11	0	0	0	0	1	1	1	1
[truncated: 968 more rows]

[truncated: 1 more sheets: Striatum TFs]
