# Supplementary material for: An epigenomic shift in amygdala marks the transition to maternal behaviors in alloparenting virgin female mice
Source: PLoS One. 2022 Feb 22;17(2):e0263632. doi: 10.1371/journal.pone.0263632 (PMC8863255; doi:10.1371/journal.pone.0263632)
Supplement: S6 Table — A. H3K27Ac peaks detected by HOMER as significant in duplicate ChIP samples for amygdala. B. H3K27Ac peaks detected by HOMER as significant in duplicate ChIP samples for frontal cortex. C. H3K27Ac peaks detected by HOMER as significant in duplicate ChIP samples for hypothalamus. D. H3K27Ac peaks detected by HOMER as significant in duplicate ChIP samples for striatum. (ZIP) [file pone.0263632.s007.zip]

Archive with 4 entries (4 files):
- S6A.zip
- S6B.zip
- S6C.zip
- S6D.zip
