# Supplementary material for: An epigenomic shift in amygdala marks the transition to maternal behaviors in alloparenting virgin female mice
Source: PLoS One. 2022 Feb 22;17(2):e0263632. doi: 10.1371/journal.pone.0263632 (PMC8863255; doi:10.1371/journal.pone.0263632)
Supplement: S7 Table — (XLSX) [file pone.0263632.s008.xlsx]

## Sheet: S7A - allDAPs
Table S7A. All differentially accessible peaks that were at least 2X higher in P3 than E18 (P3_2X_VS_E18; P3 open DAPs) or 2X lower in P3 than E18 (E18_2X_VS_P3; P3 closed DAPs)
Samples	#cmd=getDifferentialPeaksReplicates.pl -t 398M_HYP_CK_H3K27ac/ 399M_HYP_CK_H3K27ac/ -b 401M_HYP_P3_H3K27ac/ 402M_HYP_P3_H3K27ac/ -p 398+399-439-418M_HYP_CK_H3K27ac-F3L0D50-200peaks.pos -genome mm9 -q 0.1 -f 2 -edgeR -balancedPeakID (cmd=annotatePeaks.pl 398+399-439-418M_HYP_CK_H3K27ac-F3L0D50-200peaks.pos mm9 -d 401M_HYP_P3_H3K27ac/ 402M_HYP_P3_H3K27ac/ 398M_HYP_CK_H3K27ac/ 399M_HYP_CK_H3K27ac/ -…	Chr	Start	End	hub	Strand	Peak Score	Focus Ratio/Region Size	Annotation	Detailed Annotation	Distance to TSS	Nearest PromoterID	Entrez ID	Nearest Unigene	Nearest Refseq	Nearest Ensembl	Gene Name	Gene Alias	Gene Description	Gene Type	401M_HYP_P3_H3K27ac/ Tag Count in given bp (19306941.0 Total, normalization factor = 1, effective total = 10000000)	402M_HYP_P3_H3K27ac/ Tag Count in given bp (19512095.0 Total, normalization factor = 1, effective total = 10000000)	398M_HYP_CK_H3K27ac/ Tag Count in given bp (25033863.0 Total, normalization factor = 1, effective total = 10000000)	399M_HYP_CK_H3K27ac/ Tag Count in given bp (25856999.0 Total, normalization factor = 1, effective total = 10000000)	bg vs. target Log2 Fold Change	bg vs. target p-value	bg vs. target adj. p-value
FCX_P3_2x_VS_E18	chr2-5	chr2	98502734	98502934	link	+	1767.7	0	Intergenic	SYNREP_MM|Satellite|Satellite	1195020	NM_178725	241568	Mm.241682	NM_178725	ENSMUSG00000050587	Lrrc4c	6430556C10Rik|NGL-1	leucine rich repeat containing 4C	protein-coding	1306	851	5414	2241	3.03418	5.80517e-22	6.18118e-17
FCX_P3_2x_VS_E18	chrM-5	chrM	4360	4560	link	+	56.6	0	NA	Intergenic	NA	NA									23	16	184	47	3.81531	2.11601e-21	1.12653e-16
FCX_P3_2x_VS_E18	chr6-27	chr6	103599103	103599303	link	+	1367.2	0	intron (NM_007697, intron 4 of 26)	SYNREP_MM|Satellite|Satellite	138333	NM_007697	12661	Mm.251288	NM_007697	ENSMUSG00000030077	Chl1	A530023M13Rik|AI465420|CALL|LICAM2	cell adhesion molecule L1-like	protein-coding	1130	714	4022	1752	2.83705	4.93807e-20	1.28092e-15
FCX_P3_2x_VS_E18	chrM-30	chrM	4484	4684	link	+	48.3	0	NA	Intergenic	NA	NA									24	14	164	46	3.68183	6.01501e-20	1.28092e-15
FCX_P3_2x_VS_E18	chrM-37	chrM	4584	4784	link	+	48.8	0	NA	Intergenic	NA	NA									21	16	148	50	3.59513	5.66307e-20	1.28092e-15
FCX_P3_2x_VS_E18	chrM-13	chrM	3507	3707	link	+	55.2	0	NA	Intergenic	NA	NA									26	23	179	50	3.46221	2.42546e-19	4.30427e-15
FCX_P3_2x_VS_E18	chrM-39	chrM	11634	11834	link	+	49	0	NA	Intergenic	NA	NA									21	16	157	40	3.65284	4.41007e-19	5.86964e-15
FCX_P3_2x_VS_E18	chrM-33	chrM	11754	11954	link	+	47.3	0	NA	Intergenic	NA	NA									29	11	155	51	3.52836	4.16487e-19	5.86964e-15
FCX_P3_2x_VS_E18	chrM-43	chrM	11692	11892	link	+	46.9	0	NA	Intergenic	NA	NA									24	17	155	44	3.49361	1.35349e-18	1.60129e-14
FCX_P3_2x_VS_E18	chrM-38	chrM	1020	1220	link	+	47.3	0	NA	Intergenic	NA	NA									33	11	143	54	3.28342	2.27884e-17	2.42644e-13
FCX_P3_2x_VS_E18	chrM-64	chrM	1153	1353	link	+	41.9	0	NA	Intergenic	NA	NA									32	12	139	49	3.23236	1.3833e-16	1.339e-12
FCX_P3_2x_VS_E18	chrM-51	chrM	1298	1498	link	+	46.9	0	NA	Intergenic	NA	NA									27	23	137	44	3.03841	1.25507e-15	1.11363e-11
FCX_P3_2x_VS_E18	chrM-68	chrM	4837	5037	link	+	34.3	0	NA	Intergenic	NA	NA									25	12	105	39	3.06712	2.39095e-14	1.95832e-10
STR_E18_2x_VS_P3	chrX-1	chrX	166421537	166421737	link	+	158	0	intron (NM_001290512, intron 5 of 9)	intron (NM_001290512, intron 5 of 9)	-4788	NR_029457	654820	Mm.34441	NM_001039559	ENSMUSG00000072844	G530011O06Rik	-	RIKEN cDNA G530011O06 gene	ncRNA	75	139	402	317	1.53018	2.83631e-15	6.42251e-10
FCX_P3_2x_VS_E18	chr11-1716	chr11	3076103	3076303	link	+	21.5	0	intron (NM_030207, intron 6 of 32)	intron (NM_030207, intron 6 of 32)	17263	NM_030207	78887	Mm.394071	NM_030207	ENSMUSG00000023764	Sfi1	-	Sfi1 homolog, spindle assembly associated (yeast)	protein-coding	12	4	65	29	3.57627	1.47834e-13	1.12435e-09
FCX_P3_2x_VS_E18	chrM-35	chrM	15455	15655	link	+	51.1	0	NA	Intergenic	NA	NA									53	18	181	38	2.87456	4.10185e-13	2.91168e-09
FCX_P3_2x_VS_E18	chr11-1584	chr11	3076166	3076366	link	+	22.5	0	intron (NM_030207, intron 6 of 32)	intron (NM_030207, intron 6 of 32)	17200	NM_030207	78887	Mm.394071	NM_030207	ENSMUSG00000023764	Sfi1	-	Sfi1 homolog, spindle assembly associated (yeast)	protein-coding	11	9	67	30	3.318	6.06694e-13	4.03743e-09
FCX_P3_2x_VS_E18	chr11-1267	chr11	3075965	3076165	link	+	25.8	0	intron (NM_030207, intron 6 of 32)	L1M5|LINE|L1	17401	NM_030207	78887	Mm.394071	NM_030207	ENSMUSG00000023764	Sfi1	-	Sfi1 homolog, spindle assembly associated (yeast)	protein-coding	15	12	66	38	2.91134	2.16462e-12	1.35578e-08
FCX_P3_2x_VS_E18	chrM-6	chrM	15327	15527	link	+	61.1	0	NA	Intergenic	NA	NA									65	17	194	41	2.76136	3.8229e-12	2.26139e-08
FCX_P3_2x_VS_E18	chr11-1714	chr11	3054613	3054813	link	+	22	0	intron (NM_030207, intron 13 of 32)	intron (NM_030207, intron 13 of 32)	30683	NR_003518	66776	Mm.247625	NR_003518		Pisd-ps3	4933439C20Rik	phosphatidylserine decarboxylase, pseudogene 3	pseudo	13	6	60	25	3.1973	4.50458e-11	2.39817e-07
STR_E18_2x_VS_P3	chrX-3	chrX	166421385	166421585	link	+	154.9	0	intron (NM_001290512, intron 5 of 9)	intron (NM_001290512, intron 5 of 9)	-4636	NR_029457	654820	Mm.34441	NM_001039559	ENSMUSG00000072844	G530011O06Rik	-	RIKEN cDNA G530011O06 gene	ncRNA	70	179	371	330	1.32127	4.87606e-12	5.52065e-07
AMY_P3_2x_VS_E18	chr12-3482	chr12	103634946	103635146	link	+	13.8	0	intron (NM_011175, intron 11 of 13)	ID_B1|SINE|B4	42977	NM_011175	19141	Mm.17185	NM_011175	ENSMUSG00000021190	Lgmn	AEP|AI746452|AU022324|Prsc1	legumain	protein-coding	0	2	29	23	4.35883	5.4822e-09	1.69472e-06
FCX_P3_2x_VS_E18	chr11-1265	chr11	3066920	3067120	link	+	25.6	0	intron (NM_030207, intron 7 of 32)	intron (NM_030207, intron 7 of 32)	26446	NM_030207	78887	Mm.394071	NM_030207	ENSMUSG00000023764	Sfi1	-	Sfi1 homolog, spindle assembly associated (yeast)	protein-coding	22	12	54	45	2.37106	6.31855e-10	3.05809e-06
STR_E18_2x_VS_P3	chrX-50	chrX	166428393	166428593	link	+	60.7	0	3' UTR (NM_001290504, exon 10 of 10)	3' UTR (NM_001290504, exon 10 of 10)	-11644	NR_029457	654820	Mm.34441	NM_001039559	ENSMUSG00000072844	G530011O06Rik	-	RIKEN cDNA G530011O06 gene	ncRNA	25	56	136	138	1.56354	4.37924e-11	3.30544e-06
AMY_P3_2x_VS_E18	chr15-6948	chr15	97553521	97553721	link	+	10.9	0	intron (NM_001168693, intron 2 of 9)	ORR1A3|LTR|MaLR	-2040	NM_008902	19011	Mm.1001	NM_008902	ENSMUSG00000022468	Endou	Pp11r|Tcl-30	endonuclease, polyU-specific	protein-coding	1	0	35	6	4.83657	1.18092e-07	1.79373e-05
AMY_P3_2x_VS_E18	chr10-8978	chr10	18043374	18043574	link	+	10.9	0	Intergenic	Intergenic	-84007	NM_173390	215819	Mm.297971	NM_173390	ENSMUSG00000039835	Nhsl1	5730409E15Rik|A630035H13Rik|A730096F01|BC013565|D10Bwg0940e|mKIAA1357	NHS-like 1	protein-coding	0	2	23	19	4.0543	3.24971e-07	3.82108e-05
AMY_P3_2x_VS_E18	chr3-13340	chr3	80695876	80696076	link	+	8.74	0	intron (NM_001345956, intron 2 of 10)	intron (NM_001345956, intron 2 of 10)	20064	NM_001345996	14658	Mm.275639	NM_010298	ENSMUSG00000028020	Glrb	AI853901|Glyrb|spa|spastic	glycine receptor, beta subunit	protein-coding	0	0	19	13	6.91354	3.48691e-07	4.05269e-05
FCX_P3_2x_VS_E18	chr11-1188	chr11	3074057	3074257	link	+	25.8	0	intron (NM_030207, intron 6 of 32)	intron (NM_030207, intron 6 of 32)	19309	NM_030207	78887	Mm.394071	NM_030207	ENSMUSG00000023764	Sfi1	-	Sfi1 homolog, spindle assembly associated (yeast)	protein-coding	33	26	67	51	1.86497	1.38211e-08	5.07457e-05
AMY_P3_2x_VS_E18	chr17-350	chr17	5956835	5957035	link	+	37.1	0	intron (NR_151772, intron 1 of 25)	intron (NR_151772, intron 1 of 25)	15655	NM_001113352	20975	Mm.236068	NM_011523	ENSMUSG00000023805	Synj2	AI481647|SJ2|mKIAA0348	synaptojanin 2	protein-coding	16	24	77	61	1.59067	4.73702e-07	5.13778e-05
FCX_P3_2x_VS_E18	chrM-72	chrM	9719	9919	link	+	19.2	0	NA	Intergenic	NA	NA									19	7	66	15	2.80337	1.45021e-08	5.14715e-05
AMY_P3_2x_VS_E18	chr10-5271	chr10	75796049	75796249	link	+	10.9	0	intron (NM_001081419, intron 1 of 37)	(TATG)n|Simple_repeat|Simple_repeat	11887	NM_001081419	64451	Mm.33183	NM_001081419	ENSMUSG00000020231	Dip2a	4931420H10Rik|AI426328|Dip2|Kiaa0184-hp|mKIAA0184	disco interacting protein 2 homolog A	protein-coding	1	1	23	18	4.01345	5.00516e-07	5.35401e-05
AMY_E18_2x_VS_P3	chr15-222	chr15	76350566	76350766	link	+	52.5	0	intron (NM_130893, intron 1 of 1)	intron (NM_130893, intron 1 of 1)	1893	NM_130893	170729	Mm.218747	NM_130893	ENSMUSG00000048385	Scrt1	-	scratch family zinc finger 1	protein-coding	18	18	73	127	1.90327	1.50366e-09	6.5232e-05
AMY_E18_2x_VS_P3	chr17-1254	chr17	8996609	8996809	link	+	28.5	0	intron (NM_011866, intron 1 of 21)	intron (NM_011866, intron 1 of 21)	2099	NM_011866	23984	Mm.87161	NM_011866	ENSMUSG00000023868	Pde10a	-	phosphodiesterase 10A	protein-coding	9	3	54	55	2.61627	1.59199e-09	6.5232e-05
AMY_E18_2x_VS_P3	chr18-177	chr18	86564647	86564847	link	+	55.1	0	5' UTR (NM_144946, exon 1 of 11)	5' UTR (NM_144946, exon 1 of 11)	403	NM_144946	246317	Mm.329578	NM_144946	ENSMUSG00000050321	Neto1	AI851453|Btcl1|C130005O10Rik	neuropilin (NRP) and tolloid (TLL)-like 1	protein-coding	18	23	90	123	1.80937	1.98906e-09	6.5232e-05
AMY_E18_2x_VS_P3	chr2-340	chr2	180628094	180628294	link	+	60.1	0	promoter-TSS (NR_029538)	promoter-TSS (NR_029538)	-551	NR_029538	723951		NR_029538	ENSMUSG00000065454	Mir124a-3	Mirn124a-3|mir-124-3|mir-124a-3	microRNA 124a-3	ncRNA	14	30	95	135	1.81047	1.76542e-09	6.5232e-05
AMY_E18_2x_VS_P3	chr6-466	chr6	127717846	127718046	link	+	43.4	0	intron (NM_201371, intron 1 of 9)	CpG	1231	NM_201371	381813	Mm.39750	NM_201371	ENSMUSG00000030350	Prmt8	Hrmt1l3|Hrmt1l4	protein arginine N-methyltransferase 8	protein-coding	11	15	64	98	2.06665	2.15288e-09	6.5232e-05
AMY_E18_2x_VS_P3	chr8-878	chr8	33994120	33994320	link	+	35.3	0	Intergenic	CpG	66278	NM_001177589	100042715	Mm.291093	NM_001177589		Gm3985	-	predicted gene 3985	protein-coding	10	9	62	73	2.26194	1.88641e-09	6.5232e-05
AMY_E18_2x_VS_P3	chr19-231	chr19	43515100	43515300	link	+	58	0	exon (NM_031396, exon 1 of 11)	exon (NM_031396, exon 1 of 11)	274	NM_031396	83674	Mm.329864	NM_031396	ENSMUSG00000025189	Cnnm1	AI846314|Acdp1|CLP-1	cyclin M1	protein-coding	26	18	86	137	1.77842	2.68519e-09	6.70602e-05
AMY_E18_2x_VS_P3	chr5-184	chr5	27376097	27376297	link	+	61.9	0	exon (NM_207282, exon 1 of 26)	exon (NM_207282, exon 1 of 26)	458	NM_207282	13483	Mm.42078	NM_010075	ENSMUSG00000061576	Dpp6	B930011P16Rik|D5Buc3|D5Buc4|D5Buc5|DPP VI|Dpp-6|Gm1377|In(5)6H-p|Peplb|Rw	dipeptidylpeptidase 6	protein-coding	28	22	103	134	1.68535	2.76652e-09	6.70602e-05
AMY_E18_2x_VS_P3	chr10-262	chr10	79601068	79601268	link	+	52.5	0	intron (NR_036582, intron 1 of 10)	intron (NR_036582, intron 1 of 10)	944	NR_036582	100503659	Mm.485395	NM_015761	ENSMUSG00000035640	Cbarp	9630008F14|Dos|R29144/1	calcium channel, voltage-dependent, beta subunit associated regulatory protein	protein-coding	19	21	94	107	1.76716	4.63386e-09	7.66714e-05
AMY_E18_2x_VS_P3	chr18-187	chr18	86564709	86564909	link	+	54.3	0	5' UTR (NM_144946, exon 1 of 11)	5' UTR (NM_144946, exon 1 of 11)	465	NM_144946	246317	Mm.329578	NM_144946	ENSMUSG00000050321	Neto1	AI851453|Btcl1|C130005O10Rik	neuropilin (NRP) and tolloid (TLL)-like 1	protein-coding	24	17	86	122	1.78169	3.45765e-09	7.66714e-05
AMY_E18_2x_VS_P3	chr2-1073	chr2	164794762	164794962	link	+	35	0	intron (NM_020333, intron 1 of 25)	CpG	1374	NM_020333	57138	Mm.252987	NM_020333	ENSMUSG00000017740	Slc12a5	KCC2|mKIAA1176	solute carrier family 12, member 5	protein-coding	12	8	55	80	2.18698	4.71791e-09	7.66714e-05
AMY_E18_2x_VS_P3	chr5-791	chr5	34630696	34630896	link	+	40.2	0	5' UTR (NM_001015039, exon 1 of 13)	5' UTR (NM_001015039, exon 1 of 13)	177	NM_001015039	231125	Mm.113388	NM_001015039	ENSMUSG00000037224	Zfyve28	9630058O20Rik|Gm146|mKIAA1643	zinc finger, FYVE domain containing 28	protein-coding	14	11	69	84	2.05036	4.84997e-09	7.66714e-05
AMY_E18_2x_VS_P3	chr2-155	chr2	32207744	32207944	link	+	63	0	intron (NR_125959, intron 1 of 21)	intron (NR_125959, intron 1 of 21)	1005	NM_001301737	13429	Mm.44736	NM_010065	ENSMUSG00000026825	Dnm1	AI838169|Dnm|Ftfl|mKIAA4093	dynamin 1	protein-coding	23	29	104	139	1.65756	5.37421e-09	7.8162e-05
AMY_E18_2x_VS_P3	chr9-298	chr9	20836524	20836724	link	+	48.3	0	TTS (NR_035438)	TTS (NR_035438)	142	NM_008319	15898	Mm.4629	NM_008319	ENSMUSG00000032174	Icam5	CD50|ICAM-3|Icam3|TLN|Tlcn	intercellular adhesion molecule 5, telencephalin	protein-coding	18	17	87	97	1.83389	5.20048e-09	7.8162e-05
AMY_P3_2x_VS_E18	chr16-7785	chr16	20278331	20278531	link	+	7.95	0	Intergenic	L1_Mur3|LINE|L1	24004	NM_001005767	381038	Mm.371737	NM_001005767	ENSMUSG00000033918	Parl	D16Ertd607e|PRO2207|PSARL1|PSENIP2|Psarl	presenilin associated, rhomboid-like	protein-coding	0	0	21	9	6.81098	8.18512e-07	7.84647e-05
AMY_P3_2x_VS_E18	chr16-4791	chr16	20278465	20278665	link	+	7.68	0	Intergenic	L1_Mur3|LINE|L1	23870	NM_001005767	381038	Mm.371737	NM_001005767	ENSMUSG00000033918	Parl	D16Ertd607e|PRO2207|PSARL1|PSENIP2|Psarl	presenilin associated, rhomboid-like	protein-coding	0	0	21	9	6.81098	8.18512e-07	7.84647e-05
AMY_E18_2x_VS_P3	chr16-90	chr16	60606000	60606200	link	+	54.6	0	promoter-TSS (NM_007938)	promoter-TSS (NM_007938)	-743	NM_007938	13840	Mm.455790	NM_007938	ENSMUSG00000055540	Epha6	Ehk2|Hek12|m-ehk2	Eph receptor A6	protein-coding	23	20	96	113	1.72172	6.5473e-09	8.35922e-05
AMY_E18_2x_VS_P3	chr3-36	chr3	158224076	158224276	link	+	78.4	0	5' UTR (NM_001291453, exon 1 of 26)	5' UTR (NM_001291453, exon 1 of 26)	1009	NM_001291453	242274	Mm.132162	NM_001081358	ENSMUSG00000028176	Lrrc7	AK122498|densin|mKIAA1365	leucine rich repeat containing 7	protein-coding	35	36	133	167	1.51716	6.66718e-09	8.35922e-05
FCX_P3_2x_VS_E18	chr15-3298	chr15	8657913	8658113	link	+	9.94	0	intron (NM_148938, intron 2 of 9)	intron (NM_148938, intron 2 of 9)	2794	NM_148938	20512	Mm.204834	NM_148938	ENSMUSG00000005360	Slc1a3	AI504299|B430115D02Rik|Eaat1|GLAST|GLAST-1|GLU-T|GluT-1|Gmt1|MGluT1	solute carrier family 1 (glial high affinity glutamate transporter), member 3	protein-coding	1	4	17	27	3.74584	2.79675e-08	9.27791e-05
AMY_E18_2x_VS_P3	chr2-1271	chr2	158202027	158202227	link	+	35.5	0	intron (NM_175692, intron 2 of 4)	intron (NM_175692, intron 2 of 4)	753	NM_175692	319317	Mm.294494	NM_175692	ENSMUSG00000044349	Snhg11	A930034L06Rik|AI854265|AL022637|AW319638|E130013N09Rik	small nucleolar RNA host gene 11	protein-coding	15	7	69	68	2.08248	8.58783e-09	9.76275e-05
AMY_E18_2x_VS_P3	chr2-896	chr2	180891810	180892010	link	+	44.1	0	promoter-TSS (NM_007906)	promoter-TSS (NM_007906)	-190	NM_007906	13628	Mm.2645	NM_007906	ENSMUSG00000016349	Eef1a2	EEF1AL|EF-1-alpha-2|Eef1a|S1|STN|wasted|wst	eukaryotic translation elongation factor 1 alpha 2	protein-coding	23	9	80	89	1.84879	8.59213e-09	9.76275e-05
AMY_P3_2x_VS_E18	chr10-16992	chr10	122210819	122211019	link	+	7.68	0	intron (NM_001110218, intron 1 of 9)	intron (NM_001110218, intron 1 of 9)	94548	NR_106182	102466884		NR_106182	ENSMUSG00000099225	Mir8104	Gm27380|mmu-mir-8104	microRNA 8104	ncRNA	0	0	17	12	6.77372	1.23915e-06	0.000106506
AMY_P3_2x_VS_E18	chr14-6460	chr14	63493182	63493382	link	+	7.68	0	intron (NM_175546, intron 1 of 11)	intron (NM_175546, intron 1 of 11)	8903	NR_105860	102465311		NR_105860	ENSMUSG00000098858	Mir6541	Gm27311|mmu-mir-6541	microRNA 6541	ncRNA	0	0	17	12	6.77372	1.23915e-06	0.000106506
AMY_E18_2x_VS_P3	chr10-95	chr10	126602527	126602727	link	+	69.2	0	promoter-TSS (NM_001244618)	promoter-TSS (NM_001244618)	-260	NM_027739	14421	Mm.386762	NM_008080	ENSMUSG00000006731	B4galnt1	4933429D13Rik|Gal-NAc-T|GalNAc-T|GalNAcT|Galgt1|Ggm-2|Ggm2	beta-1,4-N-acetyl-galactosaminyl transferase 1	protein-coding	32	31	126	143	1.53552	1.15709e-08	0.00012374
AMY_E18_2x_VS_P3	chr7-338	chr7	25790467	25790667	link	+	48.8	0	intron (NM_001290469, intron 1 of 22)	CpG	389	NM_001290469	232975	Mm.44101	NM_144921	ENSMUSG00000040907	Atp1a3	Atpa-2	ATPase, Na+/K+ transporting, alpha 3 polypeptide	protein-coding	15	21	76	112	1.81395	1.1302e-08	0.00012374
AMY_E18_2x_VS_P3	chr8-805	chr8	14096463	14096663	link	+	37.1	0	intron (NM_001145965, intron 1 of 14)	CpG	688	NM_172910	244310	Mm.404697	NM_172910	ENSMUSG00000047495	Dlgap2	6430596N04Rik|Dap-2|Dap2|Sapap2	DLG associated protein 2	protein-coding	12	12	70	73	2.01235	1.19317e-08	0.000123953
AMY_P3_2x_VS_E18	chr2-4076	chr2	83580513	83580713	link	+	17.8	0	intron (NM_008402, intron 2 of 29)	intron (NM_008402, intron 2 of 29)	16059	NM_008402	16410	Mm.227	NM_008402	ENSMUSG00000027087	Itgav	1110004F14Rik|2610028E01Rik|CD51|D430040G12Rik	integrin alpha V	protein-coding	5	6	35	32	2.39262	1.52318e-06	0.000124664
AMY_P3_2x_VS_E18	chr5-11948	chr5	152009338	152009538	link	+	9.27	0	Intergenic	Intergenic	-16670	NR_153382	243362	Mm.209272	NM_146258	ENSMUSG00000016128	Stard13	DLC2|GT650	StAR-related lipid transfer (START) domain containing 13	protein-coding	1	0	24	10	4.58445	1.56757e-06	0.000126842
AMY_P3_2x_VS_E18	chr18-11459	chr18	75754884	75755084	link	+	7.42	0	intron (NM_201354, intron 6 of 11)	intron (NM_201354, intron 6 of 11)	80685	NR_045879	100038353	Mm.440724	NR_045879	ENSMUSG00000097712	Gm10532	-	predicted gene 10532	ncRNA	0	0	17	11	6.72165	1.88908e-06	0.000146423
AMY_P3_2x_VS_E18	chr14-1196	chr14	48531855	48532055	link	+	20.4	0	intron (NR_045959, intron 2 of 3)	intron (NR_045959, intron 2 of 3)	13416	NR_045959	73961	Mm.390702	NR_045959	ENSMUSG00000115609	4930447J18Rik	4930425M13Rik	RIKEN cDNA 4930447J18 gene	ncRNA	8	7	39	38	2.1523	2.00071e-06	0.000153306
AMY_E18_2x_VS_P3	chr10-759	chr10	122702641	122702841	link	+	34.7	0	intron (NR_045514, intron 1 of 5)	CpG	1609	NM_001252387	268354	Mm.51939	NM_182807	ENSMUSG00000044071	Fam19a2	6330575M02|FAM19A2 TAFA-2|Sam2|TAFA2|Tafa-2	family with sequence similarity 19, member A2	protein-coding	16	6	62	73	2.05948	1.56785e-08	0.000154072
AMY_P3_2x_VS_E18	chr17-1277	chr17	10683149	10683349	link	+	20.9	0	intron (NR_077237, intron 1 of 1)	(CA)n|Simple_repeat|Simple_repeat	34167	NR_077238	319750	Mm.383485	NR_077237	ENSMUSG00000089633	A230009B12Rik	-	RIKEN cDNA A230009B12 gene	ncRNA	8	9	52	30	2.05413	2.04487e-06	0.00015568
AMY_P3_2x_VS_E18	chr7-13924	chr7	152372943	152373143	link	+	8.74	0	intron (NR_132643, intron 20 of 22)	intron (NR_132643, intron 20 of 22)	20981	NR_033626	100040049	Mm.102235	NR_033626	ENSMUSG00000109305	1810010D01Rik	Gm2572	RIKEN cDNA 1810010D01 gene	ncRNA	0	1	15	18	4.57294	2.34502e-06	0.000171626
AMY_P3_2x_VS_E18	chr14-6624	chr14	104072796	104072996	link	+	8.74	0	intron (NM_198014, intron 2 of 6)	Lx7|LINE|L1	23451	NM_001361639	105439	Mm.27548	NM_198014	ENSMUSG00000055717	Slain1	9630044O09Rik|AA675320|AW742596	SLAIN motif family, member 1	protein-coding	0	1	23	10	4.54863	2.37057e-06	0.000173163
AMY_E18_2x_VS_P3	chr4-696	chr4	101760657	101760857	link	+	40	0	Intergenic	CpG	101312	NM_001085520	381536	Mm.297685	NM_001085520	ENSMUSG00000078625	Gm12789	-	predicted gene 12789	protein-coding	14	14	78	75	1.89051	2.02305e-08	0.000175137
AMY_E18_2x_VS_P3	chr5-162	chr5	126013162	126013362	link	+	65.3	0	intron (NM_001190352, intron 1 of 8)	intron (NM_001190352, intron 1 of 8)	474	NM_001190352	208151	Mm.40397	NM_001190352	ENSMUSG00000070498	Tmem132b	AK220418|mKIAA1786	transmembrane protein 132B	protein-coding	26	32	117	136	1.5619	1.91622e-08	0.000175137
AMY_E18_2x_VS_P3	chr7-754	chr7	94732995	94733195	link	+	40	0	intron (NM_001081414, intron 1 of 9)	intron (NM_001081414, intron 1 of 9)	417	NM_001143834	108071	Mm.235018	NM_001033224	ENSMUSG00000049583	Grm5	6430542K11Rik|AI850523|Glu5R|Gprc1e|mGluR5|mGluR5b	glutamate receptor, metabotropic 5	protein-coding	15	11	56	97	1.98792	1.97546e-08	0.000175137
AMY_E18_2x_VS_P3	chr2-460	chr2	151907670	151907870	link	+	51.2	0	5' UTR (NM_001160410, exon 1 of 2)	5' UTR (NM_001160410, exon 1 of 2)	505	NM_001160410	545474	Mm.214317	NM_001160410	ENSMUSG00000060257	Scrt2	AW060659	scratch family zinc finger 2	protein-coding	17	23	82	115	1.73118	2.28703e-08	0.000182524
AMY_E18_2x_VS_P3	chr7-536	chr7	103359158	103359358	link	+	47	0	promoter-TSS (NM_001310760)	promoter-TSS (NM_001310760)	111	NM_011858	23966	Mm.254610	NM_011858	ENSMUSG00000048078	Tenm4	Doc4|ELM2|Odz4|R75022|Ten-m4|l(7)-3Rn|l7Rn3|mKIAA1302	teneurin transmembrane protein 4	protein-coding	17	19	79	101	1.75705	2.25918e-08	0.000182524
AMY_E18_2x_VS_P3	chr14-1604	chr14	24705413	24705613	link	+	18	0	intron (NM_001253378, intron 1 of 27)	intron (NM_001253378, intron 1 of 27)	117914	NM_001253375	16531	Mm.343607	NM_010610	ENSMUSG00000063142	Kcnma1	5730414M22Rik|BKCa|MaxiK|Slo|Slo1|mSlo|mSlo1	potassium large conductance calcium-activated channel, subfamily M, alpha member 1	protein-coding	1	3	36	32	3.46948	2.51388e-08	0.000186539
AMY_P3_2x_VS_E18	chr7-10509	chr7	16827958	16828158	link	+	9.01	0	promoter-TSS (NM_001146005)	promoter-TSS (NM_001146005)	-378	NM_001146005	319430	Mm.239570	NM_176912	ENSMUSG00000074361	C5ar2	C5L2|E030029A11Rik|Gpr77	complement component 5a receptor 2	protein-coding	0	2	21	16	3.87103	2.61161e-06	0.000187295
AMY_E18_2x_VS_P3	chr5-2650	chr5	124535889	124536089	link	+	19.9	0	intron (NM_019875, intron 2 of 11)	intron (NM_019875, intron 2 of 11)	9818	NM_019875	56325	Mm.254839	NM_019875	ENSMUSG00000029408	Abcb9	TAPL|mKIAA1520	ATP-binding cassette, sub-family B (MDR/TAP), member 9	protein-coding	5	1	29	47	3.06543	2.62841e-08	0.000187389
AMY_E18_2x_VS_P3	chr6-417	chr6	127719481	127719681	link	+	44.7	0	promoter-TSS (NM_201371)	promoter-TSS (NM_201371)	-404	NM_201371	381813	Mm.39750	NM_201371	ENSMUSG00000030350	Prmt8	Hrmt1l3|Hrmt1l4	protein arginine N-methyltransferase 8	protein-coding	19	12	59	110	1.8793	2.62014e-08	0.000187389
AMY_P3_2x_VS_E18	chr3-2064	chr3	125585663	125585863	link	+	22.3	0	intron (NM_011674, intron 2 of 5)	intron (NM_011674, intron 2 of 5)	55807	NM_011674	22239	Mm.306021	NM_011674	ENSMUSG00000032854	Ugt8a	AI850488|AW455908|Cgt|Ugt8|mCerGT	UDP galactosyltransferase 8A	protein-coding	5	15	42	43	1.89597	2.64378e-06	0.000189087
AMY_E18_2x_VS_P3	chrX-211	chrX	38754833	38755033	link	+	32.7	0	intron (NR_104053, intron 1 of 16)	intron (NR_104053, intron 1 of 16)	455	NR_104053	53623	Mm.327681	NM_016886	ENSMUSG00000001986	Gria3	2900064I19Rik|GluA3|GluR-C|GluR-K3|Glur-3|Glur3|Gluralpha3	glutamate receptor, ionotropic, AMPA3 (alpha 3)	protein-coding	12	8	61	65	2.0937	2.71374e-08	0.000189752
FCX_P3_2x_VS_E18	chr8-3320	chr8	19941608	19941808	link	+	11.1	0	intron (NM_001270553, intron 6 of 9).2	L1VL4|LINE|L1	17072	NM_001270553	100861668	Mm.491087	NM_001270553	ENSMUSG00000095294	Gm21119	-	predicted gene, 21119	protein-coding	5	5	37	12	3.36234	6.47739e-08	0.000191581
AMY_E18_2x_VS_P3	chr7-3458	chr7	30131703	30131903	link	+	20.4	0	intron (NM_001081028, intron 16 of 22)	intron (NM_001081028, intron 16 of 22)	42779	NM_013874	29861	Mm.101885	NM_013874	ENSMUSG00000030584	Dpf1	Neud4	D4, zinc and double PHD fingers family 1	protein-coding	2	4	35	43	3.09936	2.87153e-08	0.000193348
AMY_E18_2x_VS_P3	chr8-131	chr8	17534990	17535190	link	+	61.1	0	5' UTR (NM_053171, exon 1 of 70)	5' UTR (NM_053171, exon 1 of 70)	295	NM_053171	94109	Mm.436988	NM_053171	ENSMUSG00000060924	Csmd1	B930082H09|mKIAA1890	CUB and Sushi multiple domains 1	protein-coding	32	23	111	125	1.54688	3.03751e-08	0.000200806
AMY_P3_2x_VS_E18	chr2-21698	chr2	162803253	162803453	link	+	7.15	0	TTS (NM_001081338)	TTS (NM_001081338)	-9864	NM_001291154	27219	Mm.26462	NM_013731	ENSMUSG00000017868	Sgk2	AI098171|AW146006|Sgkl	serum/glucocorticoid regulated kinase 2	protein-coding	0	0	17	10	6.66771	2.89739e-06	0.000201777
AMY_P3_2x_VS_E18	chr11-3427	chr11	38008604	38008804	link	+	17.5	0	Intergenic	Intergenic	324843	NR_040295	100502917	Mm.61144	NR_040295		Gm12130	-	predicted gene 12130	ncRNA	3	8	44	22	2.36167	2.96815e-06	0.000205258
AMY_E18_2x_VS_P3	chr11-176	chr11	118770564	118770764	link	+	70.5	0	5' UTR (NM_001285436, exon 1 of 14)	5' UTR (NM_001285436, exon 1 of 14)	222	NM_001024931	52897	Mm.341103	NM_001024931	ENSMUSG00000025576	Rbfox3	Fox-3|Hrnbp3|NeuN|Neuna60	RNA binding protein, fox-1 homolog (C. elegans) 3	protein-coding	35	30	105	168	1.50582	3.26673e-08	0.00020904
AMY_E18_2x_VS_P3	chr6-400	chr6	85463208	85463408	link	+	46.8	0	exon (NM_020596, exon 1 of 2)	exon (NM_020596, exon 1 of 2)	275	NM_020596	13656	Mm.44137	NM_020596	ENSMUSG00000071341	Egr4	NGF1-C|NGFI-C|NGFIC|pAT133	early growth response 4	protein-coding	19	18	81	98	1.71274	3.33453e-08	0.00020904
AMY_E18_2x_VS_P3	chr11-2024	chr11	87575780	87575980	link	+	31.1	0	intron (NM_172449, intron 1 of 31)	intron (NM_172449, intron 1 of 31)	1837	NM_172449	207777	Mm.342019	NM_172449	ENSMUSG00000034156	Tspoap1	Bzrap1|D230016K05|PRAX-1|mKIAA0612	TSPO associated protein 1	protein-coding	7	10	62	55	2.21662	3.46128e-08	0.000213307
AMY_E18_2x_VS_P3	chr8-366	chr8	8660935	8661135	link	+	51.2	0	promoter-TSS (NM_010111)	promoter-TSS (NM_010111)	-262	NM_010111	13642	Mm.209813	NM_010111	ENSMUSG00000001300	Efnb2	ELF-2|Epl5|Eplg5|Htk-L|LERK-5|Lerk5|NLERK-1	ephrin B2	protein-coding	20	22	96	100	1.66266	3.9541e-08	0.000223887
AMY_E18_2x_VS_P3	chr10-102	chr10	126602619	126602819	link	+	65.6	0	promoter-TSS (NM_001244618)	promoter-TSS (NM_001244618)	-168	NM_027739	14421	Mm.386762	NM_008080	ENSMUSG00000006731	B4galnt1	4933429D13Rik|Gal-NAc-T|GalNAc-T|GalNAcT|Galgt1|Ggm-2|Ggm2	beta-1,4-N-acetyl-galactosaminyl transferase 1	protein-coding	25	35	109	146	1.51895	4.36023e-08	0.000231486
AMY_E18_2x_VS_P3	chr2-2462	chr2	91761721	91761921	link	+	26.4	0	promoter-TSS (NM_007699)	promoter-TSS (NM_007699)	-525	NM_007699	12672	Mm.330405	NM_007699	ENSMUSG00000040495	Chrm4	Chrm-4|M4	cholinergic receptor, muscarinic 4	protein-coding	8	5	49	51	2.37525	4.4731e-08	0.000231486
AMY_P3_2x_VS_E18	chr5-8152	chr5	17862321	17862521	link	+	10.6	0	intron (NM_010305, intron 1 of 7)	intron (NM_010305, intron 1 of 7)	3810	NM_010305	14677	Mm.254629	NM_010305	ENSMUSG00000057614	Gnai1	AU046200|Gialpha1|Gnai-1	guanine nucleotide binding protein (G protein), alpha inhibiting 1	protein-coding	2	0	24	16	3.96888	3.6497e-06	0.000242876
AMY_P3_2x_VS_E18	chr18-9429	chr18	69178259	69178459	link	+	8.21	0	Intergenic	Intergenic	3568	NR_105780	102465187		NR_105780	ENSMUSG00000098366	Mir145b	Gm27644|mmu-mir-145b	microRNA 145b	ncRNA	0	1	13	18	4.48688	3.70876e-06	0.00024569
AMY_E18_2x_VS_P3	chr4-737	chr4	152855863	152856063	link	+	37.1	0	intron (NM_001099299, intron 1 of 5)	CpG	976	NM_001099299	230959	Mm.318874	NM_001099299	ENSMUSG00000039546	Ajap1	Gm573	adherens junction associated protein 1	protein-coding	8	17	62	81	1.94252	5.11735e-08	0.000247733
AMY_E18_2x_VS_P3	chr8-604	chr8	98202569	98202769	link	+	37.1	0	Intergenic	Intergenic	-24268	NM_001195006	234593	Mm.29846	NM_145602	ENSMUSG00000036564	Ndrg4	D8Bwg1337e|Ndr1-rs|Ndr4|R74996|SMAP-8	N-myc downstream regulated gene 4	protein-coding	15	10	54	88	1.93886	5.42214e-08	0.000249554
AMY_P3_2x_VS_E18	chr2-6418	chr2	52856731	52856931	link	+	15.6	0	intron (NM_172409, intron 1 of 26)	intron (NM_172409, intron 1 of 26)	139929	NM_172409	71409	Mm.394427	NM_172409	ENSMUSG00000036053	Fmnl2	5430425K04Rik|Man	formin-like 2	protein-coding	7	2	28	31	2.48917	3.82187e-06	0.000250717
AMY_E18_2x_VS_P3	chr2-212	chr2	32207656	32207856	link	+	59.8	0	intron (NR_125959, intron 1 of 21)	intron (NR_125959, intron 1 of 21)	1093	NM_001301737	13429	Mm.44736	NM_010065	ENSMUSG00000026825	Dnm1	AI838169|Dnm|Ftfl|mKIAA4093	dynamin 1	protein-coding	28	25	104	123	1.53986	5.73969e-08	0.000260712
AMY_E18_2x_VS_P3	chr11-1929	chr11	100173933	100174133	link	+	30	0	Intergenic	MamGypLTR1a|LTR|Gypsy	-7230	NM_011508	20918	Mm.13886	NM_011508	ENSMUSG00000035530	Eif1	Sui1-rs1	eukaryotic translation initiation factor 1	protein-coding	13	5	54	61	2.11532	5.93324e-08	0.000263087
AMY_E18_2x_VS_P3	chr17-998	chr17	24675078	24675278	link	+	28.7	0	Intergenic	Intergenic	-4486	NM_177375	328778	Mm.266033	NM_177375	ENSMUSG00000079657	Rab26	A830020M03Rik	RAB26, member RAS oncogene family	protein-coding	9	7	50	60	2.21304	6.25145e-08	0.000264558
AMY_E18_2x_VS_P3	chr14-696	chr14	55728309	55728509	link	+	32.9	0	exon (NM_177049, exon 5 of 6)	exon (NM_177049, exon 5 of 6)	-2979	NM_007455	11766	Mm.238879	NM_007455	ENSMUSG00000040701	Ap1g2	Adtg2|G2ad	adaptor protein complex AP-1, gamma 2 subunit	protein-coding	6	14	55	71	2.07997	6.55572e-08	0.000265205
AMY_E18_2x_VS_P3	chr15-1052	chr15	99055451	99055651	link	+	28.5	0	intron (NM_010601, intron 1 of 14)	intron (NM_010601, intron 1 of 14)	144	NM_010601	16512	Mm.374793	NM_010601	ENSMUSG00000037579	Kcnh3	AU019351|C030044P22Rik|Elk2|Kv12.2|Melk2	potassium voltage-gated channel, subfamily H (eag-related), member 3	protein-coding	10	6	55	54	2.20549	6.59231e-08	0.000265205
AMY_E18_2x_VS_P3	chr2-384	chr2	180629075	180629275	link	+	58.2	0	TTS (NR_029538)	TTS (NR_029538)	430	NR_029538	723951		NR_029538	ENSMUSG00000065454	Mir124a-3	Mirn124a-3|mir-124-3|mir-124a-3	microRNA 124a-3	ncRNA	23	27	89	132	1.5761	6.85628e-08	0.000265205
AMY_P3_2x_VS_E18	chr5-3660	chr5	26341830	26342030	link	+	14.3	0	Intergenic	Intergenic	7501	NM_001281525	545739		NM_001281525	ENSMUSG00000067700	Gm5862	EG545739	predicted gene 5862	protein-coding	4	3	35	20	2.72988	4.16946e-06	0.000266588
FCX_P3_2x_VS_E18	chr4-6604	chr4	146710498	146710698	link	+	8.05	0	intron (NM_001039209, intron 1 of 2)	intron (NM_001039209, intron 1 of 2)	160623	NM_001039209	195531	Mm.270762	NM_001039209	ENSMUSG00000078496	Zfp982	Gm13152	zinc finger protein 982	protein-coding	2	2	26	8	4.08498	9.825e-08	0.00026824
AMY_E18_2x_VS_P3	chr11-1037	chr11	46049336	46049536	link	+	37.1	0	intron (NM_177075, intron 1 of 1)	intron (NM_177075, intron 1 of 1)	377	NM_177075	320116	Mm.39600	NM_177075	ENSMUSG00000048721	Fndc9	C030019I05Rik	fibronectin type III domain containing 9	protein-coding	18	9	62	81	1.84585	7.57046e-08	0.00027295
AMY_E18_2x_VS_P3	chr12-5936	chr12	107329770	107329970	link	+	14.4	0	Intergenic	Intergenic	81397	NM_001029843	22367	Mm.2981	NM_011705	ENSMUSG00000021115	Vrk1	51PK	vaccinia related kinase 1	protein-coding	2	0	38	17	4.11771	7.73213e-08	0.00027295
AMY_E18_2x_VS_P3	chr14-1135	chr14	65211757	65211957	link	+	20.4	0	non-coding (NR_040709, exon 4 of 4)	non-coding (NR_040709, exon 4 of 4)	1835	NR_037239	100526520		NR_037239	ENSMUSG00000092972	Mir3078	mmu-mir-3078	microRNA 3078	ncRNA	2	5	35	43	2.88236	7.67101e-08	0.00027295
AMY_E18_2x_VS_P3	chr2-252	chr2	136539409	136539609	link	+	57.2	0	promoter-TSS (NM_001355254)	promoter-TSS (NM_001355254)	87	NM_001355254	20614	Mm.45953	NM_011428	ENSMUSG00000027273	Snap25	Bdr|GENA70|SNAP-25|SUP|sp	synaptosomal-associated protein 25	protein-coding	26	25	116	103	1.54868	7.81682e-08	0.000273287
AMY_E18_2x_VS_P3	chr2-4558	chr2	116738798	116738998	link	+	16.2	0	TTS (NR_040336)	TTS (NR_040336)	13010	NR_040335	320975	Mm.132509	NR_040335	ENSMUSG00000085316	D330050G23Rik	-	RIKEN cDNA D330050G23 gene	ncRNA	2	1	20	43	3.74071	8.21782e-08	0.000274127
AMY_E18_2x_VS_P3	chr3-369	chr3	89049454	89049654	link	+	51.7	0	promoter-TSS (NM_001310625)	promoter-TSS (NM_001310625)	265	NM_183037	360213	Mm.331156	NM_183037	ENSMUSG00000042766	Trim46	TRIFIC	tripartite motif-containing 46	protein-coding	26	17	79	116	1.62086	8.02165e-08	0.000274127
AMY_E18_2x_VS_P3	chr5-107	chr5	38550469	38550669	link	+	70.5	0	5' UTR (NM_001359090, exon 1 of 4)	5' UTR (NM_001359090, exon 1 of 4)	413	NM_001359091	18196	Mm.7414	NM_010942	ENSMUSG00000029126	Nsg1	Neep21|m234|p21	neuron specific gene family member 1	protein-coding	38	30	127	141	1.42418	8.18527e-08	0.000274127
AMY_P3_2x_VS_E18	chr11-2571	chr11	20503448	20503648	link	+	19.3	0	intron (NM_021372, intron 1 of 1)	intron (NM_021372, intron 1 of 1)	-28432	NM_001038625	58172	Mm.339676	NM_021372	ENSMUSG00000049800	Sertad2	AB041541|AU021878|Kiaa0127|MNCb-1504|SEI-2|Sei2|TRIP-Br2|mKIAA0127	SERTA domain containing 2	protein-coding	6	9	45	28	2.06902	4.7239e-06	0.000294131
AMY_P3_2x_VS_E18	chr11-4304	chr11	75125821	75126021	link	+	17	0	exon (NM_001164223, exon 13 of 18)	exon (NM_001164223, exon 13 of 18)	35964	NM_001164223	68275	Mm.102574	NM_026653	ENSMUSG00000000751	Rpa1	5031405K23Rik|70kDa|AA589576|AW557552|RF-A|RP-A|Rpa	replication protein A1	protein-coding	7	5	19	45	2.22208	4.74527e-06	0.000295301
AMY_P3_2x_VS_E18	chr6-7973	chr6	25496127	25496327	link	+	10.3	0	Intergenic	Intergenic	143753	NM_010338	14763	Mm.409670	NM_010338	ENSMUSG00000039904	Gpr37	AI848630|Pael-R	G protein-coupled receptor 37	protein-coding	1	2	21	18	3.41267	5.07325e-06	0.000309934
AMY_P3_2x_VS_E18	chr17-1174	chr17	88726464	88726664	link	+	26	0	Intergenic	Intergenic	-113480	NM_001355743	14236	Mm.112824	NM_180974	ENSMUSG00000034998	Foxn2	3230402J05Rik|6030465J18Rik|Fkh19|Foxn1|HTLF	forkhead box N2	protein-coding	13	14	38	60	1.67415	5.20554e-06	0.00031535
AMY_P3_2x_VS_E18	chr12-8400	chr12	87494780	87494980	link	+	8.21	0	intron (NM_029601, intron 4 of 7)	intron (NM_029601, intron 4 of 7)	-15411	NR_046081	328136	Mm.312050	NR_046081	ENSMUSG00000097543	Gm805	-	predicted gene 805	ncRNA	1	0	23	8	4.44905	5.48241e-06	0.000328046
AMY_E18_2x_VS_P3	chr2-115	chr2	32208386	32208586	link	+	70	0	intron (NR_125959, intron 1 of 21)	CpG	363	NM_001301737	13429	Mm.44736	NM_010065	ENSMUSG00000026825	Dnm1	AI838169|Dnm|Ftfl|mKIAA4093	dynamin 1	protein-coding	34	34	113	157	1.42568	1.06542e-07	0.000328292
AMY_E18_2x_VS_P3	chr2-371	chr2	180890977	180891177	link	+	53.3	0	intron (NM_007906, intron 1 of 7)	intron (NM_007906, intron 1 of 7)	643	NM_007906	13628	Mm.2645	NM_007906	ENSMUSG00000016349	Eef1a2	EEF1AL|EF-1-alpha-2|Eef1a|S1|STN|wasted|wst	eukaryotic translation elongation factor 1 alpha 2	protein-coding	17	28	83	121	1.60827	1.05435e-07	0.000328292
AMY_E18_2x_VS_P3	chr6-432	chr6	127717967	127718167	link	+	43.1	0	intron (NM_201371, intron 1 of 9)	CpG	1110	NM_201371	381813	Mm.39750	NM_201371	ENSMUSG00000030350	Prmt8	Hrmt1l3|Hrmt1l4	protein arginine N-methyltransferase 8	protein-coding	18	15	60	105	1.75357	1.05181e-07	0.000328292
AMY_P3_2x_VS_E18	chrX-4063	chrX	82329129	82329329	link	+	7.95	0	intron (NM_001314038, intron 2 of 8)	B1_Mur2|SINE|Alu	35595	NM_001314034	13405	Mm.275608	NM_007868	ENSMUSG00000045103	Dmd	DXSmh7|DXSmh9|Dp427|Dp71|dys|mdx|pke	dystrophin, muscular dystrophy	protein-coding	0	1	10	20	4.4483	5.63741e-06	0.000336044
AMY_P3_2x_VS_E18	chr16-6344	chr16	95343227	95343427	link	+	8.48	0	Intergenic	Intergenic	-124024	NM_010606	16522	Mm.328720	NM_010606	ENSMUSG00000043301	Kcnj6	BIR1|GIRK2|KATP2|KCNJ7|Kir3.2|weaver|wv	potassium inwardly-rectifying channel, subfamily J, member 6	protein-coding	0	1	11	19	4.44506	5.64569e-06	0.000336421
AMY_P3_2x_VS_E18	chr7-4454	chr7	51738401	51738601	link	+	16.2	0	Intergenic	Intergenic	-1386	NR_131001	71368	Mm.66246	NR_131001	ENSMUSG00000108322	5430431A17Rik	Gm45123	RIKEN cDNA 5430431A17 gene	ncRNA	6	4	33	28	2.38649	5.65039e-06	0.000336642
AMY_P3_2x_VS_E18	chr19-6988	chr19	20709076	20709276	link	+	7.95	0	intron (NM_013467, intron 10 of 12)	intron (NM_013467, intron 10 of 12)	32718	NM_013467	11668	Mm.250866	NM_013467	ENSMUSG00000053279	Aldh1a1	ALDH-E1|ALHDII|Ahd-2|Ahd2|Aldh1|Aldh1a2|E1|Raldh1	aldehyde dehydrogenase family 1, subfamily A1	protein-coding	0	1	13	17	4.43856	5.66233e-06	0.000337119
AMY_E18_2x_VS_P3	chr9-1377	chr9	29218773	29218973	link	+	29.8	0	intron (NM_001357598, intron 2 of 8)	intron (NM_001357598, intron 2 of 8)	1397	NM_001357601	235106	Mm.283138	NM_172290	ENSMUSG00000059974	Ntm	6230410L23Rik|B230210G24Rik|Hnt|Igdcc2|R75390	neurotrimin	protein-coding	12	6	47	67	2.0967	1.1286e-07	0.000344838
AMY_E18_2x_VS_P3	chr10-1248	chr10	80036092	80036292	link	+	29.3	0	intron (NM_078477, intron 1 of 1)	intron (NM_078477, intron 1 of 1)	3849	NM_078477	118445	Mm.41513	NM_078477	ENSMUSG00000035397	Klf16	AI843742|BTEB4|DRRF	Kruppel-like factor 16	protein-coding	12	5	44	67	2.13978	1.22063e-07	0.000345407
AMY_E18_2x_VS_P3	chr14-16	chr14	65206373	65206573	link	+	79.1	0	promoter-TSS (NR_040709)	promoter-TSS (NR_040709)	-479	NR_040709	268755	Mm.194050	NR_040709	ENSMUSG00000097545	Mir124a-1hg	A930011O12Rik|Rncr3|mir-124-1|mir-3078	Mir124-1 host gene (non-protein coding)	ncRNA	36	43	146	155	1.36938	1.15592e-07	0.000345407
AMY_E18_2x_VS_P3	chr15-5379	chr15	100836490	100836690	link	+	12.5	0	intron (NM_001077499, intron 13 of 26)	intron (NM_001077499, intron 13 of 26)	48240	NM_001214911	668225	Mm.385011	NM_001214911	ENSMUSG00000095440	Fignl2	EG668225	fidgetin-like 2	protein-coding	1	0	26	22	4.78138	1.17567e-07	0.000345407
AMY_E18_2x_VS_P3	chr2-757	chr2	77654754	77654954	link	+	40.2	0	promoter-TSS (NM_178723)	promoter-TSS (NM_178723)	19	NM_178723	241494	Mm.490320	NM_178723	ENSMUSG00000027016	Zfp385b	B830010L13Rik|C130013B13Rik|Zfp533|Znf385b	zinc finger protein 385B	protein-coding	15	15	61	94	1.80089	1.21413e-07	0.000345407
AMY_E18_2x_VS_P3	chr8-1046	chr8	17534247	17534447	link	+	32.9	0	intron (NM_053171, intron 1 of 69)	intron (NM_053171, intron 1 of 69)	1038	NM_053171	94109	Mm.436988	NM_053171	ENSMUSG00000060924	Csmd1	B930082H09|mKIAA1890	CUB and Sushi multiple domains 1	protein-coding	14	8	58	67	1.94597	1.21774e-07	0.000345407
AMY_E18_2x_VS_P3	chr10-540	chr10	126517173	126517373	link	+	42.3	0	exon (NM_001301014, exon 1 of 18)	exon (NM_001301014, exon 1 of 18)	1310	NM_001033263	216439	Mm.336761	NM_001033263	ENSMUSG00000025422	Agap2	AGAP-2|Centg1|PIKE|cnt-g1|mKIAA0167	ArfGAP with GTPase domain, ankyrin repeat and PH domain 2	protein-coding	17	16	64	98	1.72855	1.23528e-07	0.000345496
AMY_P3_2x_VS_E18	chr10-9730	chr10	18043315	18043515	link	+	9.54	0	Intergenic	B1F|SINE|Alu	-84066	NM_173390	215819	Mm.297971	NM_173390	ENSMUSG00000039835	Nhsl1	5730409E15Rik|A630035H13Rik|A730096F01|BC013565|D10Bwg0940e|mKIAA1357	NHS-like 1	protein-coding	0	2	20	15	3.79125	5.93638e-06	0.00035051
AMY_E18_2x_VS_P3	chr3-889	chr3	151768742	151768942	link	+	32.7	0	intron (NM_016867, intron 4 of 5)	intron (NM_016867, intron 4 of 5)	60022	NM_016867	54120	Mm.97	NM_016867	ENSMUSG00000039131	Gipc2	2200002N01Rik|AU021850|Semcap2	GIPC PDZ domain containing family, member 2	protein-coding	16	6	51	76	1.96737	1.28257e-07	0.000353288
AMY_E18_2x_VS_P3	chr6-365	chr6	85463277	85463477	link	+	44.9	0	exon (NM_020596, exon 1 of 2)	exon (NM_020596, exon 1 of 2)	206	NM_020596	13656	Mm.44137	NM_020596	ENSMUSG00000071341	Egr4	NGF1-C|NGFI-C|NGFIC|pAT133	early growth response 4	protein-coding	20	17	75	98	1.66335	1.2743e-07	0.000353288
AMY_E18_2x_VS_P3	chr4-724	chr4	42959396	42959596	link	+	37.9	0	Intergenic	Intergenic	-3243	NM_001355438	56323	Mm.20437	NM_019874	ENSMUSG00000036052	Dnajb5	1110058L06Rik|AI462558|Hsc40|Hsp40-3	DnaJ heat shock protein family (Hsp40) member B5	protein-coding	10	17	63	80	1.8346	1.30068e-07	0.000355583
AMY_E18_2x_VS_P3	chr5-150	chr5	148769091	148769291	link	+	67.7	0	5' UTR (NM_029920, exon 1 of 15)	5' UTR (NM_029920, exon 1 of 15)	295	NM_029920	77521	Mm.244177	NM_029920	ENSMUSG00000029651	Mtus2	5730592G18Rik|A730013O20Rik|AU067634|C130038G02Rik|Cazip|Gm763|mKIAA0774	microtubule associated tumor suppressor candidate 2	protein-coding	30	34	107	152	1.45044	1.32526e-07	0.0003596
AMY_P3_2x_VS_E18	chr4-12536	chr4	99614934	99615134	link	+	9.01	0	intron (NM_028132, intron 1 of 10)	intron (NM_028132, intron 1 of 10)	12978	NM_028132	72157	Mm.217764	NM_028132	ENSMUSG00000025791	Pgm2	2610020G18Rik|AA407108|AI098105|Pgm-2|Pgm1	phosphoglucomutase 2	protein-coding	0	2	9	25	3.78061	6.16568e-06	0.000360568
AMY_E18_2x_VS_P3	chr14-45	chr14	70857569	70857769	link	+	66.6	0	intron (NM_145981, intron 1 of 4)	intron (NM_145981, intron 1 of 4)	345	NM_145981	105653	Mm.192598	NM_145981	ENSMUSG00000003469	Phyhip	AW049870|C630010D02Rik|Lnap1ip|PAHX-AP#1|PAHX-AP1	phytanoyl-CoA hydroxylase interacting protein	protein-coding	35	29	105	150	1.43316	1.44177e-07	0.000379874
AMY_E18_2x_VS_P3	chr13-359	chr13	45634134	45634334	link	+	42.1	0	intron (NM_025508, intron 6 of 8)	intron (NM_025508, intron 6 of 8)	31421	NM_025508	66355	Mm.290802	NM_025508	ENSMUSG00000000253	Gmpr	2310004P21Rik|AV028449|GMPR 1	guanosine monophosphate reductase	protein-coding	18	15	72	87	1.70774	1.46072e-07	0.000382097
AMY_P3_2x_VS_E18	chr12-2164	chr12	104450311	104450511	link	+	18.8	0	intron (NM_133364, intron 3 of 4)	intron (NM_133364, intron 3 of 4)	29945	NM_133364	170952	Mm.217019	NM_133364	ENSMUSG00000041669	Prima1	B230212M13Rik|BB120497|PRiMA	proline rich membrane anchor 1	protein-coding	4	11	36	35	2.04423	6.65194e-06	0.000382925
AMY_P3_2x_VS_E18	chr5-2106	chr5	74169016	74169216	link	+	20.7	0	Intergenic	Intergenic	126497	NM_178387	73472	Mm.87067	NM_178387	ENSMUSG00000029155	Spata18	1700067I02Rik	spermatogenesis associated 18	protein-coding	9	8	46	32	1.98467	6.71329e-06	0.000385575
AMY_E18_2x_VS_P3	chr17-2511	chr17	47336968	47337168	link	+	17.8	0	intron (NM_001097623, intron 3 of 19)	(CA)n|Simple_repeat|Simple_repeat	-30111	NM_172622	224829	Mm.260989	NM_172622		Trerf1	9430096I18Rik|AI429294|B830015H24|RAPA|Trep-132|Trep132	transcriptional regulating factor 1	protein-coding	4	2	39	31	2.95766	1.52964e-07	0.000391672
AMY_P3_2x_VS_E18	chr13-13266	chr13	76130784	76130984	link	+	6.09	0	intron (NM_029343, intron 4 of 4)	intron (NM_029343, intron 4 of 4)	25126	NM_178916	218341	Mm.266515	NM_178916	ENSMUSG00000043190	Rfesd	AI256775|D030068K09	Rieske (Fe-S) domain containing	protein-coding	0	0	19	6	6.54646	6.86022e-06	0.000392474
AMY_P3_2x_VS_E18	chr13-12704	chr13	41975653	41975853	link	+	6.36	0	intron (NR_033545, intron 1 of 6)	intron (NR_033545, intron 1 of 6)	14469	NR_033545	100038577	Mm.387093	NR_033545	ENSMUSG00000113856	Gm10790	-	predicted gene 10790	ncRNA	0	0	15	9	6.50048	6.8676e-06	0.000392765
AMY_E18_2x_VS_P3	chr7-6494	chr7	53874289	53874489	link	+	13.3	0	intron (NM_013789, intron 6 of 10)	intron (NM_013789, intron 6 of 10)	20788	NM_013789	27414	Mm.76659	NM_013789	ENSMUSG00000030839	Sergef	DelGEF|Gef|Gnef|Gnefr	secretion regulating guanine nucleotide exchange factor	protein-coding	1	1	20	32	4.00903	1.57819e-07	0.00039849
AMY_P3_2x_VS_E18	chr12-2519	chr12	103894194	103894394	link	+	14.6	0	intron (NM_172584, intron 2 of 9)	intron (NM_172584, intron 2 of 9)	28936	NR_035457	100316812		NR_035457	ENSMUSG00000089324	Mir1936	mir-1936|mmu-mir-1936	microRNA 1936	ncRNA	3	5	29	26	2.55886	7.2031e-06	0.000405714
AMY_E18_2x_VS_P3	chr10-299	chr10	80935453	80935653	link	+	51.7	0	intron (NM_001311124, intron 2 of 11)	intron (NM_001311124, intron 2 of 11)	323	NM_001311127	319586	Mm.152689	NM_176954	ENSMUSG00000034818	Celf5	4930565A21Rik|Brunol5	CUGBP, Elav-like family member 5	protein-coding	27	18	78	120	1.57644	1.63863e-07	0.000408085
AMY_E18_2x_VS_P3	chr7-1409	chr7	25794750	25794950	link	+	35	0	TTS (NM_008168)	TTS (NM_008168)	-3894	NM_001290469	232975	Mm.44101	NM_144921	ENSMUSG00000040907	Atp1a3	Atpa-2	ATPase, Na+/K+ transporting, alpha 3 polypeptide	protein-coding	15	10	54	81	1.8678	1.68623e-07	0.000408741
AMY_E18_2x_VS_P3	chr11-1870	chr11	74986430	74986630	link	+	29.3	0	promoter-TSS (NR_029546)	promoter-TSS (NR_029546)	-360	NR_029794	387208		NR_029794	ENSMUSG00000065590	Mir212	Mirn212|mir-212|mmu-mir-212	microRNA 212	ncRNA	11	7	54	56	2.04946	1.74275e-07	0.000411467
AMY_E18_2x_VS_P3	chr16-755	chr16	34237422	34237622	link	+	30.6	0	intron (NM_177357, intron 14 of 59)	intron (NM_177357, intron 14 of 59)	-270398	NM_009471	22247	Mm.13145	NM_009471	ENSMUSG00000022814	Umps	1700095D23Rik|AA408257|AL033308|BB164745	uridine monophosphate synthetase	protein-coding	8	10	41	75	2.10967	1.73964e-07	0.000411467
AMY_E18_2x_VS_P3	chr5-3308	chr5	141151984	141152184	link	+	18.3	0	intron (NM_028833, intron 16 of 22)	intron (NM_028833, intron 16 of 22)	26248	NM_028833	74239	Mm.179704	NM_028833	ENSMUSG00000036555	Iqce	1700028P05Rik|mKIAA1023	IQ motif containing E	protein-coding	4	2	26	44	2.94379	1.73001e-07	0.000411467
AMY_P3_2x_VS_E18	chr8-9393	chr8	23889059	23889259	link	+	10.1	0	exon (NM_008872, exon 12 of 14)	exon (NM_008872, exon 12 of 14)	20965	NM_008872	18791	Mm.154660	NM_008872	ENSMUSG00000031538	Plat	AU020998|AW212668|D8Ertd2e|tPA	plasminogen activator, tissue	protein-coding	0	3	24	14	3.37099	7.54783e-06	0.000420436
AMY_E18_2x_VS_P3	chr11-2822	chr11	19734601	19734801	link	+	20.4	0	Intergenic	Intergenic	-89744	NM_033523	114716	Mm.266627	NM_033523	ENSMUSG00000045671	Spred2	C79158	sprouty-related, EVH1 domain containing 2	protein-coding	3	5	40	38	2.70091	1.83626e-07	0.00043075
AMY_E18_2x_VS_P3	chr1-1528	chr1	75259865	75260065	link	+	24.6	0	intron (NM_008985, intron 1 of 22)	intron (NM_008985, intron 1 of 22)	381	NM_001359281	19275	Mm.2902	NM_008985	ENSMUSG00000026204	Ptprn	IA-2|mIA-A|mKIAA4064	protein tyrosine phosphatase, receptor type, N	protein-coding	5	7	36	57	2.37154	1.94686e-07	0.000437926
AMY_E18_2x_VS_P3	chr6-604	chr6	127718137	127718337	link	+	40.7	0	intron (NM_201371, intron 1 of 9)	CpG	940	NM_201371	381813	Mm.39750	NM_201371	ENSMUSG00000030350	Prmt8	Hrmt1l3|Hrmt1l4	protein arginine N-methyltransferase 8	protein-coding	19	13	68	88	1.72517	1.97707e-07	0.000437926
AMY_E18_2x_VS_P3	chr8-606	chr8	98411465	98411665	link	+	39.7	0	intron (NM_010325, intron 1 of 9)	intron (NM_010325, intron 1 of 9)	700	NM_010325	14719	Mm.230169	NM_010325	ENSMUSG00000031672	Got2	AL022787|FABP-pm|Got-2|Kyat4|mAspAT	glutamatic-oxaloacetic transaminase 2, mitochondrial	protein-coding	14	17	68	85	1.73732	1.9571e-07	0.000437926
AMY_P3_2x_VS_E18	chr4-5675	chr4	96256966	96257166	link	+	13.2	0	intron (NM_028979, intron 1 of 8)	L1MDa|LINE|L1	1110	NM_028979	74519	Mm.458387	NM_028979	ENSMUSG00000015224	Cyp2j9	8430417E17Rik	cytochrome P450, family 2, subfamily j, polypeptide 9	protein-coding	2	4	22	27	2.80308	8.18048e-06	0.000447882
AMY_P3_2x_VS_E18	chr15-2893	chr15	102036554	102036754	link	+	16.2	0	intron (NM_001289691, intron 3 of 7)	MIRb|SINE|MIR	-1171	NM_001359128	246277	Mm.296382	NM_144942	ENSMUSG00000023044	Csad	Csd	cysteine sulfinic acid decarboxylase	protein-coding	6	4	30	29	2.34177	8.35007e-06	0.000455493
AMY_P3_2x_VS_E18	chr8-10040	chr8	129220440	129220640	link	+	7.68	0	Intergenic	Intergenic	-103204	NM_001164598	270110	Mm.334918	NM_001164598	ENSMUSG00000051495	Irf2bp2	E130305N23Rik|IRF-2BP2	interferon regulatory factor 2 binding protein 2	protein-coding	1	0	13	16	4.3824	8.37078e-06	0.000456187
AMY_E18_2x_VS_P3	chr5-1604	chr5	110530514	110530714	link	+	27.7	0	intron (NM_207279, intron 4 of 7)	CpG-11320	1036	NM_001281812	403178	Mm.297057	NM_207279	ENSMUSG00000064247	Plcxd1	A330045H12Rik|Gm576	phosphatidylinositol-specific phospholipase C, X domain containing 1	protein-coding	9	8	53	54	2.08893	2.18556e-07	0.000469815
AMY_E18_2x_VS_P3	chr16-475	chr16	89898473	89898673	link	+	37.4	0	exon (NM_009384, exon 4 of 28)	exon (NM_009384, exon 4 of 28)	62499	NM_009384	21844	Mm.310902	NM_009384	ENSMUSG00000002489	Tiam1	AI847750|D16Ium10|D16Ium10e	T cell lymphoma invasion and metastasis 1	protein-coding	14	14	68	74	1.78061	2.25178e-07	0.00047163
AMY_E18_2x_VS_P3	chr19-957	chr19	5051752	5051952	link	+	24	0	intron (NM_145495, intron 5 of 9)	intron (NM_145495, intron 5 of 9)	1044	NM_145495	225870	Mm.271922	NM_145495	ENSMUSG00000024883	Rin1	-	Ras and Rab interactor 1	protein-coding	4	8	41	51	2.35834	2.27673e-07	0.00047163
AMY_P3_2x_VS_E18	chr19-7367	chr19	59156486	59156686	link	+	8.21	0	Intergenic	MTB_Mm|LTR|MaLR	-6027	NM_001114312	71653	Mm.37338	NM_175172	ENSMUSG00000041362	Shtn1	4930506M07Rik|Shootin1|mKIAA1598	shootin 1	protein-coding	0	2	15	19	3.76295	8.9034e-06	0.000476815
AMY_E18_2x_VS_P3	chr19-230	chr19	43515020	43515220	link	+	57.7	0	exon (NM_031396, exon 1 of 11)	exon (NM_031396, exon 1 of 11)	194	NM_031396	83674	Mm.329864	NM_031396	ENSMUSG00000025189	Cnnm1	AI846314|Acdp1|CLP-1	cyclin M1	protein-coding	34	19	81	141	1.50629	2.34761e-07	0.000476864
AMY_E18_2x_VS_P3	chr7-1479	chr7	25794699	25794899	link	+	33.4	0	TTS (NM_008168)	TTS (NM_008168)	-3843	NM_001290469	232975	Mm.44101	NM_144921	ENSMUSG00000040907	Atp1a3	Atpa-2	ATPase, Na+/K+ transporting, alpha 3 polypeptide	protein-coding	12	11	54	74	1.90925	2.34545e-07	0.000476864
AMY_P3_2x_VS_E18	chr6-9081	chr6	124622521	124622721	link	+	9.01	0	intron (NR_149320, intron 1 of 11)	B3A|SINE|B2	9499	NM_145130	14792	Mm.273915	NM_145130	ENSMUSG00000004270	Lpcat3	C3f|Grcc3f|Lpcat|Lpeat|Lplat5|Lpsat|Mboat5|Moact5|Oact5|PTG	lysophosphatidylcholine acyltransferase 3	protein-coding	0	2	22	12	3.74224	8.97799e-06	0.000479662
AMY_E18_2x_VS_P3	chr2-1238	chr2	158201966	158202166	link	+	37.1	0	intron (NM_175692, intron 2 of 4)	intron (NM_175692, intron 2 of 4)	692	NM_175692	319317	Mm.294494	NM_175692	ENSMUSG00000044349	Snhg11	A930034L06Rik|AI854265|AL022637|AW319638|E130013N09Rik	small nucleolar RNA host gene 11	protein-coding	17	11	63	79	1.78216	2.43931e-07	0.000492739
AMY_P3_2x_VS_E18	chr7-4195	chr7	3616489	3616689	link	+	19.6	0	TTS (NM_181820)	TTS (NM_181820)	853	NM_027203	69757	Mm.389782	NM_027203	ENSMUSG00000078813	Leng1	1500001K17Rik	leukocyte receptor cluster (LRC) member 1	protein-coding	9	6	39	33	2.05007	9.43348e-06	0.000498477
AMY_E18_2x_VS_P3	chr11-5359	chr11	46128305	46128505	link	+	16.7	0	Intergenic	L2c|LINE|L2	-2044	NM_001252459	76884	Mm.154358	NM_133769	ENSMUSG00000020340	Cyfip2	1500004I01Rik|6430511D02Rik|AA930218|AU022376|Pir121|mKIAA1168	cytoplasmic FMR1 interacting protein 2	protein-coding	2	2	27	35	3.33304	2.551e-07	0.000499698
AMY_P3_2x_VS_E18	chr3-3235	chr3	102510376	102510576	link	+	17.2	0	Intergenic	L1M4|LINE|L1	-28217	NM_027533	70747	Mm.27469	NM_027533	ENSMUSG00000027858	Tspan2	6330415F13Rik|B230119D02Rik|tspan-2	tetraspanin 2	protein-coding	9	3	25	40	2.23087	9.49842e-06	0.000501058
AMY_E18_2x_VS_P3	chr4-439	chr4	42929721	42929921	link	+	46	0	promoter-TSS (NM_001346526)	promoter-TSS (NM_001346526)	-294	NM_001355694	230085	Mm.240965	NM_172690	ENSMUSG00000036062	Phf24	GINIP|N28178	PHD finger protein 24	protein-coding	21	18	74	102	1.61137	2.63979e-07	0.000504395
AMY_E18_2x_VS_P3	chr12-3751	chr12	110780715	110780915	link	+	15.2	0	intron (NR_027652, intron 1 of 9)	intron (NR_027652, intron 1 of 9)	1609	NR_027651	17263	Mm.289645	NM_144513	ENSMUSG00000021268	Meg3	2900016C05Rik|3110050O07Rik|6330408G06Rik|AI425946|AW108224|D12Bwg1266e|Gtl2|R74756|R75394	maternally expressed 3	ncRNA	2	1	29	29	3.63603	2.68525e-07	0.000508516
AMY_P3_2x_VS_E18	chr3-3781	chr3	138256565	138256765	link	+	14.6	0	Intergenic	Intergenic	66433	NM_001313980	13684	Mm.3941	NM_007917	ENSMUSG00000028156	Eif4e	EG668879|Eif4e-ps|If4e|eIF-4E	eukaryotic translation initiation factor 4E	protein-coding	6	2	35	20	2.53837	9.76449e-06	0.00051147
AMY_E18_2x_VS_P3	chr7-1374	chr7	25794637	25794837	link	+	34	0	TTS (NM_008168)	TTS (NM_008168)	-3781	NM_001290469	232975	Mm.44101	NM_144921	ENSMUSG00000040907	Atp1a3	Atpa-2	ATPase, Na+/K+ transporting, alpha 3 polypeptide	protein-coding	12	12	51	80	1.87824	2.82668e-07	0.000524551
AMY_E18_2x_VS_P3	chr19-592	chr19	5002038	5002238	link	+	33.2	0	Intergenic	Intergenic	-12167	NM_153553	225872	Mm.287867	NM_153553	ENSMUSG00000045903	Npas4	LE-PAS|Nxf	neuronal PAS domain protein 4	protein-coding	13	10	55	72	1.90042	2.92487e-07	0.000529093
AMY_P3_2x_VS_E18	chr7-1189	chr7	82209217	82209417	link	+	26.2	0	intron (NR_131122, intron 7 of 7)	L1_Mus1|LINE|L1	34220	NR_131122	75205	Mm.399304	NR_131122	ENSMUSG00000108803	4930533N22Rik	Gm44904	RIKEN cDNA 4930533N22 gene	ncRNA	16	12	46	53	1.62546	1.06353e-05	0.000546224
AMY_P3_2x_VS_E18	chr4-27945	chr4	117204939	117205139	link	+	6.09	0	Intergenic	Intergenic	-17890	NM_001356404	140546	Mm.235891	NM_080469	ENSMUSG00000033423	Eri3	PINT1|Prnpip1	exoribonuclease 3	protein-coding	0	0	9	14	6.46002	1.06595e-05	0.000547175
AMY_P3_2x_VS_E18	chr5-16626	chr5	117632360	117632560	link	+	5.56	0	intron (NM_001081308, intron 1 of 19)	L1MB7|LINE|L1	48863	NM_183306	330177	Mm.24343	NM_183306	ENSMUSG00000061288	Taok3	2900006A08Rik|A130052D22|A430105I05Rik	TAO kinase 3	protein-coding	0	0	11	12	6.45255	1.06602e-05	0.000547175
AMY_E18_2x_VS_P3	chr19-180	chr19	10463790	10463990	link	+	54.9	0	5' UTR (NM_173068, exon 1 of 11)	5' UTR (NM_173068, exon 1 of 11)	310	NM_173068	54525	Mm.182654	NM_018801	ENSMUSG00000024743	Syt7	AI851541|B230112P13Rik	synaptotagmin VII	protein-coding	28	24	89	122	1.45939	3.18756e-07	0.000549284
AMY_E18_2x_VS_P3	chr5-4300	chr5	38548480	38548680	link	+	15.2	0	intron (NM_001359091, intron 2 of 4)	intron (NM_001359091, intron 2 of 4)	2402	NM_001359091	18196	Mm.7414	NM_010942	ENSMUSG00000029126	Nsg1	Neep21|m234|p21	neuron specific gene family member 1	protein-coding	4	0	22	36	3.24051	3.16663e-07	0.000549284
AMY_E18_2x_VS_P3	chr3-86	chr3	97692384	97692584	link	+	62.2	0	exon (NM_001289701, exon 1 of 47)	exon (NM_001289701, exon 1 of 47)	146	NM_001289702	83679	Mm.129840	NM_031401	ENSMUSG00000038170	Pde4dip	4732458A06Rik|9430063L05Rik|C87016|D130016K21Rik|D3Bwg1078e|Usmg4|mKIAA0454	phosphodiesterase 4D interacting protein (myomegalin)	protein-coding	29	31	103	135	1.42452	3.20353e-07	0.000549433
STR_P3_2x_VS_E18	chr3-2572	chr3	34552647	34552847	link	+	17.6	0	intron (NR_015580, intron 4 of 4)	intron (NR_015580, intron 4 of 4)	3830	NM_011443	20674	Mm.65396	NM_011443	ENSMUSG00000074637	Sox2	Sox-2|lcc|ysb	SRY (sex determining region Y)-box 2	protein-coding	11	6	33	58	2.26536	3.55554e-08	0.000552545
AMY_E18_2x_VS_P3	chr1-1668	chr1	84691286	84691486	link	+	26.9	0	intron (NM_152915, intron 1 of 12)	intron (NM_152915, intron 1 of 12)	-1028	NR_039588	100628595		NR_039588	ENSMUSG00000093254	Mir5126	mir-5126|mmu-mir-5126|mu-mir-5126	microRNA 5126	ncRNA	10	6	56	47	2.12707	3.31213e-07	0.000553903
AMY_E18_2x_VS_P3	chr11-390	chr11	46125365	46125565	link	+	61.1	0	5' UTR (NM_001252460, exon 1 of 31)	5' UTR (NM_001252460, exon 1 of 31)	395	NM_001252460	76884	Mm.154358	NM_133769	ENSMUSG00000020340	Cyfip2	1500004I01Rik|6430511D02Rik|AA930218|AU022376|Pir121|mKIAA1168	cytoplasmic FMR1 interacting protein 2	protein-coding	30	30	116	120	1.41872	3.29372e-07	0.000553903
AMY_E18_2x_VS_P3	chr12-505	chr12	75098782	75098982	link	+	38.9	0	intron (NM_172804, intron 1 of 6)	CpG	134	NM_172804	238266	Mm.311393	NM_172804	ENSMUSG00000044912	Syt16	6430703N11|Strep14|Syt14l|syt14r	synaptotagmin XVI	protein-coding	22	10	73	77	1.67692	3.36156e-07	0.000553903
AMY_E18_2x_VS_P3	chr15-2193	chr15	4089119	4089319	link	+	21.4	0	intron (NM_024188, intron 14 of 16)	Lx3C|LINE|L1	-111813	NR_028266	414066	Mm.394461	NR_028266		BC037032	-	cDNA Sequence BC037032	ncRNA	7	3	41	41	2.46438	3.2761e-07	0.000553903
AMY_E18_2x_VS_P3	chr15-2080	chr15	73750208	73750408	link	+	20.6	0	Intergenic	Intergenic	-80207	NM_001033365	268816	Mm.440635	NM_001033365	ENSMUSG00000072487	Mroh5	Gm628	maestro heat-like repeat family member 5	protein-coding	3	5	28	50	2.6891	3.3667e-07	0.000553903
AMY_E18_2x_VS_P3	chr19-152	chr19	5001526	5001726	link	+	55.4	0	Intergenic	Intergenic	-11655	NM_153553	225872	Mm.287867	NM_153553	ENSMUSG00000045903	Npas4	LE-PAS|Nxf	neuronal PAS domain protein 4	protein-coding	19	31	86	126	1.51167	3.34365e-07	0.000553903
AMY_E18_2x_VS_P3	chr2-190	chr2	180627931	180628131	link	+	69.7	0	promoter-TSS (NR_029538)	promoter-TSS (NR_029538)	-714	NR_029538	723951		NR_029538	ENSMUSG00000065454	Mir124a-3	Mirn124a-3|mir-124-3|mir-124a-3	microRNA 124a-3	ncRNA	38	33	119	149	1.35772	3.33117e-07	0.000553903
AMY_P3_2x_VS_E18	chr1-8548	chr1	151766204	151766404	link	+	9.27	0	intron (NM_008869, intron 3 of 17)	intron (NM_008869, intron 3 of 17)	3265	NM_001305632	18783	Mm.4186	NM_008869	ENSMUSG00000056220	Pla2g4a	Pla2g4|cPLA2|cPLA2-alpha|cPLA2alpha	phospholipase A2, group IVA (cytosolic, calcium-dependent)	protein-coding	1	2	18	19	3.34258	1.09776e-05	0.000560408
AMY_E18_2x_VS_P3	chr13-89	chr13	54472940	54473140	link	+	66.6	0	intron (NM_009946, intron 1 of 3)	CpG	327	NM_009946	12890	Mm.268902	NM_009946	ENSMUSG00000025867	Cplx2	921-L|AI413745|AW492120|Gm34843	complexin 2	protein-coding	30	34	96	159	1.42435	3.57036e-07	0.000569848
AMY_E18_2x_VS_P3	chr6-695	chr6	113884222	113884422	link	+	36.6	0	intron (NM_009723, intron 2 of 21)	RSINE1|SINE|B4	353	NM_001347365	11941	Mm.321755	NM_009723	ENSMUSG00000030302	Atp2b2	D6Abb2e|Gena300|PMCA2|Tmy|dfw|jog|wms|wri	ATPase, Ca++ transporting, plasma membrane 2	protein-coding	21	6	57	81	1.79787	3.56411e-07	0.000569848
AMY_E18_2x_VS_P3	chr13-345	chr13	54473259	54473459	link	+	43.1	0	intron (NM_009946, intron 1 of 3)	intron (NM_009946, intron 1 of 3)	646	NM_009946	12890	Mm.268902	NM_009946	ENSMUSG00000025867	Cplx2	921-L|AI413745|AW492120|Gm34843	complexin 2	protein-coding	19	16	61	104	1.66964	3.74593e-07	0.000572275
AMY_E18_2x_VS_P3	chr15-1102	chr15	81916464	81916664	link	+	27.7	0	exon (NM_028897, exon 10 of 31)	exon (NM_028897, exon 10 of 31)	3658	NM_001310435	74369	Mm.289351	NM_028897	ENSMUSG00000068117	Mei1	4932408F18Rik|mei1	meiotic double-stranded break formation protein 1	protein-coding	11	6	42	64	2.07172	3.74147e-07	0.000572275
AMY_E18_2x_VS_P3	chr16-503	chr16	89898368	89898568	link	+	33.7	0	exon (NM_009384, exon 4 of 28)	exon (NM_009384, exon 4 of 28)	62604	NM_009384	21844	Mm.310902	NM_009384	ENSMUSG00000002489	Tiam1	AI847750|D16Ium10|D16Ium10e	T cell lymphoma invasion and metastasis 1	protein-coding	13	10	45	83	1.90515	3.7322e-07	0.000572275
AMY_E18_2x_VS_P3	chr18-1486	chr18	35043284	35043484	link	+	21.9	0	Intergenic	Intergenic	22523	NM_007913	13653	Mm.181959	NM_007913	ENSMUSG00000038418	Egr1	A530045N19Rik|ETR103|Egr-1|Krox-1|Krox-24|Krox24|NGF1-A|NGFI-A|NGFIA|TIS8|Zenk|Zfp-6|Zif268|egr	early growth response 1	protein-coding	6	4	42	42	2.49658	3.70708e-07	0.000572275
AMY_E18_2x_VS_P3	chr13-1937	chr13	92798367	92798567	link	+	15.9	0	exon (NM_009027, exon 7 of 24)	exon (NM_009027, exon 7 of 24)	102982	NM_009027	19418	Mm.248630	NM_009027	ENSMUSG00000021708	Rasgrf2	6330417G04Rik|AW048350|Grf2|Ras-GRF2	RAS protein-specific guanine nucleotide-releasing factor 2	protein-coding	2	2	26	35	3.309	3.83279e-07	0.000578255
AMY_E18_2x_VS_P3	chrX-139	chrX	56387264	56387464	link	+	31.1	0	5' UTR (NM_010200, exon 1 of 5)	5' UTR (NM_010200, exon 1 of 5)	249	NM_010200	14168	Mm.7995	NM_010200	ENSMUSG00000031137	Fgf13	Fhf2	fibroblast growth factor 13	protein-coding	5	15	50	70	2.0061	3.82241e-07	0.000578255
AMY_E18_2x_VS_P3	chr8-155	chr8	12987520	12987720	link	+	56.9	0	intron (NM_001159485, intron 4 of 28)	intron (NM_001159485, intron 4 of 28)	38202	NM_001159485	17207	Mm.334413	NM_178076	ENSMUSG00000031442	Mcf2l	C130040G20Rik|Dbs|Ost|mKIAA0362	mcf.2 transforming sequence-like	protein-coding	28	25	86	131	1.46946	3.90434e-07	0.000579212
AMY_E18_2x_VS_P3	chr13-154	chr13	69878455	69878655	link	+	50.4	0	5' UTR (NM_001145162, exon 1 of 2)	5' UTR (NM_001145162, exon 1 of 2)	220	NM_001145162	76980	Mm.23960	NM_001145162	ENSMUSG00000052981	Ube2ql1	3110006E14Rik	ubiquitin-conjugating enzyme E2Q family-like 1	protein-coding	18	27	89	104	1.53466	4.07115e-07	0.000588747
AMY_P3_2x_VS_E18	chr18-3747	chr18	58145036	58145236	link	+	12.7	0	Intergenic	Intergenic	106804	NM_009194	20496	Mm.399997	NM_009194	ENSMUSG00000024597	Slc12a2	9330166H04Rik|Nkcc1|mBSC2|sy-ns	solute carrier family 12, member 2	protein-coding	2	4	20	28	2.77679	1.17678e-05	0.00059205
AMY_E18_2x_VS_P3	chr18-329	chr18	31606538	31606738	link	+	44.1	0	intron (NM_009308, intron 1 of 3)	intron (NM_009308, intron 1 of 3)	431	NM_009308	20983	Mm.233846	NM_009308	ENSMUSG00000024261	Syt4	SytIV	synaptotagmin IV	protein-coding	20	18	76	92	1.58375	4.25448e-07	0.000606249
AMY_E18_2x_VS_P3	chr19-935	chr19	5716380	5716580	link	+	27.4	0	exon (NM_053252, exon 12 of 19)	exon (NM_053252, exon 12 of 19)	9837	NM_001114595	114601	Mm.210447	NM_053252	ENSMUSG00000024937	Ehbp1l1	G430002G23Rik	EH domain binding protein 1-like 1	protein-coding	12	5	48	57	2.0645	4.31401e-07	0.000607971
AMY_P3_2x_VS_E18	chr19-6985	chr19	20542300	20542500	link	+	7.68	0	Intergenic	Intergenic	-24673	NM_001361506	11668	Mm.250866	NM_013467	ENSMUSG00000053279	Aldh1a1	ALDH-E1|ALHDII|Ahd-2|Ahd2|Aldh1|Aldh1a2|E1|Raldh1	aldehyde dehydrogenase family 1, subfamily A1	protein-coding	1	0	16	13	4.37246	1.2315e-05	0.000612384
AMY_P3_2x_VS_E18	chr13-12594	chr13	34302450	34302650	link	+	6.36	0	intron (NM_001033167, intron 4 of 10)	intron (NM_001033167, intron 4 of 10)	47717	NM_001110515	69666	Mm.24788	NM_001101430	ENSMUSG00000071451	Psmg4	PAC-4|mPAC4	proteasome (prosome, macropain) assembly chaperone 4	protein-coding	1	0	18	11	4.36582	1.23208e-05	0.000612581
AMY_P3_2x_VS_E18	chr14-12553	chr14	77237271	77237471	link	+	7.68	0	Intergenic	Intergenic	77433	NR_153763	73883	Mm.489041	NR_153763		4930431P22Rik	-	RIKEN cDNA 4930431P22 gene	ncRNA	0	1	19	10	4.36863	1.23261e-05	0.000612759
AMY_P3_2x_VS_E18	chr15-12108	chr15	8606155	8606355	link	+	7.68	0	intron (NM_148938, intron 3 of 9)	MTB_Mm|LTR|MaLR	54552	NM_148938	20512	Mm.204834	NM_148938	ENSMUSG00000005360	Slc1a3	AI504299|B430115D02Rik|Eaat1|GLAST|GLAST-1|GLU-T|GluT-1|Gmt1|MGluT1	solute carrier family 1 (glial high affinity glutamate transporter), member 3	protein-coding	1	0	22	7	4.35255	1.23323e-05	0.000612976
AMY_P3_2x_VS_E18	chr1-7686	chr1	42737388	42737588	link	+	10.6	0	intron (NR_027826, intron 1 of 3)	intron (NR_027826, intron 1 of 3)	14182	NR_027826	66297	Mm.45203	NM_183252	ENSMUSG00000060424	Pantr1	2610017I09Rik|Pou3f3os|linc-Brn1a	POU domain, class 3, transcription factor 3 adjacent noncoding transcript 1	ncRNA	3	0	21	19	3.44056	1.23673e-05	0.000614357
AMY_P3_2x_VS_E18	chr17-121	chr17	10677748	10677948	link	+	46.6	0	intron (NR_077237, intron 1 of 1)	intron (NR_077237, intron 1 of 1)	28766	NR_077238	319750	Mm.383485	NR_077237	ENSMUSG00000089633	A230009B12Rik	-	RIKEN cDNA A230009B12 gene	ncRNA	14	57	100	79	1.15474	1.23877e-05	0.000614837
AMY_P3_2x_VS_E18	chr18-11335	chr18	69178186	69178386	link	+	7.68	0	Intergenic	Intergenic	3641	NR_105780	102465187		NR_105780	ENSMUSG00000098366	Mir145b	Gm27644|mmu-mir-145b	microRNA 145b	ncRNA	0	1	9	19	4.35025	1.23933e-05	0.000615025
AMY_P3_2x_VS_E18	chr9-18218	chr9	49608201	49608401	link	+	6.89	0	promoter-TSS (NM_001311065)	promoter-TSS (NM_001311065)	-803	NM_001311065	17967	Mm.4974	NM_010875	ENSMUSG00000039542	Ncam1	CD56|E-NCAM|NCAM-1|Ncam	neural cell adhesion molecule 1	protein-coding	1	0	11	17	4.33735	1.23967e-05	0.000615104
AMY_P3_2x_VS_E18	chr2-18135	chr2	155702807	155703007	link	+	6.89	0	intron (NM_001355443, intron 7 of 9)	intron (NM_001355443, intron 7 of 9)	-42317	NM_027788	71405	Mm.260918	NM_027788	ENSMUSG00000074647	Fam83c	5530400B04Rik	family with sequence similarity 83, member C	protein-coding	0	1	13	15	4.33673	1.24053e-05	0.000615266
AMY_P3_2x_VS_E18	chr3-17656	chr3	53005993	53006193	link	+	7.42	0	intron (NM_175386, intron 2 of 3)	intron (NM_175386, intron 2 of 3)	160624	NM_175386	108927	Mm.118617	NM_175386	ENSMUSG00000048332	Lhfp	2810489O06Rik|AI194968|Lhfpl6	lipoma HMGIC fusion partner	protein-coding	0	1	13	15	4.33673	1.24053e-05	0.000615266
AMY_E18_2x_VS_P3	chr11-1886	chr11	100174003	100174203	link	+	30.6	0	Intergenic	Intergenic	-7160	NM_011508	20918	Mm.13886	NM_011508	ENSMUSG00000035530	Eif1	Sui1-rs1	eukaryotic translation initiation factor 1	protein-coding	13	8	53	64	1.91581	4.6001e-07	0.000642369
AMY_P3_2x_VS_E18	chr11-11760	chr11	60121618	60121818	link	+	9.01	0	intron (NM_001359810, intron 1 of 12)	intron (NM_001359810, intron 1 of 12)	44689	NM_153080	216810	Mm.218875	NM_153080	ENSMUSG00000000538	Tom1l2	2900016I08Rik|A730055F12Rik|AU042072|Srebf1	target of myb1-like 2 (chicken)	protein-coding	0	2	25	8	3.68862	1.33272e-05	0.000648221
AMY_E18_2x_VS_P3	chr8-1015	chr8	17534338	17534538	link	+	30.3	0	intron (NM_053171, intron 1 of 69)	intron (NM_053171, intron 1 of 69)	947	NM_053171	94109	Mm.436988	NM_053171	ENSMUSG00000060924	Csmd1	B930082H09|mKIAA1890	CUB and Sushi multiple domains 1	protein-coding	8	12	44	72	1.95969	4.74529e-07	0.000652279
AMY_E18_2x_VS_P3	chr1-3822	chr1	95243331	95243531	link	+	15.9	0	TTS (NR_105867)	TTS (NR_105867)	762	NR_105867	102465544		NR_105867	ENSMUSG00000106302	Mir6902	mmu-mir-6902	microRNA 6902	ncRNA	1	3	21	40	3.29893	5.02399e-07	0.000676705
AMY_E18_2x_VS_P3	chrX-352	chrX	155361660	155361860	link	+	24.6	0	Intergenic	Intergenic	-331954	NM_148945	110651	Mm.328476	NM_148945	ENSMUSG00000031309	Rps6ka3	MAPKAPK-1b|MPK-9|Rsk2|S6K-alpha3|p90RSK3|pp90RSK2	ribosomal protein S6 kinase polypeptide 3	protein-coding	8	5	37	55	2.24896	5.02625e-07	0.000676705
AMY_E18_2x_VS_P3	chr17-2646	chr17	8821917	8822117	link	+	14.9	0	intron (NM_001290707, intron 1 of 22)	intron (NM_001290707, intron 1 of 22)	102351	NM_001290707	23984	Mm.87161	NM_011866	ENSMUSG00000023868	Pde10a	-	phosphodiesterase 10A	protein-coding	2	1	20	37	3.59995	5.08369e-07	0.000677077
AMY_E18_2x_VS_P3	chr8-965	chr8	66684414	66684614	link	+	29.8	0	5' UTR (NM_009390, exon 1 of 21)	5' UTR (NM_009390, exon 1 of 21)	291	NM_009390	21892	Mm.418367	NM_009390	ENSMUSG00000053626	Tll1	Tll|Tll-1|b2b2476Clo	tolloid-like	protein-coding	7	13	50	64	1.93771	5.1205e-07	0.000679491
AMY_P3_2x_VS_E18	chr9-1596	chr9	41599433	41599633	link	+	22	0	Intergenic	Intergenic	209524	NR_029822	387236		NR_029822	ENSMUSG00000093354	Mir125b-1	Mirn125b|Mirn125b-1|mir-125b-1	microRNA 125b-1	ncRNA	5	17	48	35	1.71904	1.4246e-05	0.000680447
AMY_E18_2x_VS_P3	chr5-2276	chr5	108814173	108814373	link	+	21.4	0	Intergenic	Intergenic	-3119	NM_008806	18587	Mm.1372	NM_008806	ENSMUSG00000029491	Pde6b	Pdeb|r|rd|rd-1|rd1|rd10	phosphodiesterase 6B, cGMP, rod receptor, beta polypeptide	protein-coding	5	5	36	47	2.47211	5.33754e-07	0.000685767
AMY_E18_2x_VS_P3	chr11-2932	chr11	52462123	52462323	link	+	21.7	0	Intergenic	Intergenic	-115985	NM_177059	320027	Mm.44518	NM_177059	ENSMUSG00000036264	Fstl4	B230374F23Rik|SPIG1|mKIAA1061	follistatin-like 4	protein-coding	4	6	36	47	2.4697	5.43566e-07	0.000695914
AMY_E18_2x_VS_P3	chr4-543	chr4	154229936	154230136	link	+	43.6	0	promoter-TSS (NM_172878)	promoter-TSS (NM_172878)	-273	NM_172878	242800	Mm.72944	NM_172878	ENSMUSG00000046637	Ttc34	4932418L02|B230396O12Rik	tetratricopeptide repeat domain 34	protein-coding	22	16	73	94	1.57643	5.58521e-07	0.000705426
AMY_E18_2x_VS_P3	chr2-4536	chr2	77701994	77702194	link	+	17.2	0	Intergenic	Intergenic	-47221	NM_178723	241494	Mm.490320	NM_178723	ENSMUSG00000027016	Zfp385b	B830010L13Rik|C130013B13Rik|Zfp533|Znf385b	zinc finger protein 385B	protein-coding	3	3	23	44	2.87557	5.78671e-07	0.000723489
AMY_E18_2x_VS_P3	chr5-4334	chr5	111871316	111871516	link	+	14.6	0	intron (NM_001081235, intron 1 of 1)	intron (NM_001081235, intron 1 of 1)	24230	NM_001081235	433938	Mm.332576	NM_001081235	ENSMUSG00000070576	Mn1	AA003644|AA009236	meningioma 1	protein-coding	1	2	28	28	3.5819	5.88133e-07	0.000729843
AMY_E18_2x_VS_P3	chr9-146	chr9	16306713	16306913	link	+	64.8	0	Intergenic	CpG	-124138	NM_001080814	270120	Mm.195010	NM_001080814	ENSMUSG00000074505	Fat3	9430076A06Rik|D430038H04Rik|Gm1132|Gm510|MFAT3F	FAT atypical cadherin 3	protein-coding	35	31	122	126	1.35507	5.86238e-07	0.000729843
AMY_E18_2x_VS_P3	chr15-1655	chr15	74552784	74552984	link	+	22.2	0	intron (NM_198607, intron 1 of 1)	intron (NM_198607, intron 1 of 1)	1220	NM_198607	223626	Mm.268603	NM_198607	ENSMUSG00000056665	Them6	4930572J05Rik	thioesterase superfamily member 6	protein-coding	8	3	36	50	2.39288	6.15008e-07	0.000743046
AMY_P3_2x_VS_E18	chr11-2071	chr11	79343526	79343726	link	+	24.1	0	intron (NM_001033711, intron 1 of 1)	intron (NM_001033711, intron 1 of 1)	485	NM_146023	101488212	Mm.439665	NM_146023	ENSMUSG00000070354	Evi2	Evi2a-evi2b|Gm21975	ecotropic viral integration site 2	protein-coding	7	18	35	54	1.65303	1.64055e-05	0.000759037
FCX_P3_2x_VS_E18	chr8-11499	chr8	19927292	19927492	link	+	5.21	0	Intergenic	Intergenic	31388	NM_001270553	100861668	Mm.491087	NM_001270553	ENSMUSG00000095294	Gm21119	-	predicted gene, 21119	protein-coding	0	1	19	3	5.22811	3.9202e-07	0.000764388
AMY_P3_2x_VS_E18	chr1-18747	chr1	183077505	183077705	link	+	6.09	0	Intergenic	(GA)n|Simple_repeat|Simple_repeat	-3270	NM_026171	67459	Mm.263464	NM_026171	ENSMUSG00000026516	Nvl	1200009I24Rik	nuclear VCP-like	protein-coding	0	0	17	6	6.43016	1.66539e-05	0.000768477
AMY_P3_2x_VS_E18	chr13-15518	chr13	112070717	112070917	link	+	6.36	0	Intergenic	Intergenic	25596	NM_175497	238880	Mm.107293	NM_175497	ENSMUSG00000055194	Actbl2	4732495G21Rik	actin, beta-like 2	protein-coding	0	0	11	11	6.38724	1.66587e-05	0.000768477
AMY_P3_2x_VS_E18	chr2-34534	chr2	70175070	70175270	link	+	5.83	0	intron (NM_177376, intron 30 of 34)	intron (NM_177376, intron 30 of 34)	-137810	NM_022435	64406	Mm.423397	NM_022435	ENSMUSG00000075304	Sp5	-	trans-acting transcription factor 5	protein-coding	0	0	12	10	6.38343	1.66587e-05	0.000768477
AMY_P3_2x_VS_E18	chr6-16635	chr6	34851729	34851929	link	+	5.83	0	intron (NM_001013366, intron 6 of 14)	intron (NM_001013366, intron 6 of 14)	9002	NM_001013366	101240	Mm.152120	NM_001013366	ENSMUSG00000058486	Wdr91	9530020G05Rik|AI987683|AU018665	WD repeat domain 91	protein-coding	0	0	11	11	6.38724	1.66587e-05	0.000768477
AMY_P3_2x_VS_E18	chr6-19963	chr6	114817034	114817234	link	+	5.83	0	intron (NM_001356371, intron 3 of 5)	intron (NM_001356371, intron 3 of 5)	54705	NM_177683	232334	Mm.268357	NM_177683	ENSMUSG00000030315	Vgll4	BC048841|VGL-4	vestigial like family member 4	protein-coding	0	0	9	13	6.39486	1.66589e-05	0.000768477
AMY_P3_2x_VS_E18	chr6-18078	chr6	128078423	128078623	link	+	5.56	0	intron (NM_175414, intron 1 of 8)	intron (NM_175414, intron 1 of 8)	15073	NM_175414	109246	Mm.21814	NM_175414	ENSMUSG00000030352	Tspan9	6720474K14Rik|9430079M16Rik|AU018597|Tspan-9	tetraspanin 9	protein-coding	0	0	17	6	6.43016	1.66539e-05	0.000768477
AMY_P3_2x_VS_E18	chr8-14293	chr8	48896532	48896732	link	+	5.83	0	TTS (NR_151456)	TTS (NR_151456)	6939	NR_151456	105243184	Mm.297069	NR_151456	ENSMUSG00000110464	1700061N14Rik	Gm45862	RIKEN cDNA 1700061N14 gene	ncRNA	0	0	15	7	6.372	1.66585e-05	0.000768477
AMY_P3_2x_VS_E18	chr8-3713	chr8	14909117	14909317	link	+	15.1	0	Intergenic	ORR1E|LTR|MaLR	-2446	NM_172751	234094	Mm.240298	NM_172751	ENSMUSG00000071176	Arhgef10	6430549H08Rik|mKIAA0294	Rho guanine nucleotide exchange factor (GEF) 10	protein-coding	2	8	29	28	2.30364	1.66648e-05	0.000768647
AMY_E18_2x_VS_P3	chr2-1504	chr2	93020103	93020303	link	+	36	0	Intergenic	Intergenic	-7502	NM_001356536	277414	Mm.41033	NM_001025246	ENSMUSG00000068735	Trp53i11	Tp53i11	transformation related protein 53 inducible protein 11	protein-coding	16	12	59	79	1.73837	6.54363e-07	0.000769984
AMY_E18_2x_VS_P3	chr11-14907	chr11	49045409	49045609	link	+	8.36	0	Intergenic	Intergenic	-12184	NM_010794	17308	Mm.196933	NM_010794	ENSMUSG00000020346	Mgat1	Mgat-1	mannoside acetylglucosaminyltransferase 1	protein-coding	0	0	18	15	6.81194	6.61191e-07	0.000775508
AMY_E18_2x_VS_P3	chr2-806	chr2	180877801	180878001	link	+	41.8	0	Intergenic	Intergenic	-7907	NM_001003825	16536	Mm.40615	NM_010611	ENSMUSG00000016346	Kcnq2	HNSPC|KQT2|Nmf134	potassium voltage-gated channel, subfamily Q, member 2	protein-coding	20	16	75	85	1.59374	6.66652e-07	0.0007794
AMY_P3_2x_VS_E18	chr7-9740	chr7	137355012	137355212	link	+	9.8	0	intron (NM_201601, intron 4 of 15)	intron (NM_201601, intron 4 of 15)	55210	NM_010207	14183	Mm.16340	NM_010207	ENSMUSG00000030849	Fgfr2	AU043015|AW556123|Bek|Fgfr-2|Fgfr-7|Fgfr7|KGFR|KGFRTr|svs	fibroblast growth factor receptor 2	protein-coding	1	3	19	20	3.03125	1.7113e-05	0.00078362
AMY_P3_2x_VS_E18	chr2-3880	chr2	31603525	31603725	link	+	17	0	intron (NM_001283047, intron 2 of 11)	intron (NM_001283047, intron 2 of 11)	-11834	NM_009594	11350	Mm.1318	NM_009594	ENSMUSG00000026842	Abl1	AI325092|Abl|E430008G22Rik|c-Abl	c-abl oncogene 1, non-receptor tyrosine kinase	protein-coding	6	7	39	25	2.0817	1.71668e-05	0.000785667
AMY_E18_2x_VS_P3	chr17-2373	chr17	8921987	8922187	link	+	16.5	0	intron (NM_001290707, intron 1 of 22)	intron (NM_001290707, intron 1 of 22)	-72523	NM_011866	23984	Mm.87161	NM_011866	ENSMUSG00000023868	Pde10a	-	phosphodiesterase 10A	protein-coding	0	5	23	40	3.03374	6.86636e-07	0.000790061
AMY_E18_2x_VS_P3	chr2-210	chr2	30503256	30503456	link	+	69.2	0	Intergenic	Intergenic	30175	NR_136917	665635	Mm.450149	NR_136917		Gm14486	-	predicted gene 14486	ncRNA	36	36	119	146	1.31937	6.78876e-07	0.000790061
AMY_E18_2x_VS_P3	chr2-1714	chr2	117167526	117167726	link	+	30.8	0	intron (NM_011246, intron 1 of 16)	intron (NM_011246, intron 1 of 16)	987	NM_011246	19419	Mm.42150	NM_011246	ENSMUSG00000027347	Rasgrp1	Rasgrp|calDAG-GEFII	RAS guanyl releasing protein 1	protein-coding	12	10	48	70	1.85551	6.85501e-07	0.000790061
AMY_E18_2x_VS_P3	chr5-591	chr5	107834195	107834395	link	+	43.4	0	intron (NM_001001804, intron 1 of 6)	intron (NM_001001804, intron 1 of 6)	1763	NM_001001804	384214	Mm.489863	NM_001001804	ENSMUSG00000033805	Ephx4	Abhd7|Ephxrp|Gm1382	epoxide hydrolase 4	protein-coding	26	12	71	93	1.5552	6.81207e-07	0.000790061
AMY_E18_2x_VS_P3	chr6-9692	chr6	102388657	102388857	link	+	8.62	0	intron (NM_008779, intron 1 of 21)	intron (NM_008779, intron 1 of 21)	25904	NM_008779	18488	Mm.435479	NM_008779	ENSMUSG00000030075	Cntn3	Pang	contactin 3	protein-coding	0	0	19	14	6.81412	6.86171e-07	0.000790061
AMY_P3_2x_VS_E18	chrX-563	chrX	162753830	162754030	link	+	16.7	0	intron (NM_001177961, intron 1 of 6)	intron (NM_001177961, intron 1 of 6)	-28555	NM_001177958	14758	Mm.222320	NM_023122	ENSMUSG00000031342	Gpm6b	AI593561|Gpm6|M6B	glycoprotein m6b	protein-coding	6	7	26	37	2.07833	1.74393e-05	0.00079516
AMY_E18_2x_VS_P3	chr9-34	chr9	107133864	107134064	link	+	84.1	0	5' UTR (NM_153413, exon 1 of 53)	5' UTR (NM_153413, exon 1 of 53)	276	NM_153413	208869	Mm.150259	NM_153413	ENSMUSG00000039716	Dock3	MOCA|PBP|mKIAA0299	dedicator of cyto-kinesis 3	protein-coding	58	34	134	189	1.25876	7.02568e-07	0.000803309
FCX_P3_2x_VS_E18	chr16-5176	chr16	95677184	95677384	link	+	6.16	0	intron (NM_133659, intron 2 of 10)	intron (NM_133659, intron 2 of 10)	3671	NM_001302154	13876	Mm.164531	NM_133659	ENSMUSG00000040732	Erg	D030036I24Rik	ETS transcription factor	protein-coding	1	0	12	12	4.9629	4.37122e-07	0.000816552
AMY_P3_2x_VS_E18	chr1-1566	chr1	20899119	20899319	link	+	25.2	0	intron (NM_028829, intron 1 of 2)	intron (NM_028829, intron 1 of 2)	-8702	NM_001355122	74229	Mm.40780	NM_028829	ENSMUSG00000025931	Paqr8	1700019B16Rik|3110001D06Rik	progestin and adipoQ receptor family member VIII	protein-coding	9	19	40	55	1.58077	1.81184e-05	0.000817854
AMY_E18_2x_VS_P3	chr1-1288	chr1	75260954	75261154	link	+	27.7	0	promoter-TSS (NM_008985)	promoter-TSS (NM_008985)	-271	NM_008985	19275	Mm.2902	NM_008985	ENSMUSG00000026204	Ptprn	IA-2|mIA-A|mKIAA4064	protein tyrosine phosphatase, receptor type, N	protein-coding	12	6	41	65	1.99033	7.28354e-07	0.000825009
AMY_P3_2x_VS_E18	chr7-14100	chr7	30012975	30013175	link	+	7.42	0	intron (NM_001033525, intron 1 of 2)	intron (NM_001033525, intron 1 of 2)	4466	NM_001033525	52150	Mm.24877	NM_001033525	ENSMUSG00000046410	Kcnk6	D7Ertd764e|Toss|Twik2	potassium inwardly-rectifying channel, subfamily K, member 6	protein-coding	1	0	17	11	4.31707	1.8338e-05	0.000825157
AMY_E18_2x_VS_P3	chr11-553	chr11	41813526	41813726	link	+	48.6	0	intron (NM_177408, intron 1 of 8)	intron (NM_177408, intron 1 of 8)	590	NM_177408	14406	Mm.5309	NM_008073	ENSMUSG00000020436	Gabrg2	GABAA-R|Gabrg-2|gamma2	gamma-aminobutyric acid (GABA) A receptor, subunit gamma 2	protein-coding	22	23	89	96	1.48016	7.3405e-07	0.000826265
AMY_E18_2x_VS_P3	chr3-46	chr3	101408795	101408995	link	+	71.6	0	promoter-TSS (NM_144900)	promoter-TSS (NM_144900)	-265	NM_144900	11928	Mm.193670	NM_144900	ENSMUSG00000033161	Atp1a1	Atpa-1|BC010319	ATPase, Na+/K+ transporting, alpha 1 polypeptide	protein-coding	38	36	108	165	1.31856	7.3361e-07	0.000826265
AMY_E18_2x_VS_P3	chrX-186	chrX	154480403	154480603	link	+	30.3	0	intron (NM_001310719, intron 1 of 20)	CpG	626	NM_001310719	245684	Mm.197074	NM_177751	ENSMUSG00000025658	Cnksr2	Cnk2|Ksr2	connector enhancer of kinase suppressor of Ras 2	protein-coding	8	12	45	69	1.93597	7.38552e-07	0.000826265
AMY_P3_2x_VS_E18	chr4-1774	chr4	117166793	117166993	link	+	22.3	0	intron (NM_025739, intron 1 of 14)	intron (NM_025739, intron 1 of 14)	2764	NM_025739	66743	Mm.318331	NM_025739	ENSMUSG00000028677	Rnf220	4732477A13|4931406I20Rik|5730503K05Rik|AV302541	ring finger protein 220	protein-coding	9	13	44	40	1.73451	1.83772e-05	0.000826378
AMY_P3_2x_VS_E18	chr7-21523	chr7	137956793	137956993	link	+	7.15	0	intron (NM_001081038, intron 10 of 15)	intron (NM_001081038, intron 10 of 15)	39310	NM_001081038	330660	Mm.271550	NM_001081038	ENSMUSG00000040298	Btbd16	E330040A16Rik	BTB (POZ) domain containing 16	protein-coding	1	0	7	20	4.29759	1.8439e-05	0.000828503
AMY_P3_2x_VS_E18	chr10-14481	chr10	66602559	66602759	link	+	7.15	0	intron (NM_207221, intron 1 of 25)	intron (NM_207221, intron 1 of 25)	12653	NM_207221	108829	Mm.23846	NM_207221	ENSMUSG00000037876	Jmjd1c	5430433L24Rik|D630035I23Rik|Jmjdic|TRIP8	jumonji domain containing 1C	protein-coding	1	0	10	17	4.28726	1.84523e-05	0.000828806
AMY_P3_2x_VS_E18	chr10-16341	chr10	77544105	77544305	link	+	7.15	0	Intergenic	B1_Mus1|SINE|Alu	12092	NM_015790	50723	Mm.17819	NM_015790	ENSMUSG00000000732	Icosl	AU044799|B7-H2|B7RP-1|B7h|BG071784|GI50|GL50|GL50-B|ICOS-L|Icoslg|LICOS|Ly115l|mKIAA0653	icos ligand	protein-coding	1	0	14	13	4.27347	1.847e-05	0.000828806
AMY_P3_2x_VS_E18	chr11-19068	chr11	88494927	88495127	link	+	7.15	0	intron (NM_054043, intron 5 of 13)	MTC|LTR|MaLR	14462	NR_131025	68397	Mm.426889	NR_131025		0610039H22Rik	-	RIKEN cDNA 0610039H22 gene	ncRNA	0	1	13	14	4.28307	1.84694e-05	0.000828806
AMY_P3_2x_VS_E18	chr19-5156	chr19	19034030	19034230	link	+	10.9	0	intron (NM_001043354, intron 6 of 9)	intron (NM_001043354, intron 6 of 9)	41477	NM_146095	225998	Mm.234641	NM_146095	ENSMUSG00000036192	Rorb	Nr1f2|RZR-beta|RZRB|Rorbeta|hstp	RAR-related orphan receptor beta	protein-coding	3	0	23	16	3.39747	1.84782e-05	0.000828848
AMY_E18_2x_VS_P3	chr3-1296	chr3	105349414	105349614	link	+	25.9	0	intron (NM_001039347, intron 2 of 6)	intron (NM_001039347, intron 2 of 6)	87780	NM_019931	56543	Mm.44530	NM_019931	ENSMUSG00000040896	Kcnd3	AW045978|Kncd3|Kv4.3	potassium voltage-gated channel, Shal-related family, member 3	protein-coding	8	8	52	47	2.06483	7.52294e-07	0.000833941
AMY_E18_2x_VS_P3	chr16-336	chr16	9994810	9995010	link	+	39.2	0	Intergenic	CpG	-2284	NM_008170	14811	Mm.2953	NM_008170	ENSMUSG00000059003	Grin2a	GluN2A|GluRepsilon1|NMDAR2A|NR2A	glutamate receptor, ionotropic, NMDA2A (epsilon 1)	protein-coding	21	12	70	80	1.62902	7.64902e-07	0.000841606
AMY_P3_2x_VS_E18	chr7-8845	chr7	36156494	36156694	link	+	8.48	0	intron (NM_027897, intron 6 of 14)	intron (NM_027897, intron 6 of 14)	25192	NM_178643	101831	Mm.389855	NM_178643	ENSMUSG00000030493	Faap24	AW124591|AW538696|C230052I12Rik	Fanconi anemia core complex associated protein 24	protein-coding	1	1	20	12	3.6523	1.96389e-05	0.000869977
AMY_E18_2x_VS_P3	chr2-8475	chr2	77679724	77679924	link	+	11.2	0	Intergenic	Intergenic	-24951	NM_178723	241494	Mm.490320	NM_178723	ENSMUSG00000027016	Zfp385b	B830010L13Rik|C130013B13Rik|Zfp533|Znf385b	zinc finger protein 385B	protein-coding	0	1	25	18	4.6217	8.14566e-07	0.000874118
AMY_E18_2x_VS_P3	chr14-3729	chr14	65202142	65202342	link	+	12.3	0	Intergenic	Intergenic	-4710	NR_040709	268755	Mm.194050	NR_040709	ENSMUSG00000097545	Mir124a-1hg	A930011O12Rik|Rncr3|mir-124-1|mir-3078	Mir124-1 host gene (non-protein coding)	ncRNA	1	1	23	24	3.87181	8.19117e-07	0.000875968
AMY_E18_2x_VS_P3	chr6-1675	chr6	124415253	124415453	link	+	21.9	0	promoter-TSS (NM_153508)	promoter-TSS (NM_153508)	-551	NM_153508	232370	Mm.193701	NM_153508	ENSMUSG00000008153	Clstn3	CSTN3|Cs3|Cst-3|alc-beta	calsyntenin 3	protein-coding	4	7	44	40	2.3575	8.23886e-07	0.000878484
AMY_E18_2x_VS_P3	chr8-742	chr8	121971104	121971304	link	+	33.2	0	intron (NM_054095, intron 1 of 12)	CpG	585	NM_054095	117148	Mm.356184	NM_054095	ENSMUSG00000031837	Necab2	Efcbp2	N-terminal EF-hand calcium binding protein 2	protein-coding	16	9	58	68	1.77481	8.29212e-07	0.000881578
AMY_P3_2x_VS_E18	chr3-2186	chr3	125585591	125585791	link	+	20.9	0	intron (NM_011674, intron 2 of 5)	intron (NM_011674, intron 2 of 5)	55879	NM_011674	22239	Mm.306021	NM_011674	ENSMUSG00000032854	Ugt8a	AI850488|AW455908|Cgt|Ugt8|mCerGT	UDP galactosyltransferase 8A	protein-coding	9	11	39	40	1.78357	2.01958e-05	0.000889511
AMY_P3_2x_VS_E18	chr1-1864	chr1	20899059	20899259	link	+	23.8	0	intron (NM_028829, intron 1 of 2)	intron (NM_028829, intron 1 of 2)	-8762	NM_001355122	74229	Mm.40780	NM_028829	ENSMUSG00000025931	Paqr8	1700019B16Rik|3110001D06Rik	progestin and adipoQ receptor family member VIII	protein-coding	10	16	36	54	1.60821	2.02205e-05	0.000889983
AMY_E18_2x_VS_P3	chr4-392	chr4	152813601	152813801	link	+	48.8	0	intron (NM_001099299, intron 1 of 5)	intron (NM_001099299, intron 1 of 5)	43238	NM_001099299	230959	Mm.318874	NM_001099299	ENSMUSG00000039546	Ajap1	Gm573	adherens junction associated protein 1	protein-coding	25	21	88	99	1.46609	8.60003e-07	0.000903744
AMY_E18_2x_VS_P3	chr12-713	chr12	102047344	102047544	link	+	36	0	intron (NM_001361017, intron 3 of 14)	intron (NM_001361017, intron 3 of 14)	30177	NM_145448	217830	Mm.218590	NM_145448	ENSMUSG00000021185	Dglucy	9030617O03Rik	D-glutamate cyclase	protein-coding	18	11	58	81	1.6998	8.915e-07	0.000917031
AMY_E18_2x_VS_P3	chr2-3491	chr2	130484357	130484557	link	+	19.3	0	intron (NM_029832, intron 4 of 8)	intron (NM_029832, intron 4 of 8)	5924	NM_029832	77006	Mm.440063	NM_029832	ENSMUSG00000068290	Ddrgk1	1110001I20Rik|2600009E05Rik|AI326138|Ufbp1	DDRGK domain containing 1	protein-coding	3	5	28	46	2.61496	9.03875e-07	0.00091881
AMY_E18_2x_VS_P3	chr2-5281	chr2	119869589	119869789	link	+	15.2	0	TTS (NM_145378)	TTS (NM_145378)	10520	NM_145378	211429	Mm.41467	NM_145378	ENSMUSG00000098488	Pla2g4b	A030011C02Rik|Gm1013|cPLA2-beta	phospholipase A2, group IVB (cytosolic)	protein-coding	0	4	28	30	3.23345	9.13567e-07	0.000923284
AMY_E18_2x_VS_P3	chr6-348	chr6	6813489	6813689	link	+	45.7	0	TTS (NR_002839)	TTS (NR_002839)	255	NM_010057	13396	Mm.439763	NM_010057	ENSMUSG00000029754	Dlx6	-	distal-less homeobox 6	protein-coding	20	22	73	103	1.5013	9.16602e-07	0.000923284
AMY_E18_2x_VS_P3	chr7-2105	chr7	139161091	139161291	link	+	25.1	0	intron (NM_173410, intron 1 of 2)	intron (NM_173410, intron 1 of 2)	3048	NM_173410	233919	Mm.208740	NM_173410	ENSMUSG00000040125	Gpr26	9630036A11Rik|A730021D22	G protein-coupled receptor 26	protein-coding	8	7	45	51	2.10935	9.29146e-07	0.000925665
FCX_P3_2x_VS_E18	chr11-79	chr11	68886708	68886908	link	+	74.8	0	promoter-TSS (NR_028566)	promoter-TSS (NR_028566)	-120	NR_028566	100216530	Mm.453052	NR_028566	ENSMUSG00000064899	Snord118	MBI-34	small nucleolar RNA, C/D box 118	snoRNA	114	98	63	250	1.02968	5.61935e-07	0.000930273
FCX_P3_2x_VS_E18	chr8-12622	chr8	19941539	19941739	link	+	8.05	0	intron (NM_001270553, intron 6 of 9).2	L1VL4|LINE|L1	17141	NM_001270553	100861668	Mm.491087	NM_001270553	ENSMUSG00000095294	Gm21119	-	predicted gene, 21119	protein-coding	3	3	28	9	3.65242	5.25277e-07	0.000930273
AMY_E18_2x_VS_P3	chr4-1784	chr4	152852408	152852608	link	+	25.9	0	intron (NM_001099299, intron 1 of 5)	intron (NM_001099299, intron 1 of 5)	4431	NM_001099299	230959	Mm.318874	NM_001099299	ENSMUSG00000039546	Ajap1	Gm573	adherens junction associated protein 1	protein-coding	9	7	50	49	2.06525	9.44096e-07	0.000935848
AMY_E18_2x_VS_P3	chr5-450	chr5	71486932	71487132	link	+	49.6	0	promoter-TSS (NM_008066)	promoter-TSS (NM_008066)	56	NM_008066	14395	Mm.5304	NM_008066	ENSMUSG00000000560	Gabra2	C630048P16Rik|Gabra-2	gamma-aminobutyric acid (GABA) A receptor, subunit alpha 2	protein-coding	29	18	95	94	1.45724	9.44604e-07	0.000935848
AMY_E18_2x_VS_P3	chr5-3932	chr5	137505404	137505604	link	+	18.3	0	promoter-TSS (NM_001039385)	promoter-TSS (NM_001039385)	-661	NM_001039385	381677	Mm.389697	NM_001039385	ENSMUSG00000037428	Vgf	Gm1052	VGF nerve growth factor inducible	protein-coding	3	4	36	34	2.73426	9.48264e-07	0.000936921
AMY_E18_2x_VS_P3	chr6-1473	chr6	115939158	115939358	link	+	25.3	0	intron (NM_026376, intron 1 of 35)	intron (NM_026376, intron 1 of 35)	5765	NM_026376	67784	Mm.3085	NM_026376	ENSMUSG00000030123	Plxnd1	6230425C21Rik|b2b1863Clo|b2b553Clo	plexin D1	protein-coding	7	8	51	45	2.11195	1.00102e-06	0.000970587
AMY_E18_2x_VS_P3	chr7-1028	chr7	25793507	25793707	link	+	34	0	Intergenic	Intergenic	-2651	NM_001290469	232975	Mm.44101	NM_144921	ENSMUSG00000040907	Atp1a3	Atpa-2	ATPase, Na+/K+ transporting, alpha 3 polypeptide	protein-coding	13	13	62	68	1.75951	9.97797e-07	0.000970587
AMY_E18_2x_VS_P3	chr2-308	chr2	25174370	25174570	link	+	54.3	0	5' UTR (NM_001177657, exon 1 of 19)	5' UTR (NM_001177657, exon 1 of 19)	237	NM_008169	14810	Mm.278672	NM_008169	ENSMUSG00000026959	Grin1	GluN1|GluRdelta1|GluRzeta1|M100174|NMD-R1|NMDAR1|NR1|Nmdar|Rgsc174	glutamate receptor, ionotropic, NMDA1 (zeta 1)	protein-coding	25	25	66	143	1.48957	1.01076e-06	0.00097483
AMY_E18_2x_VS_P3	chr6-2363	chr6	115864045	115864245	link	+	19.3	0	intron (NM_001167763, intron 20 of 28)	intron (NM_001167763, intron 20 of 28)	-17800	NM_145383	212541	Mm.2965	NM_145383	ENSMUSG00000030324	Rho	Noerg1|Opn2|Ops|RP4	rhodopsin	protein-coding	3	5	26	48	2.61274	1.01632e-06	0.000975021
AMY_E18_2x_VS_P3	chr9-172	chr9	112137565	112137765	link	+	58.8	0	promoter-TSS (NM_001177619)	promoter-TSS (NM_001177619)	-320	NM_001362016	74100	Mm.297444	NM_028755	ENSMUSG00000032503	Arpp21	0710001E13Rik|AI853636|ARPP-21|D9Bwg1012e|R3hdm3|Tarpp	cyclic AMP-regulated phosphoprotein, 21	protein-coding	34	26	104	122	1.35775	1.02058e-06	0.000976528
AMY_P3_2x_VS_E18	chr15-1975	chr15	84810246	84810446	link	+	18.3	0	intron (NM_001033273, intron 1 of 9)	intron (NM_001033273, intron 1 of 9)	8055	NM_001033273	223739	Mm.323925	NM_001033273	ENSMUSG00000036046	5031439G07Rik	AW554572|mKIAA0930	RIKEN cDNA 5031439G07 gene	protein-coding	10	6	37	34	1.93917	2.28192e-05	0.000979319
AMY_E18_2x_VS_P3	chr11-1613	chr11	74986290	74986490	link	+	31.3	0	promoter-TSS (NR_029546)	promoter-TSS (NR_029546)	-500	NR_029794	387208		NR_029794	ENSMUSG00000065590	Mir212	Mirn212|mir-212|mmu-mir-212	microRNA 212	ncRNA	14	8	45	73	1.85689	1.04053e-06	0.000982268
AMY_E18_2x_VS_P3	chr15-1264	chr15	31266702	31266902	link	+	27.2	0	intron (NM_027496, intron 1 of 3)	intron (NM_027496, intron 1 of 3)	30712	NM_001357923	67434	Mm.102470	NM_026153	ENSMUSG00000022237	Ankrd33b	0610012A05Rik|3021401C12Rik|5730557B15Rik	ankyrin repeat domain 33B	protein-coding	12	7	49	59	1.94396	1.05451e-06	0.000982268
AMY_E18_2x_VS_P3	chr15-1941	chr15	91273517	91273717	link	+	20.4	0	intron (NM_001033633, intron 3 of 9)	(GA)n|Simple_repeat|Simple_repeat	130075	NM_001033633	239606	Mm.360596	NM_001033633	ENSMUSG00000036298	Slc2a13	6530403A04|A630029G22Rik|AI505012|Gm308	solute carrier family 2 (facilitated glucose transporter), member 13	protein-coding	8	2	42	36	2.39813	1.05718e-06	0.000982268
AMY_E18_2x_VS_P3	chr18-1040	chr18	60976428	60976628	link	+	23.5	0	intron (NM_011552, intron 21 of 24)	intron (NM_011552, intron 21 of 24)	4798	NR_039567	100628611		NR_039567	ENSMUSG00000093327	Mir5107	mir-5107|mmu-mir-5107|mu-mir-5107	microRNA 5107	ncRNA	7	6	33	57	2.21247	1.08061e-06	0.000982268
AMY_E18_2x_VS_P3	chr18-814	chr18	62483931	62484131	link	+	28.5	0	intron (NM_008313, intron 1 of 6)	intron (NM_008313, intron 1 of 6)	173	NM_008313	15562	Mm.20440	NM_008313	ENSMUSG00000026322	Htr4	5-HT-4|5-HT4|5-HT<4L>|5HTR4	5 hydroxytryptamine (serotonin) receptor 4	protein-coding	12	7	48	61	1.95622	1.05692e-06	0.000982268
AMY_E18_2x_VS_P3	chr2-5820	chr2	21872775	21872975	link	+	15.9	0	Intergenic	L1_Mus2|LINE|L1	-276255	NM_148413	667663	Mm.330033	NM_148413	ENSMUSG00000025716	Myo3a	9030416P08Rik	myosin IIIA	protein-coding	3	2	27	34	3.00387	1.07676e-06	0.000982268
AMY_E18_2x_VS_P3	chr6-450	chr6	120443372	120443572	link	+	41.3	0	exon (NM_033567, exon 1 of 1)	exon (NM_033567, exon 1 of 1)	353	NM_033567	94047	Mm.23088	NM_033567	ENSMUSG00000094626	Tmem121b	AW048664|Cecr6	transmembrane protein 121B	protein-coding	26	9	61	97	1.61848	1.0415e-06	0.000982268
AMY_E18_2x_VS_P3	chr8-892	chr8	108218048	108218248	link	+	32.9	0	exon (NM_001357333, exon 30 of 39)	exon (NM_001357333, exon 30 of 39)	-6900	NM_001047436	56513	Mm.472753	NM_019695	ENSMUSG00000005699	Pard6a	0710008C04Rik|2610010A15Rik|PAR-6A|PAR6alpha|Par-6|Par6|Par6c|TAX40|Tip-40	par-6 family cell polarity regulator alpha	protein-coding	10	13	54	66	1.81535	1.07432e-06	0.000982268
AMY_P3_2x_VS_E18	chr15-3979	chr15	102036502	102036702	link	+	12.7	0	intron (NM_001289691, intron 3 of 7)	MIRb|SINE|MIR	-1119	NM_001359128	246277	Mm.296382	NM_144942	ENSMUSG00000023044	Csad	Csd	cysteine sulfinic acid decarboxylase	protein-coding	3	3	23	24	2.7355	2.31883e-05	0.000991063
AMY_E18_2x_VS_P3	chr12-944	chr12	29395340	29395540	link	+	31.9	0	intron (NM_001161411, intron 6 of 6)	intron (NM_001161411, intron 6 of 6)	31250	NR_105902	102465980		NR_105902	ENSMUSG00000098579	Mir6937	Gm27448|mmu-mir-6937	microRNA 6937	ncRNA	14	9	46	76	1.83995	1.10043e-06	0.000991575
AMY_E18_2x_VS_P3	chr14-135	chr14	65206104	65206304	link	+	55.9	0	promoter-TSS (NR_040709)	promoter-TSS (NR_040709)	-748	NR_040709	268755	Mm.194050	NR_040709	ENSMUSG00000097545	Mir124a-1hg	A930011O12Rik|Rncr3|mir-124-1|mir-3078	Mir124-1 host gene (non-protein coding)	ncRNA	26	29	89	124	1.38801	1.11184e-06	0.000991575
AMY_E18_2x_VS_P3	chr14-2080	chr14	66776956	66777156	link	+	15.2	0	intron (NM_001162366, intron 26 of 30)	intron (NM_001162366, intron 26 of 30)	17259	NM_144803	110902	Mm.57350	NM_144803	ENSMUSG00000022041	Chrna2	Acra-2|Acra2|BC011490	cholinergic receptor, nicotinic, alpha polypeptide 2 (neuronal)	protein-coding	2	2	20	38	3.23034	1.10226e-06	0.000991575
AMY_E18_2x_VS_P3	chr19-777	chr19	5050877	5051077	link	+	25.9	0	intron (NM_145495, intron 1 of 9)	intron (NM_145495, intron 1 of 9)	169	NM_145495	225870	Mm.271922	NM_145495	ENSMUSG00000024883	Rin1	-	Ras and Rab interactor 1	protein-coding	10	6	40	59	2.05974	1.10484e-06	0.000991575
AMY_E18_2x_VS_P3	chr12-1538	chr12	112938933	112939133	link	+	23.8	0	Intergenic	Intergenic	12131	NM_001324481	70369	Mm.44239	NM_027404	ENSMUSG00000049792	Bag5	1600025G07Rik|4930405J06Rik|Bag-5	BCL2-associated athanogene 5	protein-coding	3	10	49	42	2.23246	1.13937e-06	0.00100055
AMY_E18_2x_VS_P3	chr5-874	chr5	130924846	130925046	link	+	37.1	0	5' UTR (NM_021371, exon 1 of 6)	5' UTR (NM_021371, exon 1 of 6)	284	NM_021371	140904	Mm.40875	NM_021371	ENSMUSG00000060371	Caln1	9630012C17Rik|Cabp8|MNCb-0849	calneuron 1	protein-coding	23	9	69	75	1.6191	1.13416e-06	0.00100055
AMY_E18_2x_VS_P3	chr17-406	chr17	43153880	43154080	link	+	45.2	0	exon (NM_178589, exon 1 of 6)	exon (NM_178589, exon 1 of 6)	476	NM_178589	94185	Mm.200792	NM_178589	ENSMUSG00000023915	Tnfrsf21	AA959878|DR6|R74815|TR7	tumor necrosis factor receptor superfamily, member 21	protein-coding	24	18	79	94	1.48492	1.14974e-06	0.00100251
AMY_P3_2x_VS_E18	chr13-2969	chr13	84589702	84589902	link	+	12.5	0	Intergenic	Lx5|LINE|L1	227901	NM_175187	72745	Mm.295063	NM_175187	ENSMUSG00000035762	Tmem161b	2810446P07Rik|AI843389	transmembrane protein 161B	protein-coding	2	4	28	19	2.72852	2.35707e-05	0.00100377
AMY_E18_2x_VS_P3	chr15-614	chr15	100701899	100702099	link	+	37.4	0	intron (NM_001077499, intron 1 of 26)	intron (NM_001077499, intron 1 of 26)	923	NM_001077499	20273	Mm.385012	NM_011323	ENSMUSG00000023033	Scn8a	AI853486|C630029C19Rik|NaCh6|Nav1.6|dmu|med|mnd-2|mnd2|nmf2|nmf335|nmf58|nur14|seal	sodium channel, voltage-gated, type VIII, alpha	protein-coding	15	17	72	73	1.61924	1.17583e-06	0.00100403
AMY_E18_2x_VS_P3	chr4-2930	chr4	32459736	32459936	link	+	19.3	0	Intergenic	URR1A|DNA|MER1_type	-44574	NM_001109661	12014	Mm.491223	NM_007521	ENSMUSG00000040270	Bach2	E030004N02Rik	BTB and CNC homology, basic leucine zipper transcription factor 2	protein-coding	5	4	39	36	2.48292	1.18252e-06	0.00100403
AMY_E18_2x_VS_P3	chr1-709	chr1	174259132	174259332	link	+	42.1	0	intron (NM_001360808, intron 1 of 3)	intron (NM_001360808, intron 1 of 3)	221	NM_008429	16524	Mm.261168	NM_008429	ENSMUSG00000038026	Kcnj9	1700085N21Rik|Girk3|Kir3.3|mbGIRK3	potassium inwardly-rectifying channel, subfamily J, member 9	protein-coding	20	18	78	83	1.52503	1.20543e-06	0.00100885
AMY_E18_2x_VS_P3	chr10-1855	chr10	13936296	13936496	link	+	22.2	0	Intergenic	Intergenic	250211	NM_010437	15273	Mm.42157	NM_010437	ENSMUSG00000015501	Hivep2	Gm20114|MIBP-1|MIBP1|Schnurri-2|Shn-2	human immunodeficiency virus type I enhancer binding protein 2	protein-coding	9	3	40	45	2.25751	1.21179e-06	0.00100885
AMY_E18_2x_VS_P3	chr14-1277	chr14	58694763	58694963	link	+	22.5	0	intron (NM_013518, intron 1 of 2)	CpG	3340	NM_013518	14180	Mm.8846	NM_013518	ENSMUSG00000021974	Fgf9	Eks	fibroblast growth factor 9	protein-coding	6	6	53	33	2.27851	1.22144e-06	0.00100954
AMY_E18_2x_VS_P3	chr2-1383	chr2	119568271	119568471	link	+	34.2	0	exon (NM_146125, exon 1 of 7)	exon (NM_146125, exon 1 of 7)	298	NM_146125	228550	Mm.65337	NM_146125	ENSMUSG00000027296	Itpka	-	inositol 1,4,5-trisphosphate 3-kinase A	protein-coding	20	7	60	70	1.71416	1.23098e-06	0.00101337
AMY_E18_2x_VS_P3	chr5-955	chr5	137506224	137506424	link	+	34.7	0	5' UTR (NM_001039385, exon 1 of 2)	5' UTR (NM_001039385, exon 1 of 2)	159	NM_001039385	381677	Mm.389697	NM_001039385	ENSMUSG00000037428	Vgf	Gm1052	VGF nerve growth factor inducible	protein-coding	15	13	66	68	1.6996	1.23188e-06	0.00101337
AMY_P3_2x_VS_E18	chr17-9742	chr17	3336550	3336750	link	+	9.27	0	intron (NM_001122998, intron 1 of 26)	intron (NM_001122998, intron 1 of 26)	10077	NM_001122998	24001	Mm.137134	NM_011878	ENSMUSG00000023800	Tiam2	3000002F19Rik|STEF|mKIAA2016	T cell lymphoma invasion and metastasis 2	protein-coding	0	3	17	18	3.2683	2.39267e-05	0.00101477
AMY_P3_2x_VS_E18	chr14-2075	chr14	9140102	9140302	link	+	14.6	0	intron (NM_001360337, intron 1 of 4)	intron (NM_001360337, intron 1 of 4)	2089	NM_183187	268709	Mm.256058	NM_183187	ENSMUSG00000021750	Fam107a	DRR1	family with sequence similarity 107, member A	protein-coding	5	5	19	36	2.25981	2.39396e-05	0.00101519
AMY_E18_2x_VS_P3	chr15-172	chr15	89330080	89330280	link	+	56.7	0	promoter-TSS (NM_021423)	promoter-TSS (NM_021423)	-108	NM_021423	58234	Mm.146855	NM_021423	ENSMUSG00000022623	Shank3	AI841104|SHANK3c-3|SHANK3c-4|Shank3b	SH3 and multiple ankyrin repeat domains 3	protein-coding	30	26	82	135	1.38907	1.24493e-06	0.00102159
AMY_P3_2x_VS_E18	chr11-1857	chr11	107882739	107882939	link	+	24.4	0	intron (NM_011101, intron 5 of 16)	intron (NM_011101, intron 5 of 16)	24677	NR_106082	102465705		NR_106082	ENSMUSG00000098989	Mir7223	Gm28009|mmu-mir-7223	microRNA 7223	ncRNA	10	17	52	41	1.58664	2.42667e-05	0.00102463
AMY_E18_2x_VS_P3	chr5-1136	chr5	137507749	137507949	link	+	34.7	0	exon (NM_001039385, exon 2 of 2)	exon (NM_001039385, exon 2 of 2)	1684	NM_001039385	381677	Mm.389697	NM_001039385	ENSMUSG00000037428	Vgf	Gm1052	VGF nerve growth factor inducible	protein-coding	21	7	60	73	1.6947	1.26408e-06	0.00103053
AMY_P3_2x_VS_E18	chr9-3256	chr9	41271363	41271563	link	+	15.9	0	intron (NR_131928, intron 3 of 4)	intron (NR_131928, intron 3 of 4)	-11513	NR_131931	73144	Mm.38166	NM_001033153	ENSMUSG00000074415	3110039I08Rik	2610203C20Rik|AI848448|D230004N17Rik|D3Mgi9|Mir100hg	RIKEN cDNA 3110039I08 gene	ncRNA	1	11	30	30	2.12502	2.45868e-05	0.0010352
AMY_E18_2x_VS_P3	chr14-349	chr14	68702358	68702558	link	+	43.4	0	exon (NM_010910, exon 1 of 4)	exon (NM_010910, exon 1 of 4)	538	NM_010910	18039	Mm.1956	NM_010910	ENSMUSG00000022055	Nefl	AI847934|CMT2E|NF-L|NF68|Nfl	neurofilament, light polypeptide	protein-coding	31	9	81	85	1.50878	1.28197e-06	0.00103692
AMY_E18_2x_VS_P3	chr15-314	chr15	76352629	76352829	link	+	48.1	0	promoter-TSS (NM_130893)	promoter-TSS (NM_130893)	-170	NM_130893	170729	Mm.218747	NM_130893	ENSMUSG00000048385	Scrt1	-	scratch family zinc finger 1	protein-coding	25	21	92	92	1.44523	1.28385e-06	0.00103692
AMY_E18_2x_VS_P3	chr19-119	chr19	45376274	45376474	link	+	64	0	Intergenic	CpG	-61850	NM_001360122	12234	Mm.119717	NM_009771	ENSMUSG00000025217	Btrc	Beta-Trcp1|E3RS-IkappaB|E3RSIkappaB|FWD1|Fbw1a|HOS|SCF b-TRCP|Slimb|b-TrCP|beta-TrCP	beta-transducin repeat containing protein	protein-coding	32	35	115	130	1.31031	1.27964e-06	0.00103692
AMY_E18_2x_VS_P3	chr5-1220	chr5	115643497	115643697	link	+	34.7	0	intron (NM_001310712, intron 1 of 5)	CpG	793	NM_001310712	29867	Mm.38551	NM_013879	ENSMUSG00000029544	Cabp1	caldendrin	calcium binding protein 1	protein-coding	12	16	64	70	1.69407	1.28617e-06	0.00103692
AMY_E18_2x_VS_P3	chr9-940	chr9	36730246	36730446	link	+	35.3	0	intron (NM_001029838, intron 7 of 12)	intron (NM_001029838, intron 7 of 12)	89187	NM_001357611	235180	Mm.5264	NM_183171	ENSMUSG00000032118	Fez1	UNC-76|UNC76	fasciculation and elongation protein zeta 1 (zygin I)	protein-coding	18	10	54	81	1.7076	1.27753e-06	0.00103692
AMY_E18_2x_VS_P3	chr19-181	chr19	43515195	43515395	link	+	54.3	0	exon (NM_031396, exon 1 of 11)	exon (NM_031396, exon 1 of 11)	369	NM_031396	83674	Mm.329864	NM_031396	ENSMUSG00000025189	Cnnm1	AI846314|Acdp1|CLP-1	cyclin M1	protein-coding	35	19	95	111	1.38061	1.29277e-06	0.00103993
AMY_E18_2x_VS_P3	chr1-1563	chr1	35816247	35816447	link	+	26.1	0	Intergenic	Intergenic	-308898	NM_015818	50785	Mm.213566	NM_015818	ENSMUSG00000045216	Hs6st1	6Ost1	heparan sulfate 6-O-sulfotransferase 1	protein-coding	8	8	36	64	2.06676	1.31668e-06	0.001048
AMY_E18_2x_VS_P3	chr8-5122	chr8	18554759	18554959	link	+	12	0	Intergenic	Intergenic	-40272	NM_173189	244329	Mm.235296	NM_173189	ENSMUSG00000039842	Mcph1	5430437K10Rik|BRIT1|D030046N04Rik|MCT|Tg(HLA-A2.1)1Enge	microcephaly, primary autosomal recessive 1	protein-coding	2	0	24	22	3.84795	1.31722e-06	0.001048
AMY_E18_2x_VS_P3	chr1-415	chr1	161454025	161454225	link	+	48.8	0	5' UTR (NM_022312, exon 1 of 23)	5' UTR (NM_022312, exon 1 of 23)	225	NM_022312	21960	Mm.44701	NM_022312	ENSMUSG00000015829	Tnr	J1-tenascin|TN-R|janusin|restrictin	tenascin R	protein-coding	24	23	82	105	1.43075	1.32315e-06	0.00105043
AMY_E18_2x_VS_P3	chr7-1188	chr7	103359408	103359608	link	+	31.9	0	promoter-TSS (NM_001310760)	promoter-TSS (NM_001310760)	361	NM_011858	23966	Mm.254610	NM_011858	ENSMUSG00000048078	Tenm4	Doc4|ELM2|Odz4|R75022|Ten-m4|l(7)-3Rn|l7Rn3|mKIAA1302	teneurin transmembrane protein 4	protein-coding	13	12	55	69	1.74589	1.32767e-06	0.00105172
AMY_E18_2x_VS_P3	chr4-2821	chr4	4065455	4065655	link	+	19.9	0	promoter-TSS (NM_001002927)	promoter-TSS (NM_001002927)	37	NM_001002927	18619	Mm.475097	NM_001002927	ENSMUSG00000045573	Penk	AI326464|ENK|PPA|Penk1	preproenkephalin	protein-coding	4	4	19	57	2.64506	1.33403e-06	0.00105208
AMY_E18_2x_VS_P3	chr2-1631	chr2	136538256	136538456	link	+	29.8	0	promoter-TSS (NM_011428)	promoter-TSS (NM_011428)	-830	NM_011428	20614	Mm.45953	NM_011428	ENSMUSG00000027273	Snap25	Bdr|GENA70|SNAP-25|SUP|sp	synaptosomal-associated protein 25	protein-coding	13	9	51	64	1.82292	1.34605e-06	0.00105706
AMY_E18_2x_VS_P3	chr11-296	chr11	42233796	42233996	link	+	55.9	0	promoter-TSS (NM_001347314)	promoter-TSS (NM_001347314)	637	NM_008070	14401	Mm.338723	NM_008070	ENSMUSG00000007653	Gabrb2	AI834970|C030002O17Rik|C030021G16Rik|Gabrab2|Gabrb-2	gamma-aminobutyric acid (GABA) A receptor, subunit beta 2	protein-coding	16	36	81	133	1.46073	1.37287e-06	0.00106889
AMY_E18_2x_VS_P3	chr15-1382	chr15	73022177	73022377	link	+	25.6	0	Intergenic	Intergenic	-6900	NM_153178	239528	Mm.23095	NM_153178	ENSMUSG00000036698	Ago2	1110029L17Rik|2310051F07Rik|AI225898|AL022874|AW546247|Eif2c2|Gerp95|Gm10365|mKIAA4215	argonaute RISC catalytic subunit 2	protein-coding	7	9	41	57	2.04036	1.39193e-06	0.00108031
AMY_E18_2x_VS_P3	chr2-2506	chr2	8266927	8267127	link	+	24.6	0	Intergenic	GA-rich|Low_complexity|Low_complexity	-844115	NR_038180	73438	Mm.23558	NR_038180	ENSMUSG00000085580	1700061F12Rik	-	RIKEN cDNA 1700061F12 gene	ncRNA	12	3	43	50	2.07147	1.40165e-06	0.00108203
AMY_E18_2x_VS_P3	chr4-1411	chr4	49857491	49857691	link	+	26.1	0	exon (NM_001276355, exon 1 of 9)	exon (NM_001276355, exon 1 of 9)	1050	NM_001033351	242443	Mm.440095	NM_001033351	ENSMUSG00000039579	Grin3a	6430537F04|A830097C19Rik|NMDAR-L|NR3A|mKIAA1973	glutamate receptor ionotropic, NMDA3A	protein-coding	12	5	45	55	1.99393	1.40823e-06	0.00108481
AMY_P3_2x_VS_E18	chr1-20902	chr1	182273300	182273500	link	+	5.56	0	intron (NM_001081175, intron 2 of 7)	intron (NM_001081175, intron 2 of 7)	-12720	NR_003623	277333	Mm.389223	NM_199472		Gm5069	EG277333	glyceraldehyde-3-phosphate dehydrogenase pseudogene	pseudo	0	0	9	12	6.32671	2.6216e-05	0.00108631
AMY_P3_2x_VS_E18	chr10-12427	chr10	104930800	104931000	link	+	5.3	0	intron (NM_177368, intron 1 of 11)	intron (NM_177368, intron 1 of 11)	80635	NM_177368	278279	Mm.25225	NM_177368	ENSMUSG00000036019	Tmtc2	8430438D04Rik|D330034A10Rik	transmembrane and tetratricopeptide repeat containing 2	protein-coding	0	0	12	9	6.31504	2.62157e-05	0.00108631
AMY_P3_2x_VS_E18	chr18-14478	chr18	12107024	12107224	link	+	5.56	0	Intergenic	Intergenic	-108177	NR_035447	100316686		NR_035447	ENSMUSG00000084565	Mir1901	Mirn1901|mmu-mir-1901	microRNA 1901	ncRNA	0	0	15	6	6.30339	2.62155e-05	0.00108631
AMY_P3_2x_VS_E18	chr2-29811	chr2	17980210	17980410	link	+	5.56	0	TTS (NR_106115)	TTS (NR_106115)	837	NR_106115	102466840		NR_106115	ENSMUSG00000099050	Mir7655	Gm27794|mmu-mir-7655	microRNA 7655	ncRNA	0	0	11	10	6.31893	2.62158e-05	0.00108631
AMY_P3_2x_VS_E18	chr2-20471	chr2	30959184	30959384	link	+	5.56	0	intron (NM_001355105, intron 2 of 15)	intron (NM_001355105, intron 2 of 15)	-7264	NM_001177650	14269	Mm.52297	NM_019406	ENSMUSG00000075415	Fnbp1	1110057E06Rik|2210010H06Rik|FBP1|Fbp17	formin binding protein 1	protein-coding	0	0	7	14	6.33449	2.62161e-05	0.00108631
AMY_P3_2x_VS_E18	chr4-16004	chr4	48629968	48630168	link	+	5.56	0	intron (NM_021436, intron 4 of 9)	intron (NM_021436, intron 4 of 9)	32022	NM_021436	230157	Mm.422686	NM_021436	ENSMUSG00000028347	Tmeff1	A830033E11|M7365|TR-1|Tr1	transmembrane protein with EGF-like and two follistatin-like domains 1	protein-coding	0	0	11	10	6.31893	2.62158e-05	0.00108631
AMY_P3_2x_VS_E18	chr1-4660	chr1	75701864	75702064	link	+	13.5	0	Intergenic	MARNA|DNA|Mariner	158927	NM_001357150	20536	Mm.5053	NM_009208	ENSMUSG00000006576	Slc4a3	A930038D23Rik|Ae3	solute carrier family 4 (anion exchanger), member 3	protein-coding	4	3	29	20	2.56846	2.65797e-05	0.00109792
AMY_P3_2x_VS_E18	chr2-1926	chr2	130322339	130322539	link	+	24.1	0	intron (NM_001355161, intron 1 of 21)	intron (NM_001355161, intron 1 of 21)	46425	NM_001355161	19262	Mm.224246	NM_008980	ENSMUSG00000027303	Ptpra	Ptpa|Ptpalpha|Rptpalpha|Rptra|Rptralpha	protein tyrosine phosphatase, receptor type, A	protein-coding	9	16	45	43	1.62215	2.7254e-05	0.00111783
AMY_P3_2x_VS_E18	chr2-25964	chr2	145724194	145724394	link	+	7.15	0	Intergenic	Intergenic	-4683	NM_026425	67877	Mm.151168	NM_026425	ENSMUSG00000002728	Naa20	1500004D14Rik|2900026I01Rik|AU041458|D2Ertd186e|Nat5	N(alpha)-acetyltransferase 20, NatB catalytic subunit	protein-coding	1	0	15	12	4.27002	2.74227e-05	0.001123
AMY_P3_2x_VS_E18	chr1-20523	chr1	157274951	157275151	link	+	7.15	0	Intergenic	Intergenic	-10477	NM_011273	19775	Mm.266215	NM_011273	ENSMUSG00000026469	Xpr1	Rmc-1|Rmc1|Sxv|Syg1|XR	xenotropic and polytropic retrovirus receptor 1	protein-coding	0	1	16	11	4.27273	2.74343e-05	0.00112312
AMY_P3_2x_VS_E18	chr8-14969	chr8	122344180	122344380	link	+	7.68	0	intron (NM_028071, intron 3 of 3)	PB1D7|SINE|Alu	20199	NM_028071	72042	Mm.393405	NM_028071	ENSMUSG00000031827	Cotl1	1810074P22Rik|2010004C08Rik|Clp	coactosin-like 1 (Dictyostelium)	protein-coding	0	1	17	10	4.26928	2.74405e-05	0.00112312
AMY_P3_2x_VS_E18	chr9-15396	chr9	91858164	91858364	link	+	7.15	0	Intergenic	Intergenic	-229510	NM_001195693	100504689	Mm.464262	NM_001195693	ENSMUSG00000095654	Plscr5	331000	phospholipid scramblase family, member 5	protein-coding	0	1	17	10	4.26928	2.74405e-05	0.00112312
AMY_P3_2x_VS_E18	chr11-10253	chr11	37906495	37906695	link	+	9.8	0	Intergenic	MLT1A1|LTR|MaLR	426952	NR_040295	100502917	Mm.61144	NR_040295		Gm12130	-	predicted gene 12130	ncRNA	2	1	11	26	3.35665	2.7517e-05	0.00112565
AMY_P3_2x_VS_E18	chr11-29715	chr11	69396488	69396688	link	+	6.89	0	intron (NM_011640, intron 1 of 10)	intron (NM_011640, intron 1 of 10)	2727	NM_001127233	22059	Mm.222	NM_011640	ENSMUSG00000059552	Trp53	Tp53|bbl|bfy|bhy|p44|p53	transformation related protein 53	protein-coding	1	0	6	20	4.24584	2.75821e-05	0.0011275
AMY_P3_2x_VS_E18	chr13-12368	chr13	15643266	15643466	link	+	6.09	0	intron (NM_008130, intron 3 of 14)	intron (NM_008130, intron 3 of 14)	87810	NM_008130	14634	Mm.5098	NM_008130	ENSMUSG00000021318	Gli3	AI854843|AU023367|Bph|GLI3-190|GLI3FL|Pdn|Xt|add	GLI-Kruppel family member GLI3	protein-coding	1	0	13	13	4.22122	2.76277e-05	0.00112856
AMY_P3_2x_VS_E18	chr4-14823	chr4	97484144	97484344	link	+	7.15	0	intron (NM_001122952, intron 2 of 10)	intron (NM_001122952, intron 2 of 10)	39927	NM_010905	18027	Mm.31274	NM_010905	ENSMUSG00000028565	Nfia	1110047K16Rik|9430022M17Rik|CTF|NF1-A|NF1A	nuclear factor I/A	protein-coding	0	1	14	12	4.22388	2.76399e-05	0.00112892
AMY_P3_2x_VS_E18	chr16-3987	chr16	43623514	43623714	link	+	11.9	0	Intergenic	Intergenic	-17154	NR_030576	100124467		NR_030576	ENSMUSG00000076372	Mir568	Mirn568|mmu-mir-568	microRNA 568	ncRNA	1	5	28	16	2.63399	2.77513e-05	0.00113185
AMY_E18_2x_VS_P3	chr15-302	chr15	44945946	44946146	link	+	48.6	0	exon (NM_026200, exon 1 of 3)	exon (NM_026200, exon 1 of 3)	434	NM_026200	67498	Mm.300079	NM_026200	ENSMUSG00000022342	Kcnv1	2700023A03Rik|vibe	potassium channel, subfamily V, member 1	protein-coding	21	25	73	113	1.44689	1.52039e-06	0.00114244
AMY_E18_2x_VS_P3	chr12-413	chr12	30217858	30218058	link	+	40.7	0	promoter-TSS (NM_001361656)	promoter-TSS (NM_001361656)	-292	NM_001361656	17933	Mm.253067	NM_008666	ENSMUSG00000061911	Myt1l	2900046C06Rik|2900093J19Rik|C630034G21Rik|Nztf1|Pmng1|Png-1|mKIAA1106	myelin transcription factor 1-like	protein-coding	18	17	59	97	1.58838	1.5323e-06	0.00114638
AMY_E18_2x_VS_P3	chr2-2544	chr2	104048041	104048241	link	+	26.1	0	intron (NM_001033347, intron 13 of 20)	intron (NM_001033347, intron 13 of 20)	85215	NM_026634	68243	Mm.158191	NM_026634	ENSMUSG00000032671	A930018P22Rik	-	RIKEN cDNA A930018P22 gene	protein-coding	12	5	55	45	2.0015	1.56747e-06	0.00115154
AMY_E18_2x_VS_P3	chr5-2277	chr5	108814228	108814428	link	+	22.7	0	Intergenic	Intergenic	-3064	NM_008806	18587	Mm.1372	NM_008806	ENSMUSG00000029491	Pde6b	Pdeb|r|rd|rd-1|rd1|rd10	phosphodiesterase 6B, cGMP, rod receptor, beta polypeptide	protein-coding	8	5	41	46	2.17378	1.55831e-06	0.00115154
AMY_E18_2x_VS_P3	chr9-93	chr9	103014753	103014953	link	+	70.8	0	intron (NM_173781, intron 1 of 7)	CpG	449	NM_173781	270192	Mm.490252	NM_173781	ENSMUSG00000032549	Rab6b	9630015C03|AI844641|C330006L04Rik|D9Bwg0185e	RAB6B, member RAS oncogene family	protein-coding	45	32	120	150	1.25537	1.5677e-06	0.00115154
AMY_P3_2x_VS_E18	chr11-6853	chr11	85491886	85492086	link	+	13.2	0	intron (NM_001166642, intron 23 of 24)	intron (NM_001166642, intron 23 of 24)	41260	NR_045875	71489	Mm.442482	NR_045875	ENSMUSG00000086199	Bcas3os1	8430403D17Rik	breast carcinoma amplified sequence 3, opposite strand 1	ncRNA	7	1	24	27	2.44299	2.84216e-05	0.00115465
AMY_E18_2x_VS_P3	chr18-945	chr18	40418235	40418435	link	+	26.9	0	TTS (NR_045177)	TTS (NR_045177)	320	NM_026135	383348	Mm.76366	NM_026135	ENSMUSG00000051401	Kctd16	4930434H12Rik|Gm1267	potassium channel tetramerisation domain containing 16	protein-coding	6	11	42	61	2.0218	1.6034e-06	0.00116134
AMY_E18_2x_VS_P3	chr12-3909	chr12	107516390	107516590	link	+	12.8	0	Intergenic	Intergenic	169386	NR_036593	76639	Mm.375609	NR_036593	ENSMUSG00000092066	1700121N20Rik	-	RIKEN cDNA 1700121N20 gene	ncRNA	2	1	17	33	3.41143	1.61953e-06	0.00116605
AMY_E18_2x_VS_P3	chr17-1657	chr17	66675152	66675352	link	+	22.2	0	Intergenic	Intergenic	123838	NM_172963	68617	Mm.33421	NM_172963	ENSMUSG00000052105	Mtcl1	1110012J17Rik|Ccdc165|D130071O13|Kiaa0802|Soga2|mKIAA0802|t8219b25	microtubule crosslinking factor 1	protein-coding	4	8	40	44	2.22954	1.61759e-06	0.00116605
AMY_E18_2x_VS_P3	chr2-2893	chr2	119872241	119872441	link	+	20.9	0	Intergenic	Intergenic	13172	NM_145378	211429	Mm.41467	NM_145378	ENSMUSG00000098488	Pla2g4b	A030011C02Rik|Gm1013|cPLA2-beta	phospholipase A2, group IVB (cytosolic)	protein-coding	8	3	44	35	2.28139	1.61479e-06	0.00116605
FCX_P3_2x_VS_E18	chr8-9663	chr8	19948207	19948407	link	+	5.21	0	intron (NM_001270553, intron 6 of 9).2	Lx5|LINE|L1	10473	NM_001270553	100861668	Mm.491087	NM_001270553	ENSMUSG00000095294	Gm21119	-	predicted gene, 21119	protein-coding	0	0	13	10	7.09918	7.97605e-07	0.00116718
AMY_E18_2x_VS_P3	chr6-8868	chr6	78501700	78501900	link	+	8.1	0	Intergenic	Intergenic	-82932	NM_011260	19695	Mm.252385	NM_011260	ENSMUSG00000030017	Reg3g	AI449515|REG-3-gamma|reg III-gamma	regenerating islet-derived 3 gamma	protein-coding	0	0	17	14	6.72268	1.63691e-06	0.00117624
AMY_P3_2x_VS_E18	chr19-701	chr19	59118141	59118341	link	+	24.6	0	intron (NM_001114312, intron 3 of 16)	intron (NM_001114312, intron 3 of 16)	32318	NM_175172	71653	Mm.37338	NM_175172	ENSMUSG00000041362	Shtn1	4930506M07Rik|Shootin1|mKIAA1598	shootin 1	protein-coding	4	25	51	43	1.51166	2.9165e-05	0.00117704
AMY_P3_2x_VS_E18	chr5-16244	chr5	73643309	73643509	link	+	8.21	0	intron (NM_028194, intron 1 of 62)	intron (NM_028194, intron 1 of 62)	4448	NM_028194	72313	Mm.260594	NM_028194	ENSMUSG00000070733	Fryl	2010313D22Rik|2310004H21Rik|2510002A14Rik|9030227G01Rik|mKIAA0826	FRY like transcription coactivator	protein-coding	2	0	20	11	3.59922	2.91996e-05	0.00117816
AMY_P3_2x_VS_E18	chr17-7570	chr17	49653717	49653917	link	+	8.21	0	intron (NM_001008231, intron 1 of 25)	intron (NM_001008231, intron 1 of 25)	49845	NM_001008231	76441	Mm.211275	NM_001008231	ENSMUSG00000040260	Daam2	2310016D11Rik|AI843643|AW557870	dishevelled associated activator of morphogenesis 2	protein-coding	1	1	20	11	3.60498	2.92297e-05	0.00117909
AMY_E18_2x_VS_P3	chr1-776	chr1	12980914	12981114	link	+	34.5	0	5' UTR (NM_172841, exon 1 of 9)	5' UTR (NM_172841, exon 1 of 9)	202	NM_172841	240726	Mm.24481	NM_172841	ENSMUSG00000025938	Slco5a1	4732454B15|A630033C23Rik|AA407151	solute carrier organic anion transporter family, member 5A1	protein-coding	12	16	62	70	1.6718	1.65874e-06	0.00118026
AMY_E18_2x_VS_P3	chr15-754	chr15	74509840	74510040	link	+	32.4	0	Intergenic	Intergenic	-6940	NM_018790	11838	Mm.491310	NM_018790	ENSMUSG00000022602	Arc	Arc3.1|C86064|arg3.1|mArc	activity regulated cytoskeletal-associated protein	protein-coding	15	10	58	65	1.73944	1.67482e-06	0.00118475
AMY_E18_2x_VS_P3	chr2-1151	chr2	7316848	7317048	link	+	34	0	intron (NM_001110232, intron 1 of 15)	intron (NM_001110232, intron 1 of 15)	679	NM_001110232	14007	Mm.398543	NM_010160	ENSMUSG00000002107	Celf2	B230218O03|B230345P09Rik|C88023|CELF-2|CUG-BP2|Cugbp2|D230046B21Rik|Etr-3|Napor|Napor-2|mETR-3	CUGBP, Elav-like family member 2	protein-coding	13	13	46	85	1.76039	1.6745e-06	0.00118475
AMY_E18_2x_VS_P3	chr6-104	chr6	117961625	117961825	link	+	62.2	0	intron (NM_001362104, intron 1 of 12)	CpG	202	NM_001362104	70727	Mm.87660	NM_027526	ENSMUSG00000030134	Rasgef1a	6330404M18Rik|AI835194	RasGEF domain family, member 1A	protein-coding	24	39	98	140	1.34508	1.70484e-06	0.00120145
AMY_E18_2x_VS_P3	chr10-1153	chr10	84369565	84369765	link	+	28.2	0	TTS (NM_027689)	TTS (NM_027689)	-10693	NM_001013441	237422	Mm.18936	NM_183172	ENSMUSG00000035620	Ric8b	BC051080|Ric-8|Ric-8b	RIC8 guanine nucleotide exchange factor B	protein-coding	12	9	54	57	1.84093	1.70961e-06	0.00120234
AMY_P3_2x_VS_E18	chr9-11883	chr9	110342181	110342381	link	+	7.95	0	intron (NM_001360306, intron 4 of 9)	intron (NM_001360306, intron 4 of 9)	19969	NM_008694	18054	Mm.236225	NM_008694	ENSMUSG00000032484	Ngp	bectenecin	neutrophilic granule protein	protein-coding	1	1	13	17	3.57873	3.00956e-05	0.00120776
AMY_E18_2x_VS_P3	chr11-2149	chr11	19935764	19935964	link	+	26.1	0	Intergenic	Intergenic	77090	NM_146243	66713	Mm.259045	NM_146243	ENSMUSG00000020152	Actr2	4921510D23Rik|AA409782|Arp2|D6Ertd746e	ARP2 actin-related protein 2	protein-coding	11	6	45	54	1.97791	1.77569e-06	0.00123213
AMY_E18_2x_VS_P3	chr6-501	chr6	127717789	127717989	link	+	38.7	0	intron (NM_201371, intron 1 of 9)	CpG	1288	NM_201371	381813	Mm.39750	NM_201371	ENSMUSG00000030350	Prmt8	Hrmt1l3|Hrmt1l4	protein arginine N-methyltransferase 8	protein-coding	21	13	68	80	1.56557	1.79259e-06	0.00123913
AMY_P3_2x_VS_E18	chr3-3799	chr3	154841196	154841396	link	+	14	0	intron (NM_028938, intron 6 of 7)	intron (NM_028938, intron 6 of 7)	84898	NM_028938	74435	Mm.195711	NM_028938	ENSMUSG00000028182	Lrriq3	4930438B07Rik|4930511J15Rik|4933403H06Rik|BB020367|Lrrc44	leucine-rich repeats and IQ motif containing 3	protein-coding	3	6	30	23	2.3379	3.13321e-05	0.00124338
AMY_E18_2x_VS_P3	chr2-2782	chr2	77541203	77541403	link	+	26.9	0	promoter-TSS (NM_001113399)	promoter-TSS (NM_001113399)	26	NM_001113399	241494	Mm.490320	NM_178723	ENSMUSG00000027016	Zfp385b	B830010L13Rik|C130013B13Rik|Zfp533|Znf385b	zinc finger protein 385B	protein-coding	8	10	51	52	1.94979	1.81217e-06	0.00124792
AMY_E18_2x_VS_P3	chr11-940	chr11	23978397	23978597	link	+	39.2	0	intron (NM_001159289, intron 1 of 4)	intron (NM_001159289, intron 1 of 4)	441	NM_001159289	14025	Mm.53687	NM_016707	ENSMUSG00000000861	Bcl11a	2810047E18Rik|BCL-11A|Ctip1|D930021L15Rik|Evi9|Evi9a|Evi9b|Evi9c|mKIAA1809	B cell CLL/lymphoma 11A (zinc finger protein)	protein-coding	18	16	64	84	1.55943	1.81758e-06	0.00124797
AMY_E18_2x_VS_P3	chr18-388	chr18	38115364	38115564	link	+	40.2	0	promoter-TSS (NM_010411)	promoter-TSS (NM_010411)	251	NM_153793	225392	Mm.233516	NM_153793	ENSMUSG00000044024	Rell2	4631403P03Rik|ependolin	RELT-like 2	protein-coding	17	18	65	88	1.56302	1.81911e-06	0.00124797
AMY_E18_2x_VS_P3	chr11-346	chr11	5965309	5965509	link	+	54.9	0	intron (NM_001174054, intron 1 of 20)	CpG	342	NM_001174054	12323	Mm.439733	NM_007595	ENSMUSG00000057897	Camk2b	CaMKII	calcium/calmodulin-dependent protein kinase II, beta	protein-coding	29	26	86	124	1.37019	1.83785e-06	0.00125373
AMY_E18_2x_VS_P3	chr1-1209	chr1	156570792	156570992	link	+	28.7	0	intron (NM_009782, intron 1 of 46)	intron (NM_009782, intron 1 of 46)	2158	NM_009782	12290	Mm.267517	NM_009782	ENSMUSG00000004110	Cacna1e	A430040I15|BII|Cach6|Cacnl1a6|Cav2.3|Cchra1|alpha1E	calcium channel, voltage-dependent, R type, alpha 1E subunit	protein-coding	8	12	55	53	1.8669	1.8694e-06	0.00125451
AMY_E18_2x_VS_P3	chr11-20964	chr11	101854323	101854523	link	+	8.1	0	TTS (NM_029287)	TTS (NM_029287)	6053	NM_029287	75437	Mm.108632	NM_029287	ENSMUSG00000010841	1700006E09Rik	Cfap97d1	RIKEN cDNA 1700006E09 gene	protein-coding	0	0	10	21	6.70672	1.87136e-06	0.00125451
AMY_E18_2x_VS_P3	chr12-2309	chr12	52289746	52289946	link	+	17	0	Intergenic	Intergenic	-159371	NM_001167964	217558	Mm.253264	NM_001015099	ENSMUSG00000035293	G2e3	6030408C04Rik|9030416F18|AW046379|D930034K21Rik|mKIAA1333	G2/M-phase specific E3 ubiquitin ligase	protein-coding	1	5	34	31	2.83926	1.86353e-06	0.00125451
AMY_E18_2x_VS_P3	chr13-47	chr13	111185565	111185765	link	+	73.4	0	intron (NM_152804, intron 1 of 13)	CpG	413	NM_152804	20620	Mm.380	NM_152804	ENSMUSG00000021701	Plk2	Snk	polo like kinase 2	protein-coding	44	34	104	176	1.28068	1.85258e-06	0.00125451
AMY_E18_2x_VS_P3	chr5-1976	chr5	64041385	64041585	link	+	28.5	0	exon (NM_177006, exon 1 of 7)	exon (NM_177006, exon 1 of 7)	1143	NM_177006	319807	Mm.319487	NM_028470	ENSMUSG00000090061	Nwd2	3110047P20Rik|B830017A01Rik|Hn1-ps2|mKIAA1239	NACHT and WD repeat domain containing 2	protein-coding	14	6	51	58	1.88756	1.87349e-06	0.00125451
AMY_E18_2x_VS_P3	chr6-3211	chr6	6812275	6812475	link	+	15.4	0	promoter-TSS (NM_010057)	promoter-TSS (NM_010057)	-692	NR_155495	320038	Mm.94021	NR_015388		Dlx6os1	A230055N17Rik|Dlx6as1|Evf-1|Evf-2|Evf1|Evf1/2|Evf2|Shhrs	distal-less homeobox 6, opposite strand 1	ncRNA	3	2	34	25	2.96593	1.84345e-06	0.00125451
AMY_E18_2x_VS_P3	chr8-693	chr8	126913218	126913418	link	+	35.3	0	intron (NM_171824, intron 1 of 6)	intron (NM_171824, intron 1 of 6)	44518	NM_171824	209966	Mm.234233	NM_171824	ENSMUSG00000050751	Pgbd5	2900019M05Rik|AI854313	piggyBac transposable element derived 5	protein-coding	20	11	76	63	1.61568	1.86914e-06	0.00125451
AMY_E18_2x_VS_P3	chr14-910	chr14	32081413	32081613	link	+	26.9	0	intron (NM_001033668, intron 60 of 77)	intron (NM_001033668, intron 60 of 77)	16838	NM_027088	104416	Mm.3779	NM_027088	ENSMUSG00000021901	Bap1	2300006C11Rik|AA989761|AW553466|mKIAA0272|uch-x4	Brca1 associated protein 1	protein-coding	8	10	54	49	1.95192	1.9001e-06	0.00126533
AMY_E18_2x_VS_P3	chr2-1820	chr2	177939558	177939758	link	+	31.3	0	intron (NM_001007154, intron 1 of 12)	intron (NM_001007154, intron 1 of 12)	11869	NM_001007154	74189	Mm.44413	NM_028806	ENSMUSG00000027525	Phactr3	1500003N10Rik|4930415A02Rik|H17739|Scapin1|Scapinin|mKIAA4224	phosphatase and actin regulator 3	protein-coding	8	16	57	64	1.76392	1.92216e-06	0.00127303
AMY_E18_2x_VS_P3	chr7-3365	chr7	56693206	56693406	link	+	17.5	0	intron (NM_175272, intron 6 of 37)	intron (NM_175272, intron 6 of 37)	191747	NM_175272	78286	Mm.333881	NM_175272	ENSMUSG00000052512	Nav2	5330421F07Rik|AU067780|BQ960892|HELAD1|POMFIL2|RAINB1|RAINB2|Unc53H2|mKIAA3015	neuron navigator 2	protein-coding	3	4	30	38	2.68722	1.93234e-06	0.00127744
AMY_P3_2x_VS_E18	chr14-2952	chr14	79602316	79602516	link	+	14.6	0	TTS (NM_027906)	TTS (NM_027906)	-3419	NR_152203	100043765	Mm.435553	NR_152203	ENSMUSG00000115111	Gm4632	-	predicted gene 4632	ncRNA	4	6	29	26	2.24481	3.26906e-05	0.00128136
AMY_P3_2x_VS_E18	chr2-5842	chr2	124573871	124574071	link	+	15.6	0	Intergenic	Intergenic	94654	NM_199239	214968	Mm.330536	NM_172537	ENSMUSG00000027200	Sema6d	1110067B02Rik|AA409156|D330011G23|mKIAA1479	sema domain, transmembrane domain (TM), and cytoplasmic domain, (semaphorin) 6D	protein-coding	4	8	43	17	2.09578	3.31396e-05	0.00129502
AMY_E18_2x_VS_P3	chr2-347	chr2	90726302	90726502	link	+	54.3	0	intron (NM_026161, intron 1 of 1)	intron (NM_026161, intron 1 of 1)	459	NM_026161	67445	Mm.258993	NM_026161	ENSMUSG00000040794	C1qtnf4	0710001E10Rik|9430004J15Rik|CTRP4	C1q and tumor necrosis factor related protein 4	protein-coding	27	28	89	119	1.35585	1.99337e-06	0.00129958
AMY_P3_2x_VS_E18	chr13-2337	chr13	63429029	63429229	link	+	15.6	0	intron (NM_001347515, intron 11 of 15)	intron (NM_001347515, intron 11 of 15)	-26538	NR_037235	100526474		NR_037235	ENSMUSG00000092741	Mir3074-1	mmu-mir-3074-1	microRNA 3074-1	ncRNA	5	7	27	32	2.09453	3.33712e-05	0.00130176
AMY_E18_2x_VS_P3	chr10-2039	chr10	98379153	98379353	link	+	21.2	0	intron (NM_001359507, intron 1 of 21)	intron (NM_001359507, intron 1 of 21)	1467	NM_026482	67972	Mm.166944	NM_026482	ENSMUSG00000019943	Atp2b1	2810442I22Rik|E130111D10Rik|Pmca1	ATPase, Ca++ transporting, plasma membrane 1	protein-coding	7	4	38	43	2.30824	2.04698e-06	0.00130212
AMY_E18_2x_VS_P3	chr11-496	chr11	118654474	118654674	link	+	48.1	0	intron (NM_001024931, intron 2 of 14)	intron (NM_001024931, intron 2 of 14)	-32219	NM_001285438	52897	Mm.341103	NM_001024931	ENSMUSG00000025576	Rbfox3	Fox-3|Hrnbp3|NeuN|Neuna60	RNA binding protein, fox-1 homolog (C. elegans) 3	protein-coding	30	17	92	92	1.41959	2.05138e-06	0.00130212
AMY_E18_2x_VS_P3	chr14-780	chr14	16271201	16271401	link	+	29.3	0	5' UTR (NM_146052, exon 1 of 2)	5' UTR (NM_146052, exon 1 of 2)	200	NM_146052	218763	Mm.138039	NM_146052	ENSMUSG00000045201	Lrrc3b	BC019794|LRP15	leucine rich repeat containing 3B	protein-coding	14	8	46	68	1.80906	2.04251e-06	0.00130212
AMY_E18_2x_VS_P3	chr7-2338	chr7	52419926	52420126	link	+	21.9	0	intron (NM_182993, intron 1 of 11)	intron (NM_182993, intron 1 of 11)	735	NM_182993	72961	Mm.255631	NM_182993	ENSMUSG00000070570	Slc17a7	2900052E22Rik|AI851913|Vglut1	solute carrier family 17 (sodium-dependent inorganic phosphate cotransporter), member 7	protein-coding	6	5	25	59	2.34473	2.05023e-06	0.00130212
AMY_E18_2x_VS_P3	chr8-3838	chr8	96752432	96752632	link	+	13.8	0	intron (NM_172410, intron 3 of 22)	MIRb|SINE|MIR	14068	NM_172410	71805	Mm.458170	NM_172410	ENSMUSG00000032939	Nup93	2410008G02Rik	nucleoporin 93	protein-coding	1	2	24	28	3.47264	2.02308e-06	0.00130212
AMY_E18_2x_VS_P3	chr2-4964	chr2	179592170	179592370	link	+	17.8	0	intron (NM_009867, intron 6 of 15)	RMER17B|LTR|ERVK	119081	NM_001081092	228980	Mm.235542	NM_001081092	ENSMUSG00000039117	Taf4	135kDa|AI450312|TAFII130|TAFII135|Taf2c1|Taf4a	TATA-box binding protein associated factor 4	protein-coding	7	1	29	39	2.50873	2.07725e-06	0.00130924
AMY_P3_2x_VS_E18	chr6-6624	chr6	100182746	100182946	link	+	10.6	0	intron (NM_019743, intron 4 of 4)	intron (NM_019743, intron 4 of 4)	54506	NM_019743	56353	Mm.321633	NM_019743	ENSMUSG00000072872	Rybp	2410018J24Rik|DEDAF|YEAF1	RING1 and YY1 binding protein	protein-coding	1	4	20	20	2.76213	3.38566e-05	0.00131494
AMY_P3_2x_VS_E18	chr3-6655	chr3	87570788	87570988	link	+	10.3	0	intron (NM_152799, intron 1 of 24)	intron (NM_152799, intron 1 of 24)	1987	NM_001032413	73182	Mm.158962	NM_028460	ENSMUSG00000028073	Pear1	3110045G13Rik|Jedi-1|Megf12	platelet endothelial aggregation receptor 1	protein-coding	1	4	22	18	2.75708	3.40132e-05	0.00131938
AMY_E18_2x_VS_P3	chr1-5411	chr1	39576302	39576502	link	+	12.5	0	Intergenic	U3|snRNA|snRNA	-16144	NM_028043	52846	Mm.259421	NM_028043	ENSMUSG00000003135	Cnot11	2410015L18Rik|C40|D1Bwg0212e	CCR4-NOT transcription complex, subunit 11	protein-coding	2	1	27	21	3.36932	2.18766e-06	0.00134636
AMY_E18_2x_VS_P3	chr15-2093	chr15	79558047	79558247	link	+	18.3	0	intron (NM_001205346, intron 13 of 17)	intron (NM_001205346, intron 13 of 17)	14819	NM_194342	223697	Mm.202715	NM_194342	ENSMUSG00000042524	Sun2	B230369L08Rik|C030011B15|Unc84b	Sad1 and UNC84 domain containing 2	protein-coding	4	4	31	39	2.54284	2.17483e-06	0.00134636
AMY_E18_2x_VS_P3	chr2-2928	chr2	180849245	180849445	link	+	20.4	0	exon (NM_001302888, exon 2 of 16)	exon (NM_001302888, exon 2 of 16)	20649	NM_001006668	16536	Mm.40615	NM_010611	ENSMUSG00000016346	Kcnq2	HNSPC|KQT2|Nmf134	potassium voltage-gated channel, subfamily Q, member 2	protein-coding	3	7	34	44	2.37789	2.17196e-06	0.00134636
AMY_E18_2x_VS_P3	chr2-10693	chr2	117237300	117237500	link	+	12.5	0	Intergenic	RSINE1|SINE|B4	-68787	NM_011246	19419	Mm.42150	NM_011246	ENSMUSG00000027347	Rasgrp1	Rasgrp|calDAG-GEFII	RAS guanyl releasing protein 1	protein-coding	3	0	26	22	3.37212	2.20552e-06	0.0013546
AMY_P3_2x_VS_E18	chr11-19447	chr11	113666105	113666305	link	+	9.01	0	intron (NM_172800, intron 38 of 44)	intron (NM_172800, intron 38 of 44)	-53076	NM_001163346	56699	Mm.293378	NM_020006	ENSMUSG00000041598	Cdc42ep4	1500041M20Rik|Borg4|CEP4	CDC42 effector protein (Rho GTPase binding) 4	protein-coding	0	3	18	16	3.22253	3.54968e-05	0.00135862
AMY_P3_2x_VS_E18	chr5-13005	chr5	147503653	147503853	link	+	8.48	0	Intergenic	Intergenic	102779	NM_011669	22217	Mm.167971	NM_011669	ENSMUSG00000029640	Usp12	Ubh1	ubiquitin specific peptidase 12	protein-coding	2	1	24	10	3.19427	3.57697e-05	0.00136784
AMY_P3_2x_VS_E18	chr6-9695	chr6	99044531	99044731	link	+	9.01	0	intron (NM_001347345, intron 5 of 19)	intron (NM_001347345, intron 5 of 19)	-66339	NM_001197322	108655	Mm.234965	NM_053202	ENSMUSG00000030067	Foxp1	3110052D19Rik|4932443N09Rik|AI461938|AW494214	forkhead box P1	protein-coding	1	2	24	10	3.1996	3.58264e-05	0.00136985
AMY_P3_2x_VS_E18	chr7-8621	chr7	137345101	137345301	link	+	10.3	0	intron (NM_201601, intron 4 of 15)	intron (NM_201601, intron 4 of 15)	65121	NM_010207	14183	Mm.16340	NM_010207	ENSMUSG00000030849	Fgfr2	AU043015|AW556123|Bek|Fgfr-2|Fgfr-7|Fgfr7|KGFR|KGFRTr|svs	fibroblast growth factor receptor 2	protein-coding	3	1	21	19	3.05433	3.59182e-05	0.0013729
AMY_E18_2x_VS_P3	chr9-135	chr9	56482976	56483176	link	+	55.9	0	5' UTR (NM_001311076, exon 1 of 2)	5' UTR (NM_001311076, exon 1 of 2)	379	NM_001311076	235402	Mm.246605	NM_181074	ENSMUSG00000049556	Lingo1	4930471K13Rik|AV148400|LERN1|LINGO-1|Lrrn6a|UNQ201	leucine rich repeat and Ig domain containing 1	protein-coding	28	28	85	126	1.34882	2.26829e-06	0.00137917
AMY_E18_2x_VS_P3	chr13-381	chr13	46514359	46514559	link	+	43.1	0	exon (NM_001081425, exon 1 of 4)	exon (NM_001081425, exon 1 of 4)	790	NM_001081425	666794	Mm.38269	NM_001081425	ENSMUSG00000038132	Rbm24	6330546B05Rik|AI606861	RNA binding motif protein 24	protein-coding	21	19	71	94	1.48233	2.27661e-06	0.00138192
STR_E18_2x_VS_P3	chr17-374	chr17	37209827	37210027	link	+	62.4	0	exon (NM_019439, exon 23 of 23)	exon (NM_019439, exon 23 of 23)	13254	NM_146477	258469	Mm.271392	NM_146477	ENSMUSG00000056600	Olfr90	MOR256-21|bM573K1.2	olfactory receptor 90	protein-coding	37	64	172	112	1.25986	6.7669e-08	0.00139299
AMY_E18_2x_VS_P3	chr8-721	chr8	123074630	123074830	link	+	36	0	intron (NM_001145896, intron 1 of 15)	intron (NM_001145896, intron 1 of 15)	12134	NR_106159	102466849		NR_106159	ENSMUSG00000098280	Mir7687	Gm27573|mmu-mir-7687	microRNA 7687	ncRNA	17	14	67	72	1.60625	2.31706e-06	0.00139457
AMY_P3_2x_VS_E18	chr14-4543	chr14	62844757	62844957	link	+	10.3	0	Intergenic	Intergenic	66959	NM_173419	239133	Mm.127330	NM_173419	ENSMUSG00000048281	Dleu7	BC038059	deleted in lymphocytic leukemia, 7	protein-coding	1	3	21	16	2.94783	3.7087e-05	0.00140569
AMY_E18_2x_VS_P3	chr11-1938	chr11	109079408	109079608	link	+	27.4	0	Intergenic	Intergenic	-73825	NR_037978	268498	Mm.227970	NM_001085512	ENSMUSG00000078605	E030025P04Rik	Gm664	RIKEN cDNA E030025P04 gene	ncRNA	8	11	40	67	1.91718	2.36167e-06	0.00141001
AMY_E18_2x_VS_P3	chr9-616	chr9	37267923	37268123	link	+	41	0	Intergenic	CpG	-27263	NM_001164767	19649	Mm.212826	NM_011248	ENSMUSG00000032128	Robo3	Rbig1|Rig-1|Rig1|Robo3a|Robo3b	roundabout guidance receptor 3	protein-coding	18	19	74	81	1.50616	2.36944e-06	0.00141064
AMY_E18_2x_VS_P3	chr11-2563	chr11	19734946	19735146	link	+	22.2	0	Intergenic	Intergenic	-89399	NM_033523	114716	Mm.266627	NM_033523	ENSMUSG00000045671	Spred2	C79158	sprouty-related, EVH1 domain containing 2	protein-coding	6	6	28	57	2.2398	2.39285e-06	0.00141314
AMY_E18_2x_VS_P3	chr11-4560	chr11	117611196	117611396	link	+	17.2	0	intron (NM_198022, intron 15 of 21)	intron (NM_198022, intron 15 of 21)	29666	NR_154387	217353	Mm.286963	NM_145439	ENSMUSG00000025572	Tmc6	D11Ertd204e|EVER1	transmembrane channel-like gene family 6	protein-coding	5	2	29	35	2.60708	2.37935e-06	0.00141314
AMY_E18_2x_VS_P3	chr12-235	chr12	109242010	109242210	link	+	55.6	0	promoter-TSS (NM_001286343)	promoter-TSS (NM_001286343)	-486	NM_021399	58208	Mm.392694	NM_021399	ENSMUSG00000048251	Bcl11b	9130430L19Rik|AI604821|B630002E05Rik|BCL-11B|Ctip2|Rit1	B cell leukemia/lymphoma 11B	protein-coding	29	27	80	133	1.36097	2.40188e-06	0.00141314
AMY_E18_2x_VS_P3	chr15-1473	chr15	79334322	79334522	link	+	27.9	0	intron (NM_008427, intron 1 of 1)	MIRc|SINE|MIR	1249	NM_008427	16520	Mm.39759	NM_008427	ENSMUSG00000044216	Kcnj4	IRK3|Kcnf2|MB-IRK3	potassium inwardly-rectifying channel, subfamily J, member 4	protein-coding	10	11	57	52	1.81407	2.39829e-06	0.00141314
AMY_E18_2x_VS_P3	chr3-1269	chr3	151769860	151770060	link	+	23.8	0	intron (NM_016867, intron 4 of 5)	intron (NM_016867, intron 4 of 5)	58904	NM_016867	54120	Mm.97	NM_016867	ENSMUSG00000039131	Gipc2	2200002N01Rik|AU021850|Semcap2	GIPC PDZ domain containing family, member 2	protein-coding	7	8	48	44	2.04998	2.44367e-06	0.00143078
AMY_E18_2x_VS_P3	chr6-603	chr6	127717688	127717888	link	+	42.1	0	intron (NM_201371, intron 1 of 9)	CpG	1389	NM_201371	381813	Mm.39750	NM_201371	ENSMUSG00000030350	Prmt8	Hrmt1l3|Hrmt1l4	protein arginine N-methyltransferase 8	protein-coding	24	14	74	84	1.50176	2.43995e-06	0.00143078
AMY_E18_2x_VS_P3	chr5-4155	chr5	52406813	52407013	link	+	15.2	0	Intergenic	Intergenic	120343	NR_105845	102466648		NR_105845	ENSMUSG00000098726	Mir6417	Gm27334|mmu-mir-6417	microRNA 6417	ncRNA	2	3	31	27	2.93474	2.47045e-06	0.00143473
AMY_P3_2x_VS_E18	chr10-757	chr10	24992131	24992331	link	+	27	0	intron (NM_018747, intron 3 of 7)	intron (NM_018747, intron 3 of 7)	26738	NM_018747	432442	Mm.485937	NM_018747	ENSMUSG00000039166	Akap7	6430401D08|AI662165|AKAP15|Akap18|BB170514	A kinase (PRKA) anchor protein 7	protein-coding	14	17	54	46	1.49186	3.83504e-05	0.00144111
AMY_E18_2x_VS_P3	chr1-572	chr1	25285435	25285635	link	+	40.2	0	intron (NM_175642, intron 16 of 30)	intron (NM_175642, intron 16 of 30)	49264	NM_001204913	100504323	Mm.484176	NM_001204913		Gm20172	-	predicted gene, 20172	protein-coding	15	19	57	95	1.5888	2.53078e-06	0.00144784
AMY_E18_2x_VS_P3	chr11-93	chr11	118770445	118770645	link	+	70.5	0	intron (NM_001285437, intron 1 of 13)	CpG	341	NM_001024931	52897	Mm.341103	NM_001024931	ENSMUSG00000025576	Rbfox3	Fox-3|Hrnbp3|NeuN|Neuna60	RNA binding protein, fox-1 homolog (C. elegans) 3	protein-coding	36	41	111	159	1.24349	2.5421e-06	0.00144784
AMY_E18_2x_VS_P3	chr14-137	chr14	65208684	65208884	link	+	56.2	0	promoter-TSS (NR_029813)	promoter-TSS (NR_029813)	-710	NR_029813	387233		NR_029813	ENSMUSG00000065597	Mir124a-1	Mirn124a|Mirn124a-1	microRNA 124a-1	ncRNA	22	34	85	130	1.36814	2.54005e-06	0.00144784
AMY_E18_2x_VS_P3	chr16-592	chr16	34237778	34237978	link	+	31.1	0	intron (NM_177357, intron 14 of 59)	intron (NM_177357, intron 14 of 59)	-270754	NM_009471	22247	Mm.13145	NM_009471	ENSMUSG00000022814	Umps	1700095D23Rik|AA408257|AL033308|BB164745	uridine monophosphate synthetase	protein-coding	18	7	53	66	1.69479	2.54847e-06	0.00144784
AMY_E18_2x_VS_P3	chr9-23531	chr9	106817048	106817248	link	+	7.31	0	intron (NM_153413, intron 40 of 52)	intron (NM_153413, intron 40 of 52)	-22879	NM_029103	74840	Mm.29778	NM_029103	ENSMUSG00000032575	Manf	3230402M22Rik|AA407711|AA408789|AA673178|Armet|D17914|D18Mgi17	mesencephalic astrocyte-derived neurotrophic factor	protein-coding	0	0	15	14	6.62516	2.56094e-06	0.00145039
AMY_E18_2x_VS_P3	chr19-1319	chr19	45391864	45392064	link	+	25.9	0	Intergenic	Intergenic	-46260	NM_001360122	12234	Mm.119717	NM_009771	ENSMUSG00000025217	Btrc	Beta-Trcp1|E3RS-IkappaB|E3RSIkappaB|FWD1|Fbw1a|HOS|SCF b-TRCP|Slimb|b-TrCP|beta-TrCP	beta-transducin repeat containing protein	protein-coding	12	5	36	63	1.9732	2.56656e-06	0.00145132
AMY_P3_2x_VS_E18	chr15-1666	chr15	66783067	66783267	link	+	22	0	intron (NM_008681, intron 3 of 15)	intron (NM_008681, intron 3 of 15)	18036	NM_008681	17988	Mm.30837	NM_008681	ENSMUSG00000005125	Ndrg1	CAP43|CMT4D|DRG1|HMSNL|NMSL|Ndr1|Ndrl|PROXY1|RTP|TDD5	N-myc downstream regulated gene 1	protein-coding	12	11	39	44	1.65462	3.86873e-05	0.00145217
AMY_E18_2x_VS_P3	chr1-2119	chr1	37753556	37753756	link	+	20.4	0	intron (NM_028096, intron 1 of 9)	intron (NM_028096, intron 1 of 9)	23000	NM_028096	72097	Mm.142607	NM_028096	ENSMUSG00000026090	2010300C02Rik	-	RIKEN cDNA 2010300C02 gene	protein-coding	11	0	36	42	2.26394	2.62135e-06	0.00146976
AMY_E18_2x_VS_P3	chr15-1991	chr15	91273442	91273642	link	+	18.8	0	intron (NM_001033633, intron 3 of 9)	(GA)n|Simple_repeat|Simple_repeat	130150	NM_001033633	239606	Mm.360596	NM_001033633	ENSMUSG00000036298	Slc2a13	6530403A04|A630029G22Rik|AI505012|Gm308	solute carrier family 2 (facilitated glucose transporter), member 13	protein-coding	7	2	38	34	2.43032	2.62955e-06	0.00146976
AMY_E18_2x_VS_P3	chr7-144	chr7	147267799	147267999	link	+	63	0	intron (NM_001190386, intron 1 of 6)	intron (NM_001190386, intron 1 of 6)	301	NM_001190386	68566	Mm.44241	NM_026769	ENSMUSG00000025468	Caly	0710001P07Rik|1110004A22Rik|Calcyon|Drd1ip	calcyon neuron-specific vesicular protein	protein-coding	36	31	97	146	1.2961	2.65311e-06	0.00147343
AMY_P3_2x_VS_E18	chr2-9177	chr2	52856671	52856871	link	+	12.5	0	intron (NM_172409, intron 1 of 26)	B1F|SINE|Alu	139869	NM_172409	71409	Mm.394427	NM_172409	ENSMUSG00000036053	Fmnl2	5430425K04Rik|Man	formin-like 2	protein-coding	4	3	22	25	2.52103	3.95003e-05	0.00147348
AMY_P3_2x_VS_E18	chr2-2987	chr2	32396213	32396413	link	+	17.5	0	intron (NM_153560, intron 1 of 10)	intron (NM_153560, intron 1 of 10)	5434	NM_153560	98952	Mm.4065	NM_153560	ENSMUSG00000039157	Fam102a	AI426465|C230093N12Rik|Eeig1	family with sequence similarity 102, member A	protein-coding	7	10	32	37	1.82477	3.95333e-05	0.00147394
AMY_P3_2x_VS_E18	chr7-3003	chr7	137358306	137358506	link	+	18	0	intron (NM_201601, intron 4 of 15)	intron (NM_201601, intron 4 of 15)	51916	NM_010207	14183	Mm.16340	NM_010207	ENSMUSG00000030849	Fgfr2	AU043015|AW556123|Bek|Fgfr-2|Fgfr-7|Fgfr7|KGFR|KGFRTr|svs	fibroblast growth factor receptor 2	protein-coding	5	12	39	30	1.81926	4.02659e-05	0.00149326
AMY_E18_2x_VS_P3	chr11-2413	chr11	116797071	116797271	link	+	24	0	intron (NM_172948, intron 3 of 16)	intron (NM_172948, intron 3 of 16)	16994	NM_172948	268510	Mm.35141	NM_172948	ENSMUSG00000043857	Mgat5b	C330018B01|GnT-IX|mGnTVB	mannoside acetylglucosaminyltransferase 5, isoenzyme B	protein-coding	14	2	53	40	1.99121	2.71944e-06	0.00149653
AMY_E18_2x_VS_P3	chr12-3750	chr12	110780613	110780813	link	+	14.6	0	intron (NR_027652, intron 1 of 9)	intron (NR_027652, intron 1 of 9)	1507	NR_027651	17263	Mm.289645	NM_144513	ENSMUSG00000021268	Meg3	2900016C05Rik|3110050O07Rik|6330408G06Rik|AI425946|AW108224|D12Bwg1266e|Gtl2|R74756|R75394	maternally expressed 3	ncRNA	3	1	24	31	3.16487	2.72784e-06	0.00149653
AMY_E18_2x_VS_P3	chr5-16530	chr5	148792354	148792554	link	+	7.58	0	intron (NM_029920, intron 1 of 14)	intron (NM_029920, intron 1 of 14)	23558	NM_029920	77521	Mm.244177	NM_029920	ENSMUSG00000029651	Mtus2	5730592G18Rik|A730013O20Rik|AU067634|C130038G02Rik|Cazip|Gm763|mKIAA0774	microtubule associated tumor suppressor candidate 2	protein-coding	0	0	17	12	6.62991	2.72719e-06	0.00149653
AMY_E18_2x_VS_P3	chr5-1268	chr5	52504776	52504976	link	+	31.9	0	Intergenic	CpG	22380	NR_105845	102466648		NR_105845	ENSMUSG00000098726	Mir6417	Gm27334|mmu-mir-6417	microRNA 6417	ncRNA	17	8	49	73	1.72565	2.75897e-06	0.00149725
AMY_E18_2x_VS_P3	chr2-726	chr2	164796385	164796585	link	+	45.7	0	intron (NM_020333, intron 1 of 25)	intron (NM_020333, intron 1 of 25)	2997	NM_020333	57138	Mm.252987	NM_020333	ENSMUSG00000017740	Slc12a5	KCC2|mKIAA1176	solute carrier family 12, member 5	protein-coding	23	22	81	96	1.41573	2.76381e-06	0.00149764
AMY_P3_2x_VS_E18	chr1-14232	chr1	59597418	59597618	link	+	6.89	0	intron (NM_001357842, intron 2 of 18)	intron (NM_001357842, intron 2 of 18)	16380	NM_001357842	381260	Mm.486706	NM_001013771	ENSMUSG00000047361	Gm973	AW554518	predicted gene 973	protein-coding	0	1	17	9	4.21333	4.12593e-05	0.00152137
AMY_P3_2x_VS_E18	chr11-22377	chr11	76372440	76372640	link	+	6.89	0	intron (NM_198894, intron 1 of 22)	B4A|SINE|B4	12346	NM_198895	109934	Mm.258939	NM_198018	ENSMUSG00000017631	Abr	-	active BCR-related gene	protein-coding	0	1	15	11	4.22036	4.12409e-05	0.00152137
AMY_P3_2x_VS_E18	chr12-14385	chr12	79850983	79851183	link	+	6.62	0	intron (NM_019579, intron 1 of 14)	intron (NM_019579, intron 1 of 14)	1149	NM_019579	56217	Mm.425777	NM_019579	ENSMUSG00000021112	Mpp5	3830420B02Rik|AI255216|AI644496|Pals1	membrane protein, palmitoylated 5 (MAGUK p55 subfamily member 5)	protein-coding	1	0	17	9	4.20715	4.12513e-05	0.00152137
AMY_P3_2x_VS_E18	chr4-18333	chr4	128314532	128314732	link	+	6.89	0	Intergenic	Intergenic	-17314	NM_001195130	54383	Mm.473738	NM_018774	ENSMUSG00000028796	Phc2	A3galt2|AA415044|D130050K19Rik|D4Ertd810e|Edr2|Mph2|p36	polyhomeotic 2	protein-coding	1	0	15	11	4.21419	4.1233e-05	0.00152137
AMY_P3_2x_VS_E18	chr5-16943	chr5	132396515	132396715	link	+	7.42	0	intron (NM_177047, intron 4 of 19)	intron (NM_177047, intron 4 of 19)	40476	NR_040704	75369	Mm.389696	NR_040704	ENSMUSG00000105773	4930563F08Rik	-	RIKEN cDNA 4930563F08 gene	ncRNA	1	0	16	10	4.21067	4.12421e-05	0.00152137
AMY_P3_2x_VS_E18	chr6-21117	chr6	38135034	38135234	link	+	6.89	0	intron (NM_194061, intron 4 of 19)	L1MA5|LINE|L1	-60548	NM_080467	140494	Mm.462308	NM_080467	ENSMUSG00000038600	Atp6v0a4	Atp6n1b|a4	ATPase, H+ transporting, lysosomal V0 subunit A4	protein-coding	0	1	17	9	4.21333	4.12593e-05	0.00152137
AMY_P3_2x_VS_E18	chr12-12910	chr12	73044959	73045159	link	+	6.36	0	exon (NM_026102, exon 6 of 26)	exon (NM_026102, exon 6 of 26)	54529	NM_001286452	208846	Mm.87417	NM_026102	ENSMUSG00000034574	Daam1	-	dishevelled associated activator of morphogenesis 1	protein-coding	0	1	9	16	4.18391	4.13992e-05	0.00152474
AMY_P3_2x_VS_E18	chr2-28700	chr2	136195368	136195568	link	+	6.89	0	intron (NM_001360382, intron 1 of 10)	L1MA4A|LINE|L1	18235	NM_001360384	241656	Mm.131572	NM_172858	ENSMUSG00000039913	Pak7	2900083L08Rik|PAK-5|PAK-7|Pak5	p21 (RAC1) activated kinase 7	protein-coding	0	1	13	12	4.16955	4.14041e-05	0.00152474
AMY_P3_2x_VS_E18	chr3-14419	chr3	50222481	50222681	link	+	6.62	0	intron (NM_011990, intron 5 of 11)	intron (NM_011990, intron 5 of 11)	24954	NM_011990	26570	Mm.260988	NM_011990	ENSMUSG00000027737	Slc7a11	9930009M05Rik|AI451155|sut|xCT	solute carrier family 7 (cationic amino acid transporter, y+ system), member 11	protein-coding	1	0	11	14	4.17055	4.14006e-05	0.00152474
AMY_P3_2x_VS_E18	chr7-18205	chr7	29375475	29375675	link	+	6.62	0	intron (NM_027470, intron 1 of 9)	intron (NM_027470, intron 1 of 9)	7628	NM_027470	70584	Mm.21876	NM_027470	ENSMUSG00000030602	Pak4	5730488L07Rik|AW555722|mKIAA1142	p21 (RAC1) activated kinase 4	protein-coding	1	0	13	12	4.16337	4.14031e-05	0.00152474
AMY_E18_2x_VS_P3	chr17-1772	chr17	8999895	9000095	link	+	20.1	0	intron (NM_011866, intron 1 of 21)	intron (NM_011866, intron 1 of 21)	5385	NM_011866	23984	Mm.87161	NM_011866	ENSMUSG00000023868	Pde10a	-	phosphodiesterase 10A	protein-coding	5	5	24	53	2.35461	2.85376e-06	0.00152667
AMY_P3_2x_VS_E18	chr10-19531	chr10	27856699	27856899	link	+	5.3	0	intron (NM_001359356, intron 1 of 30)	intron (NM_001359356, intron 1 of 30)	62173	NM_001359356	19272	Mm.332303	NM_008983	ENSMUSG00000019889	Ptprk	AI853699|PTPk|RPTPkappa	protein tyrosine phosphatase, receptor type, K	protein-coding	0	0	12	8	6.24338	4.15837e-05	0.0015279
AMY_P3_2x_VS_E18	chr11-23544	chr11	3876147	3876347	link	+	5.3	0	intron (NM_022889, intron 9 of 14)	intron (NM_022889, intron 9 of 14)	-7392	NM_001177703	53897	Mm.103414	NM_016922	ENSMUSG00000049721	Gal3st1	Cst|Gcst	galactose-3-O-sulfotransferase 1	protein-coding	0	0	7	13	6.26324	4.15843e-05	0.0015279
AMY_P3_2x_VS_E18	chr11-34682	chr11	107259046	107259246	link	+	6.36	0	intron (NR_153311, intron 1 of 9)	ID_B1|SINE|B4	72888	NR_153311	71795	Mm.397413	NM_145823	ENSMUSG00000040430	Pitpnc1	1110020B03Rik|5830436L09Rik|AI662802|AI851387|C330017I21Rik|Dnr411|RDGBB|RDGBB1|mrdgBbeta|rdgB-beta	phosphatidylinositol transfer protein, cytoplasmic 1	protein-coding	0	0	13	7	6.23941	4.15836e-05	0.0015279
AMY_P3_2x_VS_E18	chr12-19213	chr12	16229649	16229849	link	+	5.3	0	Intergenic	Intergenic	366827	NM_015763	14245	Mm.153625	NM_015763	ENSMUSG00000020593	Lpin1	Lipin1|fld	lipin 1	protein-coding	0	0	8	12	6.25926	4.15842e-05	0.0015279
AMY_P3_2x_VS_E18	chr15-19787	chr15	86435907	86436107	link	+	5.3	0	Intergenic	Intergenic	327902	NM_001358062	223754	Mm.28904	NM_145476	ENSMUSG00000051864	Tbc1d22a	BC023106|D15Ertd781e	TBC1 domain family, member 22a	protein-coding	0	0	11	9	6.24735	4.15838e-05	0.0015279
AMY_P3_2x_VS_E18	chr16-10005	chr16	43535397	43535597	link	+	5.03	0	intron (NM_001285805, intron 5 of 10)	intron (NM_001285805, intron 5 of 10)	-105271	NR_030576	100124467		NR_030576	ENSMUSG00000076372	Mir568	Mirn568|mmu-mir-568	microRNA 568	ncRNA	0	0	9	11	6.25529	4.1584e-05	0.0015279
AMY_P3_2x_VS_E18	chr4-26339	chr4	5589626	5589826	link	+	5.3	0	intron (NM_173426, intron 1 of 2)	MTD|LTR|MaLR	18489	NM_173426	242297	Mm.331470	NM_173426	ENSMUSG00000049119	Fam110b	1700012H17Rik|5031405P22|AW049855	family with sequence similarity 110, member B	protein-coding	0	0	9	11	6.25529	4.1584e-05	0.0015279
AMY_P3_2x_VS_E18	chr4-20747	chr4	140483184	140483384	link	+	4.77	0	intron (NM_008812, intron 6 of 15)	intron (NM_008812, intron 6 of 15)	21009	NM_008812	18600	Mm.2296	NM_008812	ENSMUSG00000028927	Padi2	Pdi|Pdi2|mKIAA0994	peptidyl arginine deiminase, type II	protein-coding	0	0	9	11	6.25529	4.1584e-05	0.0015279
AMY_P3_2x_VS_E18	chr8-19009	chr8	34921780	34921980	link	+	5.3	0	intron (NM_001042674, intron 5 of 7)	intron (NM_001042674, intron 5 of 7)	-63638	NM_001206849	72632	Mm.443483	NM_001206849	ENSMUSG00000094500	Smim18	2700090O03Rik|AI835723	small integral membrane protein 18	protein-coding	0	0	14	6	6.23545	4.15834e-05	0.0015279
AMY_P3_2x_VS_E18	chr9-24676	chr9	24184325	24184525	link	+	5.3	0	Intergenic	Intergenic	123159	NM_001359948	244745	Mm.38526	NM_172920	ENSMUSG00000043067	Dpy19l1	1100001I19Rik|6030402K12|AI225861|AW558481	dpy-19-like 1 (C. elegans)	protein-coding	0	0	9	11	6.25529	4.1584e-05	0.0015279
AMY_P3_2x_VS_E18	chr9-23002	chr9	58919519	58919719	link	+	5.3	0	Intergenic	Intergenic	-35371	NM_008684	18007	Mm.42249	NM_008684	ENSMUSG00000032340	Neo1	2610028H22Rik|AI327052|D930014N22Rik|Igdcc2	neogenin	protein-coding	0	0	8	12	6.25926	4.15842e-05	0.0015279
AMY_P3_2x_VS_E18	chr18-1110	chr18	68358538	68358738	link	+	21.2	0	intron (NM_172631, intron 3 of 5)	intron (NM_172631, intron 3 of 5)	-28962	NM_001357444	52662	Mm.440183	NM_172631	ENSMUSG00000024544	Ldlrad4	8230401C20Rik|A430083H02|A430108L08Rik|C18orf1|D18Ertd653e|D330030L18Rik	low density lipoprotein receptor class A domain containing 4	protein-coding	12	10	39	41	1.66254	4.17197e-05	0.00153165
AMY_P3_2x_VS_E18	chr18-2342	chr18	58049042	58049242	link	+	12.5	0	intron (NM_009194, intron 1 of 26)	intron (NM_009194, intron 1 of 26)	10810	NM_009194	20496	Mm.399997	NM_009194	ENSMUSG00000024597	Slc12a2	9330166H04Rik|Nkcc1|mBSC2|sy-ns	solute carrier family 12, member 2	protein-coding	4	4	16	33	2.40978	4.19787e-05	0.00153871
AMY_P3_2x_VS_E18	chr12-465	chr12	114250821	114251021	link	+	32.1	0	Intergenic	Intergenic	-1798	NM_001291445	217893	Mm.35754	NM_198165	ENSMUSG00000021143	Pacs2	6720425G15Rik|AW208651|AW489976|E230011J22|Pacs1l|mKIAA0602	phosphofurin acidic cluster sorting protein 2	protein-coding	13	30	65	56	1.30502	4.24146e-05	0.00155078
AMY_E18_2x_VS_P3	chr10-6651	chr10	98496517	98496717	link	+	10.4	0	Intergenic	Intergenic	-73099	NM_027740	382406	Mm.440656	NM_027740	ENSMUSG00000019952	Poc1b	4933430F16Rik|Wdr51b	POC1 centriolar protein B	protein-coding	0	1	17	23	4.5064	2.94075e-06	0.00155096
AMY_E18_2x_VS_P3	chr15-1634	chr15	99441898	99442098	link	+	22.7	0	Intergenic	Intergenic	10367	NM_175087	11831	Mm.202309	NM_175087	ENSMUSG00000043144	Aqp6	AI790337	aquaporin 6	protein-coding	8	6	40	47	2.06644	2.95861e-06	0.00155454
AMY_E18_2x_VS_P3	chr1-4108	chr1	62835846	62836046	link	+	13.3	0	intron (NM_010939, intron 15 of 15)	intron (NM_010939, intron 15 of 15)	5360	NR_040601	74992	Mm.401979	NR_040601		4930487H11Rik	-	RIKEN cDNA 4930487H11 gene	ncRNA	4	0	24	27	3.0632	2.99534e-06	0.00155566
AMY_E18_2x_VS_P3	chr14-136	chr14	65207529	65207729	link	+	56.2	0	non-coding (NR_040709, exon 2 of 4)	non-coding (NR_040709, exon 2 of 4)	677	NR_040709	268755	Mm.194050	NR_040709	ENSMUSG00000097545	Mir124a-1hg	A930011O12Rik|Rncr3|mir-124-1|mir-3078	Mir124-1 host gene (non-protein coding)	ncRNA	35	24	88	127	1.30729	2.98678e-06	0.00155566
AMY_E18_2x_VS_P3	chr16-313	chr16	9994868	9995068	link	+	40.7	0	Intergenic	CpG	-2342	NM_008170	14811	Mm.2953	NM_008170	ENSMUSG00000059003	Grin2a	GluN2A|GluRepsilon1|NMDAR2A|NR2A	glutamate receptor, ionotropic, NMDA2A (epsilon 1)	protein-coding	27	11	71	85	1.48642	2.96791e-06	0.00155566
AMY_E18_2x_VS_P3	chr18-3283	chr18	74303651	74303851	link	+	13.3	0	Intergenic	MIR3|SINE|MIR	63721	NM_001164355	66468	Mm.283406	NM_025581	ENSMUSG00000036223	Ska1	2810433K01Rik|AV117428	spindle and kinetochore associated complex subunit 1	protein-coding	2	1	24	27	3.44946	2.98905e-06	0.00155566
AMY_E18_2x_VS_P3	chr15-294	chr15	77950306	77950506	link	+	44.9	0	promoter-TSS (NM_007583)	promoter-TSS (NM_007583)	-696	NM_007583	12300	Mm.277338	NM_007583	ENSMUSG00000019146	Cacng2	AW060990|B230105C07Rik|B930041E13Rik|stargazer|stargazin|stg|wag|waggler	calcium channel, voltage-dependent, gamma subunit 2	protein-coding	24	19	69	103	1.43758	3.02049e-06	0.00155779
AMY_E18_2x_VS_P3	chr11-2039	chr11	6019924	6020124	link	+	29.8	0	intron (NM_173748, intron 4 of 5)	intron (NM_173748, intron 4 of 5)	53310	NR_029471	100042173	Mm.441799	NR_029471		Rps15a-ps6	Gm11968	ribosomal protein S15A, pseudogene 6	pseudo	11	11	49	65	1.80603	3.04238e-06	0.00156464
AMY_E18_2x_VS_P3	chr4-2794	chr4	138411435	138411635	link	+	23.5	0	intron (NM_001122954, intron 1 of 5)	MLT1B|LTR|MaLR	7849	NM_001122954	18784	Mm.486532	NM_011110	ENSMUSG00000041193	Pla2g5	PLA2|sPLA2	phospholipase A2, group V	protein-coding	10	3	50	35	2.15399	3.07532e-06	0.00157048
AMY_E18_2x_VS_P3	chr5-5141	chr5	89947314	89947514	link	+	11.2	0	Intergenic	Intergenic	-9040	NM_133192	104443	Mm.447881	NM_133192	ENSMUSG00000035528	Npffr2	Gpr74|HG31|NPFF2	neuropeptide FF receptor 2	protein-coding	1	1	19	25	3.77307	3.06394e-06	0.00157048
AMY_E18_2x_VS_P3	chr8-1295	chr8	98224564	98224764	link	+	24.3	0	Intergenic	Intergenic	-2273	NM_001195006	234593	Mm.29846	NM_145602	ENSMUSG00000036564	Ndrg4	D8Bwg1337e|Ndr1-rs|Ndr4|R74996|SMAP-8	N-myc downstream regulated gene 4	protein-coding	9	6	44	48	2.05085	3.06997e-06	0.00157048
AMY_E18_2x_VS_P3	chr9-338	chr9	56643766	56643966	link	+	47.5	0	5' UTR (NM_001361115, exon 1 of 6)	5' UTR (NM_001361115, exon 1 of 6)	251	NM_001361118	235402	Mm.246605	NM_181074	ENSMUSG00000049556	Lingo1	4930471K13Rik|AV148400|LERN1|LINGO-1|Lrrn6a|UNQ201	leucine rich repeat and Ig domain containing 1	protein-coding	30	17	80	102	1.39886	3.07251e-06	0.00157048
AMY_E18_2x_VS_P3	chr12-1060	chr12	14157664	14157864	link	+	25.3	0	intron (NM_029007, intron 1 of 1)	intron (NM_029007, intron 1 of 1)	1080	NM_029007	105005	Mm.227253	NM_029007	ENSMUSG00000020607	Fam84a	2310003N02Rik|4731402F03Rik|AW125753|Nse1	family with sequence similarity 84, member A	protein-coding	9	8	43	53	1.9294	3.12993e-06	0.00157842
AMY_P3_2x_VS_E18	chr3-12846	chr3	152140417	152140617	link	+	7.95	0	intron (NM_001081277, intron 12 of 13)	intron (NM_001081277, intron 12 of 13)	80869	NM_001287139	108946	Mm.379292	NM_198416	ENSMUSG00000039068	Zzz3	3110065C23Rik|6430567E01Rik|AA408566|AI481057|AW556059|R75514	zinc finger, ZZ domain containing 3	protein-coding	1	1	17	13	3.5658	4.34831e-05	0.00158241
AMY_P3_2x_VS_E18	chr7-21162	chr7	118166285	118166485	link	+	7.95	0	Intergenic	Intergenic	-6080	NM_009431	22083	Mm.255858	NM_009431	ENSMUSG00000005609	Ctr9	AA409336|Sh2bp1|Tsbp|Tsp|mKIAA0155	CTR9 homolog, Paf1/RNA polymerase II complex component	protein-coding	1	1	17	13	3.5658	4.34831e-05	0.00158241
AMY_P3_2x_VS_E18	chr14-12693	chr14	104235186	104235386	link	+	7.95	0	intron (NM_007904, intron 1 of 6)	intron (NM_007904, intron 1 of 6)	7632	NM_007904	13618	Mm.229532	NM_007904	ENSMUSG00000022122	Ednrb	ET-B|ET-BR|ETR-b|ETb|Sox10m1	endothelin receptor type B	protein-coding	1	1	18	12	3.56257	4.35348e-05	0.00158346
AMY_P3_2x_VS_E18	chr15-9253	chr15	93360708	93360908	link	+	7.15	0	intron (NM_001033217, intron 1 of 7)	intron (NM_001033217, intron 1 of 7)	65514	NM_001033217	106042	Mm.150314	NM_001033217	ENSMUSG00000036158	Prickle1	1110058P22Rik|AW215793|Prickle|b2b019Clo|mpk1	prickle planar cell polarity protein 1	protein-coding	1	1	18	12	3.56257	4.35348e-05	0.00158346
AMY_P3_2x_VS_E18	chr9-12722	chr9	77352103	77352303	link	+	7.95	0	intron (NM_001146048, intron 1 of 13)	intron (NM_001146048, intron 1 of 13)	39663	NM_172528	214345	Mm.28534	NM_172528	ENSMUSG00000032352	Lrrc1	A430093J20Rik|AU016091|D030059I21|mKIAA4018	leucine rich repeat containing 1	protein-coding	1	1	18	12	3.56257	4.35348e-05	0.00158346
AMY_P3_2x_VS_E18	chr19-7706	chr19	28456028	28456228	link	+	7.95	0	intron (NM_175459, intron 4 of 10)	intron (NM_175459, intron 4 of 10)	-296586	NR_045330	320176	Mm.406716	NR_045330	ENSMUSG00000097735	D930032P07Rik	-	RIKEN cDNA D930032P07 gene	ncRNA	1	1	20	10	3.5561	4.36387e-05	0.00158589
AMY_E18_2x_VS_P3	chr6-2274	chr6	108022422	108022622	link	+	17.5	0	intron (NM_178391, intron 1 of 1)	intron (NM_178391, intron 1 of 1)	7483	NM_178391	74729	Mm.56539	NM_178391	ENSMUSG00000034639	Setmar	5830404F24Rik|Etet2	SET domain without mariner transposase fusion	protein-coding	2	4	18	48	2.8444	3.20219e-06	0.00160313
AMY_E18_2x_VS_P3	chr19-817	chr19	5048563	5048763	link	+	27.9	0	intron (NM_134155, intron 8 of 9)	intron (NM_134155, intron 8 of 9)	-2145	NM_145495	225870	Mm.271922	NM_145495	ENSMUSG00000024883	Rin1	-	Ras and Rab interactor 1	protein-coding	11	9	39	69	1.86091	3.22126e-06	0.00160445
AMY_E18_2x_VS_P3	chr3-2439	chr3	86491793	86491993	link	+	17	0	intron (NM_001077687, intron 47 of 50)	intron (NM_001077687, intron 47 of 50)	-139688	NM_011839	23937	Mm.389466	NM_011839	ENSMUSG00000057777	Mab21l2	-	mab-21-like 2 (C. elegans)	protein-coding	3	4	38	28	2.65416	3.21983e-06	0.00160445
AMY_P3_2x_VS_E18	chr16-2007	chr16	31507390	31507590	link	+	17.2	0	Intergenic	Intergenic	-77628	NR_152205	100047123	Mm.466711	NR_152205		Gm15743	-	predicted gene 15743	ncRNA	5	9	43	20	1.95044	4.43555e-05	0.00160699
AMY_P3_2x_VS_E18	chr4-3638	chr4	97670579	97670779	link	+	15.4	0	intron (NM_001122952, intron 4 of 10)	intron (NM_001122952, intron 4 of 10)	226362	NM_010905	18027	Mm.31274	NM_010905	ENSMUSG00000028565	Nfia	1110047K16Rik|9430022M17Rik|CTF|NF1-A|NF1A	nuclear factor I/A	protein-coding	5	7	33	26	2.08456	4.44921e-05	0.0016099
AMY_P3_2x_VS_E18	chr5-14333	chr5	18775599	18775799	link	+	7.68	0	intron (NM_001170746, intron 1 of 22)	intron (NM_001170746, intron 1 of 22)	42835	NM_001170746	50791	Mm.332231	NM_015823	ENSMUSG00000040003	Magi2	AIP-1|Acvri1|Acvrinp1|Acvrip1|Magi-2|S-SCAM|mKIAA0705	membrane associated guanylate kinase, WW and PDZ domain containing 2	protein-coding	1	1	6	23	3.55183	4.45827e-05	0.00161185
AMY_P3_2x_VS_E18	chr7-3820	chr7	139923320	139923520	link	+	15.4	0	intron (NM_001347630, intron 3 of 3)	intron (NM_001347630, intron 3 of 3)	45179	NM_001347630	77938	Mm.225649	NM_175268	ENSMUSG00000030956	Fam53b	A930008G19Rik|mKIAA0140	family with sequence similarity 53, member B	protein-coding	5	7	34	25	2.08289	4.45932e-05	0.00161203
AMY_E18_2x_VS_P3	chr10-1038	chr10	5151555	5151755	link	+	33.4	0	promoter-TSS (NM_001079686)	promoter-TSS (NM_001079686)	-179	NM_001079686	64009	Mm.331626	NM_022027	ENSMUSG00000096054	Syne1	8B|A330049M09Rik|BE692247|C130039F11Rik|CPG2|KASH1|Myne1|mKIAA1756|myne-1	spectrin repeat containing, nuclear envelope 1	protein-coding	18	10	51	77	1.631	3.2752e-06	0.00162464
AMY_E18_2x_VS_P3	chr12-351	chr12	30557571	30557771	link	+	46	0	intron (NM_001361657, intron 18 of 24)	intron (NM_001361657, intron 18 of 24)	-65230	NM_181395	69675	Mm.251774	NM_181395	ENSMUSG00000020674	Pxdn	2310075M15Rik|C85409|E330004E07|VPO1|mKIAA0230	peroxidasin	protein-coding	22	22	68	109	1.44117	3.29444e-06	0.00163195
AMY_P3_2x_VS_E18	chr13-2485	chr13	81271834	81272034	link	+	14.8	0	intron (NM_054053, intron 87 of 89)	intron (NM_054053, intron 87 of 89)	168599	NR_015587	319983	Mm.343027	NR_015587	ENSMUSG00000097098	9330111N05Rik	-	RIKEN cDNA 9330111N05 gene	ncRNA	6	6	29	29	2.06316	4.60624e-05	0.00164964
AMY_E18_2x_VS_P3	chr10-821	chr10	122701604	122701804	link	+	34.2	0	non-coding (NR_045514, exon 1 of 6)	non-coding (NR_045514, exon 1 of 6)	572	NM_001252387	268354	Mm.51939	NM_182807	ENSMUSG00000044071	Fam19a2	6330575M02|FAM19A2 TAFA-2|Sam2|TAFA2|Tafa-2	family with sequence similarity 19, member A2	protein-coding	16	12	50	81	1.65991	3.37092e-06	0.00165854
AMY_E18_2x_VS_P3	chr6-2700	chr6	92520120	92520320	link	+	19.3	0	intron (NM_001081146, intron 2 of 8)	intron (NM_001081146, intron 2 of 8)	-2860	NM_001134461	243548	Mm.248820	NM_001081146	ENSMUSG00000030020	Prickle2	6230400G14Rik|6720451F06Rik|mpk2	prickle planar cell polarity protein 2	protein-coding	6	4	36	38	2.31353	3.44324e-06	0.00168584
AMY_E18_2x_VS_P3	chr6-4414	chr6	135592514	135592714	link	+	14.4	0	Intergenic	Intergenic	-16317	NR_126088	75024	Mm.399147	NR_126088	ENSMUSG00000107396	4930425L21Rik	4930473P14Rik	RIKEN cDNA 4930425L21 gene	ncRNA	3	2	28	29	2.91012	3.44959e-06	0.00168584
AMY_P3_2x_VS_E18	chr5-2094	chr5	39357716	39357916	link	+	19.3	0	Intergenic	Intergenic	-89884	NM_013748	27278	Mm.440845	NM_013748	ENSMUSG00000039315	Clnk	MIST	cytokine-dependent hematopoietic cell linker	protein-coding	6	13	41	32	1.74163	4.8082e-05	0.0017046
AMY_E18_2x_VS_P3	chr6-1095	chr6	138370772	138370972	link	+	27.7	0	promoter-TSS (NR_126073)	promoter-TSS (NR_126073)	28	NM_001356305	109593	Mm.490545	NM_207222	ENSMUSG00000030226	Lmo3	AI854781|BB106490|Lmo-3|Rbtn-3|Rbtn3	LIM domain only 3	protein-coding	6	14	53	53	1.83562	3.51443e-06	0.00170834
AMY_P3_2x_VS_E18	chr11-11329	chr11	100766801	100767001	link	+	11.9	0	intron (NM_213660, intron 6 of 23)	intron (NM_213660, intron 6 of 23)	33953	NM_213660	20848	Mm.249934	NM_011486	ENSMUSG00000004040	Stat3	1110034C02Rik|AW109958|Aprf	signal transducer and activator of transcription 3	protein-coding	5	1	25	20	2.65855	4.83873e-05	0.00171178
AMY_E18_2x_VS_P3	chr8-302	chr8	11728172	11728372	link	+	47.3	0	exon (NM_001113517, exon 1 of 19)	exon (NM_001113517, exon 1 of 19)	167	NM_001113517	54126	Mm.244068	NM_017402	ENSMUSG00000031511	Arhgef7	Cool|PIX|Pak3bp|betaPix|betaPix-b|betaPix-c|cool-1|mKIAA0142|p85Cool1|p85SPR	Rho guanine nucleotide exchange factor (GEF7)	protein-coding	27	20	72	111	1.39933	3.52669e-06	0.00171201
AMY_E18_2x_VS_P3	chr4-1168	chr4	150513248	150513448	link	+	37.1	0	intron (NM_001081557, intron 9 of 23)	intron (NM_001081557, intron 9 of 23)	49669	NM_001308446	105704528	Mm.415128	NM_001308446	ENSMUSG00000078491	Gm13090	-	predicted gene 13090	protein-coding	20	13	65	77	1.54811	3.54777e-06	0.00171538
AMY_P3_2x_VS_E18	chr2-2867	chr2	83669868	83670068	link	+	18.8	0	intron (NM_175514, intron 1 of 7)	intron (NM_175514, intron 1 of 7)	17083	NM_175514	241520	Mm.330351	NM_175514	ENSMUSG00000048388	Fam171b	D430039N05Rik	family with sequence similarity 171, member B	protein-coding	7	12	32	40	1.73108	4.87624e-05	0.00172146
AMY_E18_2x_VS_P3	chr9-2152	chr9	73122098	73122298	link	+	24.3	0	Intergenic	Intergenic	160922	NM_198609	225215	Mm.379366	NM_198609	ENSMUSG00000032215	Rsl24d1	2410159K22Rik	ribosomal L24 domain containing 1	protein-coding	11	5	39	55	1.98815	3.58022e-06	0.00172358
AMY_E18_2x_VS_P3	chr5-897	chr5	116358866	116359066	link	+	41	0	intron (NM_007708, intron 9 of 46)	intron (NM_007708, intron 9 of 46)	63301	NM_007708	12704	Mm.8321	NM_007708	ENSMUSG00000029516	Cit	C030025P15Rik|CRIK|CRIK-SK|Cit-k	citron	protein-coding	28	11	73	84	1.45967	3.59843e-06	0.00172382
AMY_E18_2x_VS_P3	chr19-11764	chr19	36333022	36333222	link	+	7.58	0	Intergenic	Intergenic	-120435	NM_029508	76073	Mm.259180	NM_029508	ENSMUSG00000024805	Pcgf5	0610009F02Rik|1110054A01Rik|5830406C17Rik|5830443C21Rik|9530023M17Rik|AI324127	polycomb group ring finger 5	protein-coding	0	0	21	8	6.64018	3.64204e-06	0.00172637
AMY_E18_2x_VS_P3	chr7-4085	chr7	133032222	133032422	link	+	17.8	0	intron (NM_001358885, intron 5 of 5)	PB1D10|SINE|Alu	180938	NM_001358287	233865	Mm.274389	NM_001081022	ENSMUSG00000032743	D430042O09Rik	Kiaa0556	RIKEN cDNA D430042O09 gene	protein-coding	2	6	38	30	2.5038	3.65123e-06	0.00172637
AMY_E18_2x_VS_P3	chr11-228	chr11	53244069	53244269	link	+	68.2	0	exon (NM_001326614, exon 2 of 3)	exon (NM_001326614, exon 2 of 3)	164	NM_025352	22272	Mm.251621	NM_025352	ENSMUSG00000044894	Uqcrq	1100001F06Rik|1500040F11Rik|5830407L17Rik|9.5kDa|AA959903|QP-C|Qpc|Uqcrb|c1502	ubiquinol-cytochrome c reductase, complex III subunit VII	protein-coding	36	36	89	172	1.2867	3.71232e-06	0.00173942
AMY_E18_2x_VS_P3	chr4-847	chr4	9196589	9196789	link	+	38.1	0	5' UTR (NM_001355183, exon 1 of 6)	5' UTR (NM_001355183, exon 1 of 6)	225	NM_028940	74438	Mm.473368	NM_028940	ENSMUSG00000041216	Clvs1	4933402J24Rik|Clvl1|Rlbp1l1	clavesin 1	protein-coding	13	21	67	80	1.54468	3.70932e-06	0.00173942
AMY_E18_2x_VS_P3	chr7-511	chr7	28181212	28181412	link	+	47	0	promoter-TSS (NM_001199234)	promoter-TSS (NM_001199234)	-95	NM_001199234	80297	Mm.459123	NM_032610	ENSMUSG00000011751	Sptbn4	1700022P15Rik|5830426A08Rik|ROSA62|SpbIV|Spnb4|dyn|lnd|nmf261|nmf379|qv	spectrin beta, non-erythrocytic 4	protein-coding	31	16	84	95	1.37858	3.70982e-06	0.00173942
AMY_E18_2x_VS_P3	chr15-996	chr15	81916369	81916569	link	+	30.8	0	intron (NM_001310435, intron 3 of 24)	intron (NM_001310435, intron 3 of 24)	3563	NM_001310435	74369	Mm.289351	NM_028897	ENSMUSG00000068117	Mei1	4932408F18Rik|mei1	meiotic double-stranded break formation protein 1	protein-coding	14	10	61	56	1.72896	3.77722e-06	0.00176075
AMY_E18_2x_VS_P3	chr2-3074	chr2	94085138	94085338	link	+	22.2	0	Intergenic	Intergenic	-3628	NR_029752	723953		NR_029752	ENSMUSG00000065511	Mir129-2	Mirn129-2|mir-129-2	microRNA 129-2	ncRNA	6	7	31	54	2.12789	3.79124e-06	0.00176503
AMY_P3_2x_VS_E18	chr13-3055	chr13	31901348	31901548	link	+	11.7	0	3' UTR (NM_008592, exon 1 of 1)	3' UTR (NM_008592, exon 1 of 1)	2933	NM_008592	17300	Mm.12949	NM_008592	ENSMUSG00000050295	Foxc1	FREAC3|Fkh1|Mf1|Mf4|ch|fkh-1|frkhda	forkhead box C1	protein-coding	4	2	16	28	2.64951	5.05782e-05	0.0017693
AMY_E18_2x_VS_P3	chr14-149	chr14	65207726	65207926	link	+	50.4	0	intron (NR_040709, intron 2 of 3)	intron (NR_040709, intron 2 of 3)	874	NR_040709	268755	Mm.194050	NR_040709	ENSMUSG00000097545	Mir124a-1hg	A930011O12Rik|Rncr3|mir-124-1|mir-3078	Mir124-1 host gene (non-protein coding)	ncRNA	29	23	92	101	1.33681	3.82857e-06	0.00177786
AMY_P3_2x_VS_E18	chr3-6082	chr3	21571356	21571556	link	+	11.7	0	Intergenic	Intergenic	-404118	NM_030732	81004	Mm.202966	NM_030732	ENSMUSG00000027630	Tbl1xr1	8030499H02Rik|A630076E03Rik|AW539987|C21|C230089I12Rik|DC42|Ira1|TBLR1	transducin (beta)-like 1X-linked receptor 1	protein-coding	2	4	17	27	2.65519	5.09778e-05	0.00177863
AMY_E18_2x_VS_P3	chr5-140	chr5	126013084	126013284	link	+	67.1	0	intron (NM_001190352, intron 1 of 8)	CpG	396	NM_001190352	208151	Mm.40397	NM_001190352	ENSMUSG00000070498	Tmem132b	AK220418|mKIAA1786	transmembrane protein 132B	protein-coding	38	37	118	140	1.22328	3.83666e-06	0.00177934
AMY_P3_2x_VS_E18	chr7-3437	chr7	126123997	126124197	link	+	19.1	0	intron (NM_022420, intron 2 of 3)	intron (NM_022420, intron 2 of 3)	14628	NM_022420	64297	Mm.103439	NM_022420	ENSMUSG00000008734	Gprc5b	AW125761|Raig2	G protein-coupled receptor, family C, group 5, member B	protein-coding	9	9	41	31	1.79118	5.10994e-05	0.00178178
FCX_P3_2x_VS_E18	chr4-13858	chr4	146852403	146852603	link	+	5.21	0	intron (NM_001039209, intron 1 of 2)	intron (NM_001039209, intron 1 of 2)	-74883	NM_001014397	433804	Mm.332047	NM_001014397	ENSMUSG00000065999	Zfp985	Gm13154	zinc finger protein 985	protein-coding	0	1	15	5	4.93474	1.45113e-06	0.00178976
AMY_P3_2x_VS_E18	chr7-658	chr7	142657718	142657918	link	+	31.3	0	Intergenic	Intergenic	55768	NM_183193	270004	Mm.132547	NM_183193	ENSMUSG00000048377	Foxi2	B130055A05Rik	forkhead box I2	protein-coding	20	23	58	62	1.29025	5.14617e-05	0.00179204
AMY_E18_2x_VS_P3	chr11-882	chr11	23980738	23980938	link	+	41.5	0	intron (NM_001159290, intron 1 of 4)	intron (NM_001159290, intron 1 of 4)	143	NM_001159290	14025	Mm.53687	NM_016707	ENSMUSG00000000861	Bcl11a	2810047E18Rik|BCL-11A|Ctip1|D930021L15Rik|Evi9|Evi9a|Evi9b|Evi9c|mKIAA1809	B cell CLL/lymphoma 11A (zinc finger protein)	protein-coding	22	18	65	96	1.4461	3.9075e-06	0.00179843
AMY_E18_2x_VS_P3	chr16-646	chr16	60605401	60605601	link	+	27.9	0	promoter-TSS (NM_007938)	promoter-TSS (NM_007938)	-144	NM_007938	13840	Mm.455790	NM_007938	ENSMUSG00000055540	Epha6	Ehk2|Hek12|m-ehk2	Eph receptor A6	protein-coding	13	8	50	57	1.78845	3.94713e-06	0.00179858
AMY_E18_2x_VS_P3	chr8-1218	chr8	87469769	87469969	link	+	28.7	0	Intergenic	CpG	-1021	NM_144929	234542	Mm.461701	NM_144929	ENSMUSG00000048617	Rtbdn	A330096I21Rik|BC022744|Rtbnd	retbindin	protein-coding	13	9	48	62	1.7585	3.9385e-06	0.00179858
AMY_P3_2x_VS_E18	chr11-10372	chr11	71238096	71238296	link	+	11.7	0	Intergenic	L1MB7|LINE|L1	-91842	NR_152165	619299	Mm.387056	NR_152165		9230020A06Rik	-	RIKEN cDNA 9230020A06 gene	ncRNA	2	4	22	22	2.64377	5.17091e-05	0.00179901
AMY_E18_2x_VS_P3	chr1-10700	chr1	94344265	94344465	link	+	7.31	0	intron (NM_024197, intron 9 of 9)	MTEb|LTR|MaLR	16754	NR_105865	102465542		NR_105865	ENSMUSG00000098288	Mir6900	Gm27708|mmu-mir-6900	microRNA 6900	ncRNA	0	0	12	16	6.56911	3.98359e-06	0.00180602
AMY_E18_2x_VS_P3	chr2-29535	chr2	165031971	165032171	link	+	7.31	0	intron (NM_174988, intron 1 of 11)	intron (NM_174988, intron 1 of 11)	28166	NM_174988	104010	Mm.151819	NM_174988	ENSMUSG00000053166	Cdh22	-	cadherin 22	protein-coding	0	0	12	16	6.56911	3.98359e-06	0.00180602
AMY_P3_2x_VS_E18	chr17-19327	chr17	27866476	27866676	link	+	8.48	0	promoter-TSS (NM_013891)	promoter-TSS (NM_013891)	-680	NM_013891	30051	Mm.26768	NM_013891	ENSMUSG00000024215	Spdef	PDEF|Pse	SAM pointed domain containing ets transcription factor	protein-coding	2	1	15	18	3.17656	5.22183e-05	0.00181249
AMY_E18_2x_VS_P3	chr17-13707	chr17	27796121	27796321	link	+	7.31	0	intron (NM_001286744, intron 1 of 9)	ID_B1|SINE|B4	3685	NM_001286743	23969	Mm.4926	NM_011861	ENSMUSG00000040276	Pacsin1	A830061D09Rik|H74|mKIAA1379|syndapin	protein kinase C and casein kinase substrate in neurons 1	protein-coding	0	0	15	13	6.57625	4.00486e-06	0.0018134
AMY_P3_2x_VS_E18	chr1-10656	chr1	162301048	162301248	link	+	8.74	0	intron (NM_013862, intron 18 of 20)	RMER10B|LTR|ERVL	-19446	NM_001038621	29809	Mm.25833	NM_013862	ENSMUSG00000026721	Rabgap1l	5830411O09Rik|8430421H08Rik|9630005B12Rik|AW049894|HHL|Hh1|mKIAA0471	RAB GTPase activating protein 1-like	protein-coding	1	2	16	17	3.17896	5.23949e-05	0.00181788
AMY_P3_2x_VS_E18	chr7-12984	chr7	4900014	4900214	link	+	8.74	0	Intergenic	Intergenic	15836	NM_001146329	381836	Mm.297829	NM_001146329	ENSMUSG00000030433	Sbk2	Gm1079|Sgk069	SH3-binding domain kinase family, member 2	protein-coding	2	1	17	16	3.17056	5.24068e-05	0.00181811
AMY_P3_2x_VS_E18	chr9-8512	chr9	99670181	99670381	link	+	9.01	0	Intergenic	Intergenic	-52595	NM_001194921	56492	Mm.386784	NM_019815	ENSMUSG00000032473	Cldn18	-	claudin 18	protein-coding	1	2	17	16	3.17595	5.24556e-05	0.00181944
AMY_E18_2x_VS_P3	chr1-420	chr1	9289160	9289360	link	+	44.1	0	5' UTR (NM_001290392, exon 1 of 18)	5' UTR (NM_001290392, exon 1 of 18)	698	NM_001290393	71096	Mm.336395	NM_027671	ENSMUSG00000025909	Sntg1	4933426D16Rik|G1SYN|SYN4	syntrophin, gamma 1	protein-coding	21	22	71	98	1.41018	4.03841e-06	0.00182068
AMY_P3_2x_VS_E18	chr13-5129	chr13	56550609	56550809	link	+	7.95	0	intron (NM_177809, intron 3 of 7)	intron (NM_177809, intron 3 of 7)	10993	NM_177809	328258	Mm.482177	NM_177809	ENSMUSG00000021509	Slc25a48	AU042651|E230025K15	solute carrier family 25, member 48	protein-coding	1	2	19	14	3.16994	5.25606e-05	0.00182153
AMY_P3_2x_VS_E18	chr3-8110	chr3	65119903	65120103	link	+	8.74	0	intron (NM_001357358, intron 7 of 13)	Lx8|LINE|L1	-13396	NR_126080	102637797	Mm.446731	NR_126080	ENSMUSG00000104093	A330015K06Rik	-	RIKEN cDNA A330015K06 gene	ncRNA	1	2	22	11	3.16091	5.27191e-05	0.00182543
AMY_E18_2x_VS_P3	chr1-490	chr1	87862063	87862263	link	+	42.8	0	Intergenic	Intergenic	-4533	NM_001033290	227326	Mm.244158	NM_001033290	ENSMUSG00000049608	Gpr55	CTFL|Gm218|Lpir1	G protein-coupled receptor 55	protein-coding	17	24	80	84	1.43713	4.10648e-06	0.00182678
AMY_E18_2x_VS_P3	chr16-2407	chr16	31293198	31293398	link	+	14.1	0	Intergenic	B4A|SINE|B4	-17935	NM_025800	66849	Mm.291593	NM_025800	ENSMUSG00000047714	Ppp1r2	0610025N14Rik|2310007G06Rik|4930440J04Rik|5430408E15Rik|D16Ertd248e|I-2|IPP-2	protein phosphatase 1, regulatory (inhibitor) subunit 2	protein-coding	1	3	27	26	3.10948	4.12728e-06	0.00182678
AMY_E18_2x_VS_P3	chr3-12427	chr3	136492475	136492675	link	+	7.31	0	intron (NM_001293622, intron 2 of 12)	intron (NM_001293622, intron 2 of 12)	159545	NM_001293622	19055	Mm.331389	NM_008913	ENSMUSG00000028161	Ppp3ca	2900074D19Rik|CN|Caln|Calna|CnA	protein phosphatase 3, catalytic subunit, alpha isoform	protein-coding	0	0	11	17	6.56671	4.09567e-06	0.00182678
AMY_E18_2x_VS_P3	chr3-10535	chr3	136492530	136492730	link	+	7.84	0	intron (NM_001293622, intron 2 of 12)	intron (NM_001293622, intron 2 of 12)	159600	NM_001293622	19055	Mm.331389	NM_008913	ENSMUSG00000028161	Ppp3ca	2900074D19Rik|CN|Caln|Calna|CnA	protein phosphatase 3, catalytic subunit, alpha isoform	protein-coding	0	0	11	18	6.61577	4.13945e-06	0.00182678
AMY_E18_2x_VS_P3	chr5-3309	chr5	141152068	141152268	link	+	19.3	0	intron (NM_028833, intron 16 of 22)	B4A|SINE|B4	26164	NM_028833	74239	Mm.179704	NM_028833	ENSMUSG00000036555	Iqce	1700028P05Rik|mKIAA1023	IQ motif containing E	protein-coding	5	5	28	46	2.30296	4.10706e-06	0.00182678
AMY_E18_2x_VS_P3	chr6-15243	chr6	143068428	143068628	link	+	7.31	0	intron (NR_153819, intron 7 of 8)	intron (NR_153819, intron 7 of 8)	-19856	NM_001109688	74741	Mm.130260	NM_029081	ENSMUSG00000030279	C2cd5	5730419I09Rik|C030008B15Rik|CDP138	C2 calcium-dependent domain containing 5	protein-coding	0	0	11	17	6.56671	4.09567e-06	0.00182678
AMY_E18_2x_VS_P3	chr7-1142	chr7	134094095	134094295	link	+	35.8	0	5' UTR (NM_001252567, exon 1 of 18)	5' UTR (NM_001252567, exon 1 of 18)	146	NM_001252566	233878	Mm.283926	NM_144926	ENSMUSG00000030683	Sez6l2	AI835913|AW121566|BSRP-A|Psk1	seizure related 6 homolog like 2	protein-coding	16	15	57	81	1.58909	4.11722e-06	0.00182678
AMY_P3_2x_VS_E18	chr14-6210	chr14	8774968	8775168	link	+	9.54	0	intron (NM_001081427, intron 43 of 45)	intron (NM_001081427, intron 43 of 45)	51628	NM_007870	13421	Mm.272258	NM_007870	ENSMUSG00000025279	Dnase1l3	DNasegamma|Dhp2|Lsd	deoxyribonuclease 1-like 3	protein-coding	1	3	16	20	2.92099	5.3216e-05	0.00183651
AMY_E18_2x_VS_P3	chr4-1847	chr4	36898327	36898527	link	+	23.8	0	5' UTR (NM_001165999, exon 1 of 8)	5' UTR (NM_001165999, exon 1 of 8)	350	NM_001165999	242384	Mm.132507	NM_175516	ENSMUSG00000045083	Lingo2	B230217C06Rik|Lern3|Lrrn6c	leucine rich repeat and Ig domain containing 2	protein-coding	8	8	48	45	1.97418	4.20237e-06	0.0018442
AMY_E18_2x_VS_P3	chr9-650	chr9	95459697	95459897	link	+	44.1	0	promoter-TSS (NM_198414)	promoter-TSS (NM_198414)	-439	NM_198414	75552	Mm.151485	NM_198414	ENSMUSG00000064225	Paqr9	1700020G04Rik	progestin and adipoQ receptor family member IX	protein-coding	30	12	66	101	1.43687	4.21287e-06	0.00184553
AMY_P3_2x_VS_E18	chr11-2928	chr11	115271667	115271867	link	+	18.5	0	intron (NR_154991, intron 4 of 4)	intron (NR_154991, intron 4 of 4)	6701	NR_154991	68572	Mm.271062	NM_026729	ENSMUSG00000018858	Mrpl58	1110001A02Rik|1110002E03Rik|Ict1|MRP-L58	mitochondrial ribosomal protein L58	protein-coding	8	9	41	29	1.83156	5.35771e-05	0.00184656
AMY_P3_2x_VS_E18	chr4-5369	chr4	104389841	104390041	link	+	12.2	0	intron (NR_104385, intron 10 of 15)	intron (NR_104385, intron 10 of 15)	-48981	NM_133882	110382	Mm.87072	NM_133882	ENSMUSG00000029656	C8b	4930439B20Rik|AI595927	complement component 8, beta polypeptide	protein-coding	2	5	28	19	2.51553	5.40661e-05	0.00186004
AMY_E18_2x_VS_P3	chr15-22	chr15	74346919	74347119	link	+	81.8	0	5' UTR (NM_174991, exon 1 of 31)	5' UTR (NM_174991, exon 1 of 31)	393	NM_001359759	107831	Mm.43133	NM_174991	ENSMUSG00000034730	Adgrb1	B830018M07Rik|Bai1|R75078|mKIAA4089	adhesion G protein-coupled receptor B1	protein-coding	48	47	131	183	1.1617	4.28052e-06	0.001869
AMY_E18_2x_VS_P3	chr14-2623	chr14	34343939	34344139	link	+	15.4	0	Intergenic	Intergenic	-58417	NM_008978	19256	Mm.8019	NM_008978	ENSMUSG00000021940	Ptpn20	typ	protein tyrosine phosphatase, non-receptor type 20	protein-coding	4	2	26	33	2.70381	4.29962e-06	0.00187226
AMY_E18_2x_VS_P3	chr6-453	chr6	127718262	127718462	link	+	41.5	0	intron (NM_201371, intron 1 of 9)	CpG	815	NM_201371	381813	Mm.39750	NM_201371	ENSMUSG00000030350	Prmt8	Hrmt1l3|Hrmt1l4	protein arginine N-methyltransferase 8	protein-coding	29	11	76	84	1.4519	4.29515e-06	0.00187226
AMY_E18_2x_VS_P3	chr7-3411	chr7	129523555	129523755	link	+	19.3	0	intron (NM_001316672, intron 2 of 16)	intron (NM_001316672, intron 2 of 16)	91016	NM_008855	18751	Mm.207496	NM_008855	ENSMUSG00000052889	Prkcb	PKC-B|PKC-Beta|Pkcb|Prkcb1|Prkcb2	protein kinase C, beta	protein-coding	5	5	27	47	2.30191	4.31934e-06	0.00187635
AMY_P3_2x_VS_E18	chr5-3584	chr5	135734834	135735034	link	+	13.5	0	Intergenic	Intergenic	-8017	NM_010246	14371	Mm.6256	NM_010246	ENSMUSG00000049551	Fzd9	mfz9	frizzled class receptor 9	protein-coding	6	2	34	16	2.39678	5.52565e-05	0.00189309
AMY_P3_2x_VS_E18	chr15-2118	chr15	99999510	99999710	link	+	17.5	0	intron (NM_172819, intron 8 of 32)	intron (NM_172819, intron 8 of 32)	14783	NM_172819	239667	Mm.243658	NM_172819	ENSMUSG00000023026	Dip2b	4932422C22|AI317237|AI854602|mKIAA1463	disco interacting protein 2 homolog B	protein-coding	6	10	36	30	1.84056	5.56589e-05	0.00190128
AMY_E18_2x_VS_P3	chr9-5181	chr9	107215434	107215634	link	+	13.1	0	Intergenic	Intergenic	16544	NM_001317354	12700	Mm.4592	NM_009895	ENSMUSG00000032578	Cish	CIS-1|CIS1|Cis|F17|F23|SOCS	cytokine inducible SH2-containing protein	protein-coding	2	1	24	26	3.42176	4.41837e-06	0.00190345
AMY_E18_2x_VS_P3	chr17-183	chr17	8994802	8995002	link	+	56.4	0	5' UTR (NM_011866, exon 1 of 22)	5' UTR (NM_011866, exon 1 of 22)	292	NM_011866	23984	Mm.87161	NM_011866	ENSMUSG00000023868	Pde10a	-	phosphodiesterase 10A	protein-coding	37	24	107	110	1.28091	4.4241e-06	0.00190366
AMY_E18_2x_VS_P3	chr11-1636	chr11	32027289	32027489	link	+	29.8	0	Intergenic	MER34A1|LTR|ERV1	-26161	NR_130637	104692	Mm.414035	NR_130637	ENSMUSG00000086386	Gm12108	BB052462	predicted gene 12108	ncRNA	8	16	61	55	1.70714	4.43295e-06	0.00190522
AMY_E18_2x_VS_P3	chr14-426	chr14	40286272	40286472	link	+	36.8	0	promoter-TSS (NM_001190187)	promoter-TSS (NM_001190187)	4	NM_001190187	18183	Mm.258705	NM_008734	ENSMUSG00000041014	Nrg3	ska	neuregulin 3	protein-coding	16	16	55	86	1.57189	4.45674e-06	0.00191092
AMY_E18_2x_VS_P3	chr6-530	chr6	127719586	127719786	link	+	39.4	0	promoter-TSS (NM_201371)	promoter-TSS (NM_201371)	-509	NM_201371	381813	Mm.39750	NM_201371	ENSMUSG00000030350	Prmt8	Hrmt1l3|Hrmt1l4	protein arginine N-methyltransferase 8	protein-coding	19	17	61	90	1.50394	4.45447e-06	0.00191092
AMY_P3_2x_VS_E18	chr4-14347	chr4	153877410	153877610	link	+	9.54	0	intron (NM_001177995, intron 2 of 15)	intron (NM_001177995, intron 2 of 15)	-46881	NR_151634	102634405		NR_151634		Gm13133	-	predicted gene 13133	ncRNA	2	1	22	14	3.2856	5.60418e-05	0.00191245
AMY_E18_2x_VS_P3	chr10-4421	chr10	26596930	26597130	link	+	13.1	0	exon (NM_176837, exon 8 of 15)	exon (NM_176837, exon 8 of 15)	104712	NM_176837	73910	Mm.356496	NM_176837	ENSMUSG00000039031	Arhgap18	4833419J07Rik|AI314906|AI843501	Rho GTPase activating protein 18	protein-coding	2	1	26	24	3.42468	4.49631e-06	0.00191884
AMY_E18_2x_VS_P3	chr3-413	chr3	89049391	89049591	link	+	46.8	0	promoter-TSS (NM_001310625)	promoter-TSS (NM_001310625)	328	NM_183037	360213	Mm.331156	NM_183037	ENSMUSG00000042766	Trim46	TRIFIC	tripartite motif-containing 46	protein-coding	30	17	78	99	1.35887	4.49178e-06	0.00191884
AMY_E18_2x_VS_P3	chr1-1935	chr1	166391554	166391754	link	+	23	0	Intergenic	Intergenic	-3168	NM_009721	11931	Mm.4550	NM_009721	ENSMUSG00000026576	Atp1b1	Atp4b|Atpb|Atpb-1|NKbeta1	ATPase, Na+/K+ transporting, beta 1 polypeptide	protein-coding	7	7	29	59	2.07066	4.56046e-06	0.00193035
AMY_P3_2x_VS_E18	chr17-954	chr17	10640852	10641052	link	+	26.2	0	intron (NM_027032, intron 4 of 4)	intron (NM_027032, intron 4 of 4)	-8130	NR_077239	319750	Mm.383485	NR_077237	ENSMUSG00000089633	A230009B12Rik	-	RIKEN cDNA A230009B12 gene	ncRNA	18	14	53	47	1.44241	5.69067e-05	0.00193215
AMY_E18_2x_VS_P3	chr1-225	chr1	39250776	39250976	link	+	56.4	0	promoter-TSS (NM_008719)	promoter-TSS (NM_008719)	-241	NM_008719	18143	Mm.2380	NM_008719	ENSMUSG00000026077	Npas2	MOP4|bHLHe9	neuronal PAS domain protein 2	protein-coding	27	33	98	119	1.29106	4.57362e-06	0.00193253
AMY_E18_2x_VS_P3	chr1-673	chr1	75260057	75260257	link	+	39.4	0	intron (NM_008985, intron 1 of 22)	intron (NM_008985, intron 1 of 22)	189	NM_001359281	19275	Mm.2902	NM_008985	ENSMUSG00000026204	Ptprn	IA-2|mIA-A|mKIAA4064	protein tyrosine phosphatase, receptor type, N	protein-coding	28	9	65	87	1.48753	4.60713e-06	0.00193366
AMY_E18_2x_VS_P3	chr16-16449	chr16	96903721	96903921	link	+	7.58	0	intron (NM_031174, intron 18 of 32)	intron (NM_031174, intron 18 of 32)	214608	NM_008791	18546	Mm.5023	NM_008791	ENSMUSG00000090223	Pcp4	P16Rimb19|Pcp-4|Pep19	Purkinje cell protein 4	protein-coding	0	0	9	20	6.61084	4.60645e-06	0.00193366
AMY_E18_2x_VS_P3	chr2-1615	chr2	35624832	35625032	link	+	33.7	0	intron (NM_029774, intron 9 of 9)	intron (NM_029774, intron 9 of 9)	-49778	NR_040618	77665	Mm.400558	NR_040618	ENSMUSG00000086449	9030204H09Rik	-	RIKEN cDNA 9030204H09 gene	ncRNA	9	19	52	77	1.6285	4.63914e-06	0.0019433
AMY_P3_2x_VS_E18	chr8-1506	chr8	127155672	127155872	link	+	19.9	0	Intergenic	Intergenic	31497	NM_175149	69551	Mm.261920	NM_175149	ENSMUSG00000031983	2310022B05Rik	-	RIKEN cDNA 2310022B05 gene	protein-coding	12	9	38	39	1.67241	5.73709e-05	0.00194386
AMY_E18_2x_VS_P3	chr11-1549	chr11	119800044	119800244	link	+	30.6	0	Intergenic	Intergenic	-4262	NM_001037754	108100	Mm.197534	NM_130862	ENSMUSG00000025372	Baiap2	IRSp53|R75030	brain-specific angiogenesis inhibitor 1-associated protein 2	protein-coding	11	12	40	77	1.77177	4.6511e-06	0.00194607
AMY_E18_2x_VS_P3	chr10-1574	chr10	19570723	19570923	link	+	23	0	exon (NM_029529, exon 1 of 2)	exon (NM_029529, exon 1 of 2)	442	NM_029529	76157	Mm.74324	NM_029529	ENSMUSG00000050473	Slc35d3	6230421J19Rik|Frcl1	solute carrier family 35, member D3	protein-coding	11	4	37	51	1.98706	4.73548e-06	0.00196122
AMY_E18_2x_VS_P3	chr2-5830	chr2	26951835	26952035	link	+	15.4	0	intron (NM_029981, intron 11 of 18)	intron (NM_029981, intron 11 of 18)	17034	NM_029981	77794	Mm.330088	NM_029981	ENSMUSG00000036040	Adamtsl2	A930008K15Rik|tcp-1	ADAMTS-like 2	protein-coding	4	2	34	25	2.7138	4.73722e-06	0.00196122
AMY_E18_2x_VS_P3	chr4-4977	chr4	82926084	82926284	link	+	11.2	0	intron (NM_027238, intron 2 of 19)	intron (NM_027238, intron 2 of 19)	43909	NM_027238	69863	Mm.5540	NM_025782	ENSMUSG00000038172	Ttc39b	1810054D07Rik|9130422G05Rik|AI450603|AV103077|AW215585	tetratricopeptide repeat domain 39B	protein-coding	2	0	20	23	3.74741	4.70379e-06	0.00196122
AMY_E18_2x_VS_P3	chr9-7628	chr9	117060672	117060872	link	+	10.2	0	intron (NM_001172126, intron 1 of 12)	MTA_Mm|LTR|MaLR	100829	NM_001172123	207181	Mm.326411	NM_178660	ENSMUSG00000039607	Rbms3	6720477E09Rik|8430436O14Rik	RNA binding motif, single stranded interacting protein	protein-coding	1	0	15	24	4.47274	4.73445e-06	0.00196122
AMY_E18_2x_VS_P3	chr13-4599	chr13	100382775	100382975	link	+	11.8	0	Intergenic	Intergenic	-96318	NM_008634	17755	Mm.4173	NM_008634	ENSMUSG00000052727	Map1b	A230055D22|AI843217|LC1|MAP5|Mtap-5|Mtap1b|Mtap5	microtubule-associated protein 1B	protein-coding	2	1	25	21	3.30693	4.81379e-06	0.00196235
AMY_E18_2x_VS_P3	chr17-107	chr17	25946269	25946469	link	+	69.5	0	intron (NM_001164225, intron 1 of 5)	CpG	339	NM_001164225	214931	Mm.152289	NM_001164225	ENSMUSG00000025738	Fbxl16	BC042620|Scirr1	F-box and leucine-rich repeat protein 16	protein-coding	45	34	119	147	1.1962	4.81415e-06	0.00196235
AMY_E18_2x_VS_P3	chr18-2865	chr18	4604666	4604866	link	+	13.3	0	Intergenic	Intergenic	-30161	NM_001081963	240185	Mm.33179	NM_001081963	ENSMUSG00000033960	Jcad	1110056P05Rik|9430020K01Rik|Gm328|mKIAA1462	junctional cadherin 5 associated	protein-coding	1	2	20	30	3.41176	4.77328e-06	0.00196235
AMY_E18_2x_VS_P3	chr5-326	chr5	15440260	15440460	link	+	52.2	0	promoter-TSS (NM_001110843)	promoter-TSS (NM_001110843)	-149	NM_001110843	12293	Mm.159842	NM_009784	ENSMUSG00000040118	Cacna2d1	Ca(v)alpha2delta1|Cacna2|Cchl2a	calcium channel, voltage-dependent, alpha2/delta subunit 1	protein-coding	34	21	88	111	1.3011	4.78233e-06	0.00196235
AMY_P3_2x_VS_E18	chr2-6193	chr2	136806901	136807101	link	+	13	0	intron (NR_149746, intron 4 of 8)	intron (NR_149746, intron 4 of 8)	81914	NM_001038641	74243	Mm.330612	NM_028201	ENSMUSG00000027281	Slx4ip	2210009G21Rik|2410004I22Rik|C85661|Slxip	SLX4 interacting protein	protein-coding	3	5	30	19	2.38478	5.82226e-05	0.00196553
AMY_P3_2x_VS_E18	chr5-881	chr5	45866605	45866805	link	+	29.9	0	Intergenic	Intergenic	-17908	NM_024434	66988	Mm.286830	NM_024434	ENSMUSG00000039682	Lap3	2410015L10Rik|AA410100|LAP-3|Lap|Lapep|Pep-7|Pep-S|Pep7|Peps	leucine aminopeptidase 3	protein-coding	19	19	84	29	1.35357	5.82983e-05	0.00196731
AMY_E18_2x_VS_P3	chr14-7098	chr14	70987402	70987602	link	+	7.31	0	exon (NM_194345, exon 10 of 17)	exon (NM_194345, exon 10 of 17)	9596	NM_001360474	213484	Mm.34191	NM_153136	ENSMUSG00000045211	Nudt18	BC036718	nudix (nucleoside diphosphate linked moiety X)-type motif 18	protein-coding	0	0	8	20	6.55912	4.85475e-06	0.00197226
AMY_E18_2x_VS_P3	chr7-668	chr7	148246995	148247195	link	+	39.4	0	promoter-TSS (NM_177897)	promoter-TSS (NM_177897)	-78	NM_177897	330671	Mm.133741	NM_177897	ENSMUSG00000055629	B4galnt4	BC038881|Gm1095|beta4GalNAcT4	beta-1,4-N-acetyl-galactosaminyl transferase 4	protein-coding	27	10	69	82	1.47885	4.85274e-06	0.00197226
AMY_P3_2x_VS_E18	chr2-5564	chr2	137512721	137512921	link	+	16.7	0	Intergenic	Intergenic	-569499	NM_001025431	228662	Mm.153405	NM_145534	ENSMUSG00000062098	Btbd3	mKIAA0952	BTB (POZ) domain containing 3	protein-coding	6	8	33	29	1.93971	5.89648e-05	0.00198549
AMY_E18_2x_VS_P3	chr2-470	chr2	81893287	81893487	link	+	48.1	0	promoter-TSS (NM_175513)	promoter-TSS (NM_175513)	-428	NM_175513	241514	Mm.119383	NM_175513	ENSMUSG00000070866	Zfp804a	C630007C17Rik|Znf804a	zinc finger protein 804A	protein-coding	26	22	77	105	1.36191	4.89833e-06	0.00198775
AMY_P3_2x_VS_E18	chr6-5260	chr6	50120415	50120615	link	+	12.5	0	intron (NM_001361247, intron 6 of 12)	intron (NM_001361247, intron 6 of 12)	59656	NM_001361248	56524	Mm.41288	NM_008016	ENSMUSG00000038388	Mpp6	P55t|Pals2	membrane protein, palmitoylated 6 (MAGUK p55 subfamily member 6)	protein-coding	2	6	13	35	2.39255	5.91841e-05	0.00199151
AMY_P3_2x_VS_E18	chr11-4650	chr11	31589303	31589503	link	+	17	0	Intergenic	Intergenic	-17541	NM_001024919	69556	Mm.34183	NM_001024919	ENSMUSG00000044502	Bod1	2310022M17Rik|BOD2.1|Fam44b	biorientation of chromosomes in cell division 1	protein-coding	9	5	33	31	1.97975	5.92364e-05	0.001993
AMY_E18_2x_VS_P3	chr16-8966	chr16	17835512	17835712	link	+	7.31	0	TTS (NR_027959)	TTS (NR_027959)	2400	NR_027959	433004	Mm.310200	NM_001002790		B830017H08Rik	-	RIKEN cDNA B830017H08 gene	ncRNA	0	0	19	9	6.5863	4.92256e-06	0.00199313
AMY_E18_2x_VS_P3	chr11-1719	chr11	5986663	5986863	link	+	29.8	0	Intergenic	Intergenic	-21012	NM_007595	12323	Mm.439733	NM_007595	ENSMUSG00000057897	Camk2b	CaMKII	calcium/calmodulin-dependent protein kinase II, beta	protein-coding	11	13	60	55	1.69934	4.94924e-06	0.00199407
AMY_E18_2x_VS_P3	chr14-7097	chr14	70987317	70987517	link	+	7.58	0	exon (NM_194345, exon 10 of 17)	exon (NM_194345, exon 10 of 17)	9511	NM_001360474	213484	Mm.34191	NM_153136	ENSMUSG00000045211	Nudt18	BC036718	nudix (nucleoside diphosphate linked moiety X)-type motif 18	protein-coding	0	0	8	21	6.60825	4.95779e-06	0.00199407
AMY_E18_2x_VS_P3	chr17-1881	chr17	8999816	9000016	link	+	20.4	0	intron (NM_011866, intron 1 of 21)	intron (NM_011866, intron 1 of 21)	5306	NM_011866	23984	Mm.87161	NM_011866	ENSMUSG00000023868	Pde10a	-	phosphodiesterase 10A	protein-coding	5	5	27	50	2.35786	4.93456e-06	0.00199407
AMY_E18_2x_VS_P3	chr8-3765	chr8	14502553	14502753	link	+	17.2	0	intron (NM_172910, intron 3 of 15)	intron (NM_172910, intron 3 of 15)	-385883	NM_012000	26889	Mm.254027	NM_012000	ENSMUSG00000026317	Cln8	mnd	ceroid-lipofuscinosis, neuronal 8	protein-coding	3	4	23	43	2.63714	4.94853e-06	0.00199407
AMY_E18_2x_VS_P3	chr2-615	chr2	91816160	91816360	link	+	44.1	0	Intergenic	CpG	-12540	NM_138306	104418	Mm.314923	NM_138306	ENSMUSG00000040479	Dgkz	E130307B02Rik|F730209L11Rik|mDGK[z]	diacylglycerol kinase zeta	protein-coding	26	19	79	92	1.36998	4.99976e-06	0.0020043
AMY_P3_2x_VS_E18	chr11-6354	chr11	32125368	32125568	link	+	13.5	0	Intergenic	Intergenic	-1037	NM_010822	268395	Mm.263161	NM_010822	ENSMUSG00000020287	Mpg	9830006D05|AI326268|APNG|Aag|Mid1	N-methylpurine-DNA glycosylase	protein-coding	3	6	26	25	2.28838	6.06179e-05	0.00202562
AMY_P3_2x_VS_E18	chr11-4732	chr11	78137504	78137704	link	+	15.9	0	promoter-TSS (NM_009657)	promoter-TSS (NM_009657)	-96	NM_009657	11676	Mm.7729	NM_009657	ENSMUSG00000017390	Aldoc	AI847350|AU040929|Aldo3|Scrg2	aldolase C, fructose-bisphosphate	protein-coding	6	7	33	27	1.99484	6.06432e-05	0.00202627
AMY_E18_2x_VS_P3	chr8-2556	chr8	101940790	101940990	link	+	18.3	0	promoter-TSS (NM_001039154)	promoter-TSS (NM_001039154)	316	NR_132435	234624	Mm.124595	NM_175479	ENSMUSG00000052479	A330008L17Rik	-	RIKEN cDNA A330008L17 gene	ncRNA	4	5	28	42	2.37225	5.14271e-06	0.00202807
AMY_P3_2x_VS_E18	chr12-2251	chr12	81165678	81165878	link	+	15.9	0	Intergenic	Intergenic	48222	NM_007564	12192	Mm.235132	NM_007564	ENSMUSG00000021127	Zfp36l1	AW742437|AW743212|Berg36|Brf1|D530020L18Rik|ERF1|TIS11b|cMG1	zinc finger protein 36, C3H type-like 1	protein-coding	7	6	36	24	1.98738	6.09144e-05	0.00203163
AMY_P3_2x_VS_E18	chr4-4311	chr4	117080385	117080585	link	+	13.5	0	intron (NM_025739, intron 2 of 14)	intron (NM_025739, intron 2 of 14)	-32419	NM_001310729	66743	Mm.318331	NM_025739	ENSMUSG00000028677	Rnf220	4732477A13|4931406I20Rik|5730503K05Rik|AV302541	ring finger protein 220	protein-coding	3	6	30	21	2.2806	6.11735e-05	0.00203783
AMY_P3_2x_VS_E18	chr2-7155	chr2	37967027	37967227	link	+	13.5	0	intron (NM_146122, intron 5 of 21)	intron (NM_146122, intron 5 of 21)	175777	NM_146122	227801	Mm.314245	NM_146122	ENSMUSG00000035392	Dennd1a	6030446I19Rik|connecdenn	DENN/MADD domain containing 1A	protein-coding	4	5	31	20	2.27543	6.11882e-05	0.00203792
FCX_P3_2x_VS_E18	chr13-9582	chr13	20632743	20632943	link	+	5.44	0	intron (NM_198093, intron 1 of 6)	intron (NM_198093, intron 1 of 6)	67984	NM_198093	140580	Mm.342392	NM_080288	ENSMUSG00000041112	Elmo1	6330578D22Rik|C230095H21Rik|CED-12	engulfment and cell motility 1	protein-coding	0	0	12	9	6.96114	1.75155e-06	0.00204009
AMY_P3_2x_VS_E18	chr11-2113	chr11	8858154	8858354	link	+	21.7	0	Intergenic	Intergenic	52940	NM_001303610	15574	Mm.42201	NM_008316	ENSMUSG00000020413	Hus1	-	HUS1 checkpoint clamp component	protein-coding	11	13	41	42	1.59402	6.198e-05	0.00205889
AMY_E18_2x_VS_P3	chr1-6340	chr1	47040706	47040906	link	+	11	0	Intergenic	Lx5|LINE|L1	-58185	NM_001356417	227059	Mm.233889	NM_172653	ENSMUSG00000025986	Slc39a10	2900042E17Rik|5430433I10|Zip10|mKIAA1265	solute carrier family 39 (zinc transporter), member 10	protein-coding	0	2	16	27	3.73061	5.25905e-06	0.00206018
AMY_P3_2x_VS_E18	chr1-17345	chr1	55509491	55509691	link	+	6.62	0	intron (NM_001114663, intron 1 of 5)	Lx7|LINE|L1	46801	NM_001114663	227120	Mm.194183	NM_001114663	ENSMUSG00000038349	Plcl1	C230017K02Rik|PLC-L|PLC-L1|PLCE|PLCL|PLDL1|PRIP|PRIP-1	phospholipase C-like 1	protein-coding	0	1	16	9	4.15879	6.2098e-05	0.00206105
AMY_P3_2x_VS_E18	chr16-9626	chr16	23242863	23243063	link	+	6.62	0	intron (NM_001252505, intron 1 of 7)	intron (NM_001252505, intron 1 of 7)	16869	NM_001252505	20440	Mm.149029	NM_145933	ENSMUSG00000022885	St6gal1	AW742324|Siat1|St6Gal-I|St6gal|St6galI	beta galactoside alpha 2,6 sialyltransferase 1	protein-coding	0	1	21	4	4.14086	6.21067e-05	0.00206105
AMY_P3_2x_VS_E18	chr9-25320	chr9	45336820	45337020	link	+	5.03	0	intron (NM_001081270, intron 3 of 32)	L3|LINE|CR1	-97605	NR_040732	74602	Mm.394117	NR_040732	ENSMUSG00000097074	4833428L15Rik	-	RIKEN cDNA 4833428L15 gene	ncRNA	0	1	19	6	4.14803	6.21032e-05	0.00206105
AMY_P3_2x_VS_E18	chr16-7725	chr16	15195841	15196041	link	+	6.36	0	Intergenic	Intergenic	289202	NM_025769	66793	Mm.100270	NM_025769	ENSMUSG00000068617	Efcab1	4930449A16Rik|5430404L10Rik	EF-hand calcium binding domain 1	protein-coding	0	1	13	11	4.10937	6.2156e-05	0.00206114
AMY_P3_2x_VS_E18	chr16-13997	chr16	37818625	37818825	link	+	6.36	0	intron (NM_008047, intron 3 of 10)	intron (NM_008047, intron 3 of 10)	41584	NM_008047	14314	Mm.182434	NM_008047	ENSMUSG00000022816	Fstl1	AI316791|AW107808|Fstl|TSC-36	follistatin-like 1	protein-coding	0	1	13	11	4.10937	6.2156e-05	0.00206114
AMY_P3_2x_VS_E18	chr17-13435	chr17	84287132	84287332	link	+	6.36	0	Intergenic	Intergenic	-33474	NR_155491	320021	Mm.379475	NR_155490		C430042M11Rik	-	RIKEN cDNA C430042M11 gene	ncRNA	1	0	12	12	4.10684	6.21526e-05	0.00206114
AMY_P3_2x_VS_E18	chr5-26167	chr5	121069177	121069377	link	+	6.36	0	intron (NM_028041, intron 5 of 19)	intron (NM_028041, intron 5 of 19)	6138	NM_028041	71990	Mm.24495	NM_028041	ENSMUSG00000029599	Ddx54	2410015A15Rik|AI414901|DP97	DEAD (Asp-Glu-Ala-Asp) box polypeptide 54	protein-coding	0	1	6	18	4.13499	6.21434e-05	0.00206114
AMY_P3_2x_VS_E18	chr7-21482	chr7	137105876	137106076	link	+	6.36	0	intron (NR_046077, intron 1 of 3)	intron (NR_046077, intron 1 of 3)	297	NR_046077	100043150	Mm.334264	NR_046077	ENSMUSG00000108504	Gm4265	-	predicted gene 4265	ncRNA	1	0	9	15	4.11782	6.21473e-05	0.00206114
AMY_E18_2x_VS_P3	chr19-2373	chr19	6218078	6218278	link	+	14.6	0	intron (NM_001165919, intron 8 of 10)	intron (NM_001165919, intron 8 of 10)	-8223	NM_130453	170458	Mm.379306	NM_130453	ENSMUSG00000024784	Gpha2	GPA2|zsig51	glycoprotein hormone alpha 2	protein-coding	2	3	23	33	2.87527	5.27924e-06	0.00206178
AMY_E18_2x_VS_P3	chr8-433	chr8	85387456	85387656	link	+	44.9	0	5' UTR (NM_177378, exon 1 of 7)	5' UTR (NM_177378, exon 1 of 7)	301	NM_177378	330812	Mm.491438	NM_177378	ENSMUSG00000047747	Rnf150	A630007N06Rik|C030044C12Rik|Greul5|mKIAA1214	ring finger protein 150	protein-coding	13	29	69	102	1.44935	5.30984e-06	0.00206551
AMY_E18_2x_VS_P3	chr9-251	chr9	112137496	112137696	link	+	50.4	0	promoter-TSS (NM_001177619)	promoter-TSS (NM_001177619)	-251	NM_001362016	74100	Mm.297444	NM_028755	ENSMUSG00000032503	Arpp21	0710001E13Rik|AI853636|ARPP-21|D9Bwg1012e|R3hdm3|Tarpp	cyclic AMP-regulated phosphoprotein, 21	protein-coding	31	23	88	108	1.30347	5.3389e-06	0.00206732
AMY_E18_2x_VS_P3	chr7-14078	chr7	52454297	52454497	link	+	7.58	0	intron (NM_201374, intron 2 of 19)	intron (NM_201374, intron 2 of 19)	5865	NM_201374	384619	Mm.214931	NM_201374	ENSMUSG00000038292	Ccdc155	Gm1434|KASH5	coiled-coil domain containing 155	protein-coding	0	0	20	8	6.58902	5.35693e-06	0.0020677
AMY_P3_2x_VS_E18	chr4-2419	chr4	141743377	141743577	link	+	19.1	0	intron (NM_001109684, intron 1 of 6)	intron (NM_001109684, intron 1 of 6)	22646	NM_144531	71529	Mm.255986	NM_144531	ENSMUSG00000040606	Kazn	2310007B04Rik|9030409G11Rik|AI256607|AI666764|AW061099|Kaz|Kazrin	kazrin, periplakin interacting protein	protein-coding	14	5	47	27	1.73832	6.25756e-05	0.00207284
AMY_E18_2x_VS_P3	chr13-153	chr13	55050871	55051071	link	+	50.4	0	5' UTR (NM_153131, exon 1 of 16)	5' UTR (NM_153131, exon 1 of 16)	199	NM_001311128	107448	Mm.23573	NM_153131	ENSMUSG00000025876	Unc5a	Unc5h1|mKIAA1976	unc-5 netrin receptor A	protein-coding	31	22	93	100	1.31148	5.38921e-06	0.00207355
AMY_E18_2x_VS_P3	chr7-485	chr7	103358919	103359119	link	+	47.8	0	promoter-TSS (NM_011858)	promoter-TSS (NM_011858)	-128	NM_011858	23966	Mm.254610	NM_011858	ENSMUSG00000048078	Tenm4	Doc4|ELM2|Odz4|R75022|Ten-m4|l(7)-3Rn|l7Rn3|mKIAA1302	teneurin transmembrane protein 4	protein-coding	31	18	72	113	1.3582	5.38455e-06	0.00207355
AMY_P3_2x_VS_E18	chr14-2486	chr14	63486241	63486441	link	+	14	0	intron (NM_175546, intron 1 of 11)	intron (NM_175546, intron 1 of 11)	1962	NR_105860	102465311		NR_105860	ENSMUSG00000098858	Mir6541	Gm27311|mmu-mir-6541	microRNA 6541	ncRNA	4	6	23	30	2.2009	6.27166e-05	0.00207704
AMY_E18_2x_VS_P3	chr4-7977	chr4	124569229	124569429	link	+	11	0	intron (NR_040651, intron 1 of 2)	B1_Mus1|SINE|Alu	2697	NR_040651	73628	Mm.398337	NR_040651	ENSMUSG00000085263	1700125G02Rik	-	RIKEN cDNA 1700125G02 gene	ncRNA	2	0	24	18	3.72166	5.41945e-06	0.00208014
AMY_E18_2x_VS_P3	chr8-1457	chr8	98221993	98222193	link	+	24.3	0	Intergenic	Intergenic	-4844	NM_001195006	234593	Mm.29846	NM_145602	ENSMUSG00000036564	Ndrg4	D8Bwg1337e|Ndr1-rs|Ndr4|R74996|SMAP-8	N-myc downstream regulated gene 4	protein-coding	9	8	47	47	1.9029	5.44067e-06	0.00208014
AMY_P3_2x_VS_E18	chr11-5717	chr11	54540475	54540675	link	+	15.1	0	intron (NM_178626, intron 3 of 5)	intron (NM_178626, intron 3 of 5)	60630	NM_178626	72729	Mm.29476	NM_178626	ENSMUSG00000052298	Cdc42se2	2810404F18Rik|AA408783|AA536669|SPEC2	CDC42 small effector 2	protein-coding	8	4	29	28	2.03187	6.30605e-05	0.00208508
AMY_P3_2x_VS_E18	chr10-4792	chr10	6640770	6640970	link	+	11.1	0	Intergenic	Intergenic	-34706	NM_001159942	213783	Mm.150831	NM_001033253	ENSMUSG00000040624	Plekhg1	D10Ertd733e|Gm521|mKIAA1209	pleckstrin homology domain containing, family G (with RhoGef domain) member 1	protein-coding	2	3	14	27	2.80906	6.32711e-05	0.00209083
AMY_P3_2x_VS_E18	chr6-3152	chr6	90414708	90414908	link	+	14.6	0	intron (NM_001355668, intron 1 of 2)	MIR|SINE|MIR	2238	NM_023184	66277	Mm.38343	NM_023184	ENSMUSG00000030087	Klf15	1810013I09Rik|AV048136|AW494632|CKLF|KKLF	Kruppel-like factor 15	protein-coding	9	3	32	25	2.02398	6.33653e-05	0.00209309
AMY_P3_2x_VS_E18	chr2-4924	chr2	61371124	61371324	link	+	13.8	0	Intergenic	RMER1B|Other|Other	-45419	NM_011529	21353	Mm.244393	NM_011529	ENSMUSG00000064289	Tank	C86182|E430026L09Rik|I-TRAF	TRAF family member-associated Nf-kappa B activator	protein-coding	6	4	32	21	2.17802	6.36612e-05	0.0020991
AMY_P3_2x_VS_E18	chr5-4065	chr5	141270584	141270784	link	+	15.1	0	intron (NM_010302, intron 1 of 3)	intron (NM_010302, intron 1 of 3)	35701	NM_010302	14673	Mm.370185	NM_010302	ENSMUSG00000000149	Gna12	AI414047|AI504261|Galpha12	guanine nucleotide binding protein, alpha 12	protein-coding	7	6	20	38	1.96346	6.40716e-05	0.00210793
AMY_P3_2x_VS_E18	chr15-3283	chr15	76616953	76617153	link	+	14.6	0	intron (NM_198420, intron 1 of 10)	intron (NM_198420, intron 1 of 10)	31547	NM_001168288	223666	Mm.322931	NM_198420	ENSMUSG00000033697	Arhgap39	9530053N22|AI843066|D15Wsu169e|Kiaa1688|Porf-2	Rho GTPase activating protein 39	protein-coding	4	7	31	24	2.10801	6.42915e-05	0.00211363
AMY_P3_2x_VS_E18	chr3-3957	chr3	125671346	125671546	link	+	14.3	0	Intergenic	Intergenic	-29876	NR_149311	22239	Mm.306021	NM_011674	ENSMUSG00000032854	Ugt8a	AI850488|AW455908|Cgt|Ugt8|mCerGT	UDP galactosyltransferase 8A	protein-coding	4	7	32	23	2.10622	6.44509e-05	0.00211735
AMY_P3_2x_VS_E18	chr8-13519	chr8	98917801	98918001	link	+	7.68	0	Intergenic	Intergenic	-505636	NM_010325	14719	Mm.230169	NM_010325	ENSMUSG00000031672	Got2	AL022787|FABP-pm|Got-2|Kyat4|mAspAT	glutamatic-oxaloacetic transaminase 2, mitochondrial	protein-coding	2	0	14	15	3.51951	6.48157e-05	0.00212558
AMY_E18_2x_VS_P3	chr2-719	chr2	104250237	104250437	link	+	42.8	0	5' UTR (NM_001033347, exon 1 of 21)	5' UTR (NM_001033347, exon 1 of 21)	154	NM_001033347	241589	Mm.358909	NM_001033347	ENSMUSG00000068373	D430041D05Rik	9630056G07Rik|G2	RIKEN cDNA D430041D05 gene	protein-coding	26	17	85	81	1.39792	5.63276e-06	0.00212896
AMY_P3_2x_VS_E18	chr12-15469	chr12	25577741	25577941	link	+	7.95	0	intron (NM_001083341, intron 3 of 11)	intron (NM_001083341, intron 3 of 11)	61377	NM_001083341	67216	Mm.167671	NM_026037	ENSMUSG00000020646	Mboat2	2810049G06Rik|AU022889|AW547221|LPCAT4|Moact2|Oact2	membrane bound O-acyltransferase domain containing 2	protein-coding	0	2	15	14	3.528	6.5028e-05	0.00213008
AMY_P3_2x_VS_E18	chr12-4172	chr12	103863800	103864000	link	+	13.8	0	intron (NM_172584, intron 2 of 9)	intron (NM_172584, intron 2 of 9)	59330	NR_035457	100316812		NR_035457	ENSMUSG00000089324	Mir1936	mir-1936|mmu-mir-1936	microRNA 1936	ncRNA	4	6	19	33	2.18029	6.50311e-05	0.00213008
AMY_P3_2x_VS_E18	chr9-18810	chr9	87312979	87313179	link	+	7.68	0	Intergenic	Intergenic	-162712	NM_199316	382090	Mm.335338	NM_199316	ENSMUSG00000056919	Cep162	4922501C03Rik|mKIAA1009	centrosomal protein 162	protein-coding	1	1	17	12	3.51548	6.50587e-05	0.00213058
AMY_P3_2x_VS_E18	chr3-12457	chr3	101365688	101365888	link	+	7.95	0	Intergenic	RSINE1|SINE|B4	42842	NM_144900	11928	Mm.193670	NM_144900	ENSMUSG00000033161	Atp1a1	Atpa-1|BC010319	ATPase, Na+/K+ transporting, alpha 1 polypeptide	protein-coding	1	1	8	20	3.4938	6.53683e-05	0.00213908
AMY_P3_2x_VS_E18	chr16-8874	chr16	38650376	38650576	link	+	7.42	0	intron (NM_020260, intron 1 of 11)	intron (NM_020260, intron 1 of 11)	62672	NM_020260	12549	Mm.370848	NM_020260	ENSMUSG00000022799	Arhgap31	5830477L08Rik|AU041750|Cdgap|D330026I07Rik	Rho GTPase activating protein 31	protein-coding	2	0	12	16	3.47438	6.54112e-05	0.00214007
AMY_P3_2x_VS_E18	chr14-11438	chr14	119340204	119340404	link	+	7.68	0	intron (NM_008929, intron 1 of 11)	intron (NM_008929, intron 1 of 11)	3150	NM_008929	100037258	Mm.12616	NM_008929	ENSMUSG00000022136	Dnajc3	AA408985|AU067833|Dnajc3a|Dnajc3b|Prkri|mp58|p58|p58IPK	DnaJ heat shock protein family (Hsp40) member C3	protein-coding	0	2	12	16	3.48621	6.5435e-05	0.00214024
AMY_P3_2x_VS_E18	chr7-4164	chr7	137356763	137356963	link	+	13.8	0	intron (NM_201601, intron 4 of 15)	intron (NM_201601, intron 4 of 15)	53459	NM_010207	14183	Mm.16340	NM_010207	ENSMUSG00000030849	Fgfr2	AU043015|AW556123|Bek|Fgfr-2|Fgfr-7|Fgfr7|KGFR|KGFRTr|svs	fibroblast growth factor receptor 2	protein-coding	3	7	21	31	2.17958	6.54341e-05	0.00214024
AMY_P3_2x_VS_E18	chrX-4216	chrX	154198748	154198948	link	+	7.42	0	Intergenic	Intergenic	-57519	NM_001081667	245683	Mm.295846	NM_001081667	ENSMUSG00000047485	Klhl34	Gm388	kelch-like 34	protein-coding	2	0	13	15	3.47101	6.54249e-05	0.00214024
AMY_P3_2x_VS_E18	chr6-15077	chr6	47339256	47339456	link	+	7.15	0	Intergenic	Lx8|LINE|L1	-64375	NM_001355551	26965	Mm.87611	NM_012042	ENSMUSG00000029686	Cul1	Cul-1	cullin 1	protein-coding	0	2	13	15	3.48284	6.54487e-05	0.00214048
AMY_E18_2x_VS_P3	chr1-689	chr1	75260119	75260319	link	+	39.2	0	5' UTR (NM_001359281, exon 1 of 23)	5' UTR (NM_001359281, exon 1 of 23)	127	NM_001359281	19275	Mm.2902	NM_008985	ENSMUSG00000026204	Ptprn	IA-2|mIA-A|mKIAA4064	protein tyrosine phosphatase, receptor type, N	protein-coding	25	12	58	94	1.47969	5.70399e-06	0.00214252
AMY_E18_2x_VS_P3	chr15-688	chr15	31296916	31297116	link	+	35.5	0	exon (NM_026153, exon 1 of 2)	exon (NM_026153, exon 1 of 2)	498	NM_001357923	67434	Mm.102470	NM_026153	ENSMUSG00000022237	Ankrd33b	0610012A05Rik|3021401C12Rik|5730557B15Rik	ankyrin repeat domain 33B	protein-coding	16	15	62	73	1.56108	5.74064e-06	0.00215406
AMY_P3_2x_VS_E18	chr1-23803	chr1	6482577	6482777	link	+	5.03	0	intron (NM_001244693, intron 2 of 22)	intron (NM_001244693, intron 2 of 22)	5365	NM_001244692	240690	Mm.234612	NM_173868	ENSMUSG00000033740	St18	AV348974|Myt3|NZF-3|Nzf3|mKIAA0535	suppression of tumorigenicity 18	protein-coding	0	0	12	7	6.1681	6.65039e-05	0.00216585
AMY_P3_2x_VS_E18	chr1-25443	chr1	133735124	133735324	link	+	5.3	0	intron (NM_173865, intron 2 of 10)	intron (NM_173865, intron 2 of 10)	10635	NM_173865	98396	Mm.389181	NM_173865	ENSMUSG00000013275	Slc41a1	AI573938|B230315F01Rik	solute carrier family 41, member 1	protein-coding	0	0	7	12	6.18839	6.65049e-05	0.00216585
AMY_P3_2x_VS_E18	chr11-34985	chr11	115207457	115207657	link	+	5.03	0	intron (NM_027132, intron 6 of 6)	(TC)n|Simple_repeat|Simple_repeat	11509	NM_027132	69602	Mm.101844	NM_027132	ENSMUSG00000018862	Otop3	2310011E08Rik	otopetrin 3	protein-coding	0	0	7	12	6.18839	6.65049e-05	0.00216585
AMY_P3_2x_VS_E18	chr12-19500	chr12	33847617	33847817	link	+	5.03	0	intron (NM_028139, intron 2 of 3)	intron (NM_028139, intron 2 of 3)	15166	NM_028139	380753	Mm.41540	NM_028139	ENSMUSG00000020564	Atxn7l1	2810423G08Rik|Atxn7l4	ataxin 7-like 1	protein-coding	0	0	8	11	6.18433	6.65047e-05	0.00216585
AMY_P3_2x_VS_E18	chr14-15979	chr14	123320048	123320248	link	+	5.56	0	intron (NR_153663, intron 16 of 16)	intron (NR_153663, intron 16 of 16)	-7761	NM_145466	223267	Mm.379358	NM_145466	ENSMUSG00000041625	Ggact	A2ld1	gamma-glutamylamine cyclotransferase	protein-coding	0	0	11	8	6.17216	6.65041e-05	0.00216585
AMY_P3_2x_VS_E18	chr2-31911	chr2	143985846	143986046	link	+	5.03	0	Intergenic	Intergenic	29080	NR_136884	433481	Mm.330630	NR_136884	ENSMUSG00000074758	Gm5535	EG433481	predicted gene 5535	ncRNA	0	0	13	6	6.16405	6.65038e-05	0.00216585
AMY_P3_2x_VS_E18	chr4-26497	chr4	22763267	22763467	link	+	5.03	0	Intergenic	Intergenic	345672	NR_131335	105500046		NR_131335	ENSMUSG00000107859	Gm30731	Pnky|lnc-pou3f2	predicted gene, 30731	ncRNA	0	0	5	14	6.19651	6.65052e-05	0.00216585
AMY_P3_2x_VS_E18	chr7-28653	chr7	104921820	104922020	link	+	5.03	0	Intergenic	B1_Mur3|SINE|Alu	-15131	NM_001357365	18479	Mm.260227	NM_011035	ENSMUSG00000030774	Pak1	AW045634|PAK-1|Paka	p21 (RAC1) activated kinase 1	protein-coding	0	0	9	10	6.18027	6.65045e-05	0.00216585
AMY_P3_2x_VS_E18	chr9-19494	chr9	13231754	13231954	link	+	5.03	0	Intergenic	Intergenic	-2727	NR_028271	18689	Mm.41972	NM_008835	ENSMUSG00000031802	Phxr4	Sp5	per-hexamer repeat gene 4	ncRNA	0	0	12	7	6.1681	6.65039e-05	0.00216585
AMY_P3_2x_VS_E18	chr9-23033	chr9	60263145	60263345	link	+	5.03	0	intron (NM_001040426, intron 4 of 17)	intron (NM_001040426, intron 4 of 17)	95597	NM_001040426	207596	Mm.28791	NM_172444	ENSMUSG00000032289	Thsd4	ADAMTSL-6|ADAMTSL6|AI585901|Adamtsl4|B230114P05Rik	thrombospondin, type I, domain containing 4	protein-coding	0	0	12	7	6.1681	6.65039e-05	0.00216585
AMY_E18_2x_VS_P3	chr1-649	chr1	75381542	75381742	link	+	45.5	0	promoter-TSS (NM_001085370)	promoter-TSS (NM_001085370)	-543	NM_001085370	11790	Mm.275397	NM_007463	ENSMUSG00000026207	Speg	AW125581|Apeg1|BPEG|D1Bwg1450e|SPEGalpha|SPEGbeta|mKIAA1297	SPEG complex locus	protein-coding	27	17	60	114	1.41945	5.8176e-06	0.00217575
AMY_E18_2x_VS_P3	chr11-5101	chr11	117611086	117611286	link	+	16.7	0	intron (NM_198022, intron 15 of 21)	intron (NM_198022, intron 15 of 21)	29776	NR_154387	217353	Mm.286963	NM_145439	ENSMUSG00000025572	Tmc6	D11Ertd204e|EVER1	transmembrane channel-like gene family 6	protein-coding	4	3	34	30	2.6097	5.82236e-06	0.00217575
AMY_E18_2x_VS_P3	chr4-452	chr4	20705497	20705697	link	+	47.8	0	5' UTR (NM_001290410, exon 1 of 6)	5' UTR (NM_001290410, exon 1 of 6)	218	NM_001290410	269513	Mm.317473	NM_172987	ENSMUSG00000055761	Nkain3	C530048M05|E130310K16Rik	Na+/K+ transporting ATPase interacting 3	protein-coding	28	21	77	106	1.34167	5.84466e-06	0.00218183
AMY_E18_2x_VS_P3	chr18-1293	chr18	67293073	67293273	link	+	23	0	promoter-TSS (NM_010307)	promoter-TSS (NM_010307)	-41	NM_010307	14680	Mm.440746	NM_010307	ENSMUSG00000024524	Gnal	2610011C15Rik|9630020G10Rik|Galphaolf|Gna10|Golf	guanine nucleotide binding protein, alpha stimulating, olfactory type	protein-coding	8	7	37	53	2.01231	6.02687e-06	0.00222699
AMY_E18_2x_VS_P3	chr13-141	chr13	12198829	12199029	link	+	58.5	0	5' UTR (NM_023868, exon 1 of 105)	5' UTR (NM_023868, exon 1 of 105)	283	NM_023868	20191	Mm.239871	NM_023868	ENSMUSG00000021313	Ryr2	9330127I20Rik|RYR-2	ryanodine receptor 2, cardiac	protein-coding	31	33	104	119	1.24093	6.09196e-06	0.00224193
AMY_P3_2x_VS_E18	chr14-4660	chr14	102012922	102013122	link	+	11.4	0	Intergenic	Intergenic	-4614	NM_001081278	210789	Mm.320639	NM_173380	ENSMUSG00000033083	Tbc1d4	5930406J04Rik|A930035N22|AV295684|As160	TBC1 domain family, member 4	protein-coding	1	6	21	22	2.40293	6.96844e-05	0.00224219
AMY_E18_2x_VS_P3	chr2-231	chr2	158201676	158201876	link	+	57.5	0	intron (NM_175692, intron 1 of 4)	intron (NM_175692, intron 1 of 4)	402	NM_175692	319317	Mm.294494	NM_175692	ENSMUSG00000044349	Snhg11	A930034L06Rik|AI854265|AL022637|AW319638|E130013N09Rik	small nucleolar RNA host gene 11	protein-coding	32	29	84	135	1.27912	6.09949e-06	0.00224243
AMY_E18_2x_VS_P3	chr10-12529	chr10	84449188	84449388	link	+	7.05	0	intron (NM_001013441, intron 7 of 8)	intron (NM_001013441, intron 7 of 8)	68930	NM_183172	237422	Mm.18936	NM_183172	ENSMUSG00000035620	Ric8b	BC051080|Ric-8|Ric-8b	RIC8 guanine nucleotide exchange factor B	protein-coding	0	0	13	14	6.52072	6.12452e-06	0.00224709
AMY_E18_2x_VS_P3	chr2-25870	chr2	108649244	108649444	link	+	7.05	0	Intergenic	L1_Mus3|LINE|L1	469103	NM_029790	76894	Mm.330451	NM_029790	ENSMUSG00000057234	Mettl15	0610027B03Rik|AI303697|AW049952|Mett5d1	methyltransferase like 15	protein-coding	0	0	13	14	6.52072	6.12452e-06	0.00224709
AMY_E18_2x_VS_P3	chr1-14328	chr1	39069946	39070146	link	+	7.05	0	Intergenic	Intergenic	25387	NM_026850	68833	Mm.28121	NM_026850	ENSMUSG00000026078	Pdcl3	1110061A19Rik|C80025|Viaf1	phosducin-like 3	protein-coding	0	0	12	15	6.5183	6.16054e-06	0.00225266
AMY_E18_2x_VS_P3	chr15-568	chr15	25342990	25343190	link	+	40.5	0	promoter-TSS (NR_027376)	promoter-TSS (NR_027376)	429	NM_027395	70350	Mm.29586	NM_027395	ENSMUSG00000045763	Basp1	2610024P12Rik|CAP-23|CAP23|Ckap3|NAP-22|NAP22	brain abundant, membrane attached signal protein 1	protein-coding	21	18	73	81	1.4235	6.14906e-06	0.00225266
AMY_E18_2x_VS_P3	chr18-933	chr18	24561468	24561668	link	+	25.9	0	Intergenic	MER89|LTR|ERV1	26103	NR_029573	387182		NR_029573	ENSMUSG00000065532	Mir187	Mirn187|mir-187|mmu-mir-187	microRNA 187	ncRNA	13	5	35	64	1.8918	6.17137e-06	0.00225266
AMY_E18_2x_VS_P3	chr5-13690	chr5	137260910	137261110	link	+	7.05	0	intron (NM_024474, intron 3 of 12)	intron (NM_024474, intron 3 of 12)	90963	NM_001085387	59310	Mm.5178	NM_021611	ENSMUSG00000005474	Myl10	1700027I08Rik|Mylc2pl|PLRLC	myosin, light chain 10, regulatory	protein-coding	0	0	14	13	6.52314	6.17837e-06	0.00225266
AMY_P3_2x_VS_E18	chr12-1080	chr12	67390183	67390383	link	+	22.5	0	Intergenic	Intergenic	-4895	NM_001162933	238217	Mm.188575	NM_001162933	ENSMUSG00000060499	Rpl10l	EG238217	ribosomal protein L10-like	protein-coding	15	11	42	44	1.52623	7.02567e-05	0.00225576
AMY_E18_2x_VS_P3	chr2-5921	chr2	91765328	91765528	link	+	13.6	0	intron (NM_007699, intron 1 of 1)	intron (NM_007699, intron 1 of 1)	3082	NM_007699	12672	Mm.330405	NM_007699	ENSMUSG00000040495	Chrm4	Chrm-4|M4	cholinergic receptor, muscarinic 4	protein-coding	5	0	23	29	2.78255	6.20072e-06	0.00225683
AMY_E18_2x_VS_P3	chr16-709	chr16	6349228	6349428	link	+	29	0	intron (NM_001359730, intron 2 of 15)	intron (NM_001359730, intron 2 of 15)	373648	NR_045799	68238	Mm.434605	NR_045799	ENSMUSG00000101481	1700123O21Rik	-	RIKEN cDNA 1700123O21 gene	ncRNA	13	9	34	78	1.77386	6.25876e-06	0.00227416
AMY_E18_2x_VS_P3	chr5-2395	chr5	30644977	30645177	link	+	20.6	0	intron (NM_001033460, intron 3 of 16)	intron (NM_001033460, intron 3 of 16)	37163	NM_001033460	381738	Mm.389604	NM_001033460	ENSMUSG00000073102	Drc1	Ccdc164|Gm1060|b2b1654Clo	dynein regulatory complex subunit 1	protein-coding	7	4	30	48	2.24791	6.27438e-06	0.00227503
AMY_E18_2x_VS_P3	chr10-142	chr10	80945121	80945321	link	+	64	0	exon (NM_176954, exon 1 of 12)	exon (NM_176954, exon 1 of 12)	233	NM_176954	319586	Mm.152689	NM_176954	ENSMUSG00000034818	Celf5	4930565A21Rik|Brunol5	CUGBP, Elav-like family member 5	protein-coding	35	36	105	139	1.21837	6.29493e-06	0.00227801
AMY_E18_2x_VS_P3	chr17-1235	chr17	25854511	25854711	link	+	25.9	0	intron (NM_001357782, intron 1 of 2)	CpG	138	NM_001357782	64337	Mm.171123	NM_022422	ENSMUSG00000025739	Gng13	1500031D04Rik|AB030194|Ggamma13	guanine nucleotide binding protein (G protein), gamma 13	protein-coding	13	6	40	59	1.81723	6.33175e-06	0.00228621
AMY_P3_2x_VS_E18	chr12-353	chr12	81071010	81071210	link	+	37.4	0	Intergenic	Intergenic	-33859	NR_131074	77290	Mm.395042	NR_131073	ENSMUSG00000112765	9430078K24Rik	-	RIKEN cDNA 9430078K24 gene	ncRNA	26	28	86	55	1.1817	7.14664e-05	0.00228771
AMY_E18_2x_VS_P3	chr3-1268	chr3	151769785	151769985	link	+	25.3	0	intron (NM_016867, intron 4 of 5)	intron (NM_016867, intron 4 of 5)	58979	NM_016867	54120	Mm.97	NM_016867	ENSMUSG00000039131	Gipc2	2200002N01Rik|AU021850|Semcap2	GIPC PDZ domain containing family, member 2	protein-coding	2	15	48	49	1.93334	6.35027e-06	0.00229062
AMY_E18_2x_VS_P3	chr18-1178	chr18	74032316	74032516	link	+	20.9	0	intron (NM_027741, intron 4 of 7)	intron (NM_027741, intron 4 of 7)	9167	NM_001360973	71263	Mm.126220	NM_027741	ENSMUSG00000064036	Mro	4930507C04Rik|4933435E20Rik	maestro	protein-coding	3	9	41	38	2.14172	6.39214e-06	0.00230344
AMY_P3_2x_VS_E18	chr18-5915	chr18	23677504	23677704	link	+	10.1	0	intron (NM_001361215, intron 1 of 19)	intron (NM_001361215, intron 1 of 19)	21621	NM_001285810	13527	Mm.94371	NM_010087	ENSMUSG00000024302	Dtna	2210407P21Rik|DTN-A|Dtn|Gm19389|a-DB-1|adbn	dystrobrevin alpha	protein-coding	2	2	25	14	3.01087	7.24614e-05	0.00231341
AMY_P3_2x_VS_E18	chr3-13358	chr3	82882440	82882640	link	+	10.3	0	Intergenic	RLTR11B|LTR|ERVK	23080	NM_016784	53317	Mm.286349	NM_016784	ENSMUSG00000027998	Plrg1	AA958940|C80566|Tango4	pleiotropic regulator 1	protein-coding	3	1	28	11	2.99826	7.28164e-05	0.00232153
AMY_E18_2x_VS_P3	chr14-679	chr14	65210111	65210311	link	+	30.3	0	TTS (NR_037239)	TTS (NR_037239)	189	NR_037239	100526520		NR_037239	ENSMUSG00000092972	Mir3078	mmu-mir-3078	microRNA 3078	ncRNA	15	9	43	74	1.71899	6.46554e-06	0.00232528
FCX_P3_2x_VS_E18	chr10-6063	chr10	115741411	115741611	link	+	6.39	0	intron (NM_029928, intron 2 of 31)	intron (NM_029928, intron 2 of 31)	3081	NM_029928	19263	Mm.37213	NM_029928	ENSMUSG00000020154	Ptprb	3230402H02Rik|C130094E24|Ptpz|Rptpb|VE-PTP|Veptp	protein tyrosine phosphatase, receptor type, B	protein-coding	1	2	10	17	3.68703	2.1967e-06	0.00232629
AMY_E18_2x_VS_P3	chr2-33046	chr2	179605454	179605654	link	+	7.05	0	intron (NM_009867, intron 7 of 15)	intron (NM_009867, intron 7 of 15)	105797	NM_001081092	228980	Mm.235542	NM_001081092	ENSMUSG00000039117	Taf4	135kDa|AI450312|TAFII130|TAFII135|Taf2c1|Taf4a	TATA-box binding protein associated factor 4	protein-coding	0	0	10	17	6.51339	6.51287e-06	0.00233078
AMY_E18_2x_VS_P3	chr6-7334	chr6	108701876	108702076	link	+	7.58	0	Intergenic	ID_B1|SINE|B4	-31077	NM_026011	67166	Mm.271178	NM_026011	ENSMUSG00000030105	Arl8b	2610313E07Rik|3100002J04Rik|Arl10c|gie1	ADP-ribosylation factor-like 8B	protein-coding	0	0	10	17	6.51339	6.51287e-06	0.00233078
AMY_P3_2x_VS_E18	chr11-12723	chr11	72001828	72002028	link	+	10.3	0	intron (NR_155065, intron 7 of 19)	intron (NR_155065, intron 7 of 19)	15345	NM_028963	74477	Mm.289697	NM_028963	ENSMUSG00000020807	4933427D14Rik	C85113|Kiaa0753|MNR	RIKEN cDNA 4933427D14 gene	protein-coding	3	1	33	6	2.9851	7.36644e-05	0.00234057
AMY_E18_2x_VS_P3	chr15-3465	chr15	74553698	74553898	link	+	15.2	0	intron (NM_198607, intron 1 of 1)	intron (NM_198607, intron 1 of 1)	2134	NM_198607	223626	Mm.268603	NM_198607	ENSMUSG00000056665	Them6	4930572J05Rik	thioesterase superfamily member 6	protein-coding	4	2	33	25	2.68873	6.67568e-06	0.00234883
AMY_E18_2x_VS_P3	chr19-3557	chr19	8765647	8765847	link	+	9.93	0	Intergenic	RMER17B|LTR|ERVK	22640	NM_008577	17254	Mm.4114	NM_008577	ENSMUSG00000010095	Slc3a2	4F2|4F2HC|AI314110|Cd98|Ly-10|Ly-m10|Ly10|Mdu1|Mgp-2hc|NACAE	solute carrier family 3 (activators of dibasic and neutral amino acid transport), member 2	protein-coding	0	1	17	21	4.43455	6.67134e-06	0.00234883
AMY_E18_2x_VS_P3	chr2-6468	chr2	126860938	126861138	link	+	14.1	0	intron (NM_175550, intron 7 of 20)	intron (NM_175550, intron 7 of 20)	26591	NM_175550	108011	Mm.134045	NM_175550	ENSMUSG00000001998	Ap4e1	2310033A20Rik|9930028M04Rik|AV087807	adaptor-related protein complex AP-4, epsilon 1	protein-coding	2	2	19	34	3.10216	6.65345e-06	0.00234883
AMY_E18_2x_VS_P3	chr3-2311	chr3	8509642	8509842	link	+	22.7	0	intron (NM_025285, intron 1 of 4)	intron (NM_025285, intron 1 of 4)	215	NM_025285	20257	Mm.29580	NM_025285	ENSMUSG00000027500	Stmn2	AI159727|SCG10|Scgn10|Stmb2	stathmin-like 2	protein-coding	6	8	34	53	2.05696	6.70431e-06	0.00234883
AMY_E18_2x_VS_P3	chr4-137	chr4	11893116	11893316	link	+	64	0	promoter-TSS (NM_001290391)	promoter-TSS (NM_001290391)	-88	NM_001290391	381511	Mm.331489	NM_001033453	ENSMUSG00000049225	Pdp1	Gm1024|Ppm2c	pyruvate dehyrogenase phosphatase catalytic subunit 1	protein-coding	36	35	102	143	1.22395	6.69874e-06	0.00234883
AMY_E18_2x_VS_P3	chr5-3109	chr5	34559394	34559594	link	+	15.2	0	exon (NM_001015039, exon 8 of 13)	exon (NM_001015039, exon 8 of 13)	-29135	NM_010753	17122	Mm.259260	NM_010753	ENSMUSG00000037235	Mxd4	2810410A03Rik|Mad4|bHLHc12	Max dimerization protein 4	protein-coding	2	4	33	25	2.68183	6.71191e-06	0.00234883
AMY_E18_2x_VS_P3	chr5-950	chr5	118871913	118872113	link	+	31.6	0	Intergenic	Intergenic	-138715	NM_001347445	76199	Mm.206238	NM_172424	ENSMUSG00000018076	Med13l	2210413I17Rik|6330591G05Rik|9030618F05Rik|Thrap2|Trap240L|mKIAA1025	mediator complex subunit 13-like	protein-coding	17	9	83	39	1.69195	6.71126e-06	0.00234883
AMY_E18_2x_VS_P3	chr9-236	chr9	53822818	53823018	link	+	51.2	0	5' UTR (NM_177769, exon 1 of 11)	5' UTR (NM_177769, exon 1 of 11)	190	NM_177769	270162	Mm.259791	NM_177769	ENSMUSG00000041986	Elmod1	4831417L10|AI428506|AI834991	ELMO/CED-12 domain containing 1	protein-coding	38	17	98	99	1.29589	6.72109e-06	0.00234978
AMY_E18_2x_VS_P3	chr10-1561	chr10	98773315	98773515	link	+	26.4	0	Intergenic	MLT1I|LTR|MaLR	47550	NM_026268	67603	Mm.1791	NM_026268	ENSMUSG00000019960	Dusp6	1300019I03Rik|MKP-3|MKP3|PYST1	dual specificity phosphatase 6	protein-coding	10	9	38	64	1.85206	6.74691e-06	0.00235655
AMY_E18_2x_VS_P3	chr18-463	chr18	77803483	77803683	link	+	33.4	0	intron (NM_001164504, intron 1 of 7)	intron (NM_001164504, intron 1 of 7)	292	NM_001164504	225743	Mm.23293	NM_001164504	ENSMUSG00000025427	Rnf165	2900024M11Rik|AI427432|Akd2|Ark2c|G630064H08Rik|Gm96	ring finger protein 165	protein-coding	14	15	55	73	1.57635	6.75491e-06	0.00235707
AMY_E18_2x_VS_P3	chr12-233	chr12	88331152	88331352	link	+	52.8	0	Intergenic	CpG	-1626	NM_001080943	238331	Mm.185890	NM_001080943	ENSMUSG00000048483	Zdhhc22	Gm262	zinc finger, DHHC-type containing 22	protein-coding	33	24	103	99	1.27473	6.76472e-06	0.0023573
AMY_E18_2x_VS_P3	chr14-231	chr14	70474960	70475160	link	+	54.3	0	Intergenic	CpG	-2192	NM_018781	13655	Mm.103737	NM_018781	ENSMUSG00000033730	Egr3	Pilot	early growth response 3	protein-coding	26	32	86	124	1.28877	6.76853e-06	0.0023573
AMY_E18_2x_VS_P3	chr8-1535	chr8	14096180	14096380	link	+	27.7	0	intron (NM_001145965, intron 1 of 14)	CpG	405	NM_172910	244310	Mm.404697	NM_172910	ENSMUSG00000047495	Dlgap2	6430596N04Rik|Dap-2|Dap2|Sapap2	DLG associated protein 2	protein-coding	5	15	45	62	1.84106	6.83829e-06	0.00236603
AMY_E18_2x_VS_P3	chr15-495	chr15	31296996	31297196	link	+	39.4	0	exon (NM_026153, exon 1 of 2)	exon (NM_026153, exon 1 of 2)	418	NM_001357923	67434	Mm.102470	NM_026153	ENSMUSG00000022237	Ankrd33b	0610012A05Rik|3021401C12Rik|5730557B15Rik	ankyrin repeat domain 33B	protein-coding	19	19	66	86	1.43695	6.85528e-06	0.00236936
AMY_E18_2x_VS_P3	chr3-3079	chr3	107286553	107286753	link	+	14.6	0	intron (NM_172271, intron 6 of 11)	intron (NM_172271, intron 6 of 11)	17005	NR_121629	229706	Mm.212867	NM_172271	ENSMUSG00000027894	Slc6a17	D130012J15Rik|Ntt4	solute carrier family 6 (neurotransmitter transporter), member 17	protein-coding	4	2	22	36	2.67484	6.92315e-06	0.00238375
AMY_E18_2x_VS_P3	chr5-1424	chr5	137506997	137507197	link	+	31.3	0	exon (NM_001039385, exon 2 of 2)	exon (NM_001039385, exon 2 of 2)	932	NM_001039385	381677	Mm.389697	NM_001039385	ENSMUSG00000037428	Vgf	Gm1052	VGF nerve growth factor inducible	protein-coding	16	10	47	73	1.6425	6.94217e-06	0.00238578
AMY_E18_2x_VS_P3	chr4-758	chr4	154680192	154680392	link	+	37.6	0	intron (NM_008860, intron 4 of 17)	intron (NM_008860, intron 4 of 17)	38566	NM_001355178	18762	Mm.28561	NM_008860	ENSMUSG00000029053	Prkcz	AI098070|C80388|Pkcz|R74924|aPKCzeta|nPKC-zeta|zetaPKC	protein kinase C, zeta	protein-coding	12	21	49	94	1.53686	6.98634e-06	0.00239192
AMY_P3_2x_VS_E18	chr8-10006	chr8	127079685	127079885	link	+	8.48	0	TTS (NM_007428)	TTS (NM_007428)	13822	NM_007428	11606	Mm.301626	NM_007428	ENSMUSG00000031980	Agt	AI265500|AngI|AngII|Aogen|Serpina8	angiotensinogen (serpin peptidase inhibitor, clade A, member 8)	protein-coding	2	1	20	12	3.11568	7.63372e-05	0.00240254
AMY_P3_2x_VS_E18	chr7-12331	chr7	56784012	56784212	link	+	8.48	0	intron (NM_175272, intron 11 of 37)	intron (NM_175272, intron 11 of 37)	108093	NM_001005232	13172	Mm.307176	NM_001005232	ENSMUSG00000030507	Dbx1	AI426026|Dbx	developing brain homeobox 1	protein-coding	1	2	21	11	3.11805	7.64812e-05	0.00240574
AMY_E18_2x_VS_P3	chr3-692	chr3	158223633	158223833	link	+	33.2	0	intron (NM_001081358, intron 1 of 27)	(TG)n|Simple_repeat|Simple_repeat	1452	NM_001291453	242274	Mm.132162	NM_001081358	ENSMUSG00000028176	Lrrc7	AK122498|densin|mKIAA1365	leucine rich repeat containing 7	protein-coding	13	16	54	74	1.57423	7.05828e-06	0.00240723
AMY_E18_2x_VS_P3	chr5-454	chr5	108979188	108979388	link	+	48.3	0	promoter-TSS (NM_007756)	promoter-TSS (NM_007756)	-242	NM_007756	12889	Mm.5195	NM_007756	ENSMUSG00000033615	Cplx1	921-S	complexin 1	protein-coding	27	23	83	102	1.32884	7.05539e-06	0.00240723
AMY_E18_2x_VS_P3	chr7-821	chr7	103360653	103360853	link	+	39.7	0	intron (NM_001310760, intron 1 of 32)	intron (NM_001310760, intron 1 of 32)	572	NM_001310760	23966	Mm.254610	NM_011858	ENSMUSG00000048078	Tenm4	Doc4|ELM2|Odz4|R75022|Ten-m4|l(7)-3Rn|l7Rn3|mKIAA1302	teneurin transmembrane protein 4	protein-coding	24	14	68	84	1.44443	7.07543e-06	0.00240723
AMY_P3_2x_VS_E18	chr1-13811	chr1	174295044	174295244	link	+	7.95	0	intron (NM_001039484, intron 1 of 1)	intron (NM_001039484, intron 1 of 1)	-11518	NM_026234	67556	Mm.26612	NM_026234	ENSMUSG00000050229	Pigm	4933437L05Rik|AI644422|AV302080|C920011G20Rik	phosphatidylinositol glycan anchor biosynthesis, class M	protein-coding	1	2	22	10	3.11498	7.65583e-05	0.0024075
AMY_P3_2x_VS_E18	chr4-23470	chr4	154489961	154490161	link	+	8.48	0	intron (NM_001356327, intron 10 of 12)	intron (NM_001356327, intron 10 of 12)	29348	NM_001356327	76866	Mm.200590	NM_001081100	ENSMUSG00000029049	Morn1	2900057D20Rik|4930417P05Rik|AU042805	MORN repeat containing 1	protein-coding	2	1	25	7	3.10028	7.67229e-05	0.00241038
AMY_P3_2x_VS_E18	chr4-5947	chr4	25696593	25696793	link	+	9.27	0	intron (NM_010243, intron 1 of 2)	intron (NM_010243, intron 1 of 2)	30457	NM_010243	14348	Mm.39101	NM_010243	ENSMUSG00000055373	Fut9	AI746471|AU067636|mFUT9|mFuc-TIX	fucosyltransferase 9	protein-coding	0	4	15	20	2.88722	7.70344e-05	0.00241715
AMY_E18_2x_VS_P3	chr7-7156	chr7	53337379	53337579	link	+	11	0	intron (NM_153057, intron 29 of 30)	RSINE1|SINE|B4	18128	NM_010602	16514	Mm.333863	NM_010602	ENSMUSG00000096146	Kcnj11	Kir6.2|mBIR	potassium inwardly rectifying channel, subfamily J, member 11	protein-coding	1	1	29	13	3.72587	7.19939e-06	0.00243279
AMY_P3_2x_VS_E18	chr14-12692	chr14	104235123	104235323	link	+	9.01	0	intron (NM_007904, intron 1 of 6)	intron (NM_007904, intron 1 of 6)	7695	NM_007904	13618	Mm.229532	NM_007904	ENSMUSG00000022122	Ednrb	ET-B|ET-BR|ETR-b|ETb|Sox10m1	endothelin receptor type B	protein-coding	1	3	21	14	2.86517	7.76443e-05	0.00243317
AMY_E18_2x_VS_P3	chr2-2392	chr2	93794623	93794823	link	+	25.3	0	Intergenic	Intergenic	2534	NM_001145034	620695	Mm.482106	NM_001145034	ENSMUSG00000087006	Gm13889	Ag2	predicted gene 13889	protein-coding	15	3	41	56	1.87166	7.21524e-06	0.00243588
AMY_E18_2x_VS_P3	chr2-661	chr2	94081632	94081832	link	+	47.5	0	promoter-TSS (NR_029752)	promoter-TSS (NR_029752)	-122	NR_029752	723953		NR_029752	ENSMUSG00000065511	Mir129-2	Mirn129-2|mir-129-2	microRNA 129-2	ncRNA	22	26	76	105	1.34899	7.30185e-06	0.00245373
AMY_E18_2x_VS_P3	chr3-885	chr3	117062305	117062505	link	+	30.6	0	intron (NM_177664, intron 1 of 6)	intron (NM_177664, intron 1 of 6)	1389	NM_177664	229791	Mm.140138	NM_177664	ENSMUSG00000044667	Plppr4	A330086D10|D3Bwg0562e|Lppr4|PRG-1|mKIAA0455	phospholipid phosphatase related 4	protein-coding	15	11	53	65	1.6211	7.30099e-06	0.00245373
AMY_E18_2x_VS_P3	chr8-1297	chr8	107065845	107066045	link	+	25.1	0	intron (NM_001301165, intron 1 of 6)	intron (NM_001301165, intron 1 of 6)	736	NM_001301165	12354	Mm.129265	NM_053070	ENSMUSG00000031883	Car7	AV343731|Ca7	carbonic anhydrase 7	protein-coding	11	7	48	47	1.83977	7.28975e-06	0.00245373
AMY_E18_2x_VS_P3	chr7-800	chr7	103358774	103358974	link	+	40.5	0	promoter-TSS (NM_011858)	promoter-TSS (NM_011858)	-273	NM_011858	23966	Mm.254610	NM_011858	ENSMUSG00000048078	Tenm4	Doc4|ELM2|Odz4|R75022|Ten-m4|l(7)-3Rn|l7Rn3|mKIAA1302	teneurin transmembrane protein 4	protein-coding	19	20	63	92	1.42485	7.35205e-06	0.0024615
AMY_E18_2x_VS_P3	chr5-2444	chr5	130086802	130087002	link	+	20.9	0	Intergenic	Intergenic	-3142	NM_011846	23948	Mm.42047	NM_011846	ENSMUSG00000029436	Mmp17	MT4-MMP|MT4MMP|MTMMP4	matrix metallopeptidase 17	protein-coding	6	6	37	42	2.14529	7.36265e-06	0.00246278
AMY_E18_2x_VS_P3	chr4-4504	chr4	34608773	34608973	link	+	13.3	0	Intergenic	RMER1A|Other|Other	25814	NM_011895	24060	Mm.281885	NM_011895	ENSMUSG00000028293	Slc35a1	AA408150|AI314851	solute carrier family 35 (CMP-sialic acid transporter), member 1	protein-coding	0	4	19	33	3.06711	7.37383e-06	0.00246426
AMY_E18_2x_VS_P3	chr5-4801	chr5	129490024	129490224	link	+	14.4	0	TTS (NM_001286034)	TTS (NM_001286034)	5987	NM_001359022	13852	Mm.260716	NM_007941	ENSMUSG00000029428	Stx2	AW538950|Epim|G1-536-1|Syn-2|repro34	syntaxin 2	protein-coding	2	3	36	19	2.86744	7.40248e-06	0.00246829
AMY_E18_2x_VS_P3	chr14-2701	chr14	17406406	17406606	link	+	14.6	0	intron (NM_001289761, intron 2 of 8)	intron (NM_001289761, intron 2 of 8)	1484	NM_011243	218772	Mm.259318	NM_011243	ENSMUSG00000017491	Rarb	A830025K23|Hap|Nr1b2	retinoic acid receptor, beta	protein-coding	3	2	25	29	2.83053	7.45251e-06	0.00248143
AMY_P3_2x_VS_E18	chr17-1561	chr17	47897909	47898109	link	+	20.9	0	intron (NM_001161723, intron 1 of 8)	intron (NM_001161723, intron 1 of 8)	23129	NM_001161723	21425	Mm.2305	NM_011549	ENSMUSG00000023990	Tfeb	Tcfeb|bHLHe35	transcription factor EB	protein-coding	7	13	36	38	1.6941	7.98433e-05	0.00248299
AMY_E18_2x_VS_P3	chr10-366	chr10	126514933	126515133	link	+	49.9	0	promoter-TSS (NM_001301014)	promoter-TSS (NM_001301014)	-930	NM_001301014	216439	Mm.336761	NM_001033263	ENSMUSG00000025422	Agap2	AGAP-2|Centg1|PIKE|cnt-g1|mKIAA0167	ArfGAP with GTPase domain, ankyrin repeat and PH domain 2	protein-coding	35	18	93	98	1.30148	7.4701e-06	0.00248319
AMY_E18_2x_VS_P3	chr9-2449	chr9	108039510	108039710	link	+	20.1	0	intron (NR_126077, intron 1 of 2)	intron (NR_126077, intron 1 of 2)	424	NR_126077	76873	Mm.436935	NR_126077	ENSMUSG00000102224	4930447F24Rik	-	RIKEN cDNA 4930447F24 gene	ncRNA	5	6	36	40	2.2122	7.48513e-06	0.00248319
AMY_P3_2x_VS_E18	chr2-14092	chr2	124372526	124372726	link	+	9.27	0	intron (NM_001290997, intron 5 of 20)	Lx8|LINE|L1	-63406	NM_199238	214968	Mm.330536	NM_172537	ENSMUSG00000027200	Sema6d	1110067B02Rik|AA409156|D330011G23|mKIAA1479	sema domain, transmembrane domain (TM), and cytoplasmic domain, (semaphorin) 6D	protein-coding	3	0	14	21	3.26121	8.00538e-05	0.00248796
AMY_E18_2x_VS_P3	chr17-2589	chr17	34837173	34837373	link	+	19.9	0	intron (NM_031176, intron 16 of 32)	intron (NM_031176, intron 16 of 32)	29793	NM_031176	81877	Mm.290527	NM_031176	ENSMUSG00000033327	Tnxb	Tn-mhc|Tnx	tenascin XB	protein-coding	5	6	38	38	2.2141	7.52835e-06	0.00249298
FCX_P3_2x_VS_E18	chr11-2267	chr11	87635523	87635723	link	+	19.2	0	intron (NM_080420, intron 2 of 12)	MLT1C|LTR|MaLR	3993	NM_080420	76113	Mm.41236	NM_080420	ENSMUSG00000009356	Lpo	5830499B15Rik	lactoperoxidase	protein-coding	19	16	20	61	1.72748	2.50829e-06	0.00249603
AMY_P3_2x_VS_E18	chr11-3156	chr11	61366217	61366417	link	+	18.5	0	intron (NM_010148, intron 1 of 9)	intron (NM_010148, intron 1 of 9)	26872	NM_010148	13855	Mm.139695	NM_010148	ENSMUSG00000001036	Epn2	9530051D10Rik|AA536924|Ibp2	epsin 2	protein-coding	6	14	44	29	1.66539	8.0592e-05	0.00250037
AMY_E18_2x_VS_P3	chr1-2464	chr1	75384269	75384469	link	+	24	0	intron (NM_001085370, intron 1 of 38)	intron (NM_001085370, intron 1 of 38)	2184	NM_001085370	11790	Mm.275397	NM_007463	ENSMUSG00000026207	Speg	AW125581|Apeg1|BPEG|D1Bwg1450e|SPEGalpha|SPEGbeta|mKIAA1297	SPEG complex locus	protein-coding	7	9	33	59	1.9447	7.57201e-06	0.00250262
AMY_E18_2x_VS_P3	chr15-165	chr15	75397330	75397530	link	+	57.5	0	promoter-TSS (NM_001135689)	promoter-TSS (NM_001135689)	-144	NM_001135688	23934	Mm.22154	NM_011837	ENSMUSG00000022577	Ly6h	-	lymphocyte antigen 6 complex, locus H	protein-coding	34	28	82	138	1.26287	7.66914e-06	0.00251987
AMY_E18_2x_VS_P3	chr14-1142	chr14	68612007	68612207	link	+	23	0	Intergenic	Intergenic	-60478	NM_177780	68813	Mm.258155	NM_177780	ENSMUSG00000044447	Dock5	1110060D06Rik|AI666732|AI956923|BC016533|E130320D18|lr2|rlc	dedicator of cytokinesis 5	protein-coding	7	8	45	43	1.98524	7.69355e-06	0.00252014
AMY_E18_2x_VS_P3	chr2-2902	chr2	136540266	136540466	link	+	21.9	0	intron (NM_001355254, intron 1 of 7)	(CAAAA)n|Simple_repeat|Simple_repeat	944	NM_001355254	20614	Mm.45953	NM_011428	ENSMUSG00000027273	Snap25	Bdr|GENA70|SNAP-25|SUP|sp	synaptosomal-associated protein 25	protein-coding	7	7	44	42	2.05144	7.68298e-06	0.00252014
AMY_E18_2x_VS_P3	chr15-298	chr15	101066054	101066254	link	+	48.3	0	Intergenic	Intergenic	-10537	NR_045328	380977	Mm.399924	NR_045326	ENSMUSG00000097915	A330009N23Rik	-	RIKEN cDNA A330009N23 gene	ncRNA	30	21	79	108	1.31648	7.72417e-06	0.00252494
AMY_E18_2x_VS_P3	chr15-2119	chr15	101975712	101975912	link	+	19.9	0	intron (NM_008344, intron 1 of 3)	intron (NM_008344, intron 1 of 3)	1195	NM_008344	16012	Mm.358609	NM_008344	ENSMUSG00000023046	Igfbp6	IGFBP-6	insulin-like growth factor binding protein 6	protein-coding	6	5	33	43	2.2118	7.72675e-06	0.00252494
AMY_E18_2x_VS_P3	chr7-2340	chr7	53353551	53353751	link	+	21.4	0	3' UTR (NM_010602, exon 1 of 1)	3' UTR (NM_010602, exon 1 of 1)	1956	NM_010602	16514	Mm.333863	NM_010602	ENSMUSG00000096146	Kcnj11	Kir6.2|mBIR	potassium inwardly rectifying channel, subfamily J, member 11	protein-coding	9	5	38	45	2.00086	7.74987e-06	0.00252494
AMY_E18_2x_VS_P3	chr8-5072	chr8	126365325	126365525	link	+	14.1	0	3' UTR (NM_028536, exon 4 of 4)	3' UTR (NM_028536, exon 4 of 4)	18684	NM_028536	73420	Mm.157746	NM_028536	ENSMUSG00000031971	Ccsap	1700054N08Rik|AI853424	centriole, cilia and spindle associated protein	protein-coding	2	3	29	25	2.83223	7.73034e-06	0.00252494
AMY_E18_2x_VS_P3	chr1-1902	chr1	64667233	64667433	link	+	21.7	0	Intergenic	Intergenic	-3591	NM_025964	67099	Mm.46394	NM_025964	ENSMUSG00000025956	Mettl21a	2310038H17Rik|AI464204|Fam119a	methyltransferase like 21A	protein-coding	9	5	42	41	2.00434	7.77415e-06	0.00252832
AMY_E18_2x_VS_P3	chr8-201	chr8	125759448	125759648	link	+	55.6	0	exon (NM_001357300, exon 1 of 2)	exon (NM_001357300, exon 1 of 2)	557	NR_045849	71186	Mm.449984	NR_045849	ENSMUSG00000097637	4933417D19Rik	-	RIKEN cDNA 4933417D19 gene	ncRNA	30	31	104	108	1.23976	7.78263e-06	0.00252882
AMY_E18_2x_VS_P3	chr2-1382	chr2	119176527	119176727	link	+	31.3	0	promoter-TSS (NM_026929)	promoter-TSS (NM_026929)	-351	NM_026929	69065	Mm.35083	NM_026929	ENSMUSG00000027313	Chac1	1810008K03Rik	ChaC, cation transport regulator 1	protein-coding	19	8	56	64	1.59794	7.87865e-06	0.00254863
AMY_P3_2x_VS_E18	chr11-6782	chr11	72250332	72250532	link	+	15.9	0	intron (NM_027819, intron 3 of 3)	intron (NM_027819, intron 3 of 3)	1404	NM_027819	71522	Mm.23336	NM_027819	ENSMUSG00000040471	Ggt6	9030405D14Rik|AI427679|AW490214	gamma-glutamyltransferase 6	protein-coding	3	10	35	24	1.97427	8.34239e-05	0.00256985
AMY_P3_2x_VS_E18	chr18-2491	chr18	63714661	63714861	link	+	15.4	0	Intergenic	Intergenic	137252	NM_016792	53382	Mm.19169	NM_016792	ENSMUSG00000024583	Txnl1	32kDa|TRP32|Txnl	thioredoxin-like 1	protein-coding	8	4	33	24	2.02498	8.34455e-05	0.00257005
AMY_E18_2x_VS_P3	chr11-10392	chr11	67470118	67470318	link	+	11.2	0	intron (NM_001109657, intron 5 of 13)	intron (NM_001109657, intron 5 of 13)	-38610	NM_009038	19674	Mm.439726	NM_009038	ENSMUSG00000020907	Rcvrn	CAR|S-modulin	recoverin	protein-coding	2	1	27	18	3.2797	8.00569e-06	0.00257598
FCX_P3_2x_VS_E18	chr15-8813	chr15	75984884	75985084	link	+	5.21	0	Intergenic	Intergenic	-27998	NM_001142968	271278	Mm.205253	NM_198172	ENSMUSG00000044361	BC024139	6230424I18Rik	cDNA sequence BC024139	protein-coding	0	0	9	13	6.89133	2.82406e-06	0.00258014
AMY_P3_2x_VS_E18	chr7-5669	chr7	35050278	35050478	link	+	13	0	intron (NM_172741, intron 1 of 12)	MT2B2|LTR|ERVL	20250	NM_172741	233103	Mm.491097	NM_172741	ENSMUSG00000066571	4931406P16Rik	AA553327|mKIAA0355	RIKEN cDNA 4931406P16 gene	protein-coding	7	2	27	23	2.24399	8.40878e-05	0.00258518
AMY_P3_2x_VS_E18	chr12-4593	chr12	37234477	37234677	link	+	12.7	0	intron (NM_001289502, intron 5 of 8)	ORR1E-int|LTR|MaLR	125843	NM_001289503	75847	Mm.261764	NM_178629	ENSMUSG00000043153	Ispd	4930579E17Rik|AV040780	isoprenoid synthase domain containing	protein-coding	2	7	24	26	2.2662	8.43686e-05	0.00259125
AMY_P3_2x_VS_E18	chr16-1462	chr16	43516196	43516396	link	+	18.8	0	intron (NM_001285805, intron 5 of 10)	intron (NM_001285805, intron 5 of 10)	-95987	NR_046026	626693	Mm.447083	NR_046026	ENSMUSG00000085499	Gm15713	-	predicted gene 15713	ncRNA	7	12	43	28	1.69558	8.45879e-05	0.00259566
AMY_P3_2x_VS_E18	chr9-4430	chr9	45805850	45806050	link	+	13.2	0	intron (NM_001357241, intron 1 of 5)	MLT2B1|LTR|ERVL	-12473	NM_001357238	18475	Mm.200859	NM_008775	ENSMUSG00000003131	Pafah1b2	2610005M20Rik|AI747451|AU021353|Pafahb|mus[b]	platelet-activating factor acetylhydrolase, isoform 1b, subunit 2	protein-coding	6	3	30	20	2.24129	8.48332e-05	0.00259961
AMY_E18_2x_VS_P3	chr11-3078	chr11	23983253	23983453	link	+	19.6	0	intron (NM_001159290, intron 1 of 4)	intron (NM_001159290, intron 1 of 4)	2658	NM_001159290	14025	Mm.53687	NM_016707	ENSMUSG00000000861	Bcl11a	2810047E18Rik|BCL-11A|Ctip1|D930021L15Rik|Evi9|Evi9a|Evi9b|Evi9c|mKIAA1809	B cell CLL/lymphoma 11A (zinc finger protein)	protein-coding	2	8	35	39	2.30208	8.11508e-06	0.00260426
AMY_E18_2x_VS_P3	chr19-217	chr19	42506570	42506770	link	+	48.6	0	promoter-TSS (NM_145123)	promoter-TSS (NM_145123)	-392	NM_001356589	72832	Mm.313558	NM_145123	ENSMUSG00000042401	Crtac1	2810454P21Rik|AW047536|Crtac1B|Lotus	cartilage acidic protein 1	protein-coding	27	23	76	109	1.32566	8.14861e-06	0.00260582
AMY_P3_2x_VS_E18	chr10-1148	chr10	40160722	40160922	link	+	22.8	0	intron (NM_001291817, intron 4 of 11)	intron (NM_001291817, intron 4 of 11)	91708	NM_001291816	78334	Mm.200924	NM_198164	ENSMUSG00000038481	Cdk19	2700084L06Rik|AI845279|AW228747|CDK11|Cdc2l6|mKIAA1028	cyclin-dependent kinase 19	protein-coding	10	17	45	42	1.49489	8.52193e-05	0.00261012
AMY_E18_2x_VS_P3	chr10-2506	chr10	86257970	86258170	link	+	16.7	0	intron (NM_175331, intron 1 of 13)	intron (NM_175331, intron 1 of 13)	16320	NM_175331	103466	Mm.200446	NM_175331	ENSMUSG00000054027	Nt5dc3	AU040402|AW540062|C630002B14Rik|TU12B1-TY	5'-nucleotidase domain containing 3	protein-coding	2	5	31	32	2.57803	8.18596e-06	0.00261013
AMY_E18_2x_VS_P3	chr2-3253	chr2	61653822	61654022	link	+	22.5	0	Intergenic	CpG	11412	NM_009322	21375	Mm.308525	NM_009322	ENSMUSG00000035033	Tbr1	-	T-box brain gene 1	protein-coding	14	0	25	61	2.05214	8.19799e-06	0.00261013
AMY_E18_2x_VS_P3	chr9-1463	chr9	75068231	75068431	link	+	29	0	3' UTR (NM_010864, exon 41 of 41)	3' UTR (NM_010864, exon 41 of 41)	-11490	NM_001081322	208943	Mm.41339	NM_001081322	ENSMUSG00000033590	Myo5c	9130003O20Rik|BB085560|C330029I24	myosin VC	protein-coding	12	13	48	68	1.64607	8.18337e-06	0.00261013
AMY_P3_2x_VS_E18	chr6-1142	chr6	120012774	120012974	link	+	21.5	0	Intergenic	Intergenic	-24201	NM_001185021	232341	Mm.333349	NM_198703	ENSMUSG00000045962	Wnk1	6430573H23Rik|EG406236|Hsn2|Prkwnk1|mKIAA0344	WNK lysine deficient protein kinase 1	protein-coding	11	12	44	36	1.59569	8.53094e-05	0.00261161
AMY_P3_2x_VS_E18	chr7-4196	chr7	3616555	3616755	link	+	18.5	0	TTS (NM_181820)	TTS (NM_181820)	787	NM_027203	69757	Mm.389782	NM_027203	ENSMUSG00000078813	Leng1	1500001K17Rik	leukocyte receptor cluster (LRC) member 1	protein-coding	7	12	30	40	1.69213	8.53092e-05	0.00261161
AMY_E18_2x_VS_P3	chr10-272	chr10	40403030	40403230	link	+	55.9	0	promoter-TSS (NM_177793)	promoter-TSS (NM_177793)	42	NM_177793	327747	Mm.80407	NM_177793	ENSMUSG00000045555	Mettl24	9030224M15Rik	methyltransferase like 24	protein-coding	24	36	97	117	1.26782	8.27261e-06	0.00261264
AMY_E18_2x_VS_P3	chr12-338	chr12	109241096	109241296	link	+	51.7	0	intron (NM_001079883, intron 1 of 3)	CpG	428	NM_001079883	58208	Mm.392694	NM_021399	ENSMUSG00000048251	Bcl11b	9130430L19Rik|AI604821|B630002E05Rik|BCL-11B|Ctip2|Rit1	B cell leukemia/lymphoma 11B	protein-coding	37	19	98	99	1.2681	8.24085e-06	0.00261264
AMY_E18_2x_VS_P3	chr14-73	chr14	24823702	24823902	link	+	61.4	0	promoter-TSS (NM_001253361)	promoter-TSS (NM_001253361)	-375	NM_001253374	16531	Mm.343607	NM_010610	ENSMUSG00000063142	Kcnma1	5730414M22Rik|BKCa|MaxiK|Slo|Slo1|mSlo|mSlo1	potassium large conductance calcium-activated channel, subfamily M, alpha member 1	protein-coding	35	34	105	130	1.20791	8.28092e-06	0.00261264
AMY_E18_2x_VS_P3	chr2-341	chr2	180891041	180891241	link	+	52	0	intron (NM_007906, intron 1 of 7)	intron (NM_007906, intron 1 of 7)	579	NM_007906	13628	Mm.2645	NM_007906	ENSMUSG00000016349	Eef1a2	EEF1AL|EF-1-alpha-2|Eef1a|S1|STN|wasted|wst	eukaryotic translation elongation factor 1 alpha 2	protein-coding	28	28	87	112	1.26761	8.28491e-06	0.00261264
AMY_E18_2x_VS_P3	chr9-1789	chr9	74900247	74900447	link	+	22.7	0	intron (NM_001357880, intron 3 of 3)	intron (NM_001357880, intron 3 of 3)	14808	NM_021548	59046	Mm.247837	NM_021548	ENSMUSG00000007656	Arpp19	19kDa|2700024H10Rik|ARPP-19|AW559096|Arpp12	cAMP-regulated phosphoprotein 19	protein-coding	6	8	36	50	2.04248	8.24806e-06	0.00261264
AMY_E18_2x_VS_P3	chr17-744	chr17	69425302	69425502	link	+	33.2	0	intron (NM_001355732, intron 1 of 21)	CpG	385	NM_001355732	13823	Mm.131135	NM_013813	ENSMUSG00000024044	Epb41l3	4.1B|DAL1P|Dal1|Epb4.1l3|NBL3	erythrocyte membrane protein band 4.1 like 3	protein-coding	13	16	49	79	1.57101	8.34164e-06	0.00261691
AMY_E18_2x_VS_P3	chr19-1390	chr19	45391802	45392002	link	+	24.8	0	Intergenic	Intergenic	-46322	NM_001360122	12234	Mm.119717	NM_009771	ENSMUSG00000025217	Btrc	Beta-Trcp1|E3RS-IkappaB|E3RSIkappaB|FWD1|Fbw1a|HOS|SCF b-TRCP|Slimb|b-TrCP|beta-TrCP	beta-transducin repeat containing protein	protein-coding	12	5	33	62	1.91284	8.33658e-06	0.00261691
AMY_E18_2x_VS_P3	chr2-7489	chr2	156763339	156763539	link	+	11.8	0	intron (NM_001355393, intron 9 of 15)	intron (NM_001355393, intron 9 of 15)	-50482	NM_029983	77799	Mm.29264	NM_029983	ENSMUSG00000027636	Sla2	A930009E21Rik|AI430952|SLAP-2|SLAP2	Src-like-adaptor 2	protein-coding	3	0	27	18	3.28444	8.32696e-06	0.00261691
AMY_E18_2x_VS_P3	chr16-554	chr16	11983182	11983382	link	+	27.4	0	promoter-TSS (NM_028277)	promoter-TSS (NM_028277)	556	NR_155455	102634775	Mm.154141	NR_155455		Gm32278	-	predicted gene, 32278	ncRNA	9	12	40	66	1.76107	8.3871e-06	0.00262664
FCX_P3_2x_VS_E18	chr14-255	chr14	58364331	58364531	link	+	36	0	intron (NM_015771, intron 1 of 7)	CpG	529	NM_015771	50523	Mm.347899	NM_015771	ENSMUSG00000021959	Lats2	4932411G09Rik|AV277261|AW228608	large tumor suppressor 2	protein-coding	41	54	45	96	1.16077	2.96456e-06	0.00263048
AMY_P3_2x_VS_E18	chr16-2580	chr16	31507811	31508011	link	+	10.3	0	Intergenic	Intergenic	-78049	NR_152205	100047123	Mm.466711	NR_152205		Gm15743	-	predicted gene 15743	ncRNA	0	6	18	22	2.52084	8.69061e-05	0.00264421
AMY_P3_2x_VS_E18	chr7-2620	chr7	137406747	137406947	link	+	18.5	0	intron (NM_201601, intron 1 of 15)	intron (NM_201601, intron 1 of 15)	3475	NM_010207	14183	Mm.16340	NM_010207	ENSMUSG00000030849	Fgfr2	AU043015|AW556123|Bek|Fgfr-2|Fgfr-7|Fgfr7|KGFR|KGFRTr|svs	fibroblast growth factor receptor 2	protein-coding	11	7	34	36	1.75461	8.81939e-05	0.00267374
AMY_E18_2x_VS_P3	chr3-344	chr3	72860728	72860928	link	+	47.8	0	5' UTR (NM_198864, exon 1 of 2)	5' UTR (NM_198864, exon 1 of 2)	160	NM_198864	386750	Mm.331076	NM_198864	ENSMUSG00000048304	Slitrk3	ST3	SLIT and NTRK-like family, member 3	protein-coding	22	26	67	116	1.35988	8.6435e-06	0.00267377
AMY_E18_2x_VS_P3	chr9-140	chr9	108092374	108092574	link	+	59.6	0	exon (NM_007567, exon 1 of 12)	exon (NM_007567, exon 1 of 12)	240	NM_007567	12217	Mm.20425	NM_007567	ENSMUSG00000032589	Bsn	-	bassoon	protein-coding	46	21	90	142	1.23911	8.63546e-06	0.00267377
AMY_P3_2x_VS_E18	chr18-3724	chr18	53195118	53195318	link	+	10.9	0	Intergenic	Intergenic	-140728	NM_001357463	67804	Mm.252171	NM_026386	ENSMUSG00000034484	Snx2	0610030A03Rik	sorting nexin 2	protein-coding	3	2	28	13	2.77011	8.82316e-05	0.00267417
FCX_P3_2x_VS_E18	chr5-2741	chr5	37052091	37052291	link	+	12.1	0	intron (NM_001081232, intron 2 of 7)	intron (NM_001081232, intron 2 of 7)	35069	NM_001081232	320661	Mm.26480	NM_177221	ENSMUSG00000029190	D5Ertd579e	9030221A05Rik|A930018H20Rik|Kiaa0232	DNA segment, Chr 5, ERATO Doi 579, expressed	protein-coding	12	5	36	15	2.572	3.0411e-06	0.00267609
AMY_E18_2x_VS_P3	chr9-3244	chr9	108091523	108091723	link	+	17	0	intron (NM_007567, intron 1 of 11)	intron (NM_007567, intron 1 of 11)	1091	NM_007567	12217	Mm.20425	NM_007567	ENSMUSG00000032589	Bsn	-	bassoon	protein-coding	4	4	32	33	2.43996	8.68763e-06	0.00267923
AMY_E18_2x_VS_P3	chr7-1471	chr7	151603037	151603237	link	+	29.3	0	intron (NM_001081370, intron 10 of 10)	PB1D7|SINE|Alu	53703	NM_007803	13043	Mm.205601	NM_007803	ENSMUSG00000031078	Cttn	1110020L01Rik|Ems1	cortactin	protein-coding	14	10	46	68	1.68279	8.73371e-06	0.00268881
AMY_E18_2x_VS_P3	chr11-1380	chr11	41995967	41996167	link	+	36.6	0	promoter-TSS (NM_001359035)	promoter-TSS (NM_001359035)	365	NM_010250	14394	Mm.439668	NM_010250	ENSMUSG00000010803	Gabra1	GABAA-alpha1|GABAAR-alpha1|Gabra-1	gamma-aminobutyric acid (GABA) A receptor, subunit alpha 1	protein-coding	16	18	59	81	1.47585	8.77419e-06	0.00269222
AMY_P3_2x_VS_E18	chr2-6651	chr2	177971714	177971914	link	+	14.3	0	intron (NM_001007154, intron 1 of 12)	intron (NM_001007154, intron 1 of 12)	44025	NM_001007154	74189	Mm.44413	NM_028806	ENSMUSG00000027525	Phactr3	1500003N10Rik|4930415A02Rik|H17739|Scapin1|Scapinin|mKIAA4224	phosphatase and actin regulator 3	protein-coding	4	7	31	23	2.08068	8.89683e-05	0.00269269
AMY_E18_2x_VS_P3	chr11-1956	chr11	59952775	59952975	link	+	27.9	0	promoter-TSS (NM_001037764)	promoter-TSS (NM_001037764)	-709	NM_001037764	19377	Mm.296366	NM_009021	ENSMUSG00000062115	Rai1	Gt1	retinoic acid induced 1	protein-coding	15	7	50	56	1.71129	8.86743e-06	0.00270712
AMY_E18_2x_VS_P3	chr5-1887	chr5	126011948	126012148	link	+	26.4	0	promoter-TSS (NM_001190352)	promoter-TSS (NM_001190352)	-740	NM_001190352	208151	Mm.40397	NM_001190352	ENSMUSG00000070498	Tmem132b	AK220418|mKIAA1786	transmembrane protein 132B	protein-coding	10	10	50	51	1.77289	8.85282e-06	0.00270712
AMY_E18_2x_VS_P3	chr4-10187	chr4	77295207	77295407	link	+	10.7	0	intron (NM_011211, intron 2 of 39)	intron (NM_011211, intron 2 of 39)	562492	NM_011211	19266	Mm.184021	NM_011211	ENSMUSG00000028399	Ptprd	1110002J03Rik|3000002J10Rik|B230219D21Rik|R-PTP-delta	protein tyrosine phosphatase, receptor type, D	protein-coding	2	0	25	16	3.69024	8.88414e-06	0.00270995
AMY_E18_2x_VS_P3	chr2-1911	chr2	143372536	143372736	link	+	26.4	0	non-coding (NR_040354, exon 1 of 3)	non-coding (NR_040354, exon 1 of 3)	767	NM_008792	18549	Mm.294493	NM_008792	ENSMUSG00000027419	Pcsk2	6330411F23Rik|AI839700|Nec-2|Nec2|PC2|Phpp-2|SPC2	proprotein convertase subtilisin/kexin type 2	protein-coding	11	9	46	55	1.77179	8.91391e-06	0.00271625
AMY_E18_2x_VS_P3	chr6-1209	chr6	87832641	87832841	link	+	26.6	0	Intergenic	Intergenic	-5193	NM_017477	54161	Mm.258785	NM_017477	ENSMUSG00000030058	Copg1	AU019265|BC056168|Copg|D6Ertd71e|D6Wsu16e	coatomer protein complex, subunit gamma 1	protein-coding	11	9	45	57	1.78491	8.91974e-06	0.00271625
AMY_P3_2x_VS_E18	chr7-10265	chr7	117974831	117975031	link	+	10.6	0	intron (NM_025999, intron 3 of 5)	intron (NM_025999, intron 3 of 5)	12964	NM_025999	67150	Mm.96867	NM_025999	ENSMUSG00000030788	Rnf141	2610110L04Rik|AA792898|AU022812|ZFP36|ZNF230	ring finger protein 141	protein-coding	4	1	13	27	2.76641	9.0008e-05	0.00271839
AMY_E18_2x_VS_P3	chr1-1910	chr1	83404519	83404719	link	+	20.9	0	5' UTR (NM_001356547, exon 1 of 12)	5' UTR (NM_001356547, exon 1 of 12)	156	NM_172430	77629	Mm.154303	NM_172430	ENSMUSG00000026163	Sphkap	4930544G21Rik|A930009L15Rik|AI852220|SKIP|mKIAA1678	SPHK1 interactor, AKAP domain containing	protein-coding	10	4	33	51	2.01562	8.95883e-06	0.00272417
AMY_E18_2x_VS_P3	chr7-4118	chr7	147268820	147269020	link	+	16.7	0	promoter-TSS (NM_026769)	promoter-TSS (NM_026769)	-473	NM_026769	68566	Mm.44241	NM_026769	ENSMUSG00000025468	Caly	0710001P07Rik|1110004A22Rik|Calcyon|Drd1ip	calcyon neuron-specific vesicular protein	protein-coding	4	4	28	37	2.4355	8.9907e-06	0.00272417
AMY_E18_2x_VS_P3	chr18-509	chr18	35021646	35021846	link	+	34.5	0	intron (NM_007913, intron 1 of 1)	intron (NM_007913, intron 1 of 1)	885	NM_007913	13653	Mm.181959	NM_007913	ENSMUSG00000038418	Egr1	A530045N19Rik|ETR103|Egr-1|Krox-1|Krox-24|Krox24|NGF1-A|NGFI-A|NGFIA|TIS8|Zenk|Zfp-6|Zif268|egr	early growth response 1	protein-coding	19	13	64	68	1.48863	9.02212e-06	0.00272914
AMY_P3_2x_VS_E18	chr4-1487	chr4	97573209	97573409	link	+	20.4	0	intron (NM_001122952, intron 2 of 10)	intron (NM_001122952, intron 2 of 10)	128992	NM_010905	18027	Mm.31274	NM_010905	ENSMUSG00000028565	Nfia	1110047K16Rik|9430022M17Rik|CTF|NF1-A|NF1A	nuclear factor I/A	protein-coding	9	13	46	32	1.6217	9.11934e-05	0.00274717
AMY_E18_2x_VS_P3	chr2-6350	chr2	27955558	27955758	link	+	14.9	0	Intergenic	Intergenic	-15260	NM_010190	14134	Mm.182935	NM_010190	ENSMUSG00000026835	Fcnb	Fcn2	ficolin B	protein-coding	4	2	31	26	2.66189	9.14754e-06	0.00274947
AMY_E18_2x_VS_P3	chr9-32	chr9	66359877	66360077	link	+	77.3	0	intron (NM_175206, intron 1 of 1)	intron (NM_175206, intron 1 of 1)	2423	NM_175206	74165	Mm.297998	NM_175206	ENSMUSG00000050503	Fbxl22	1110004B15Rik	F-box and leucine-rich repeat protein 22	protein-coding	49	43	124	173	1.13008	9.14982e-06	0.00274947
AMY_E18_2x_VS_P3	chr16-911	chr16	34469342	34469542	link	+	25.9	0	intron (NM_177357, intron 1 of 59)	L2b|LINE|L2	44671	NM_001164268	545156	Mm.82274	NM_177357	ENSMUSG00000061751	Kalrn	2210407G14Rik|AV235988|DUET|E530005C20Rik|Gm539|Hapip|TRAD	kalirin, RhoGEF kinase	protein-coding	11	9	53	48	1.77685	9.22867e-06	0.00275373
AMY_E18_2x_VS_P3	chr6-7061	chr6	148184798	148184998	link	+	9.66	0	TTS (NR_015615)	TTS (NR_015615)	-24002	NM_001286560	67456	Mm.59812	NM_026168	ENSMUSG00000030304	Ergic2	1200009B18Rik|4930572C01Rik|AA408438|Ptx1	ERGIC and golgi 2	protein-coding	1	0	25	12	4.41937	9.21477e-06	0.00275373
AMY_E18_2x_VS_P3	chr7-2088	chr7	85946063	85946263	link	+	26.4	0	Intergenic	Intergenic	18146	NM_001360702	67994	Mm.297033	NM_026498	ENSMUSG00000030611	Mrps11	0710005I03Rik|C79873|MRP-S11|S11mt	mitochondrial ribosomal protein S11	protein-coding	10	10	53	48	1.77506	9.23216e-06	0.00275373
AMY_E18_2x_VS_P3	chr16-100	chr16	67620830	67621030	link	+	59.6	0	5' UTR (NM_001347247, exon 1 of 10)	5' UTR (NM_001347247, exon 1 of 10)	223	NM_001347247	239857	Mm.394300	NM_178721	ENSMUSG00000064115	Cadm2	2900078E11Rik|9330131D06|A830029E02Rik|Igdf4d|Igsf4d|NECL3|SynCAM 2|SynCAM2	cell adhesion molecule 2	protein-coding	40	27	103	124	1.20707	9.27022e-06	0.00276281
AMY_E18_2x_VS_P3	chr9-857	chr9	52486337	52486537	link	+	37.4	0	5' UTR (NM_178906, exon 2 of 2)	5' UTR (NM_178906, exon 2 of 2)	1105	NM_178906	330941	Mm.335160	NM_177907	ENSMUSG00000078307	AI593442	E130102D23	expressed sequence AI593442	protein-coding	17	18	72	71	1.47187	9.30072e-06	0.00276716
AMY_E18_2x_VS_P3	chr6-2713	chr6	111123067	111123267	link	+	17.2	0	intron (NM_001346640, intron 4 of 10)	intron (NM_001346640, intron 4 of 10)	527575	NM_177328	108073	Mm.240881	NM_177328	ENSMUSG00000056755	Grm7	6330570A01Rik|BB176677|C030018L03|E130018M02Rik|Gpr1g|Gprc1g|SMN2|Tg(SMN2)89Ahmb|mGluR7	glutamate receptor, metabotropic 7	protein-coding	3	5	27	38	2.43136	9.3695e-06	0.002781
AMY_E18_2x_VS_P3	chr10-21550	chr10	41181072	41181272	link	+	6.79	0	intron (NM_001277229, intron 5 of 5)	RMER13B|LTR|ERVK	11008	NR_102360	268294	Mm.258475	NM_153398	ENSMUSG00000019826	Zbtb24	BC055367|Bif1|Bsg1|ZNF450	zinc finger and BTB domain containing 24	protein-coding	0	0	20	6	6.48694	9.39515e-06	0.00278407
AMY_P3_2x_VS_E18	chr6-493	chr6	119369553	119369753	link	+	32.3	0	Intergenic	RSINE1|SINE|B4	-2107	NM_197985	68465	Mm.291826	NM_197985	ENSMUSG00000030168	Adipor2	1110001I14Rik|ADCR2|AI115388|AW554121|D6Ucla1e|Paqr2	adiponectin receptor 2	protein-coding	18	28	56	66	1.22352	9.32786e-05	0.00279181
AMY_P3_2x_VS_E18	chr1-26761	chr1	186691375	186691575	link	+	5.83	0	Intergenic	B4A|SINE|B4	15440	NM_178692	226777	Mm.169542	NM_178692	ENSMUSG00000039349	C130074G19Rik	-	RIKEN cDNA C130074G19 gene	protein-coding	1	0	15	8	4.033	9.38356e-05	0.00280065
AMY_P3_2x_VS_E18	chr10-19021	chr10	127049416	127049616	link	+	6.09	0	intron (NM_008512, intron 2 of 88)	intron (NM_008512, intron 2 of 88)	8688	NM_008512	16971	Mm.271854	NM_008512	ENSMUSG00000040249	Lrp1	A2mr|AI316852|CD91|Lrp|b2b1554Clo	low density lipoprotein receptor-related protein 1	protein-coding	0	1	14	9	4.04293	9.38352e-05	0.00280065
AMY_P3_2x_VS_E18	chr11-18267	chr11	14083093	14083293	link	+	6.89	0	Intergenic	Intergenic	-4149	NR_131011	75280	Mm.108492	NR_131011	ENSMUSG00000085452	4930554G24Rik	-	RIKEN cDNA 4930554G24 gene	ncRNA	0	1	15	9	4.10205	9.37441e-05	0.00280065
AMY_P3_2x_VS_E18	chr11-24089	chr11	56814791	56814991	link	+	6.09	0	Intergenic	B4A|SINE|B4	-10229	NM_001113325	14799	Mm.4920	NM_008165	ENSMUSG00000020524	Gria1	2900051M01Rik|Glr-1|Glr1|GluA1|GluR-A|GluRA|Glur-1|Glur1|HIPA1|gluR-K1	glutamate receptor, ionotropic, AMPA1 (alpha 1)	protein-coding	1	0	11	12	4.04793	9.38252e-05	0.00280065
AMY_P3_2x_VS_E18	chr12-15621	chr12	35729872	35730072	link	+	6.09	0	Intergenic	Intergenic	-1889	NM_001014973	217463	Mm.213991	NM_001014973	ENSMUSG00000020590	Snx13	Rgs-px1|mKIAA0713	sorting nexin 13	protein-coding	0	1	12	11	4.05039	9.383e-05	0.00280065
AMY_P3_2x_VS_E18	chr13-14142	chr13	34315797	34315997	link	+	6.09	0	intron (NM_001033167, intron 3 of 10)	URR1B|DNA|MER1_type	61064	NM_001110515	69666	Mm.24788	NM_001101430	ENSMUSG00000071451	Psmg4	PAC-4|mPAC4	proteasome (prosome, macropain) assembly chaperone 4	protein-coding	0	1	11	12	4.05412	9.38274e-05	0.00280065
AMY_P3_2x_VS_E18	chr13-13791	chr13	112910846	112911046	link	+	6.62	0	Intergenic	Intergenic	-167713	NM_001168403	77318	Mm.159895	NM_029898	ENSMUSG00000049985	Ankrd55	C030011J08Rik	ankyrin repeat domain 55	protein-coding	0	1	12	11	4.05039	9.383e-05	0.00280065
AMY_P3_2x_VS_E18	chr17-12929	chr17	28163895	28164095	link	+	6.09	0	intron (NM_001286041, intron 11 of 23)	intron (NM_001286041, intron 11 of 23)	53534	NM_001357681	21463	Mm.29758	NM_013687	ENSMUSG00000062859	Tcp11	D17Ken1|Tcp-11	t-complex protein 11	protein-coding	1	0	10	13	4.05166	9.38226e-05	0.00280065
AMY_P3_2x_VS_E18	chr19-14188	chr19	47537000	47537200	link	+	6.09	0	intron (NM_008018, intron 1 of 14)	(TC)n|Simple_repeat|Simple_repeat	1801	NM_001164717	14218	Mm.127560	NM_008018	ENSMUSG00000053617	Sh3pxd2a	2310014D11Rik|AA589508|AI256723|AI413738|C230050L11|EG329070|Fish|Gm5098|Sh3md1|TSK5|Tks5	SH3 and PX domains 2A	protein-coding	0	1	15	9	4.10205	9.37441e-05	0.00280065
AMY_P3_2x_VS_E18	chr2-24437	chr2	26417374	26417574	link	+	6.36	0	Intergenic	Intergenic	-19102	NM_178444	353156	Mm.268933	NM_178444	ENSMUSG00000026921	Egfl7	VE-statin|Zneu1	EGF-like domain 7	protein-coding	0	1	19	5	4.08743	9.37542e-05	0.00280065
AMY_P3_2x_VS_E18	chr2-22601	chr2	41093840	41094040	link	+	6.09	0	intron (NM_053011, intron 32 of 90)	Lx2|LINE|L1	1209148	NR_105754	102465171		NR_105754	ENSMUSG00000098660	Mir6336	Gm27584|mmu-mir-6336	microRNA 6336	ncRNA	1	0	15	8	4.033	9.38356e-05	0.00280065
AMY_P3_2x_VS_E18	chr2-31079	chr2	91251813	91252013	link	+	5.83	0	intron (NM_175123, intron 2 of 8)	intron (NM_175123, intron 2 of 8)	32958	NM_001311144	228356	Mm.386861	NM_175123	ENSMUSG00000040591	1110051M20Rik	AI586322	RIKEN cDNA 1110051M20 gene	protein-coding	0	1	9	14	4.06159	9.38222e-05	0.00280065
AMY_P3_2x_VS_E18	chr2-36193	chr2	156089969	156090169	link	+	6.36	0	exon (NM_172674, exon 5 of 18)	exon (NM_172674, exon 5 of 18)	-48140	NM_027585	70873	Mm.475234	NM_027585	ENSMUSG00000038085	Cnbd2	4921517L17Rik|5430421B09Rik|Cris	cyclic nucleotide binding domain containing 2	protein-coding	1	0	10	13	4.05166	9.38226e-05	0.00280065
AMY_P3_2x_VS_E18	chr3-15138	chr3	107720241	107720441	link	+	6.09	0	Intergenic	Intergenic	14191	NM_001356351	68312	Mm.458189	NM_026672	ENSMUSG00000004035	Gstm7	0610005A07Rik|AI894236|Cd203c	glutathione S-transferase, mu 7	protein-coding	0	1	10	13	4.05785	9.38248e-05	0.00280065
AMY_P3_2x_VS_E18	chr4-14911	chr4	102993905	102994105	link	+	6.09	0	intron (NM_025909, intron 2 of 8)	intron (NM_025909, intron 2 of 8)	7554	NM_025909	67013	Mm.30021	NM_025909	ENSMUSG00000035069	Oma1	2010001O09Rik|MPRP-1|ZMPOMA1	OMA1 zinc metallopeptidase	protein-coding	1	0	10	13	4.05166	9.38226e-05	0.00280065
AMY_P3_2x_VS_E18	chr6-13351	chr6	28586041	28586241	link	+	6.62	0	intron (NM_019776, intron 11 of 23)	intron (NM_019776, intron 11 of 23)	155793	NM_019776	56463	Mm.439987	NM_019776	ENSMUSG00000001424	Snd1	AL033314|Tudor-SN	staphylococcal nuclease and tudor domain containing 1	protein-coding	1	0	15	9	4.09587	9.3742e-05	0.00280065
AMY_P3_2x_VS_E18	chr7-17745	chr7	137291310	137291510	link	+	6.36	0	Intergenic	Lx8|LINE|L1	118912	NM_010207	14183	Mm.16340	NM_010207	ENSMUSG00000030849	Fgfr2	AU043015|AW556123|Bek|Fgfr-2|Fgfr-7|Fgfr7|KGFR|KGFRTr|svs	fibroblast growth factor receptor 2	protein-coding	0	1	16	8	4.0984	9.37466e-05	0.00280065
AMY_P3_2x_VS_E18	chr7-17982	chr7	152372849	152373049	link	+	5.83	0	intron (NR_132643, intron 20 of 22)	intron (NR_132643, intron 20 of 22)	21075	NR_033626	100040049	Mm.102235	NR_033626	ENSMUSG00000109305	1810010D01Rik	Gm2572	RIKEN cDNA 1810010D01 gene	ncRNA	1	0	15	9	4.09587	9.3742e-05	0.00280065
AMY_P3_2x_VS_E18	chr8-17757	chr8	90438041	90438241	link	+	5.83	0	intron (NM_033327, intron 1 of 7)	intron (NM_033327, intron 1 of 7)	45353	NM_033327	94187	Mm.23452	NM_033327	ENSMUSG00000045333	Zfp423	Ebfaz|Roaz|Zfp104|Znf423|ataxia1|mKIAA0760|nur12	zinc finger protein 423	protein-coding	0	1	11	12	4.05412	9.38274e-05	0.00280065
AMY_P3_2x_VS_E18	chr8-16016	chr8	90438134	90438334	link	+	6.09	0	intron (NM_033327, intron 1 of 7)	intron (NM_033327, intron 1 of 7)	45260	NM_033327	94187	Mm.23452	NM_033327	ENSMUSG00000045333	Zfp423	Ebfaz|Roaz|Zfp104|Znf423|ataxia1|mKIAA0760|nur12	zinc finger protein 423	protein-coding	0	1	8	15	4.06532	9.38197e-05	0.00280065
AMY_P3_2x_VS_E18	chr8-19756	chr8	93584356	93584556	link	+	6.09	0	Intergenic	RMER1B|Other|Other	-9500	NM_001282001	19651	Mm.235580	NM_011250	ENSMUSG00000031666	Rbl2	PRB2|RBR-2|Rb2|p130	RB transcriptional corepressor like 2	protein-coding	0	1	14	9	4.04293	9.38352e-05	0.00280065
AMY_P3_2x_VS_E18	chr8-15230	chr8	129334711	129334911	link	+	5.83	0	Intergenic	Intergenic	-38109	NR_151740	414091	Mm.240068	NM_001033546		A630001O12Rik	Gm45803	RIKEN cDNA A630001O12 gene	ncRNA	1	0	9	14	4.0554	9.382e-05	0.00280065
AMY_E18_2x_VS_P3	chr10-925	chr10	122702502	122702702	link	+	33.2	0	intron (NR_045514, intron 1 of 5)	CpG	1470	NM_001252387	268354	Mm.51939	NM_182807	ENSMUSG00000044071	Fam19a2	6330575M02|FAM19A2 TAFA-2|Sam2|TAFA2|Tafa-2	family with sequence similarity 19, member A2	protein-coding	20	10	53	76	1.5456	9.49047e-06	0.00280224
AMY_E18_2x_VS_P3	chr5-1218	chr5	108795646	108795846	link	+	30.8	0	Intergenic	CpG	-21646	NM_008806	18587	Mm.1372	NM_008806	ENSMUSG00000029491	Pde6b	Pdeb|r|rd|rd-1|rd1|rd10	phosphodiesterase 6B, cGMP, rod receptor, beta polypeptide	protein-coding	15	11	61	56	1.61425	9.50268e-06	0.00280224
AMY_E18_2x_VS_P3	chr9-243	chr9	112137037	112137237	link	+	56.2	0	promoter-TSS (NM_001362031)	promoter-TSS (NM_001362031)	208	NM_001362019	74100	Mm.297444	NM_028755	ENSMUSG00000032503	Arpp21	0710001E13Rik|AI853636|ARPP-21|D9Bwg1012e|R3hdm3|Tarpp	cyclic AMP-regulated phosphoprotein, 21	protein-coding	32	28	76	139	1.2741	9.49776e-06	0.00280224
AMY_E18_2x_VS_P3	chr11-4230	chr11	102749820	102750020	link	+	18.3	0	3' UTR (NM_010277, exon 9 of 9)	3' UTR (NM_010277, exon 9 of 9)	3437	NM_025766	66784	Mm.483216	NM_025766	ENSMUSG00000075510	Fam187a	4933439F11Rik	family with sequence similarity 187, member A	protein-coding	5	5	33	37	2.23002	9.51491e-06	0.00280357
AMY_E18_2x_VS_P3	chr16-291	chr16	9994986	9995186	link	+	43.6	0	Intergenic	CpG	-2460	NM_008170	14811	Mm.2953	NM_008170	ENSMUSG00000059003	Grin2a	GluN2A|GluRepsilon1|NMDAR2A|NR2A	glutamate receptor, ionotropic, NMDA2A (epsilon 1)	protein-coding	29	16	79	88	1.34042	9.52986e-06	0.00280484
AMY_E18_2x_VS_P3	chr16-682	chr16	34237536	34237736	link	+	29.8	0	intron (NM_177357, intron 14 of 59)	intron (NM_177357, intron 14 of 59)	-270512	NM_009471	22247	Mm.13145	NM_009471	ENSMUSG00000022814	Umps	1700095D23Rik|AA408257|AL033308|BB164745	uridine monophosphate synthetase	protein-coding	8	16	47	67	1.67336	9.58292e-06	0.00280994
AMY_E18_2x_VS_P3	chr2-685	chr2	180894292	180894492	link	+	41	0	Intergenic	Intergenic	-2672	NM_007906	13628	Mm.2645	NM_007906	ENSMUSG00000016349	Eef1a2	EEF1AL|EF-1-alpha-2|Eef1a|S1|STN|wasted|wst	eukaryotic translation elongation factor 1 alpha 2	protein-coding	20	20	66	91	1.40874	9.57891e-06	0.00280994
AMY_E18_2x_VS_P3	chr18-12207	chr18	62366665	62366865	link	+	6.79	0	Intergenic	Intergenic	27011	NM_001013754	225609	Mm.296917	NM_001013754	ENSMUSG00000054589	Gm9949	EG225609	predicted gene 9949	protein-coding	0	0	13	13	6.46806	9.63558e-06	0.00282186
AMY_E18_2x_VS_P3	chr18-169	chr18	64425020	64425220	link	+	52.5	0	5' UTR (NM_009182, exon 3 of 6)	5' UTR (NM_009182, exon 3 of 6)	11107	NM_009182	20451	Mm.252110	NM_009182	ENSMUSG00000056812	St8sia3	AI847333|ST8SiaIII|Siat8c	ST8 alpha-N-acetyl-neuraminide alpha-2,8-sialyltransferase 3	protein-coding	27	29	77	124	1.27601	9.64047e-06	0.00282186
AMY_P3_2x_VS_E18	chr10-15662	chr10	24384174	24384374	link	+	7.42	0	intron (NM_008813, intron 11 of 24)	intron (NM_008813, intron 11 of 24)	47691	NM_001308327	18605	Mm.27254	NM_008813	ENSMUSG00000037370	Enpp1	4833416E15Rik|AI428932|C76301|CD203c|E-NPP 1|E-NPP1|Ly-41|M6S1|NPP1|Npps|PC-1|Pca|Pca-1|Pdnp1|ttw|twy	ectonucleotide pyrophosphatase/phosphodiesterase 1	protein-coding	0	2	17	11	3.46933	9.47248e-05	0.00282301
AMY_P3_2x_VS_E18	chr8-15598	chr8	46070205	46070405	link	+	7.42	0	intron (NM_001081286, intron 1 of 25)	intron (NM_001081286, intron 1 of 25)	34743	NM_001081286	14107	Mm.27365	NM_001081286	ENSMUSG00000070047	Fat1	2310038E12Rik|AU023433|Fath|mFat1	FAT atypical cadherin 1	protein-coding	1	1	19	9	3.45667	9.4746e-05	0.00282315
AMY_P3_2x_VS_E18	chr4-16620	chr4	123711851	123712051	link	+	6.89	0	Intergenic	MTD|LTR|MaLR	117275	NM_017475	54170	Mm.220922	NM_017475	ENSMUSG00000028646	Rragc	AU041672|Gtr2|RAGC|TIB929|YGR163W	Ras-related GTP binding C	protein-coding	0	2	20	8	3.4592	9.47811e-05	0.00282395
AMY_E18_2x_VS_P3	chr18-328	chr18	64425674	64425874	link	+	47.3	0	intron (NM_009182, intron 3 of 5)	CpG	11060	NR_045366	73588	Mm.65475	NR_045366	ENSMUSG00000086128	St8sia3os	1700091E21Rik	ST8 alpha-N-acetyl-neuraminide alpha-2,8-sialyltransferase 3, opposite strand	ncRNA	20	29	86	95	1.32107	9.69853e-06	0.00282788
AMY_E18_2x_VS_P3	chr12-692	chr12	83177032	83177232	link	+	34.7	0	Intergenic	Intergenic	-93871	NM_001167983	217692	Mm.261333	NM_172579	ENSMUSG00000042700	Sipa1l1	4931426N11Rik|AW213287|Spar|mKIAA0440	signal-induced proliferation-associated 1 like 1	protein-coding	13	18	59	74	1.53407	9.72989e-06	0.00283021
AMY_P3_2x_VS_E18	chr1-17456	chr1	64136043	64136243	link	+	7.15	0	intron (NM_033563, intron 1 of 3)	intron (NM_033563, intron 1 of 3)	31820	NM_033563	93691	Mm.29466	NM_033563	ENSMUSG00000025959	Klf7	9830124P08Rik	Kruppel-like factor 7 (ubiquitous)	protein-coding	0	2	8	19	3.44638	9.51802e-05	0.00283322
AMY_P3_2x_VS_E18	chr1-11768	chr1	20894842	20895042	link	+	7.15	0	intron (NM_028829, intron 1 of 2)	B1_Mur2|SINE|Alu	-12979	NM_001355122	74229	Mm.40780	NM_028829	ENSMUSG00000025931	Paqr8	1700019B16Rik|3110001D06Rik	progestin and adipoQ receptor family member VIII	protein-coding	2	0	13	14	3.41732	9.52442e-05	0.00283333
AMY_P3_2x_VS_E18	chr1-12859	chr1	34210493	34210693	link	+	6.62	0	intron (NM_001276764, intron 11 of 102)	intron (NM_001276764, intron 11 of 102)	-6582	NM_010081	13518	Mm.336625	NM_010081	ENSMUSG00000026131	Dst	2310001O04Rik|A830042E19Rik|AW554249|BP230|BPAG1-n|Bpag|Bpag1|Macf2|ah|athetoid|dt|mKIAA0728|nmf203|nmf339	dystonin	protein-coding	0	2	12	15	3.43262	9.52586e-05	0.00283333
AMY_P3_2x_VS_E18	chr1-17303	chr1	52773498	52773698	link	+	7.15	0	intron (NM_001357464, intron 1 of 7)	L1MA5A|LINE|L1	10564	NM_178081	98682	Mm.491173	NM_133829	ENSMUSG00000041439	Mfsd6	2210010L05Rik|9630025I22Rik|AI836200|AW212394|MMR2	major facilitator superfamily domain containing 6	protein-coding	0	2	12	15	3.43262	9.52586e-05	0.00283333
AMY_P3_2x_VS_E18	chr10-16577	chr10	83357115	83357315	link	+	7.15	0	Intergenic	ORR1D1|LTR|MaLR	171605	NM_001145198	69784	Mm.271188	NM_001145198	ENSMUSG00000087651	1500009L16Rik	2700050C19Rik|OCC-1	RIKEN cDNA 1500009L16 gene	protein-coding	1	1	11	16	3.43014	9.5222e-05	0.00283333
AMY_P3_2x_VS_E18	chr11-21928	chr11	53888908	53889108	link	+	7.15	0	Intergenic	Intergenic	-6489	NM_019417	30794	Mm.21830	NM_019417	ENSMUSG00000020388	Pdlim4	Ril	PDZ and LIM domain 4	protein-coding	1	1	10	17	3.43358	9.52024e-05	0.00283333
AMY_P3_2x_VS_E18	chr4-16491	chr4	117104518	117104718	link	+	6.89	0	intron (NM_025739, intron 2 of 14)	intron (NM_025739, intron 2 of 14)	-56552	NM_001310729	66743	Mm.318331	NM_025739	ENSMUSG00000028677	Rnf220	4732477A13|4931406I20Rik|5730503K05Rik|AV302541	ring finger protein 220	protein-coding	1	1	12	15	3.4267	9.52416e-05	0.00283333
AMY_P3_2x_VS_E18	chr5-19501	chr5	23915760	23915960	link	+	7.15	0	TTS (NM_029020)	TTS (NM_029020)	-3409	NM_183000	171209	Mm.299636	NM_183000	ENSMUSG00000038276	Asic3	AW742291|Accn3|DRASIC|SLNAC1|TNAC1	acid-sensing (proton-gated) ion channel 3	protein-coding	2	0	11	16	3.4242	9.5205e-05	0.00283333
AMY_P3_2x_VS_E18	chr9-15805	chr9	121733332	121733532	link	+	7.15	0	intron (NM_028384, intron 5 of 15)	B4|SINE|B4	15147	NM_028384	100502861	Mm.335550	NM_028384	ENSMUSG00000079235	Ccdc13	2900041A11Rik|Gm188	coiled-coil domain containing 13	protein-coding	1	1	13	14	3.42326	9.52612e-05	0.00283333
AMY_E18_2x_VS_P3	chr10-18620	chr10	117311807	117312007	link	+	6.79	0	Intergenic	MTEb|LTR|MaLR	-28877	NM_024457	215449	Mm.233009	NM_024457	ENSMUSG00000052681	Rap1b	2810443E11Rik	RAS related protein 1b	protein-coding	0	0	14	12	6.47054	9.78607e-06	0.00283607
AMY_E18_2x_VS_P3	chr14-360	chr14	68702474	68702674	link	+	40.5	0	exon (NM_010910, exon 1 of 4)	exon (NM_010910, exon 1 of 4)	654	NM_010910	18039	Mm.1956	NM_010910	ENSMUSG00000022055	Nefl	AI847934|CMT2E|NF-L|NF68|Nfl	neurofilament, light polypeptide	protein-coding	17	22	69	85	1.41635	9.77973e-06	0.00283607
AMY_E18_2x_VS_P3	chr16-776	chr16	31896608	31896808	link	+	26.9	0	exon (NM_013900, exon 15 of 16)	exon (NM_013900, exon 15 of 16)	17812	NM_013900	30060	Mm.30988	NM_013900	ENSMUSG00000022780	Meltf	CD228|MTf|Mfi2	melanotransferrin	protein-coding	9	11	55	46	1.77471	9.84537e-06	0.00284786
AMY_E18_2x_VS_P3	chr11-2100	chr11	6054604	6054804	link	+	26.1	0	intron (NM_173748, intron 2 of 5)	intron (NM_173748, intron 2 of 5)	18630	NR_029471	100042173	Mm.441799	NR_029471		Rps15a-ps6	Gm11968	ribosomal protein S15A, pseudogene 6	pseudo	7	13	52	49	1.76888	9.89136e-06	0.00284982
AMY_E18_2x_VS_P3	chr11-3066	chr11	119851641	119851841	link	+	21.4	0	intron (NM_001037754, intron 6 of 13)	intron (NM_001037754, intron 6 of 13)	-24340	NR_037225	100526518		NR_037225	ENSMUSG00000105524	Mir3065	mir-3065|mmu-mir-3065	microRNA 3065	ncRNA	4	9	30	52	2.07143	9.8792e-06	0.00284982
AMY_E18_2x_VS_P3	chr4-617	chr4	77858025	77858225	link	+	37.9	0	promoter-TSS (NM_011211)	promoter-TSS (NM_011211)	-326	NM_011211	19266	Mm.184021	NM_011211	ENSMUSG00000028399	Ptprd	1110002J03Rik|3000002J10Rik|B230219D21Rik|R-PTP-delta	protein tyrosine phosphatase, receptor type, D	protein-coding	15	20	73	70	1.46971	9.8843e-06	0.00284982
AMY_E18_2x_VS_P3	chr6-1298	chr6	45009243	45009443	link	+	23.5	0	promoter-TSS (NM_001004357)	promoter-TSS (NM_001004357)	-717	NM_001004357	66797	Mm.440084	NM_025771	ENSMUSG00000039419	Cntnap2	5430425M22Rik|Caspr2|mKIAA0868	contactin associated protein-like 2	protein-coding	9	7	40	50	1.92382	9.90692e-06	0.00285162
AMY_E18_2x_VS_P3	chr15-230	chr15	44945861	44946061	link	+	49.1	0	exon (NM_026200, exon 1 of 3)	exon (NM_026200, exon 1 of 3)	519	NM_026200	67498	Mm.300079	NM_026200	ENSMUSG00000022342	Kcnv1	2700023A03Rik|vibe	potassium channel, subfamily V, member 1	protein-coding	25	26	75	111	1.30137	9.92861e-06	0.00285377
AMY_E18_2x_VS_P3	chr17-1161	chr17	70318408	70318608	link	+	30.6	0	promoter-TSS (NM_001347411)	promoter-TSS (NM_001347411)	95	NM_001347411	224997	Mm.311840	NM_027712	ENSMUSG00000003279	Dlgap1	4933422O14Rik|9630002F18|AI845682|AI848168|BB075781|D17Bwg0511e|GKAP/SAPAP|GKPA/SAPAP|Gkap|Sapap1|mKIAA4162	DLG associated protein 1	protein-coding	10	15	44	72	1.63992	9.96932e-06	0.00286095
AMY_E18_2x_VS_P3	chr1-990	chr1	21952139	21952339	link	+	34.7	0	promoter-TSS (NM_023872)	promoter-TSS (NM_023872)	-216	NM_023872	226922	Mm.336519	NM_023872	ENSMUSG00000028033	Kcnq5	7730402H11|9230107O05Rik|AA589396|D1Mgi1	potassium voltage-gated channel, subfamily Q, member 5	protein-coding	17	15	74	60	1.51268	1.00842e-05	0.00286678
AMY_E18_2x_VS_P3	chr11-19232	chr11	98191176	98191376	link	+	6.79	0	promoter-TSS (NM_010895)	promoter-TSS (NM_010895)	-317	NM_010895	18013	Mm.4814	NM_010895	ENSMUSG00000038255	Neurod2	Ndrf|bHLHa1	neurogenic differentiation 2	protein-coding	0	0	15	11	6.47306	1.00806e-05	0.00286678
AMY_E18_2x_VS_P3	chr14-1062	chr14	125076374	125076574	link	+	22.7	0	promoter-TSS (NM_207667)	promoter-TSS (NM_207667)	-125	NM_207667	14169	Mm.206362	NM_010201	ENSMUSG00000025551	Fgf14	FHF-4|Fhf4|Tg(tetO-MAPT*P301L)4510Kha|mFHF-4(1B)	fibroblast growth factor 14	protein-coding	9	6	42	45	1.97089	1.01184e-05	0.00286977
AMY_E18_2x_VS_P3	chr8-1172	chr8	14777818	14778018	link	+	26.4	0	intron (NM_172910, intron 8 of 15)	intron (NM_172910, intron 8 of 15)	-110618	NM_012000	26889	Mm.254027	NM_012000	ENSMUSG00000026317	Cln8	mnd	ceroid-lipofuscinosis, neuronal 8	protein-coding	13	7	55	46	1.782	1.01169e-05	0.00286977
AMY_E18_2x_VS_P3	chr2-745	chr2	180877881	180878081	link	+	42.1	0	Intergenic	Intergenic	-7987	NM_001003825	16536	Mm.40615	NM_010611	ENSMUSG00000016346	Kcnq2	HNSPC|KQT2|Nmf134	potassium voltage-gated channel, subfamily Q, member 2	protein-coding	21	21	70	91	1.37603	1.01265e-05	0.00286982
AMY_E18_2x_VS_P3	chr15-1431	chr15	76351409	76351609	link	+	23.8	0	intron (NM_130893, intron 1 of 1)	intron (NM_130893, intron 1 of 1)	1050	NM_130893	170729	Mm.218747	NM_130893	ENSMUSG00000048385	Scrt1	-	scratch family zinc finger 1	protein-coding	10	7	48	43	1.86022	1.02935e-05	0.00288839
AMY_E18_2x_VS_P3	chr5-4401	chr5	134733562	134733762	link	+	15.7	0	intron (NM_001359066, intron 15 of 32)	intron (NM_001359066, intron 15 of 32)	-28167	NR_104383	17969	Mm.425296	NM_010876	ENSMUSG00000015950	Ncf1	NCF-47K|NOXO2|Ncf-1|p47-phox|p47<phox>|p47phox	neutrophil cytosolic factor 1	protein-coding	6	1	27	33	2.51764	1.02766e-05	0.00288839
AMY_E18_2x_VS_P3	chr6-4024	chr6	28491997	28492197	link	+	12.5	0	intron (NM_019776, intron 9 of 23)	intron (NM_019776, intron 9 of 23)	61749	NM_019776	56463	Mm.439987	NM_019776	ENSMUSG00000001424	Snd1	AL033314|Tudor-SN	staphylococcal nuclease and tudor domain containing 1	protein-coding	1	2	22	25	3.32796	1.02908e-05	0.00288839
AMY_P3_2x_VS_E18	chr7-2069	chr7	56769014	56769214	link	+	22	0	intron (NM_175272, intron 11 of 37)	intron (NM_175272, intron 11 of 37)	123091	NM_001005232	13172	Mm.307176	NM_001005232	ENSMUSG00000030507	Dbx1	AI426026|Dbx	developing brain homeobox 1	protein-coding	10	15	47	36	1.5312	9.78595e-05	0.00289412
AMY_E18_2x_VS_P3	chr11-268	chr11	5964992	5965192	link	+	63.7	0	intron (NM_001174054, intron 1 of 20)	CpG	659	NM_001174054	12323	Mm.439733	NM_007595	ENSMUSG00000057897	Camk2b	CaMKII	calcium/calmodulin-dependent protein kinase II, beta	protein-coding	45	29	110	134	1.16895	1.03678e-05	0.00289977
AMY_E18_2x_VS_P3	chr3-10683	chr3	20595312	20595512	link	+	6.79	0	Intergenic	ORR1D2|LTR|MaLR	-329313	NM_175086	11608	Mm.134863	NM_175086	ENSMUSG00000054988	Agtr1b	AT1B|AT2R1B|Agtr-1b|Angtr-1b	angiotensin II receptor, type 1b	protein-coding	0	0	9	17	6.45805	1.04622e-05	0.00291687
AMY_E18_2x_VS_P3	chr6-8130	chr6	35447955	35448155	link	+	9.4	0	Intergenic	Lx7|LINE|L1	41833	NM_008098	14489	Mm.182746	NM_008098	ENSMUSG00000029840	Mtpn	5033418D15Rik|Gcdp|V1	myotrophin	protein-coding	0	1	18	18	4.3609	1.05011e-05	0.00291687
AMY_E18_2x_VS_P3	chr3-589	chr3	115954936	115955136	link	+	43.9	0	exon (NM_022427, exon 2 of 2)	exon (NM_022427, exon 2 of 2)	1366	NM_022427	64378	Mm.40025	NM_022427	ENSMUSG00000068696	Gpr88	AW061286|Strg	G-protein coupled receptor 88	protein-coding	20	24	69	99	1.36594	1.05257e-05	0.00292147
AMY_E18_2x_VS_P3	chr18-1035	chr18	42378712	42378912	link	+	23.8	0	intron (NM_134137, intron 24 of 31)	B1F|SINE|Alu	-22449	NM_027072	69401	Mm.34841	NM_027072	ENSMUSG00000059455	Plac8l1	1700009N18Rik|1700015M15Rik	PLAC8-like 1	protein-coding	6	10	32	59	1.92618	1.06523e-05	0.00294313
AMY_E18_2x_VS_P3	chr6-1249	chr6	125117679	125117879	link	+	27.4	0	TTS (NM_146171)	TTS (NM_146171)	-1294	NM_001289726	14433	Mm.304088	NM_008084	ENSMUSG00000057666	Gapdh	Gapd	glyceraldehyde-3-phosphate dehydrogenase	protein-coding	11	11	49	56	1.69045	1.06394e-05	0.00294313
AMY_E18_2x_VS_P3	chr10-1981	chr10	90186147	90186347	link	+	18.8	0	intron (NM_181398, intron 3 of 9)	intron (NM_181398, intron 3 of 9)	-106152	NM_001347054	77531	Mm.440605	NM_181398	ENSMUSG00000058589	Anks1b	AIDA-1|AIDA-1b|C030032C09Rik|E530015N03Rik|EB-1|Gm10937|Gm1555	ankyrin repeat and sterile alpha motif domain containing 1B	protein-coding	7	4	39	33	2.14449	1.06752e-05	0.00294498
AMY_E18_2x_VS_P3	chr9-4741	chr9	123283297	123283497	link	+	13.8	0	intron (NM_001348168, intron 2 of 21)	intron (NM_001348168, intron 2 of 21)	7352	NM_001348168	102436	Mm.276076	NM_153168	ENSMUSG00000035202	Lars2	AI035546|Kiaa0028|LEURS	leucyl-tRNA synthetase, mitochondrial	protein-coding	3	2	26	27	2.80571	1.06948e-05	0.00294814
AMY_E18_2x_VS_P3	chr14-304	chr14	65193340	65193540	link	+	44.1	0	Intergenic	Intergenic	-13512	NR_040709	268755	Mm.194050	NR_040709	ENSMUSG00000097545	Mir124a-1hg	A930011O12Rik|Rncr3|mir-124-1|mir-3078	Mir124-1 host gene (non-protein coding)	ncRNA	24	21	73	96	1.34824	1.07446e-05	0.00295069
AMY_E18_2x_VS_P3	chr15-681	chr15	89284208	89284408	link	+	36.3	0	promoter-TSS (NM_021921)	promoter-TSS (NM_021921)	-34	NM_021921	60597	Mm.173337	NM_021921	ENSMUSG00000022619	Mapk8ip2	3230402N03Rik|AI847694|AW049958|IB2|Jip2|R75148	mitogen-activated protein kinase 8 interacting protein 2	protein-coding	20	14	59	80	1.47128	1.07433e-05	0.00295069
AMY_E18_2x_VS_P3	chr5-3067	chr5	122776251	122776451	link	+	17	0	intron (NM_144912, intron 10 of 10)	intron (NM_144912, intron 10 of 10)	27853	NM_144912	231724	Mm.255587	NM_144912	ENSMUSG00000038569	Rad9b	A630082N15Rik|BC021784	RAD9 checkpoint clamp component B	protein-coding	9	0	35	30	2.29095	1.07867e-05	0.0029576
AMY_E18_2x_VS_P3	chr8-6653	chr8	128642994	128643194	link	+	12.3	0	Intergenic	Intergenic	124092	NM_008430	16525	Mm.10800	NM_008430	ENSMUSG00000033998	Kcnk1	AI788889|TWIK-1	potassium channel, subfamily K, member 1	protein-coding	1	2	26	21	3.33409	1.08304e-05	0.00296307
AMY_E18_2x_VS_P3	chr2-1721	chr2	149656291	149656491	link	+	31.6	0	promoter-TSS (NM_001085521)	promoter-TSS (NM_001085521)	-128	NM_001085521	433485	Mm.330649	NM_001085521	ENSMUSG00000074736	Syndig1	AW123113|DSPC2|Gm14134|H2C20orf39|Tmem90b	synapse differentiation inducing 1	protein-coding	13	14	56	65	1.60033	1.08599e-05	0.0029689
AMY_P3_2x_VS_E18	chr6-5442	chr6	125439287	125439487	link	+	11.4	0	intron (NM_007657, intron 1 of 7)	intron (NM_007657, intron 1 of 7)	5391	NM_007657	12527	Mm.210676	NM_007657	ENSMUSG00000030342	Cd9	Tspan29	CD9 antigen	protein-coding	5	1	28	15	2.58333	0.000101331	0.00297204
AMY_E18_2x_VS_P3	chr2-262	chr2	136539310	136539510	link	+	62.4	0	promoter-TSS (NM_001355254)	promoter-TSS (NM_001355254)	-12	NM_001355254	20614	Mm.45953	NM_011428	ENSMUSG00000027273	Snap25	Bdr|GENA70|SNAP-25|SUP|sp	synaptosomal-associated protein 25	protein-coding	43	31	116	126	1.15768	1.08847e-05	0.00297345
AMY_E18_2x_VS_P3	chr12-1617	chr12	93117727	93117927	link	+	22.2	0	Intergenic	MamGypLTR1c|LTR|Gypsy	-30230	NM_011344	20338	Mm.250605	NM_011344	ENSMUSG00000020964	Sel1l	AW493766|Sel1h|mKIAA4137	sel-1 suppressor of lin-12-like (C. elegans)	protein-coding	6	8	36	49	2.02602	1.09206e-05	0.00297431
AMY_E18_2x_VS_P3	chr7-7541	chr7	64890691	64890891	link	+	9.4	0	intron (NM_001038701, intron 3 of 8)	intron (NM_001038701, intron 3 of 8)	44248	NM_008071	14402	Mm.8004	NM_008071	ENSMUSG00000033676	Gabrb3	A230092K12Rik|AW049585|Cp1|Gabrb-3|beta3	gamma-aminobutyric acid (GABA) A receptor, subunit beta 3	protein-coding	0	1	20	16	4.36488	1.0916e-05	0.00297431
AMY_E18_2x_VS_P3	chr11-1442	chr11	77672640	77672840	link	+	35	0	intron (NM_001291213, intron 40 of 40)	intron (NM_001291213, intron 40 of 40)	34634	NM_008952	19193	Mm.8543	NM_008952	ENSMUSG00000017453	Pipox	LPIPOX|Pso	pipecolic acid oxidase	protein-coding	16	15	52	79	1.51293	1.09317e-05	0.0029751
AMY_E18_2x_VS_P3	chr16-562	chr16	74411799	74411999	link	+	31.6	0	5' UTR (NM_175549, exon 1 of 28)	5' UTR (NM_175549, exon 1 of 28)	171	NM_001358494	268902	Mm.171736	NM_175549	ENSMUSG00000052516	Robo2	2600013A04Rik|9430089E08Rik|BB097918|D230004I22Rik|mKIAA1568	roundabout guidance receptor 2	protein-coding	14	13	54	67	1.60061	1.09968e-05	0.00298387
AMY_E18_2x_VS_P3	chr16-14519	chr16	96903775	96903975	link	+	6.79	0	intron (NM_031174, intron 18 of 32)	intron (NM_031174, intron 18 of 32)	214662	NM_008791	18546	Mm.5023	NM_008791	ENSMUSG00000090223	Pcp4	P16Rimb19|Pcp-4|Pep19	Purkinje cell protein 4	protein-coding	0	0	8	18	6.4554	1.10685e-05	0.00299442
AMY_E18_2x_VS_P3	chr16-1237	chr16	31069397	31069597	link	+	19.9	0	intron (NM_198626, intron 1 of 3)	intron (NM_198626, intron 1 of 3)	12021	NM_198626	268880	Mm.286693	NM_198626	ENSMUSG00000047434	Xxylt1	AI480653	xyloside xylosyltransferase 1	protein-coding	8	4	33	44	2.11035	1.11612e-05	0.00300384
AMY_E18_2x_VS_P3	chr15-964	chr15	80117869	80118069	link	+	30.6	0	5' UTR (NM_001044308, exon 1 of 37)	5' UTR (NM_001044308, exon 1 of 37)	301	NM_001044308	239556	Mm.291058	NM_001044308	ENSMUSG00000022416	Cacna1i	Ca(V)3.3	calcium channel, voltage-dependent, alpha 1I subunit	protein-coding	14	11	64	50	1.63536	1.11844e-05	0.00300639
AMY_E18_2x_VS_P3	chr12-4089	chr12	107516315	107516515	link	+	14.1	0	Intergenic	Intergenic	169461	NR_036593	76639	Mm.375609	NR_036593	ENSMUSG00000092066	1700121N20Rik	-	RIKEN cDNA 1700121N20 gene	ncRNA	0	4	13	40	3.08348	1.12425e-05	0.0030079
AMY_E18_2x_VS_P3	chr17-1898	chr17	26768971	26769171	link	+	21.7	0	intron (NM_026170, intron 5 of 9)	intron (NM_026170, intron 5 of 9)	-44270	NM_025272	11974	Mm.22602	NM_025272	ENSMUSG00000015575	Atp6v0e	Atp6k|Atp6v0e1|M9.2	ATPase, H+ transporting, lysosomal V0 subunit E	protein-coding	6	8	45	39	2.01715	1.1223e-05	0.0030079
AMY_E18_2x_VS_P3	chr2-156	chr2	33399447	33399647	link	+	60.3	0	Intergenic	CpG	-75495	NM_001355612	71834	Mm.44186	NM_027947	ENSMUSG00000026788	Zbtb43	1700010E06Rik|Zfp297b|mKIAA0414	zinc finger and BTB domain containing 43	protein-coding	32	35	89	143	1.22376	1.12345e-05	0.0030079
AMY_E18_2x_VS_P3	chr14-2763	chr14	66779671	66779871	link	+	15.2	0	intron (NM_172498, intron 23 of 29)	B4A|SINE|B4	19974	NM_144803	110902	Mm.57350	NM_144803	ENSMUSG00000022041	Chrna2	Acra-2|Acra2|BC011490	cholinergic receptor, nicotinic, alpha polypeptide 2 (neuronal)	protein-coding	1	5	31	28	2.69986	1.13383e-05	0.00302204
AMY_E18_2x_VS_P3	chr13-1598	chr13	75227892	75228092	link	+	21.2	0	intron (NM_013628, intron 1 of 13)	intron (NM_013628, intron 1 of 13)	687	NM_013628	18548	Mm.1333	NM_013628	ENSMUSG00000021587	Pcsk1	Nec-1|Nec1|PC1|PC3|Phpp-1|SPC3	proprotein convertase subtilisin/kexin type 1	protein-coding	6	7	32	48	2.0435	1.14112e-05	0.00302853
AMY_E18_2x_VS_P3	chr3-255	chr3	107999979	108000179	link	+	45.7	0	3' UTR (NM_028061, exon 3 of 3)	3' UTR (NM_028061, exon 3 of 3)	3673	NM_028061	72023	Mm.246391	NM_028061	ENSMUSG00000048796	Cyb561d1	1600010M23Rik|AI605489|AW457162	cytochrome b-561 domain containing 1	protein-coding	24	24	77	98	1.30455	1.14078e-05	0.00302853
AMY_E18_2x_VS_P3	chr7-390	chr7	151361735	151361935	link	+	53.3	0	exon (NM_001113373, exon 1 of 16)	exon (NM_001113373, exon 1 of 16)	410	NM_001113373	210274	Mm.483624	NM_001081370	ENSMUSG00000037541	Shank2	ProSAP1|mKIAA1022	SH3 and multiple ankyrin repeat domains 2	protein-coding	29	29	99	103	1.24318	1.15107e-05	0.00303219
AMY_P3_2x_VS_E18	chr8-1689	chr8	83325747	83325947	link	+	19.3	0	intron (NM_021356, intron 1 of 9)	intron (NM_021356, intron 1 of 9)	-62489	NM_053124	93762	Mm.246803	NM_053124	ENSMUSG00000031715	Smarca5	4933427E24Rik|D030040M08Rik|D330027N15Rik|MommeD4|Snf2h	SWI/SNF related, matrix associated, actin dependent regulator of chromatin, subfamily a, member 5	protein-coding	7	13	33	40	1.67785	0.000104035	0.00303757
AMY_E18_2x_VS_P3	chr15-743	chr15	101066599	101066799	link	+	34.2	0	Intergenic	Intergenic	-11082	NR_045328	380977	Mm.399924	NR_045326	ENSMUSG00000097915	A330009N23Rik	-	RIKEN cDNA A330009N23 gene	ncRNA	20	12	64	67	1.4794	1.15691e-05	0.00303779
AMY_E18_2x_VS_P3	chr3-1507	chr3	151770100	151770300	link	+	26.9	0	intron (NM_016867, intron 4 of 5)	intron (NM_016867, intron 4 of 5)	58664	NM_016867	54120	Mm.97	NM_016867	ENSMUSG00000039131	Gipc2	2200002N01Rik|AU021850|Semcap2	GIPC PDZ domain containing family, member 2	protein-coding	14	7	50	53	1.73679	1.15676e-05	0.00303779
AMY_P3_2x_VS_E18	chr17-5972	chr17	3285560	3285760	link	+	10.1	0	Intergenic	Intergenic	-40913	NM_001122998	24001	Mm.137134	NM_011878	ENSMUSG00000023800	Tiam2	3000002F19Rik|STEF|mKIAA2016	T cell lymphoma invasion and metastasis 2	protein-coding	1	4	19	18	2.64937	0.000104236	0.00304213
AMY_P3_2x_VS_E18	chr11-10238	chr11	31774563	31774763	link	+	9.8	0	intron (NM_001290678, intron 1 of 7)	intron (NM_001290678, intron 1 of 7)	3723	NM_026252	67579	Mm.339792	NM_026252	ENSMUSG00000020300	Cpeb4	Cpe-bp4|Cpeb-4|mCPEB-4	cytoplasmic polyadenylation element binding protein 4	protein-coding	1	4	21	16	2.64396	0.000104712	0.00305396
AMY_P3_2x_VS_E18	chr12-7081	chr12	79351498	79351698	link	+	9.8	0	intron (NM_145965, intron 1 of 22)	L2|LINE|L2	23956	NM_145965	268566	Mm.341742	NM_145965	ENSMUSG00000047454	Gphn	5730552E08Rik|AI662856|BC027112|C230040D23|GPH|GPHRYN|geph	gephyrin	protein-coding	1	4	22	15	2.64125	0.000104952	0.0030582
AMY_P3_2x_VS_E18	chr6-6105	chr6	90416317	90416517	link	+	10.6	0	5' UTR (NM_023184, exon 2 of 3)	5' UTR (NM_023184, exon 2 of 3)	3847	NM_023184	66277	Mm.38343	NM_023184	ENSMUSG00000030087	Klf15	1810013I09Rik|AV048136|AW494632|CKLF|KKLF	Kruppel-like factor 15	protein-coding	3	3	15	27	2.5874	0.000105123	0.00306177
AMY_E18_2x_VS_P3	chr11-2566	chr11	23991802	23992002	link	+	26.4	0	intron (NM_001159289, intron 2 of 4)	intron (NM_001159289, intron 2 of 4)	11207	NM_001159290	14025	Mm.53687	NM_016707	ENSMUSG00000000861	Bcl11a	2810047E18Rik|BCL-11A|Ctip1|D930021L15Rik|Evi9|Evi9a|Evi9b|Evi9c|mKIAA1809	B cell CLL/lymphoma 11A (zinc finger protein)	protein-coding	11	8	48	50	1.80514	1.18381e-05	0.00307889
AMY_E18_2x_VS_P3	chr9-7834	chr9	44998153	44998353	link	+	10.7	0	intron (NM_145403, intron 1 of 12)	intron (NM_145403, intron 1 of 12)	-5596	NM_001198971	408059	Mm.249297	NM_001198971	ENSMUSG00000091996	BC049352	SMIM35	cDNA sequence BC049352	protein-coding	2	0	16	25	3.67398	1.18751e-05	0.00308633
AMY_E18_2x_VS_P3	chr14-2293	chr14	119536596	119536796	link	+	15.9	0	promoter-TSS (NM_015820)	promoter-TSS (NM_015820)	-791	NM_015820	50787	Mm.445777	NM_015820	ENSMUSG00000053465	Hs6st3	6OST3|HS6ST-3	heparan sulfate 6-O-sulfotransferase 3	protein-coding	7	1	32	30	2.38311	1.18897e-05	0.0030879
AMY_E18_2x_VS_P3	chr9-414	chr9	52487333	52487533	link	+	47	0	promoter-TSS (NR_045333)	promoter-TSS (NR_045333)	109	NM_178906	330941	Mm.335160	NM_177907	ENSMUSG00000078307	AI593442	E130102D23	expressed sequence AI593442	protein-coding	25	25	82	99	1.29547	1.19211e-05	0.00309164
AMY_E18_2x_VS_P3	chr4-1067	chr4	101760503	101760703	link	+	30.6	0	Intergenic	CpG	101158	NM_001085520	381536	Mm.297685	NM_001085520	ENSMUSG00000078625	Gm12789	-	predicted gene 12789	protein-coding	18	9	57	61	1.5734	1.19456e-05	0.00309257
AMY_E18_2x_VS_P3	chr4-8651	chr4	141434788	141434988	link	+	9.66	0	Intergenic	Intergenic	-4053	NM_025994	27984	Mm.395598	NM_025994	ENSMUSG00000040659	Efhd2	2600015J22Rik|AA408606|D4Wsu27e	EF hand domain containing 2	protein-coding	1	0	12	25	4.39304	1.20127e-05	0.00309334
AMY_P3_2x_VS_E18	chr4-6156	chr4	130133178	130133378	link	+	11.1	0	intron (NM_025998, intron 1 of 6)	B1_Mur2|SINE|Alu	7573	NM_025998	67149	Mm.423029	NM_025998	ENSMUSG00000078532	Nkain1	2610200G18Rik|2810426C15Rik	Na+/K+ transporting ATPase interacting 1	protein-coding	2	4	20	22	2.57959	0.000106605	0.00309625
AMY_P3_2x_VS_E18	chr1-24352	chr1	57451983	57452183	link	+	4.77	0	intron (NM_001037742, intron 3 of 7)	LTR16B1|LTR|ERVL	-11309	NM_001081181	68115	Mm.275428	NM_001081181	ENSMUSG00000025971	Maip1	9430016H08Rik|AA409999|C78988	matrix AAA peptidase interacting protein 1	protein-coding	0	0	10	8	6.09712	0.000107268	0.00310065
AMY_P3_2x_VS_E18	chr1-26413	chr1	172607545	172607745	link	+	4.77	0	intron (NM_177068, intron 6 of 7)	intron (NM_177068, intron 6 of 7)	32982	NM_177068	320078	Mm.287131	NM_177068	ENSMUSG00000038463	Olfml2b	1110018N05Rik|4832415H08Rik|AI467542	olfactomedin-like 2B	protein-coding	0	0	11	7	6.09298	0.000107267	0.00310065
AMY_P3_2x_VS_E18	chr10-19331	chr10	17779684	17779884	link	+	4.77	0	intron (NM_009048, intron 1 of 19)	intron (NM_009048, intron 1 of 19)	4038	NM_001111065	19707	Mm.4479	NM_009048	ENSMUSG00000019854	Reps1	BB161292	RalBP1 associated Eps domain containing protein	protein-coding	0	0	13	5	6.0847	0.000107267	0.00310065
AMY_P3_2x_VS_E18	chr11-29015	chr11	30142710	30142910	link	+	4.77	0	Intergenic	B2_Mm2|SINE|B2	-23038	NM_175836	20742	Mm.123110	NM_009260	ENSMUSG00000020315	Sptbn1	9930031C03Rik|AL033301|SPTB2|Spnb-2|Spnb2|elf1|elf3|mKIAA4049	spectrin beta, non-erythrocytic 1	protein-coding	0	0	12	6	6.08884	0.000107267	0.00310065
AMY_P3_2x_VS_E18	chr12-16155	chr12	85040981	85041181	link	+	4.77	0	intron (NM_001362271, intron 3 of 11)	intron (NM_001362271, intron 3 of 11)	11568	NM_008943	19164	Mm.998	NM_008943	ENSMUSG00000019969	Psen1	Ad3h|PS-1|PS1|S182	presenilin 1	protein-coding	0	0	12	6	6.08884	0.000107267	0.00310065
AMY_P3_2x_VS_E18	chr12-21212	chr12	114284917	114285117	link	+	4.77	0	intron (NM_001081170, intron 3 of 23)	intron (NM_001081170, intron 3 of 23)	-27696	NM_001361919	75671	Mm.23377	NM_029381	ENSMUSG00000012211	Tex22	1700028O09Rik|AV210422|Tep22	testis expressed gene 22	protein-coding	0	0	11	7	6.09298	0.000107267	0.00310065
AMY_P3_2x_VS_E18	chr13-17379	chr13	102469608	102469808	link	+	4.5	0	intron (NM_001077495, intron 7 of 15)	intron (NM_001077495, intron 7 of 15)	-7123	NM_001024955	18708	Mm.259333	NM_001024955	ENSMUSG00000041417	Pik3r1	PI3K|p50alpha|p55alpha|p85alpha	phosphoinositide-3-kinase regulatory subunit 1	protein-coding	0	0	7	11	6.10956	0.000107269	0.00310065
AMY_P3_2x_VS_E18	chr14-16495	chr14	33495550	33495750	link	+	4.77	0	intron (NM_001195097, intron 1 of 3)	intron (NM_001195097, intron 1 of 3)	2808	NM_001195097	100504518	Mm.318319	NM_001195097	ENSMUSG00000071540	3425401B19Rik	Cefip	RIKEN cDNA 3425401B19 gene	protein-coding	0	0	9	9	6.10127	0.000107268	0.00310065
AMY_P3_2x_VS_E18	chr15-20019	chr15	98747447	98747647	link	+	4.77	0	intron (NM_029098, intron 1 of 16)	(CACCC)n|Simple_repeat|Simple_repeat	982	NM_029098	74775	Mm.385020	NM_029098	ENSMUSG00000022999	Lmbr1l	1110013E13Rik|AA415653|D15Ertd735e|Limr	limb region 1 like	protein-coding	0	0	8	10	6.10541	0.000107268	0.00310065
AMY_P3_2x_VS_E18	chr17-20242	chr17	72372880	72373080	link	+	4.77	0	intron (NM_007439, intron 5 of 28)	intron (NM_007439, intron 5 of 28)	241693	NM_030179	78785	Mm.196382	NM_030179	ENSMUSG00000024059	Clip4	1700024K14Rik|1700074B05Rik|4833417L20Rik|5830409B12Rik|Rsnl2	CAP-GLY domain containing linker protein family, member 4	protein-coding	0	0	11	7	6.09298	0.000107267	0.00310065
AMY_P3_2x_VS_E18	chr2-34717	chr2	79470235	79470435	link	+	4.77	0	Intergenic	Intergenic	-5247	NM_080558	70599	Mm.272881	NM_080558	ENSMUSG00000027007	Ssfa2	5730488C15Rik|CS-1|CS1|KRAP|SPAG13|mKIAA1927	sperm specific antigen 2	protein-coding	0	0	11	7	6.09298	0.000107267	0.00310065
AMY_P3_2x_VS_E18	chr2-36471	chr2	162803154	162803354	link	+	4.77	0	TTS (NM_001081338)	TTS (NM_001081338)	-9963	NM_001291154	27219	Mm.26462	NM_013731	ENSMUSG00000017868	Sgk2	AI098171|AW146006|Sgkl	serum/glucocorticoid regulated kinase 2	protein-coding	0	0	13	5	6.0847	0.000107267	0.00310065
AMY_P3_2x_VS_E18	chr6-18899	chr6	53539404	53539604	link	+	4.77	0	intron (NM_172728, intron 1 of 6)	intron (NM_172728, intron 1 of 6)	16136	NM_172728	231991	Mm.227444	NM_172728	ENSMUSG00000053007	Creb5	9430076C15Rik|CRE-BPa|Crebpa|D430026C09Rik	cAMP responsive element binding protein 5	protein-coding	0	0	8	10	6.10541	0.000107268	0.00310065
AMY_P3_2x_VS_E18	chr7-26007	chr7	114867250	114867450	link	+	4.77	0	intron (NM_001357438, intron 11 of 20)	intron (NM_001357438, intron 11 of 20)	31993	NM_001357438	19024	Mm.2817	NM_008905	ENSMUSG00000036528	Ppfibp2	Cclp1	PTPRF interacting protein, binding protein 2 (liprin beta 2)	protein-coding	0	0	8	10	6.10541	0.000107268	0.00310065
AMY_P3_2x_VS_E18	chr8-22219	chr8	105253907	105254107	link	+	4.77	0	intron (NM_009866, intron 1 of 12)	intron (NM_009866, intron 1 of 12)	55004	NM_009866	12552	Mm.1571	NM_009866	ENSMUSG00000031673	Cdh11	Cad11|OSF-4	cadherin 11	protein-coding	0	0	12	6	6.08884	0.000107267	0.00310065
AMY_P3_2x_VS_E18	chr9-22364	chr9	41338537	41338737	link	+	5.83	0	promoter-TSS (NR_029790)	promoter-TSS (NR_029790)	-871	NR_029790	723892		NR_029790	ENSMUSG00000093011	Mir100	Mirn100|mir-100|mmu-mir-100	microRNA 100	ncRNA	0	0	13	5	6.0847	0.000107267	0.00310065
AMY_P3_2x_VS_E18	chr9-25957	chr9	61406161	61406361	link	+	5.03	0	Intergenic	Intergenic	186088	NM_001083927	21887	Mm.24255	NM_009389	ENSMUSG00000032280	Tle3	2610103N05Rik|ESG|Grg3a|Grg3b|mKIAA1547	transducin-like enhancer of split 3	protein-coding	0	0	9	9	6.10127	0.000107268	0.00310065
AMY_P3_2x_VS_E18	chr9-26686	chr9	95432789	95432989	link	+	4.77	0	Intergenic	L1ME5|LINE|L1	-20474	NM_001357974	67958	Mm.292742	NM_026476	ENSMUSG00000032407	U2surp	2610101N10Rik|AU023006|Sr140	U2 snRNP-associated SURP domain containing	protein-coding	0	0	7	11	6.10956	0.000107269	0.00310065
AMY_P3_2x_VS_E18	chr11-4422	chr11	8366448	8366648	link	+	15.6	0	intron (NM_001083587, intron 20 of 30)	intron (NM_001083587, intron 20 of 30)	197990	NM_001083587	319939	Mm.337820	NM_001083587	ENSMUSG00000020422	Tns3	BC023928|F830010I22Rik|TEM6|Tens1	tensin 3	protein-coding	5	10	28	33	1.82895	0.000107795	0.00311155
AMY_E18_2x_VS_P3	chr5-888	chr5	64040834	64041034	link	+	35.8	0	5' UTR (NM_177006, exon 1 of 7)	5' UTR (NM_177006, exon 1 of 7)	592	NM_177006	319807	Mm.319487	NM_028470	ENSMUSG00000090061	Nwd2	3110047P20Rik|B830017A01Rik|Hn1-ps2|mKIAA1239	NACHT and WD repeat domain containing 2	protein-coding	14	19	51	87	1.49137	1.21596e-05	0.00311488
AMY_P3_2x_VS_E18	chr2-7261	chr2	101888569	101888769	link	+	9.8	0	intron (NM_001290784, intron 4 of 5)	intron (NM_001290784, intron 4 of 5)	137948	NM_178886	241576	Mm.489740	NM_178886	ENSMUSG00000048058	Ldlrad3	6430500P08|AI194318|Lrad3	low density lipoprotein receptor class A domain containing 3	protein-coding	3	1	18	19	2.94624	0.000108443	0.00312287
AMY_P3_2x_VS_E18	chr11-11550	chr11	3725563	3725763	link	+	9.8	0	intron (NM_152818, intron 1 of 13)	intron (NM_152818, intron 1 of 13)	38243	NM_152818	74309	Mm.61022	NM_152818	ENSMUSG00000020435	Osbp2	1700095P05Rik|C630001G20Rik|Gm244|ORP-4|OSBPL1	oxysterol binding protein 2	protein-coding	3	1	20	17	2.94079	0.000108746	0.00312846
AMY_P3_2x_VS_E18	chr7-4601	chr7	143461223	143461423	link	+	16.2	0	intron (NR_102277, intron 1 of 3)	intron (NR_102277, intron 1 of 3)	1316	NR_102277	77383	Mm.227745	NR_102277	ENSMUSG00000110027	C030029H02Rik	-	RIKEN cDNA C030029H02 gene	ncRNA	7	7	33	27	1.88843	0.000108797	0.00312967
AMY_P3_2x_VS_E18	chr19-5594	chr19	29338659	29338859	link	+	9.54	0	intron (NM_001048177, intron 2 of 23)	intron (NM_001048177, intron 2 of 23)	12466	NM_008413	16452	Mm.275839	NM_008413	ENSMUSG00000024789	Jak2	Fd17	Janus kinase 2	protein-coding	0	4	26	9	2.85592	0.000108825	0.0031302
AMY_P3_2x_VS_E18	chr9-7425	chr9	109466062	109466262	link	+	11.9	0	intron (NM_199036, intron 4 of 9)	RMER17C|LTR|ERVK	4614	NM_199036	382105	Mm.335468	NM_199036	ENSMUSG00000074060	Fbxw15	Fbxo12J	F-box and WD-40 domain protein 15	protein-coding	2	5	27	18	2.4529	0.000108892	0.00313107
AMY_P3_2x_VS_E18	chr11-13996	chr11	99350675	99350875	link	+	9.8	0	intron (NM_033373, intron 1 of 7)	intron (NM_033373, intron 1 of 7)	3649	NM_033373	94179	Mm.290657	NM_033373	ENSMUSG00000006777	Krt23	CK23|Haik1|K23|Krt1-23	keratin 23	protein-coding	2	2	21	16	2.94295	0.000109033	0.00313408
AMY_E18_2x_VS_P3	chr2-5591	chr2	14795975	14796175	link	+	14.6	0	intron (NM_001309519, intron 1 of 12)	intron (NM_001309519, intron 1 of 12)	792	NM_001309519	12296	Mm.313930	NM_023116	ENSMUSG00000057914	Cacnb2	AW060387|CAB2|Cavbeta2|Cchb2	calcium channel, voltage-dependent, beta 2 subunit	protein-coding	3	3	27	29	2.62856	1.23765e-05	0.00313462
AMY_E18_2x_VS_P3	chr9-438	chr9	56644489	56644689	link	+	43.6	0	promoter-TSS (NM_001361115)	promoter-TSS (NM_001361115)	-472	NM_001361117	235402	Mm.246605	NM_181074	ENSMUSG00000049556	Lingo1	4930471K13Rik|AV148400|LERN1|LINGO-1|Lrrn6a|UNQ201	leucine rich repeat and Ig domain containing 1	protein-coding	28	16	65	101	1.35702	1.2413e-05	0.00313462
AMY_E18_2x_VS_P3	chr4-3268	chr4	137221710	137221910	link	+	16.5	0	intron (NR_138591, intron 1 of 23)	intron (NR_138591, intron 1 of 23)	1169	NR_138591	110351	Mm.180763	NM_029563	ENSMUSG00000041351	Rap1gap	1300019I11Rik|2310004O14Rik|AI427470|ARPP-90|Gap|Rap1GAP1|Rap1ga1	Rap1 GTPase-activating protein	protein-coding	5	3	33	31	2.42234	1.24732e-05	0.00314073
AMY_E18_2x_VS_P3	chrX-312	chrX	12338908	12339108	link	+	25.6	0	promoter-TSS (NM_012005)	promoter-TSS (NM_012005)	91	NM_012005	26896	Mm.17616	NM_012005	ENSMUSG00000064127	Med14	9930001L01Rik|AU041628|Crsp2|Gm641|ORF1|Trap170	mediator complex subunit 14	protein-coding	9	11	42	59	1.76524	1.24601e-05	0.00314073
AMY_E18_2x_VS_P3	chr1-232	chr1	75476236	75476436	link	+	51.7	0	promoter-TSS (NM_001001566)	promoter-TSS (NM_001001566)	229	NM_177056	319998	Mm.44401	NM_177056	ENSMUSG00000051703	Tmem198	A230078I05Rik|Tmem198-1|Tmem198a	transmembrane protein 198	protein-coding	30	26	77	122	1.26539	1.25435e-05	0.00315626
AMY_P3_2x_VS_E18	chr2-16095	chr2	64983766	64983966	link	+	7.15	0	intron (NM_177025, intron 2 of 13)	intron (NM_177025, intron 2 of 13)	92817	NM_177025	319876	Mm.34159	NM_027225	ENSMUSG00000034903	Cobll1	1810047P18Rik|Coblr1|D430044D16Rik	Cobl-like 1	protein-coding	2	1	14	17	3.08719	0.000110439	0.00316757
AMY_P3_2x_VS_E18	chr17-11018	chr17	43694987	43695187	link	+	8.48	0	Intergenic	Intergenic	-10313	NM_013737	27226	Mm.9277	NM_013737	ENSMUSG00000023913	Pla2g7	PAF-AH|R75400	phospholipase A2, group VII (platelet-activating factor acetylhydrolase, plasma)	protein-coding	1	2	14	17	3.09269	0.000110535	0.00316932
AMY_P3_2x_VS_E18	chr16-4723	chr16	8644384	8644584	link	+	8.48	0	intron (NM_016881, intron 2 of 8)	intron (NM_016881, intron 2 of 8)	6684	NM_016881	54128	Mm.9699	NM_016881	ENSMUSG00000022711	Pmm2	AI585868|C86848	phosphomannomutase 2	protein-coding	2	1	17	14	3.07777	0.000110771	0.00317497
AMY_P3_2x_VS_E18	chr5-20257	chr5	97354605	97354805	link	+	8.21	0	intron (NR_131152, intron 2 of 2)	RLTR19-int|LTR|ERVK	4414	NR_131152	666266	Mm.32442	NR_131152	ENSMUSG00000106357	Gm8013	EG666266	predicted gene 8013	ncRNA	1	2	18	13	3.08014	0.000110979	0.0031789
AMY_E18_2x_VS_P3	chr7-3994	chr7	19894730	19894930	link	+	17.5	0	5' UTR (NM_008036, exon 1 of 4)	5' UTR (NM_008036, exon 1 of 4)	564	NM_008036	14282	Mm.248335	NM_008036	ENSMUSG00000003545	Fosb	-	FBJ osteosarcoma oncogene B	protein-coding	6	3	32	35	2.32061	1.26813e-05	0.00318461
AMY_E18_2x_VS_P3	chr12-1297	chr12	13061087	13061287	link	+	26.6	0	Intergenic	Intergenic	-112545	NM_008709	18109	Mm.16469	NM_008709	ENSMUSG00000037169	Mycn	N-myc|Nmyc|Nmyc-1|Nmyc1|bHLHe37|c-nmyc	v-myc avian myelocytomatosis viral related oncogene, neuroblastoma derived	protein-coding	10	10	41	59	1.75231	1.27429e-05	0.00318543
AMY_E18_2x_VS_P3	chr12-1398	chr12	106714320	106714520	link	+	23	0	intron (NM_001252508, intron 1 of 1)	MIRc|SINE|MIR	22354	NM_001252508	268595	Mm.2388	NM_001252508	ENSMUSG00000094910	D430019H16Rik	AI852661	RIKEN cDNA D430019H16 gene	protein-coding	7	8	32	56	1.97418	1.276e-05	0.00318543
AMY_E18_2x_VS_P3	chr2-1186	chr2	70400546	70400746	link	+	33.7	0	intron (NM_001312900, intron 1 of 6)	CpG	460	NM_008077	14415	Mm.272120	NM_008077	ENSMUSG00000070880	Gad1	EP10|Gad-1	glutamate decarboxylase 1	protein-coding	12	18	59	70	1.53739	1.27384e-05	0.00318543
AMY_P3_2x_VS_E18	chr15-742	chr15	78232093	78232293	link	+	27.3	0	intron (NM_009437, intron 1 of 1)	intron (NM_009437, intron 1 of 1)	4096	NM_009437	22117	Mm.15312	NM_009437	ENSMUSG00000044986	Tst	Rhodanese	thiosulfate sulfurtransferase, mitochondrial	protein-coding	13	20	49	48	1.36456	0.000111321	0.00318673
AMY_P3_2x_VS_E18	chr19-6479	chr19	28456144	28456344	link	+	7.95	0	intron (NM_175459, intron 4 of 10)	intron (NM_175459, intron 4 of 10)	-296470	NR_045330	320176	Mm.406716	NR_045330	ENSMUSG00000097735	D930032P07Rik	-	RIKEN cDNA D930032P07 gene	ncRNA	1	2	21	10	3.07071	0.000111315	0.00318673
AMY_P3_2x_VS_E18	chr7-15132	chr7	4058621	4058821	link	+	8.21	0	intron (NR_033568, intron 3 of 8)	intron (NR_033568, intron 3 of 8)	-12411	NM_001109765	57776	Mm.29729	NM_021324	ENSMUSG00000030428	Ttyh1	4930459B04Rik|6330408P11Rik|TTY1|mTTY1|tty	tweety family member 1	protein-coding	1	2	22	9	3.06757	0.000111428	0.00318873
AMY_P3_2x_VS_E18	chr8-17369	chr8	65581304	65581504	link	+	8.21	0	intron (NM_023689, intron 3 of 11)	L1M1|LINE|L1	151262	NM_001361918	72902	Mm.334552	NM_023689	ENSMUSG00000054162	Spock3	2900045C01Rik|AI428471|mKIAA4039	sparc/osteonectin, cwcv and kazal-like domains proteoglycan 3	protein-coding	1	2	22	9	3.06757	0.000111428	0.00318873
AMY_E18_2x_VS_P3	chr8-3813	chr8	79948251	79948451	link	+	14.6	0	intron (NM_030113, intron 5 of 22)	intron (NM_030113, intron 5 of 22)	-92604	NR_028125	70345	Mm.411813	NR_028125	ENSMUSG00000097882	0610038B21Rik	-	RIKEN cDNA 0610038B21 gene	ncRNA	3	3	30	26	2.63243	1.28241e-05	0.00319372
AMY_E18_2x_VS_P3	chr15-1136	chr15	80117395	80117595	link	+	28.2	0	promoter-TSS (NM_001044308)	promoter-TSS (NM_001044308)	-173	NM_001044308	239556	Mm.291058	NM_001044308	ENSMUSG00000022416	Cacna1i	Ca(V)3.3	calcium channel, voltage-dependent, alpha 1I subunit	protein-coding	6	16	49	59	1.72117	1.288e-05	0.00320106
AMY_E18_2x_VS_P3	chr5-14034	chr5	30773939	30774139	link	+	6.79	0	intron (NM_029285, intron 1 of 3)	intron (NM_029285, intron 1 of 3)	5589	NM_029285	75434	Mm.332291	NM_029285	ENSMUSG00000029182	1700001C02Rik	1700047H18Rik	RIKEN cDNA 1700001C02 gene	protein-coding	0	0	6	20	6.44977	1.29183e-05	0.00320405
AMY_E18_2x_VS_P3	chr5-2872	chr5	122776151	122776351	link	+	17.8	0	intron (NM_144912, intron 10 of 10)	intron (NM_144912, intron 10 of 10)	27953	NM_144912	231724	Mm.255587	NM_144912	ENSMUSG00000038569	Rad9b	A630082N15Rik|BC021784	RAD9 checkpoint clamp component B	protein-coding	7	3	42	27	2.22515	1.29464e-05	0.00320661
AMY_E18_2x_VS_P3	chr2-7039	chr2	91765255	91765455	link	+	13.6	0	intron (NM_007699, intron 1 of 1)	intron (NM_007699, intron 1 of 1)	3009	NM_007699	12672	Mm.330405	NM_007699	ENSMUSG00000040495	Chrm4	Chrm-4|M4	cholinergic receptor, muscarinic 4	protein-coding	5	0	24	26	2.72923	1.29652e-05	0.00320688
AMY_E18_2x_VS_P3	chr2-18572	chr2	148032964	148033164	link	+	6.79	0	Intergenic	Intergenic	-160359	NM_010446	15376	Mm.938	NM_010446	ENSMUSG00000037025	Foxa2	HNF3-beta|HNF3beta|Hnf-3b|Hnf3b|Tcf-3b|Tcf3b	forkhead box A2	protein-coding	0	0	19	7	6.48393	1.29809e-05	0.00320762
AMY_P3_2x_VS_E18	chr2-13876	chr2	71451771	71451971	link	+	9.01	0	Intergenic	Intergenic	-67060	NM_010054	13392	Mm.3896	NM_010054	ENSMUSG00000023391	Dlx2	AW121999|Dlx-2|Tes-1	distal-less homeobox 2	protein-coding	1	3	22	12	2.81911	0.000112738	0.00321815
AMY_E18_2x_VS_P3	chr8-1239	chr8	35455420	35455620	link	+	28.2	0	Intergenic	Intergenic	-225754	NR_105820	102465211		NR_105820	ENSMUSG00000098785	Mir6395	Gm27561|mmu-mir-6395	microRNA 6395	ncRNA	12	11	53	55	1.66998	1.30926e-05	0.00322087
AMY_E18_2x_VS_P3	chr14-1053	chr14	70202869	70203069	link	+	24.6	0	intron (NM_153514, intron 1 of 9)	intron (NM_153514, intron 1 of 9)	2383	NM_153514	246710	Mm.102367	NM_153514	ENSMUSG00000022075	Rhobtb2	Dbc2|E130206H14Rik|mKIAA0717	Rho-related BTB domain containing 2	protein-coding	5	12	36	59	1.90082	1.31169e-05	0.00322325
AMY_P3_2x_VS_E18	chr7-10388	chr7	139763514	139763714	link	+	11.7	0	intron (NM_016978, intron 1 of 9)	intron (NM_016978, intron 1 of 9)	4467	NM_016978	18242	Mm.13694	NM_016978	ENSMUSG00000030934	Oat	AI194874|rhg	ornithine aminotransferase	protein-coding	2	5	18	26	2.4398	0.000112998	0.00322423
AMY_P3_2x_VS_E18	chr17-7881	chr17	25220997	25221197	link	+	7.95	0	intron (NM_134126, intron 18 of 29)	intron (NM_134126, intron 18 of 29)	-3038	NM_001001183	407831	Mm.34379	NM_001001183	ENSMUSG00000024168	Tmem204	-	transmembrane protein 204	protein-coding	0	3	9	21	3.06585	0.000113558	0.00323509
AMY_E18_2x_VS_P3	chr1-2605	chr1	37775243	37775443	link	+	18	0	intron (NM_028096, intron 1 of 9)	intron (NM_028096, intron 1 of 9)	1313	NM_028096	72097	Mm.142607	NM_028096	ENSMUSG00000026090	2010300C02Rik	-	RIKEN cDNA 2010300C02 gene	protein-coding	6	4	34	35	2.21355	1.32227e-05	0.00323524
AMY_E18_2x_VS_P3	chr18-309	chr18	64425749	64425949	link	+	42.1	0	intron (NM_009182, intron 3 of 5)	CpG	10985	NR_045366	73588	Mm.65475	NR_045366	ENSMUSG00000086128	St8sia3os	1700091E21Rik	ST8 alpha-N-acetyl-neuraminide alpha-2,8-sialyltransferase 3, opposite strand	ncRNA	23	21	73	90	1.32922	1.3229e-05	0.00323524
AMY_P3_2x_VS_E18	chr3-7273	chr3	109376648	109376848	link	+	11.4	0	promoter-TSS (NM_146139)	promoter-TSS (NM_146139)	-177	NM_146139	57257	Mm.282257	NM_020505	ENSMUSG00000033721	Vav3	A530094I06Rik|AA986410|Idd18.1	vav 3 oncogene	protein-coding	3	4	21	23	2.42919	0.000113607	0.00323622
AMY_E18_2x_VS_P3	chr4-1348	chr4	42962030	42962230	link	+	28.5	0	promoter-TSS (NM_001355438)	promoter-TSS (NM_001355438)	-609	NM_001355438	56323	Mm.20437	NM_019874	ENSMUSG00000036052	Dnajb5	1110058L06Rik|AI462558|Hsc40|Hsp40-3	DnaJ heat shock protein family (Hsp40) member B5	protein-coding	15	9	49	60	1.6234	1.32597e-05	0.00323789
AMY_P3_2x_VS_E18	chr16-8132	chr16	45935034	45935234	link	+	7.95	0	Intergenic	Intergenic	-10585	NR_152226	100503378	Mm.387133	NR_152226	ENSMUSG00000085826	Gm15638	Gm41457	predicted gene 15638	ncRNA	1	2	12	18	3.0507	0.000113814	0.00323996
AMY_P3_2x_VS_E18	chr4-9764	chr4	101252715	101252915	link	+	7.95	0	intron (NM_001164583, intron 1 of 18)	MIRb|SINE|MIR	29616	NM_001164583	72685	Mm.76494	NM_198412	ENSMUSG00000028528	Dnajc6	2810027M23Rik|mKIAA0473	DnaJ heat shock protein family (Hsp40) member C6	protein-coding	1	2	12	18	3.0507	0.000113814	0.00323996
AMY_P3_2x_VS_E18	chr15-11843	chr15	86032852	86033052	link	+	7.95	0	Intergenic	Intergenic	-11937	NM_145476	223754	Mm.28904	NM_145476	ENSMUSG00000051864	Tbc1d22a	BC023106|D15Ertd781e	TBC1 domain family, member 22a	protein-coding	0	3	12	18	3.05625	0.000113919	0.00324183
AMY_P3_2x_VS_E18	chr9-6841	chr9	67978634	67978834	link	+	13	0	Intergenic	Intergenic	-105213	NR_045745	434412	Mm.490707	NR_045745	ENSMUSG00000111841	Gm20745	-	predicted gene, 20745	ncRNA	2	6	24	23	2.33872	0.000114147	0.00324567
AMY_E18_2x_VS_P3	chr14-2991	chr14	28789618	28789818	link	+	14.6	0	intron (NM_001347497, intron 8 of 19)	MTD|LTR|MaLR	354125	NM_177814	238988	Mm.318004	NM_177814	ENSMUSG00000040640	Erc2	6430531D06|CAST|CAST1/ERC2|D14Ertd171e|ELKS2alpha	ELKS/RAB6-interacting/CAST family member 2	protein-coding	2	4	31	25	2.63023	1.33937e-05	0.00325588
AMY_P3_2x_VS_E18	chr2-7664	chr2	67433440	67433640	link	+	12.7	0	Intergenic	Intergenic	-79974	NR_106083	102465706		NR_106083	ENSMUSG00000098299	Mir7224	Gm27971|mmu-mir-7224	microRNA 7224	ncRNA	3	5	27	20	2.32885	0.00011468	0.00325623
AMY_P3_2x_VS_E18	chr17-3114	chr17	66089133	66089333	link	+	14.8	0	intron (NM_133685, intron 1 of 6)	intron (NM_133685, intron 1 of 6)	32859	NM_133685	106572	Mm.29274	NM_133685	ENSMUSG00000056515	Rab31	1700093E07Rik|AI415285|Rab22B	RAB31, member RAS oncogene family	protein-coding	7	5	34	22	1.99949	0.000114827	0.00325879
AMY_E18_2x_VS_P3	chr10-1809	chr10	10800466	10800666	link	+	17.2	0	5' UTR (NM_016976, exon 2 of 9)	5' UTR (NM_016976, exon 2 of 9)	1563	NM_001114333	14816	Mm.391904	NM_016976	ENSMUSG00000019828	Grm1	4930455H15Rik|Gm10828|Gprc1a|mGluR1|nmf373|rcw|wobl	glutamate receptor, metabotropic 1	protein-coding	4	5	35	31	2.29717	1.34454e-05	0.00325915
AMY_E18_2x_VS_P3	chr19-834	chr19	47088642	47088842	link	+	28.2	0	promoter-TSS (NM_146100)	promoter-TSS (NM_146100)	-446	NM_146100	226180	Mm.276251	NM_146100	ENSMUSG00000034336	Ina	AV028420|NF-66|NF66	internexin neuronal intermediate filament protein, alpha	protein-coding	10	13	51	57	1.6653	1.34397e-05	0.00325915
AMY_E18_2x_VS_P3	chr4-106	chr4	11893207	11893407	link	+	66.1	0	promoter-TSS (NM_001290391)	promoter-TSS (NM_001290391)	-179	NM_001290391	381511	Mm.331489	NM_001033453	ENSMUSG00000049225	Pdp1	Gm1024|Ppm2c	pyruvate dehyrogenase phosphatase catalytic subunit 1	protein-coding	34	40	95	157	1.19742	1.3443e-05	0.00325915
AMY_E18_2x_VS_P3	chr9-3677	chr9	36746733	36746933	link	+	14.4	0	intron (NM_001029838, intron 5 of 12)	intron (NM_001029838, intron 5 of 12)	105674	NM_001357611	235180	Mm.5264	NM_183171	ENSMUSG00000032118	Fez1	UNC-76|UNC76	fasciculation and elongation protein zeta 1 (zygin I)	protein-coding	3	3	30	25	2.60726	1.34759e-05	0.00326218
AMY_E18_2x_VS_P3	chr2-1796	chr2	91762577	91762777	link	+	30	0	intron (NM_007699, intron 1 of 1)	intron (NM_007699, intron 1 of 1)	331	NM_007699	12672	Mm.330405	NM_007699	ENSMUSG00000040495	Chrm4	Chrm-4|M4	cholinergic receptor, muscarinic 4	protein-coding	14	11	41	75	1.64454	1.35359e-05	0.00326695
AMY_E18_2x_VS_P3	chr7-4004	chr7	30131644	30131844	link	+	18	0	intron (NM_001081028, intron 16 of 22)	intron (NM_001081028, intron 16 of 22)	42720	NM_013874	29861	Mm.101885	NM_013874	ENSMUSG00000030584	Dpf1	Neud4	D4, zinc and double PHD fingers family 1	protein-coding	6	4	36	33	2.21565	1.35262e-05	0.00326695
AMY_P3_2x_VS_E18	chr14-1852	chr14	79602417	79602617	link	+	17.8	0	TTS (NM_027906)	TTS (NM_027906)	-3520	NR_152203	100043765	Mm.435553	NR_152203	ENSMUSG00000115111	Gm4632	-	predicted gene 4632	ncRNA	7	12	25	43	1.65626	0.000115414	0.00327014
AMY_P3_2x_VS_E18	chr14-1723	chr14	65345556	65345756	link	+	18.8	0	intron (NM_001081177, intron 8 of 39)	intron (NM_001081177, intron 8 of 39)	74288	NM_001081177	16554	Mm.23611	NM_001081177	ENSMUSG00000060012	Kif13b	5330429L19Rik|6030414C01|AI429803|C130021D12Rik|GAKIN	kinesin family member 13B	protein-coding	14	4	32	37	1.72974	0.00011555	0.00327258
AMY_E18_2x_VS_P3	chr11-526	chr11	118769095	118769295	link	+	53	0	intron (NM_001285437, intron 1 of 13)	intron (NM_001285437, intron 1 of 13)	1691	NM_001024931	52897	Mm.341103	NM_001024931	ENSMUSG00000025576	Rbfox3	Fox-3|Hrnbp3|NeuN|Neuna60	RNA binding protein, fox-1 homolog (C. elegans) 3	protein-coding	24	34	91	112	1.24123	1.36494e-05	0.00327583
FCX_P3_2x_VS_E18	chr14-1533	chr14	122888360	122888560	link	+	13.3	0	intron (NR_153443, intron 1 of 24)	intron (NR_153443, intron 1 of 24)	4873	NR_153443	110821	Mm.23876	NM_144844	ENSMUSG00000041650	Pcca	C79630	propionyl-Coenzyme A carboxylase, alpha polypeptide	protein-coding	10	12	20	38	2.00104	4.12449e-06	0.00327734
AMY_E18_2x_VS_P3	chr2-4547	chr2	94085975	94086175	link	+	18	0	Intergenic	Intergenic	-4465	NR_029752	723953		NR_029752	ENSMUSG00000065511	Mir129-2	Mirn129-2|mir-129-2	microRNA 129-2	ncRNA	5	5	37	32	2.214	1.37214e-05	0.00328784
AMY_E18_2x_VS_P3	chr11-2733	chr11	19735077	19735277	link	+	23	0	Intergenic	Intergenic	-89268	NM_033523	114716	Mm.266627	NM_033523	ENSMUSG00000045671	Spred2	C79158	sprouty-related, EVH1 domain containing 2	protein-coding	6	10	43	45	1.88857	1.37767e-05	0.0032944
AMY_E18_2x_VS_P3	chr11-2390	chr11	80295944	80296144	link	+	25.9	0	3' UTR (NM_177390, exon 22 of 22)	3' UTR (NM_177390, exon 22 of 22)	5519	NM_009871	12569	Mm.142275	NM_009871	ENSMUSG00000048895	Cdk5r1	Cdk5r|D11Bwg0379e|p25|p35	cyclin-dependent kinase 5, regulatory subunit 1 (p35)	protein-coding	8	12	55	44	1.74485	1.38471e-05	0.0032944
AMY_E18_2x_VS_P3	chr11-2548	chr11	117345855	117346055	link	+	23	0	intron (NR_130966, intron 1 of 2)	intron (NR_130966, intron 1 of 2)	273	NR_130966	432615	Mm.126359	NR_130966	ENSMUSG00000069588	Gm11733	-	predicted gene 11733	ncRNA	6	10	41	47	1.88693	1.38084e-05	0.0032944
AMY_E18_2x_VS_P3	chr12-1015	chr12	103366971	103367171	link	+	26.9	0	5' UTR (NM_172152, exon 1 of 17)	5' UTR (NM_172152, exon 1 of 17)	134	NM_172152	238384	Mm.312448	NM_172152	ENSMUSG00000041771	Slc24a4	A930002M03Rik|AW492432|NCKX4	solute carrier family 24 (sodium/potassium/calcium exchanger), member 4	protein-coding	10	11	39	64	1.72173	1.37985e-05	0.0032944
AMY_E18_2x_VS_P3	chr14-606	chr14	66898643	66898843	link	+	31.3	0	intron (NM_001162366, intron 1 of 30)	intron (NM_001162366, intron 1 of 30)	1146	NM_001162366	19229	Mm.21613	NM_172498	ENSMUSG00000059456	Ptk2b	CADTK|CAKB|CAKbeta|E430023O05Rik|FADK2|FAK2|PYK2|Raftk	PTK2 protein tyrosine kinase 2 beta	protein-coding	7	19	47	73	1.62743	1.38607e-05	0.0032944
AMY_E18_2x_VS_P3	chr17-831	chr17	8996327	8996527	link	+	34.5	0	intron (NM_011866, intron 1 of 21)	intron (NM_011866, intron 1 of 21)	1817	NM_011866	23984	Mm.87161	NM_011866	ENSMUSG00000023868	Pde10a	-	phosphodiesterase 10A	protein-coding	18	14	51	81	1.47965	1.38493e-05	0.0032944
AMY_E18_2x_VS_P3	chr3-1322	chr3	94283090	94283290	link	+	27.2	0	intron (NM_172434, intron 1 of 12)	intron (NM_172434, intron 1 of 12)	802	NM_001357784	78784	Mm.44292	NM_172434	ENSMUSG00000028137	Celf3	4930415M08Rik|BRUNOL1|CAGH4|ERDA4|ETR-1|Tnrc4	CUGBP, Elav-like family member 3	protein-coding	13	10	46	61	1.65381	1.3797e-05	0.0032944
AMY_P3_2x_VS_E18	chr8-5336	chr8	79742272	79742472	link	+	12.2	0	intron (NM_001083906, intron 8 of 8)	intron (NM_001083906, intron 8 of 8)	-298583	NR_028125	70345	Mm.411813	NR_028125	ENSMUSG00000097882	0610038B21Rik	-	RIKEN cDNA 0610038B21 gene	ncRNA	4	4	13	33	2.32334	0.00011677	0.00329536
AMY_E18_2x_VS_P3	chr17-789	chr17	90854195	90854395	link	+	34	0	exon (NM_001346960, exon 1 of 6)	exon (NM_001346960, exon 1 of 6)	925	NM_001346958	18189	Mm.478418	NM_020252	ENSMUSG00000024109	Nrxn1	1700062G21Rik|9330127H16Rik|A230068P09Rik|mKIAA0578	neurexin I	protein-coding	18	14	60	70	1.46349	1.3894e-05	0.00329755
AMY_P3_2x_VS_E18	chr8-9418	chr8	28105126	28105326	link	+	9.01	0	Intergenic	Intergenic	17418	NM_001110508	353310	Mm.212469	NM_001101502	ENSMUSG00000085795	Zfp703	1110032O19Rik|AI430822|AL022941|Csmn1|End2|Zeppo1|Znf703|Zpo1	zinc finger protein 703	protein-coding	2	1	17	17	3.21486	0.00011689	0.00329764
AMY_E18_2x_VS_P3	chr8-393	chr8	11728071	11728271	link	+	45.5	0	promoter-TSS (NM_001113517)	promoter-TSS (NM_001113517)	66	NM_001113517	54126	Mm.244068	NM_017402	ENSMUSG00000031511	Arhgef7	Cool|PIX|Pak3bp|betaPix|betaPix-b|betaPix-c|cool-1|mKIAA0142|p85Cool1|p85SPR	Rho guanine nucleotide exchange factor (GEF7)	protein-coding	26	21	65	110	1.33196	1.39136e-05	0.00329975
AMY_P3_2x_VS_E18	chr14-3026	chr14	26174422	26174622	link	+	13	0	Intergenic	Intergenic	-104149	NM_001310666	328365	Mm.227484	NM_183208	ENSMUSG00000007817	Zmiz1	BC065120|E330020C23|Gm10397|I920194n01|Rai17|Zimp10	zinc finger, MIZ-type containing 1	protein-coding	4	5	25	24	2.22773	0.000117381	0.00330552
AMY_P3_2x_VS_E18	chr16-6028	chr16	24335115	24335315	link	+	7.95	0	Intergenic	MTEb|LTR|MaLR	-58221	NM_178665	210126	Mm.209385	NM_178665	ENSMUSG00000033306	Lpp	9430020K16Rik|AA959454|AU024130|B130055L10Rik|C79715|D630048H16	LIM domain containing preferred translocation partner in lipoma	protein-coding	3	0	21	13	3.19778	0.000117489	0.00330719
AMY_P3_2x_VS_E18	chr2-6367	chr2	32396338	32396538	link	+	14.6	0	intron (NM_153560, intron 1 of 10)	intron (NM_153560, intron 1 of 10)	5559	NM_153560	98952	Mm.4065	NM_153560	ENSMUSG00000039157	Fam102a	AI426465|C230093N12Rik|Eeig1	family with sequence similarity 102, member A	protein-coding	7	5	24	31	1.99026	0.000117521	0.00330783
AMY_E18_2x_VS_P3	chr5-1188	chr5	110530607	110530807	link	+	32.1	0	intron (NM_207279, intron 4 of 7)	CpG-11320	1129	NM_001281812	403178	Mm.297057	NM_207279	ENSMUSG00000064247	Plcxd1	A330045H12Rik|Gm576	phosphatidylinositol-specific phospholipase C, X domain containing 1	protein-coding	14	14	52	70	1.55805	1.40105e-05	0.00331221
AMY_P3_2x_VS_E18	chr1-5173	chr1	75701940	75702140	link	+	13	0	Intergenic	Intergenic	159003	NM_001357150	20536	Mm.5053	NM_009208	ENSMUSG00000006576	Slc4a3	A930038D23Rik|Ae3	solute carrier family 4 (anion exchanger), member 3	protein-coding	5	4	28	21	2.21837	0.00011794	0.003318
AMY_E18_2x_VS_P3	chr7-1213	chr7	25792972	25793172	link	+	32.9	0	Intergenic	Intergenic	-2116	NM_001290469	232975	Mm.44101	NM_144921	ENSMUSG00000040907	Atp1a3	Atpa-2	ATPase, Na+/K+ transporting, alpha 3 polypeptide	protein-coding	10	19	62	65	1.56346	1.41172e-05	0.00332879
AMY_P3_2x_VS_E18	chr11-6419	chr11	69427322	69427522	link	+	11.9	0	TTS (NM_011367)	TTS (NM_011367)	3985	NM_011367	20415	Mm.1431	NM_011367	ENSMUSG00000005202	Shbg	ABP	sex hormone binding globulin	protein-coding	2	6	18	28	2.31975	0.000118585	0.00333148
AMY_E18_2x_VS_P3	chr2-110	chr2	32208495	32208695	link	+	74.4	0	exon (NM_010065, exon 1 of 21)	exon (NM_010065, exon 1 of 21)	254	NM_001301737	13429	Mm.44736	NM_010065	ENSMUSG00000026825	Dnm1	AI838169|Dnm|Ftfl|mKIAA4093	dynamin 1	protein-coding	41	45	104	180	1.15293	1.41581e-05	0.00333626
AMY_P3_2x_VS_E18	chr14-4467	chr14	32251099	32251299	link	+	12.2	0	Intergenic	Intergenic	-1913	NM_011894	24056	Mm.383198	NM_011894	ENSMUSG00000021892	Sh3bp5	AI606498|SH3BP-5|Sab	SH3-domain binding protein 5 (BTK-associated)	protein-coding	5	3	22	24	2.30045	0.000118946	0.00333968
AMY_E18_2x_VS_P3	chr19-1855	chr19	10479673	10479873	link	+	18	0	intron (NM_173067, intron 1 of 9)	intron (NM_173067, intron 1 of 9)	16193	NM_173068	54525	Mm.182654	NM_018801	ENSMUSG00000024743	Syt7	AI851541|B230112P13Rik	synaptotagmin VII	protein-coding	8	2	33	36	2.21798	1.42512e-05	0.00334363
AMY_E18_2x_VS_P3	chr3-1307	chr3	152644364	152644564	link	+	29.8	0	intron (NM_012028, intron 1 of 4)	intron (NM_012028, intron 1 of 4)	707	NM_012028	26938	Mm.40915	NM_012028	ENSMUSG00000039037	St6galnac5	AI851940|Siat7e	ST6 (alpha-N-acetyl-neuraminyl-2,3-beta-galactosyl-1,3)-N-acetylgalactosaminide alpha-2,6-sialyltransferase 5	protein-coding	15	10	73	41	1.64376	1.42363e-05	0.00334363
AMY_P3_2x_VS_E18	chr15-306	chr15	78214903	78215103	link	+	32.3	0	intron (NM_001163613, intron 3 of 4)	intron (NM_001163613, intron 3 of 4)	4196	NM_001163613	73376	Mm.73222	NM_028522	ENSMUSG00000062154	Tex33	1700061J05Rik|Ean57	testis expressed 33	protein-coding	16	32	58	66	1.18813	0.000119296	0.0033487
AMY_E18_2x_VS_P3	chr11-469	chr11	80295155	80295355	link	+	48.8	0	TTS (NM_009871)	TTS (NM_009871)	4730	NM_009871	12569	Mm.142275	NM_009871	ENSMUSG00000048895	Cdk5r1	Cdk5r|D11Bwg0379e|p25|p35	cyclin-dependent kinase 5, regulatory subunit 1 (p35)	protein-coding	20	31	79	107	1.2973	1.44209e-05	0.00336774
AMY_E18_2x_VS_P3	chr2-3771	chr2	180804592	180804792	link	+	20.9	0	Intergenic	Intergenic	-30810	NM_015730	11438	Mm.252369	NM_015730	ENSMUSG00000027577	Chrna4	Acra-4|Acra4|EBN1|ENFL1	cholinergic receptor, nicotinic, alpha polypeptide 4	protein-coding	10	4	38	43	1.96893	1.45554e-05	0.00337524
AMY_E18_2x_VS_P3	chr3-222	chr3	37211515	37211715	link	+	54.1	0	promoter-TSS (NM_145825)	promoter-TSS (NM_145825)	139	NM_001255992	241950	Mm.32171	NM_001008502	ENSMUSG00000051444	Bbs12	Gm1805|Gm407|Gm721	Bardet-Biedl syndrome 12 (human)	protein-coding	35	25	82	124	1.22003	1.45546e-05	0.00337524
AMY_E18_2x_VS_P3	chr3-258	chr3	118133367	118133567	link	+	50.7	0	Intergenic	Intergenic	-3308	NR_029551	387155		NR_029551	ENSMUSG00000065569	Mir137	Mirn137|mir-137|mmu-mir-137	microRNA 137	ncRNA	35	21	88	105	1.23277	1.45264e-05	0.00337524
AMY_E18_2x_VS_P3	chr8-186	chr8	86939479	86939679	link	+	60.9	0	exon (NM_007578, exon 1 of 47)	exon (NM_007578, exon 1 of 47)	316	NM_001252061	12286	Mm.334658	NM_007578	ENSMUSG00000034656	Cacna1a	APCA|BI|Caca1a|Cacnl1a4|Cav2.1|Ccha1a|EA2|FHM|HPCA|MHP|MHP1|SCA6|alpha1A|la|nmf352|rkr|smrl|tg	calcium channel, voltage-dependent, P/Q type, alpha 1A subunit	protein-coding	33	33	81	146	1.21303	1.45461e-05	0.00337524
AMY_E18_2x_VS_P3	chr5-2372	chr5	130925852	130926052	link	+	21.2	0	intron (NM_021371, intron 1 of 5)	intron (NM_021371, intron 1 of 5)	1290	NM_021371	140904	Mm.40875	NM_021371	ENSMUSG00000060371	Caln1	9630012C17Rik|Cabp8|MNCb-0849	calneuron 1	protein-coding	8	6	34	47	1.96089	1.46027e-05	0.00337756
AMY_E18_2x_VS_P3	chr7-717	chr7	103360233	103360433	link	+	42.1	0	5' UTR (NM_001310760, exon 1 of 33)	5' UTR (NM_001310760, exon 1 of 33)	152	NM_001310760	23966	Mm.254610	NM_011858	ENSMUSG00000048078	Tenm4	Doc4|ELM2|Odz4|R75022|Ten-m4|l(7)-3Rn|l7Rn3|mKIAA1302	teneurin transmembrane protein 4	protein-coding	20	23	70	91	1.34037	1.45948e-05	0.00337756
AMY_E18_2x_VS_P3	chr15-1507	chr15	76350910	76351110	link	+	22.5	0	intron (NM_130893, intron 1 of 1)	intron (NM_130893, intron 1 of 1)	1549	NM_130893	170729	Mm.218747	NM_130893	ENSMUSG00000048385	Scrt1	-	scratch family zinc finger 1	protein-coding	11	4	40	43	1.90759	1.46592e-05	0.00338306
AMY_E18_2x_VS_P3	chr16-2042	chr16	13426924	13427124	link	+	15.2	0	Intergenic	RSINE1|SINE|B4	-22592	NR_030549	100124432		NR_030549	ENSMUSG00000076972	Mir193b	Mir193|Mirn193b|mir-193b	microRNA 193b	ncRNA	5	2	25	33	2.46445	1.47946e-05	0.00338533
AMY_P3_2x_VS_E18	chr12-3731	chr12	113191524	113191724	link	+	13.5	0	Intergenic	Intergenic	-8931	NR_029464	77675	Mm.98331	NR_029464	ENSMUSG00000113769	5033406O09Rik	9130204G15Rik	RIKEN cDNA 5033406O09 gene	ncRNA	6	4	31	20	2.12234	0.000120906	0.00338696
AMY_P3_2x_VS_E18	chr16-1775	chr16	85148946	85149146	link	+	14	0	intron (NM_001198826, intron 1 of 16)	intron (NM_001198826, intron 1 of 16)	24906	NM_001198825	11820	Mm.277585	NM_007471	ENSMUSG00000022892	App	Abeta|Abpp|Adap|Ag|Cvap|E030013M08Rik|betaApp	amyloid beta (A4) precursor protein	protein-coding	6	5	26	27	2.0562	0.000120898	0.00338696
AMY_P3_2x_VS_E18	chr1-2603	chr1	174282916	174283116	link	+	23.1	0	intron (NM_001039484, intron 1 of 1)	intron (NM_001039484, intron 1 of 1)	11675	NM_001039484	16513	Mm.254563	NM_020269	ENSMUSG00000044708	Kcnj10	BIR10|BIRK-1|Kir1.2|Kir4.1	potassium inwardly-rectifying channel, subfamily J, member 10	protein-coding	18	10	58	32	1.46761	0.000121144	0.00339003
AMY_E18_2x_VS_P3	chr9-347	chr9	111214618	111214818	link	+	44.9	0	exon (NM_001164659, exon 1 of 22)	exon (NM_001164659, exon 1 of 22)	475	NM_001164659	320429	Mm.270754	NM_001164659	ENSMUSG00000062296	Trank1	A230061D21Rik|C030048J01Rik|Gm187|Lba1	tetratricopeptide repeat and ankyrin repeat containing 1	protein-coding	31	17	70	103	1.29337	1.49939e-05	0.00341588
AMY_E18_2x_VS_P3	chr11-2734	chr11	19939297	19939497	link	+	23.8	0	Intergenic	B3|SINE|B2	73557	NM_146243	66713	Mm.259045	NM_146243	ENSMUSG00000020152	Actr2	4921510D23Rik|AA409782|Arp2|D6Ertd746e	ARP2 actin-related protein 2	protein-coding	9	8	35	56	1.84779	1.50501e-05	0.0034244
AMY_E18_2x_VS_P3	chr2-751	chr2	30503737	30503937	link	+	47.3	0	Intergenic	Intergenic	29694	NR_136917	665635	Mm.450149	NR_136917		Gm14486	-	predicted gene 14486	ncRNA	23	28	94	87	1.26957	1.50691e-05	0.00342442
AMY_E18_2x_VS_P3	chr3-292	chr3	72861166	72861366	link	+	48.1	0	promoter-TSS (NM_198864)	promoter-TSS (NM_198864)	-278	NM_198864	386750	Mm.331076	NM_198864	ENSMUSG00000048304	Slitrk3	ST3	SLIT and NTRK-like family, member 3	protein-coding	23	28	73	111	1.28286	1.50656e-05	0.00342442
AMY_E18_2x_VS_P3	chr5-5094	chr5	35539829	35540029	link	+	14.4	0	Intergenic	PB1D10|SINE|Alu	-81286	NM_007418	11553	Mm.57205	NM_007418	ENSMUSG00000045318	Adra2c	Adra-2c|[a]2C|alpha2-C4|alpha2C	adrenergic receptor, alpha 2c	protein-coding	3	3	33	22	2.61131	1.50802e-05	0.00342482
AMY_E18_2x_VS_P3	chr8-739	chr8	98223508	98223708	link	+	36.3	0	Intergenic	Intergenic	-3329	NM_001195006	234593	Mm.29846	NM_145602	ENSMUSG00000036564	Ndrg4	D8Bwg1337e|Ndr1-rs|Ndr4|R74996|SMAP-8	N-myc downstream regulated gene 4	protein-coding	16	17	46	93	1.50127	1.51005e-05	0.00342515
AMY_E18_2x_VS_P3	chr14-2275	chr14	70869537	70869737	link	+	15.2	0	Intergenic	Intergenic	12313	NM_145981	105653	Mm.192598	NM_145981	ENSMUSG00000003469	Phyhip	AW049870|C630010D02Rik|Lnap1ip|PAHX-AP#1|PAHX-AP1	phytanoyl-CoA hydroxylase interacting protein	protein-coding	6	1	29	29	2.47276	1.51409e-05	0.00343003
AMY_P3_2x_VS_E18	chr6-1002	chr6	114669583	114669783	link	+	24.9	0	intron (NM_028835, intron 16 of 18)	intron (NM_028835, intron 16 of 18)	76564	NM_001253718	74244	Mm.275332	NM_028835	ENSMUSG00000030314	Atg7	1810013K23Rik|Agp7|Apg7l|Atg7l|Gm21553	autophagy related 7	protein-coding	16	15	42	52	1.40892	0.000123251	0.00343131
AMY_E18_2x_VS_P3	chr5-838	chr5	67067648	67067848	link	+	36.8	0	promoter-TSS (NR_102714)	promoter-TSS (NR_102714)	-12	NR_102714	101202684	Mm.381468	NR_102714	ENSMUSG00000087601	Uchl1os	Gm16832|Uchl1as	ubiquitin carboxy-terminal hydrolase L1, opposite strand	ncRNA	24	12	66	75	1.41713	1.51827e-05	0.00343309
AMY_E18_2x_VS_P3	chr2-1095	chr2	164793321	164793521	link	+	36	0	promoter-TSS (NM_020333)	promoter-TSS (NM_020333)	-67	NM_020333	57138	Mm.252987	NM_020333	ENSMUSG00000017740	Slc12a5	KCC2|mKIAA1176	solute carrier family 12, member 5	protein-coding	12	21	70	65	1.46881	1.52435e-05	0.00344256
AMY_E18_2x_VS_P3	chr1-635	chr1	75381656	75381856	link	+	40.5	0	promoter-TSS (NM_001085370)	promoter-TSS (NM_001085370)	-429	NM_001085370	11790	Mm.275397	NM_007463	ENSMUSG00000026207	Speg	AW125581|Apeg1|BPEG|D1Bwg1450e|SPEGalpha|SPEGbeta|mKIAA1297	SPEG complex locus	protein-coding	23	18	62	93	1.35632	1.52795e-05	0.00344676
AMY_E18_2x_VS_P3	chr10-124	chr10	126516381	126516581	link	+	63.7	0	5' UTR (NM_001301014, exon 1 of 18)	5' UTR (NM_001301014, exon 1 of 18)	518	NM_001033263	216439	Mm.336761	NM_001033263	ENSMUSG00000025422	Agap2	AGAP-2|Centg1|PIKE|cnt-g1|mKIAA0167	ArfGAP with GTPase domain, ankyrin repeat and PH domain 2	protein-coding	41	32	95	147	1.16797	1.52881e-05	0.00344676
AMY_E18_2x_VS_P3	chr17-91	chr17	24348955	24349155	link	+	68.2	0	Intergenic	Intergenic	-2723	NM_010947	18209	Mm.259542	NM_010947	ENSMUSG00000036473	Ntn3	Ntn2l	netrin 3	protein-coding	51	29	106	154	1.14688	1.53096e-05	0.00344676
AMY_E18_2x_VS_P3	chr18-690	chr18	86565231	86565431	link	+	30.8	0	intron (NM_001360910, intron 1 of 8)	intron (NM_001360910, intron 1 of 8)	987	NM_144946	246317	Mm.329578	NM_144946	ENSMUSG00000050321	Neto1	AI851453|Btcl1|C130005O10Rik	neuropilin (NRP) and tolloid (TLL)-like 1	protein-coding	15	12	49	68	1.55173	1.53024e-05	0.00344676
AMY_P3_2x_VS_E18	chr4-2794	chr4	35114800	35115000	link	+	17.2	0	Intergenic	B3|SINE|B2	-10167	NM_178061	214944	Mm.32968	NM_178061	ENSMUSG00000073910	Mob3b	8430436F23Rik|A430018A01Rik|Mobkl2b	MOB kinase activator 3B	protein-coding	9	8	35	32	1.77257	0.000124342	0.00345161
AMY_E18_2x_VS_P3	chr8-295	chr8	124254580	124254780	link	+	51.2	0	exon (NM_020605, exon 1 of 5)	exon (NM_020605, exon 1 of 5)	221	NM_020605	57340	Mm.306870	NM_020605	ENSMUSG00000025318	Jph3	JP-3|Jp3	junctophilin 3	protein-coding	27	29	97	97	1.23518	1.54865e-05	0.00346515
AMY_P3_2x_VS_E18	chr13-1221	chr13	109650747	109650947	link	+	21.2	0	intron (NM_011056, intron 2 of 16)	intron (NM_011056, intron 2 of 16)	206476	NM_011056	238871	Mm.434429	NM_011056	ENSMUSG00000021699	Pde4d	9630011N22Rik|Dpde3	phosphodiesterase 4D, cAMP specific	protein-coding	7	18	42	40	1.524	0.000125145	0.00346883
AMY_P3_2x_VS_E18	chr5-2459	chr5	128095418	128095618	link	+	21.7	0	intron (NM_133895, intron 1 of 7)	intron (NM_133895, intron 1 of 7)	2244	NM_133895	100561	Mm.28506	NM_133895	ENSMUSG00000029416	Slc15a4	AA987064|AW742963|C130069N12Rik|PHT1|PTR4	solute carrier family 15, member 4	protein-coding	13	12	49	33	1.50575	0.000125391	0.00347383
AMY_E18_2x_VS_P3	chr11-2547	chr11	117256273	117256473	link	+	24.6	0	Intergenic	Intergenic	-19330	NR_132097	105827746	Mm.388009	NR_132097	ENSMUSG00000086588	Gm11729	-	predicted gene 11729	ncRNA	4	13	42	51	1.87383	1.55621e-05	0.00347779
AMY_E18_2x_VS_P3	chr3-4625	chr3	81827718	81827918	link	+	12.8	0	Intergenic	L1_Mus2|LINE|L1	26974	NM_021370	58170	Mm.88839	NM_021370	ENSMUSG00000028008	Asic5	Accn5|Blinac|Inac	acid-sensing (proton-gated) ion channel family member 5	protein-coding	2	2	30	19	3.00827	1.56505e-05	0.00348468
AMY_E18_2x_VS_P3	chr3-115	chr3	94282541	94282741	link	+	60.1	0	5' UTR (NM_001289613, exon 1 of 13)	5' UTR (NM_001289613, exon 1 of 13)	253	NM_001357784	78784	Mm.44292	NM_172434	ENSMUSG00000028137	Celf3	4930415M08Rik|BRUNOL1|CAGH4|ERDA4|ETR-1|Tnrc4	CUGBP, Elav-like family member 3	protein-coding	38	32	109	121	1.1611	1.56157e-05	0.00348468
AMY_E18_2x_VS_P3	chr9-2088	chr9	62631601	62631801	link	+	22.2	0	TTS (NM_176922)	TTS (NM_176922)	27754	NM_010193	14155	Mm.24069	NM_010193	ENSMUSG00000032244	Fem1b	mKIAA0396	feminization 1 homolog b (C. elegans)	protein-coding	6	9	47	38	1.93616	1.56187e-05	0.00348468
AMY_E18_2x_VS_P3	chr14-1404	chr14	65207332	65207532	link	+	26.6	0	intron (NR_040709, intron 1 of 3)	intron (NR_040709, intron 1 of 3)	480	NR_040709	268755	Mm.194050	NR_040709	ENSMUSG00000097545	Mir124a-1hg	A930011O12Rik|Rncr3|mir-124-1|mir-3078	Mir124-1 host gene (non-protein coding)	ncRNA	12	9	42	60	1.71386	1.57112e-05	0.00349179
AMY_P3_2x_VS_E18	chr3-1457	chr3	50246303	50246503	link	+	19.6	0	intron (NM_011990, intron 1 of 11)	intron (NM_011990, intron 1 of 11)	1132	NM_011990	26570	Mm.260988	NM_011990	ENSMUSG00000027737	Slc7a11	9930009M05Rik|AI451155|sut|xCT	solute carrier family 7 (cationic amino acid transporter, y+ system), member 11	protein-coding	11	10	32	42	1.62287	0.00012675	0.00350284
AMY_E18_2x_VS_P3	chr17-1474	chr17	28658869	28659069	link	+	22.2	0	Intergenic	MIRc|SINE|MIR	-8837	NM_026290	67645	Mm.46170	NM_026290	ENSMUSG00000024223	Armc12	4930511I11Rik|AV041658	armadillo repeat containing 12	protein-coding	12	4	46	39	1.85517	1.58426e-05	0.00350509
AMY_E18_2x_VS_P3	chr2-1330	chr2	91762736	91762936	link	+	35	0	intron (NM_007699, intron 1 of 1)	CpG	490	NM_007699	12672	Mm.330405	NM_007699	ENSMUSG00000040495	Chrm4	Chrm-4|M4	cholinergic receptor, muscarinic 4	protein-coding	17	16	67	67	1.46377	1.58582e-05	0.00350509
AMY_E18_2x_VS_P3	chr7-29494	chr7	85970684	85970884	link	+	6.27	0	Intergenic	Intergenic	21313	NM_029585	76375	Mm.250541	NM_029585	ENSMUSG00000030610	Det1	2610034H20Rik	de-etiolated homolog 1 (Arabidopsis)	protein-coding	0	0	14	10	6.35908	1.59139e-05	0.00350683
AMY_E18_2x_VS_P3	chr7-14354	chr7	90965505	90965705	link	+	6.27	0	Intergenic	RMER13A|LTR|ERVK	-22256	NM_029335	75556	Mm.17649	NM_029335	ENSMUSG00000011154	Cfap161	1700026D08Rik|AW047638|AW551802	cilia and flagella associated protein 161	protein-coding	0	0	14	10	6.35908	1.59139e-05	0.00350683
AMY_E18_2x_VS_P3	chr13-360	chr13	54473319	54473519	link	+	43.9	0	intron (NM_009946, intron 1 of 3)	intron (NM_009946, intron 1 of 3)	706	NM_009946	12890	Mm.268902	NM_009946	ENSMUSG00000025867	Cplx2	921-L|AI413745|AW492120|Gm34843	complexin 2	protein-coding	24	22	70	99	1.31457	1.59476e-05	0.00350787
AMY_E18_2x_VS_P3	chr8-440	chr8	85387327	85387527	link	+	44.1	0	5' UTR (NM_177378, exon 1 of 7)	5' UTR (NM_177378, exon 1 of 7)	172	NM_177378	330812	Mm.491438	NM_177378	ENSMUSG00000047747	Rnf150	A630007N06Rik|C030044C12Rik|Greul5|mKIAA1214	ring finger protein 150	protein-coding	24	22	70	99	1.31457	1.59476e-05	0.00350787
AMY_E18_2x_VS_P3	chr1-742	chr1	74902842	74903042	link	+	37.6	0	3' UTR (NM_009872, exon 1 of 1)	3' UTR (NM_009872, exon 1 of 1)	1339	NM_009872	12570	Mm.153833	NM_009872	ENSMUSG00000090071	Cdk5r2	B230310J22Rik|p39	cyclin-dependent kinase 5, regulatory subunit 2 (p39)	protein-coding	18	18	57	87	1.43365	1.59879e-05	0.00351036
AMY_E18_2x_VS_P3	chr1-1462	chr1	117581162	117581362	link	+	27.4	0	promoter-TSS (NM_001077425)	promoter-TSS (NM_001077425)	-452	NM_001077425	636808	Mm.101576	NM_001077425	ENSMUSG00000070695	Cntnap5a	Caspr5-1|EG636808	contactin associated protein-like 5A	protein-coding	12	10	41	63	1.67302	1.60825e-05	0.00352263
FCX_P3_2x_VS_E18	chr7-14628	chr7	46533257	46533457	link	+	5.21	0	Intergenic	Intergenic	-13453	NR_073038	100861861	Mm.60620	NR_073038		Gm21276	-	predicted gene, 21276	pseudo	2	0	12	12	4.1309	4.58916e-06	0.00352744
FCX_P3_2x_VS_E18	chr8-5936	chr8	19940104	19940304	link	+	5.92	0	intron (NM_001270553, intron 6 of 9).2	L1_Mur2|LINE|L1	18576	NM_001270553	100861668	Mm.491087	NM_001270553	ENSMUSG00000095294	Gm21119	-	predicted gene, 21119	protein-coding	4	1	24	4	3.55864	4.60488e-06	0.00352744
AMY_E18_2x_VS_P3	chr7-3193	chr7	133031667	133031867	link	+	18.8	0	intron (NM_001358885, intron 5 of 5)	intron (NM_001358885, intron 5 of 5)	180383	NM_001358287	233865	Mm.274389	NM_001081022	ENSMUSG00000032743	D430042O09Rik	Kiaa0556	RIKEN cDNA D430042O09 gene	protein-coding	10	1	32	40	2.14549	1.61729e-05	0.00353392
AMY_E18_2x_VS_P3	chr1-6737	chr1	58416124	58416324	link	+	11.2	0	intron (NM_001008419, intron 34 of 35)	intron (NM_001008419, intron 34 of 35)	-33756	NM_025824	66882	Mm.21848	NM_025824	ENSMUSG00000051223	Bzw1	1200015E15Rik|mKIAA0005	basic leucine zipper and W2 domains 1	protein-coding	2	1	23	20	3.20973	1.63004e-05	0.00354725
AMY_E18_2x_VS_P3	chr10-802	chr10	122702779	122702979	link	+	35.3	0	intron (NR_045514, intron 1 of 5)	intron (NR_045514, intron 1 of 5)	1747	NM_001252387	268354	Mm.51939	NM_182807	ENSMUSG00000044071	Fam19a2	6330575M02|FAM19A2 TAFA-2|Sam2|TAFA2|Tafa-2	family with sequence similarity 19, member A2	protein-coding	17	16	59	75	1.45922	1.63059e-05	0.00354725
AMY_E18_2x_VS_P3	chr5-913	chr5	116358794	116358994	link	+	37.9	0	intron (NM_007708, intron 9 of 46)	intron (NM_007708, intron 9 of 46)	63229	NM_007708	12704	Mm.8321	NM_007708	ENSMUSG00000029516	Cit	C030025P15Rik|CRIK|CRIK-SK|Cit-k	citron	protein-coding	24	14	66	79	1.37723	1.63217e-05	0.00354725
AMY_E18_2x_VS_P3	chr14-2518	chr14	30463616	30463816	link	+	14.9	0	intron (NM_009785, intron 2 of 37)	intron (NM_009785, intron 2 of 37)	71334	NM_009785	12294	Mm.386754	NM_009785	ENSMUSG00000021991	Cacna2d3	Cacnad3|alapha2delta3	calcium channel, voltage-dependent, alpha2/delta subunit 3	protein-coding	6	1	23	35	2.46537	1.64292e-05	0.0035677
AMY_E18_2x_VS_P3	chr5-3194	chr5	141151078	141151278	link	+	19.3	0	exon (NM_001347517, exon 16 of 23)	exon (NM_001347517, exon 16 of 23)	-26193	NM_175274	78339	Mm.28947	NM_175274	ENSMUSG00000036565	Ttyh3	2900029G13Rik|AI414930|TTY3|mTTY3	tweety family member 3	protein-coding	6	5	28	46	2.16934	1.64878e-05	0.0035748
AMY_E18_2x_VS_P3	chr16-3726	chr16	37663979	37664179	link	+	11.2	0	Intergenic	Intergenic	-9625	NM_026610	68194	Mm.379154	NM_026610	ENSMUSG00000022820	Ndufb4	0610006N12Rik|1300010H20Rik	NADH dehydrogenase (ubiquinone) 1 beta subcomplex 4	protein-coding	3	0	21	22	3.21106	1.65303e-05	0.00357735
AMY_E18_2x_VS_P3	chr6-880	chr6	124414151	124414351	link	+	32.1	0	intron (NM_153508, intron 1 of 17)	intron (NM_153508, intron 1 of 17)	551	NM_153508	232370	Mm.193701	NM_153508	ENSMUSG00000008153	Clstn3	CSTN3|Cs3|Cst-3|alc-beta	calsyntenin 3	protein-coding	18	11	56	67	1.52689	1.65332e-05	0.00357735
AMY_E18_2x_VS_P3	chr2-1254	chr2	70400623	70400823	link	+	33.7	0	intron (NM_001312900, intron 1 of 6)	CpG	537	NM_008077	14415	Mm.272120	NM_008077	ENSMUSG00000070880	Gad1	EP10|Gad-1	glutamate decarboxylase 1	protein-coding	17	15	63	68	1.47458	1.65583e-05	0.0035794
AMY_E18_2x_VS_P3	chr11-541	chr11	101037517	101037717	link	+	48.6	0	promoter-TSS (NM_007721)	promoter-TSS (NM_007721)	186	NM_016782	53321	Mm.474527	NM_016782	ENSMUSG00000017167	Cntnap1	AI841080|Caspr|NCP1|Nrxn4|p190|shm	contactin associated protein-like 1	protein-coding	28	24	73	113	1.27539	1.66229e-05	0.00358485
AMY_E18_2x_VS_P3	chr18-714	chr18	33098188	33098388	link	+	27.2	0	promoter-TSS (NM_009793)	promoter-TSS (NM_009793)	-407	NM_009793	12326	Mm.222329	NM_009793	ENSMUSG00000038128	Camk4	A430110E23Rik|AI666733|CaMKIV|CaMKIV/Gr|D18Bwg0362e	calcium/calmodulin-dependent protein kinase IV	protein-coding	16	6	44	60	1.68222	1.66543e-05	0.00358736
FCX_P3_2x_VS_E18	chr5-8319	chr5	148535032	148535232	link	+	6.63	0	intron (NM_010228, intron 1 of 29)	B1F|SINE|Alu	2432	NM_010228	14254	Mm.389712	NM_010228	ENSMUSG00000029648	Flt1	AI323757|Flt-1|VEGFR-1|VEGFR1|sFlt1	FMS-like tyrosine kinase 1	protein-coding	2	2	12	16	3.40448	4.72039e-06	0.00359009
AMY_E18_2x_VS_P3	chr2-934	chr2	113057120	113057320	link	+	41.5	0	promoter-TSS (NM_001319156)	promoter-TSS (NM_001319156)	20	NM_001319156	20192	Mm.436657	NM_177652	ENSMUSG00000057378	Ryr3	AI851294|C230090H21|RYR-3	ryanodine receptor 3	protein-coding	25	17	60	100	1.36717	1.67085e-05	0.00359265
AMY_P3_2x_VS_E18	chr14-4189	chr14	33112808	33113008	link	+	10.3	0	Intergenic	(TG)n|Simple_repeat|Simple_repeat	-22297	NM_001081130	239017	Mm.318302	NM_001081130	ENSMUSG00000021913	Ogdhl	-	oxoglutarate dehydrogenase-like	protein-coding	4	1	21	18	2.7085	0.000130945	0.00359268
AMY_E18_2x_VS_P3	chr10-735	chr10	89335904	89336104	link	+	38.9	0	promoter-TSS (NM_001128086)	promoter-TSS (NM_001128086)	-250	NM_001359240	77531	Mm.440605	NM_181398	ENSMUSG00000058589	Anks1b	AIDA-1|AIDA-1b|C030032C09Rik|E530015N03Rik|EB-1|Gm10937|Gm1555	ankyrin repeat and sterile alpha motif domain containing 1B	protein-coding	29	10	85	64	1.39496	1.68379e-05	0.00359285
AMY_E18_2x_VS_P3	chr7-6632	chr7	132910150	132910350	link	+	12.8	0	intron (NM_001358287, intron 4 of 26)	intron (NM_001358287, intron 4 of 26)	58866	NM_001358287	233865	Mm.274389	NM_001081022	ENSMUSG00000032743	D430042O09Rik	Kiaa0556	RIKEN cDNA D430042O09 gene	protein-coding	3	1	31	18	3.01416	1.68336e-05	0.00359285
AMY_E18_2x_VS_P3	chr1-803	chr1	194014796	194014996	link	+	36.3	0	exon (NM_010600, exon 1 of 11)	exon (NM_010600, exon 1 of 11)	237	NM_010600	16510	Mm.4489	NM_010600	ENSMUSG00000058248	Kcnh1	EAG1|Kv10.1|M-eag	potassium voltage-gated channel, subfamily H (eag-related), member 1	protein-coding	12	22	65	74	1.4635	1.7031e-05	0.00359668
AMY_E18_2x_VS_P3	chr14-1250	chr14	66832220	66832420	link	+	23.8	0	exon (NM_001162365, exon 2 of 31)	exon (NM_001162365, exon 2 of 31)	341	NM_001360233	19229	Mm.21613	NM_172498	ENSMUSG00000059456	Ptk2b	CADTK|CAKB|CAKbeta|E430023O05Rik|FADK2|FAK2|PYK2|Raftk	PTK2 protein tyrosine kinase 2 beta	protein-coding	10	6	28	62	1.91576	1.70678e-05	0.00359668
AMY_E18_2x_VS_P3	chr14-372	chr14	68741871	68742071	link	+	37.6	0	exon (NM_008691, exon 1 of 3)	exon (NM_008691, exon 1 of 3)	162	NR_045897	100043072	Mm.242832	NR_045897		A230070E04Rik	Gm4210	RIKEN cDNA A230070E04 gene	ncRNA	25	13	66	79	1.37857	1.6963e-05	0.00359668
AMY_E18_2x_VS_P3	chr14-6111	chr14	70492262	70492462	link	+	11	0	Intergenic	Intergenic	-7538	NM_021328	57784	Mm.24186	NM_021328	ENSMUSG00000022089	Bin3	1700015F07Rik	bridging integrator 3	protein-coding	3	0	23	20	3.21447	1.69332e-05	0.00359668
AMY_E18_2x_VS_P3	chr18-370	chr18	64425953	64426153	link	+	41.3	0	intron (NM_009182, intron 3 of 5)	intron (NM_009182, intron 3 of 5)	10781	NR_045366	73588	Mm.65475	NR_045366	ENSMUSG00000086128	St8sia3os	1700091E21Rik	ST8 alpha-N-acetyl-neuraminide alpha-2,8-sialyltransferase 3, opposite strand	ncRNA	23	19	76	81	1.34617	1.70236e-05	0.00359668
AMY_E18_2x_VS_P3	chr19-151	chr19	4711841	4712041	link	+	59.6	0	intron (NM_021287, intron 1 of 36)	CpG	718	NM_021287	20743	Mm.329668	NM_021287	ENSMUSG00000067889	Sptbn2	Spnb3|mKIAA0302	spectrin beta, non-erythrocytic 2	protein-coding	32	36	97	131	1.18089	1.70429e-05	0.00359668
AMY_E18_2x_VS_P3	chr19-1299	chr19	6507275	6507475	link	+	23.8	0	intron (NM_020253, intron 18 of 22)	intron (NM_020253, intron 18 of 22)	35695	NM_009203	20521	Mm.391146	NM_009203	ENSMUSG00000061742	Slc22a12	AI987855|OAT4L|Rst|Slc22al2|URAT1	solute carrier family 22 (organic anion/cation transporter), member 12	protein-coding	9	9	47	44	1.77488	1.69973e-05	0.00359668
AMY_E18_2x_VS_P3	chr19-541	chr19	46391840	46392040	link	+	35	0	intron (NM_001347454, intron 11 of 17)	intron (NM_001347454, intron 11 of 17)	9416	NM_001347454	73728	Mm.268532	NM_028627	ENSMUSG00000037126	Psd	1110007H17Rik|A930015K15|Efa6|Efa6a|Psdl|mKIAA2011	pleckstrin and Sec7 domain containing	protein-coding	15	18	58	76	1.45583	1.70559e-05	0.00359668
AMY_E18_2x_VS_P3	chr4-329	chr4	128814042	128814242	link	+	52.5	0	promoter-TSS (NM_027402)	promoter-TSS (NM_027402)	-101	NM_027402	384061	Mm.44075	NM_027402	ENSMUSG00000001334	Fndc5	1500001L03Rik|AI836596|C87088|PeP|Pxp	fibronectin type III domain containing 5	protein-coding	31	28	108	94	1.22398	1.70968e-05	0.00359951
AMY_P3_2x_VS_E18	chr7-1091	chr7	88449084	88449284	link	+	25.2	0	intron (NM_008803, intron 8 of 21)	intron (NM_008803, intron 8 of 21)	40936	NM_009092	20068	Mm.42767	NM_009092	ENSMUSG00000061787	Rps17	-	ribosomal protein S17	protein-coding	13	18	46	46	1.37724	0.000131656	0.00360612
AMY_E18_2x_VS_P3	chr5-2233	chr5	122693561	122693761	link	+	21.9	0	intron (NM_001039153, intron 12 of 13)	intron (NM_001039153, intron 12 of 13)	20808	NR_104441	654470	Mm.28804	NM_001039153	ENSMUSG00000038593	Tctn1	G730031O11Rik|Tect1	tectonic family member 1	protein-coding	6	8	31	53	2.00475	1.72355e-05	0.00361407
AMY_P3_2x_VS_E18	chr5-917	chr5	121017546	121017746	link	+	26.2	0	intron (NM_145853, intron 2 of 27)	G-rich|Low_complexity|Low_complexity	20976	NM_145853	252972	Mm.114054	NM_145853	ENSMUSG00000032741	Tpcn1	5730403B01Rik|Tpc1|mKIAA1169	two pore channel 1	protein-coding	18	15	58	40	1.36395	0.000132326	0.00362041
AMY_P3_2x_VS_E18	chr2-5395	chr2	25974060	25974260	link	+	16.7	0	intron (NM_026495, intron 1 of 5)	intron (NM_026495, intron 1 of 5)	4171	NM_026495	67991	Mm.131074	NM_026495	ENSMUSG00000026932	Nacc2	0610020I02Rik|AI448087|Btbd14a|C030048H19Rik	nucleus accumbens associated 2, BEN and BTB (POZ) domain containing	protein-coding	9	7	39	26	1.80662	0.000132436	0.00362172
AMY_E18_2x_VS_P3	chr8-662	chr8	124255080	124255280	link	+	40.7	0	intron (NM_020605, intron 1 of 4)	intron (NM_020605, intron 1 of 4)	721	NM_020605	57340	Mm.306870	NM_020605	ENSMUSG00000025318	Jph3	JP-3|Jp3	junctophilin 3	protein-coding	19	21	52	106	1.40841	1.7432e-05	0.00364057
AMY_E18_2x_VS_P3	chr3-1412	chr3	17691858	17692058	link	+	26.1	0	intron (NR_033490, intron 1 of 2)	intron (NR_033490, intron 1 of 2)	2037	NR_033490	70441	Mm.458192	NR_033490	ENSMUSG00000100252	Mir124-2hg	100040120|2610100L16Rik|6430547I21Rik|A930005K07Rik|AW125202|Gm2612	Mir124-2 host gene (non-protein coding)	ncRNA	8	11	34	65	1.80281	1.75119e-05	0.00364252
AMY_E18_2x_VS_P3	chr2-21820	chr2	133003238	133003438	link	+	9.14	0	Intergenic	Intergenic	-231566	NM_198029	241639	Mm.209784	NM_198029	ENSMUSG00000027356	Fermt1	5830467P10Rik|Kindlin-1	fermitin family member 1	protein-coding	0	1	21	14	4.3277	1.75391e-05	0.0036441
AMY_E18_2x_VS_P3	chr6-1398	chr6	136314318	136314518	link	+	22.7	0	Intergenic	Intergenic	36861	NM_001142734	668137	Mm.417085	NM_001142734	ENSMUSG00000094973	Gm8994	B020013A22Rik|EG668137	predicted gene 8994	protein-coding	7	9	42	45	1.87376	1.7681e-05	0.00365519
AMY_E18_2x_VS_P3	chr8-1941	chr8	17054148	17054348	link	+	22.7	0	intron (NM_053171, intron 2 of 69)	intron (NM_053171, intron 2 of 69)	481137	NM_053171	94109	Mm.436988	NM_053171	ENSMUSG00000060924	Csmd1	B930082H09|mKIAA1890	CUB and Sushi multiple domains 1	protein-coding	11	6	41	48	1.82544	1.77013e-05	0.00365519
AMY_E18_2x_VS_P3	chrX-3892	chrX	155064549	155064749	link	+	6.27	0	Intergenic	L1Md_F2|LINE|L1	-583520	NM_177751	245684	Mm.197074	NM_177751	ENSMUSG00000025658	Cnksr2	Cnk2|Ksr2	connector enhancer of kinase suppressor of Ras 2	protein-coding	0	0	16	8	6.36456	1.76331e-05	0.00365519
AMY_P3_2x_VS_E18	chr10-3194	chr10	80898693	80898893	link	+	16.2	0	Intergenic	Intergenic	-8875	NM_026756	18029	Mm.426936	NM_008688	ENSMUSG00000055053	Nfic	1110019L22Rik|1500041O16Rik|AA589446|AI746521|NF1-C	nuclear factor I/C	protein-coding	6	10	36	27	1.77133	0.00013454	0.0036649
FCX_P3_2x_VS_E18	chr17-3318	chr17	75836681	75836881	link	+	9.23	0	intron (NM_001166493, intron 1 of 16)	intron (NM_001166493, intron 1 of 16)	1536	NM_001166493	240168	Mm.329203	NM_207246	ENSMUSG00000071042	Rasgrp3	BC066069|Gm327	RAS, guanyl releasing protein 3	protein-coding	0	8	9	33	2.88011	4.92712e-06	0.00366871
AMY_E18_2x_VS_P3	chr2-700	chr2	90710316	90710516	link	+	43.1	0	Intergenic	Intergenic	-15527	NM_026161	67445	Mm.258993	NM_026161	ENSMUSG00000040794	C1qtnf4	0710001E10Rik|9430004J15Rik|CTRP4	C1q and tumor necrosis factor related protein 4	protein-coding	22	23	75	90	1.31321	1.78886e-05	0.00368524
AMY_E18_2x_VS_P3	chr5-3413	chr5	129653354	129653554	link	+	16.7	0	intron (NM_001081342, intron 14 of 25)	intron (NM_001081342, intron 14 of 25)	50829	NM_001347486	243277	Mm.440501	NM_177734	ENSMUSG00000044017	Adgrd1	E230012M21Rik|Gpr133	adhesion G protein-coupled receptor D1	protein-coding	5	4	31	34	2.27424	1.79854e-05	0.0036988
AMY_E18_2x_VS_P3	chr14-2979	chr14	25956524	25956724	link	+	13.6	0	Intergenic	PB1D10|SINE|Alu	6103	NR_045718	75862	Mm.109191	NR_045718	ENSMUSG00000114916	4930572O13Rik	-	RIKEN cDNA 4930572O13 gene	ncRNA	2	4	28	27	2.60113	1.80188e-05	0.00370356
AMY_E18_2x_VS_P3	chr7-709	chr7	64642094	64642294	link	+	39.7	0	promoter-TSS (NM_008074)	promoter-TSS (NM_008074)	47	NM_008074	14407	Mm.434343	NM_008074	ENSMUSG00000055026	Gabrg3	B230362M20Rik|Gabrg-3	gamma-aminobutyric acid (GABA) A receptor, subunit gamma 3	protein-coding	25	17	70	87	1.34563	1.80878e-05	0.00370547
AMY_E18_2x_VS_P3	chr11-425	chr11	74986875	74987075	link	+	54.6	0	promoter-TSS (NR_029546)	promoter-TSS (NR_029546)	85	NR_029794	387208		NR_029794	ENSMUSG00000065590	Mir212	Mirn212|mir-212|mmu-mir-212	microRNA 212	ncRNA	36	26	89	120	1.19599	1.82012e-05	0.00372075
AMY_E18_2x_VS_P3	chr15-193	chr15	78548544	78548744	link	+	52.8	0	promoter-TSS (NM_183141)	promoter-TSS (NM_183141)	-101	NM_183141	207393	Mm.323188	NM_183141	ENSMUSG00000043460	Elfn2	6330514E13|AW048948|BC094219|Lrrc62|Ppp1r29	leucine rich repeat and fibronectin type III, extracellular 2	protein-coding	23	34	85	115	1.24208	1.824e-05	0.00372167
AMY_E18_2x_VS_P3	chr3-5733	chr3	103488093	103488293	link	+	11.2	0	Intergenic	Intergenic	53731	NM_133859	99543	Mm.211535	NM_133859	ENSMUSG00000027848	Olfml3	2810002E22Rik|AI115209|AW550633|HNOEL-iso|ONT3|mONT3	olfactomedin-like 3	protein-coding	2	1	31	12	3.22449	1.82226e-05	0.00372167
AMY_E18_2x_VS_P3	chr10-2450	chr10	10409291	10409491	link	+	17	0	exon (NM_016976, exon 9 of 9)	exon (NM_016976, exon 9 of 9)	-61453	NR_046010	78056	Mm.271285	NR_046010	ENSMUSG00000112730	4930567K20Rik	1700038H22Rik	RIKEN cDNA 4930567K20 gene	ncRNA	4	5	29	36	2.26917	1.83502e-05	0.00373579
AMY_E18_2x_VS_P3	chr5-2478	chr5	38549071	38549271	link	+	21.4	0	intron (NM_001359091, intron 2 of 4)	intron (NM_001359091, intron 2 of 4)	1811	NM_001359091	18196	Mm.7414	NM_010942	ENSMUSG00000029126	Nsg1	Neep21|m234|p21	neuron specific gene family member 1	protein-coding	9	6	41	41	1.8871	1.83606e-05	0.0037358
AMY_E18_2x_VS_P3	chr7-802	chr7	133225419	133225619	link	+	38.9	0	exon (NM_001101488, exon 1 of 7)	exon (NM_001101488, exon 1 of 7)	406	NM_001101488	269994	Mm.39599	NM_001101488	ENSMUSG00000046182	Gsg1l	AI852434|C230098I05Rik|G630023A01Rik|Gm637|g1l	GSG1-like	protein-coding	13	24	58	89	1.41607	1.83915e-05	0.00373791
AMY_E18_2x_VS_P3	chr12-1935	chr12	29828458	29828658	link	+	20.9	0	intron (NR_154987, intron 1 of 3)	intron (NR_154987, intron 1 of 3)	1764	NR_154987	102633526	Mm.134217	NR_154987		Gm31333	-	predicted gene, 31333	ncRNA	8	6	37	43	1.94612	1.85267e-05	0.00374395
AMY_E18_2x_VS_P3	chr5-9922	chr5	122806794	122806994	link	+	9.14	0	intron (NM_001347453, intron 2 of 4)	intron (NM_001347453, intron 2 of 4)	2557	NR_152872	56433	Mm.216528	NM_019780	ENSMUSG00000029462	Vps29	2010015D08Rik|AW049835|PEP11	VPS29 retromer complex component	protein-coding	0	1	22	13	4.3298	1.84569e-05	0.00374395
AMY_E18_2x_VS_P3	chr8-2200	chr8	37315610	37315810	link	+	22.2	0	Intergenic	Intergenic	-3140	NM_001081150	244421	Mm.324032	NM_001081150	ENSMUSG00000039633	Lonrf1	-	LON peptidase N-terminal domain and ring finger 1	protein-coding	11	5	38	47	1.84606	1.85388e-05	0.00374395
AMY_E18_2x_VS_P3	chr9-451	chr9	53822435	53822635	link	+	49.4	0	intron (NM_177769, intron 1 of 10)	intron (NM_177769, intron 1 of 10)	573	NM_177769	270162	Mm.259791	NM_177769	ENSMUSG00000041986	Elmod1	4831417L10|AI428506|AI834991	ELMO/CED-12 domain containing 1	protein-coding	25	28	81	106	1.25524	1.8532e-05	0.00374395
AMY_P3_2x_VS_E18	chr7-21473	chr7	136943828	136944028	link	+	6.62	0	Intergenic	Intergenic	-161751	NR_046077	100043150	Mm.334264	NR_046077	ENSMUSG00000108504	Gm4265	-	predicted gene 4265	ncRNA	2	0	14	13	3.41388	0.000138305	0.00374511
AMY_P3_2x_VS_E18	chr6-18299	chr6	146076178	146076378	link	+	7.15	0	intron (NM_010586, intron 54 of 55)	intron (NM_010586, intron 54 of 55)	193636	NM_010656	16651	Mm.49689	NM_010656	ENSMUSG00000030255	Sspn	Krag	sarcospan	protein-coding	2	0	15	12	3.41044	0.000138332	0.00374526
AMY_P3_2x_VS_E18	chr3-16236	chr3	81781510	81781710	link	+	7.15	0	Intergenic	B1_Mm|SINE|Alu	-1960	NM_019911	56720	Mm.258622	NM_019911	ENSMUSG00000028011	Tdo2	AA407491|TDO|TO|chky	tryptophan 2,3-dioxygenase	protein-coding	1	1	15	12	3.41638	0.000138355	0.00374557
AMY_P3_2x_VS_E18	chr5-13554	chr5	104492790	104492990	link	+	7.15	0	intron (NM_028794, intron 7 of 7)	intron (NM_028794, intron 7 of 7)	13737	NM_001163772	100271704	Mm.366664	NM_001163772	ENSMUSG00000091034	Gm17660	Scpppq1	predicted gene, 17660	protein-coding	0	2	15	12	3.4223	0.000138378	0.00374591
AMY_E18_2x_VS_P3	chr9-2947	chr9	44947582	44947782	link	+	17	0	intron (NM_001013390, intron 1 of 4)	intron (NM_001013390, intron 1 of 4)	557	NM_001013390	399548	Mm.335112	NM_001013390	ENSMUSG00000046480	Scn4b	Gm1471	sodium channel, type IV, beta	protein-coding	5	4	28	37	2.27092	1.86011e-05	0.00374668
AMY_P3_2x_VS_E18	chr10-10143	chr10	79409430	79409630	link	+	7.15	0	intron (NM_007880, intron 4 of 8)	MIRc|SINE|MIR	-13367	NM_175450	216156	Mm.35828	NM_175450	ENSMUSG00000035754	Wdr18	2310012I10Rik|AU044733|AW122032	WD repeat domain 18	protein-coding	0	2	18	9	3.41197	0.000138459	0.003747
AMY_P3_2x_VS_E18	chr10-13433	chr10	83357167	83357367	link	+	7.15	0	Intergenic	ORR1D1|LTR|MaLR	171657	NM_001145198	69784	Mm.271188	NM_001145198	ENSMUSG00000087651	1500009L16Rik	2700050C19Rik|OCC-1	RIKEN cDNA 1500009L16 gene	protein-coding	0	2	17	10	3.41541	0.000138432	0.003747
AMY_P3_2x_VS_E18	chr3-14278	chr3	28078115	28078315	link	+	7.15	0	Intergenic	Intergenic	-83921	NM_001163007	665113	Mm.126193	NM_026910	ENSMUSG00000027692	Tnik	1500031A17Rik|4831440I19Rik|AI451411|C530008O15Rik|C630040K21Rik	TRAF2 and NCK interacting kinase	protein-coding	1	1	19	8	3.40261	0.000138462	0.003747
AMY_P3_2x_VS_E18	chr5-9682	chr5	78416719	78416919	link	+	7.15	0	Intergenic	Intergenic	522306	NR_131050	69370	Mm.426881	NR_131050	ENSMUSG00000107232	1700017L05Rik	-	RIKEN cDNA 1700017L05 gene	ncRNA	0	2	18	9	3.41197	0.000138459	0.003747
AMY_P3_2x_VS_E18	chr13-13197	chr13	63657816	63658016	link	+	7.15	0	intron (NM_001328514, intron 2 of 23)	intron (NM_001328514, intron 2 of 23)	9127	NM_008957	19206	Mm.228798	NM_008957	ENSMUSG00000021466	Ptch1	A230106A15Rik|Ptc|Ptc1|Ptch|mes|wig	patched 1	protein-coding	1	1	21	6	3.39572	0.000138516	0.00374816
AMY_P3_2x_VS_E18	chr5-21485	chr5	147232391	147232591	link	+	7.15	0	intron (NM_145155, intron 1 of 9)	L1_Mus3|LINE|L1	35909	NM_145155	245880	Mm.472750	NM_145155	ENSMUSG00000029636	Wasf3	Scar3|Wave3	WAS protein family, member 3	protein-coding	0	2	21	6	3.40164	0.00013854	0.0037482
AMY_E18_2x_VS_P3	chr13-446	chr13	100285599	100285799	link	+	35.5	0	intron (NM_008634, intron 1 of 6)	CpG	858	NM_008634	17755	Mm.4173	NM_008634	ENSMUSG00000052727	Map1b	A230055D22|AI843217|LC1|MAP5|Mtap-5|Mtap1b|Mtap5	microtubule-associated protein 1B	protein-coding	23	11	51	85	1.44038	1.86522e-05	0.00375105
AMY_E18_2x_VS_P3	chr16-114	chr16	37384722	37384922	link	+	51.2	0	intron (NM_172440, intron 1 of 27)	CpG	222	NM_001114613	207227	Mm.80170	NM_172440	ENSMUSG00000022829	Stxbp5l	9430094L02|A830015P08Rik|LLGL4|T2dm1|t2md1|tomosyn-2	syntaxin binding protein 5-like	protein-coding	28	29	84	112	1.21899	1.86474e-05	0.00375105
AMY_E18_2x_VS_P3	chr17-1310	chr17	66674625	66674825	link	+	25.9	0	Intergenic	Intergenic	124365	NM_172963	68617	Mm.33421	NM_172963	ENSMUSG00000052105	Mtcl1	1110012J17Rik|Ccdc165|D130071O13|Kiaa0802|Soga2|mKIAA0802|t8219b25	microtubule crosslinking factor 1	protein-coding	15	6	39	61	1.68931	1.8697e-05	0.00375426
AMY_E18_2x_VS_P3	chr3-786	chr3	118134333	118134533	link	+	36	0	Intergenic	Intergenic	-2342	NR_029551	387155		NR_029551	ENSMUSG00000065569	Mir137	Mirn137|mir-137|mmu-mir-137	microRNA 137	ncRNA	16	18	49	89	1.44953	1.86898e-05	0.00375426
AMY_P3_2x_VS_E18	chr11-15565	chr11	29508268	29508468	link	+	7.15	0	Intergenic	Intergenic	-60328	NM_001033865	78294	Mm.180003	NM_024277	ENSMUSG00000020460	Rps27a	0610006J14Rik|Uba52|Ubb|Ubc	ribosomal protein S27A	protein-coding	2	0	13	13	3.36162	0.000139195	0.00376011
AMY_P3_2x_VS_E18	chr12-12863	chr12	71387723	71387923	link	+	6.89	0	intron (NM_001110202, intron 3 of 11)	intron (NM_001110202, intron 3 of 11)	58995	NR_045174	414124	Mm.416164	NR_045174	ENSMUSG00000085298	F730035M05Rik	-	RIKEN cDNA F730035M05 gene	ncRNA	1	1	11	15	3.3746	0.000139163	0.00376011
AMY_P3_2x_VS_E18	chr13-9343	chr13	52120022	52120222	link	+	6.89	0	Intergenic	Intergenic	-71988	NR_045061	74050	Mm.84860	NR_045061	ENSMUSG00000113211	4921525O09Rik	-	RIKEN cDNA 4921525O09 gene	ncRNA	0	2	10	16	3.38405	0.000139159	0.00376011
AMY_P3_2x_VS_E18	chr14-13579	chr14	63674463	63674663	link	+	6.62	0	intron (NR_046019, intron 1 of 2)	intron (NR_046019, intron 1 of 2)	653	NR_046019	72609	Mm.387101	NR_046019		2700070H01Rik	-	RIKEN cDNA 2700070H01 gene	ncRNA	0	2	11	15	3.38054	0.000139187	0.00376011
AMY_P3_2x_VS_E18	chr15-12277	chr15	36968748	36968948	link	+	6.89	0	Intergenic	B3|SINE|B2	-31691	NM_026521	68036	Mm.371631	NM_026521	ENSMUSG00000062397	Zfp706	3110006P09Rik|AA793007|AW536850|C77232|Znf706	zinc finger protein 706	protein-coding	2	0	14	12	3.35811	0.000139223	0.00376011
AMY_P3_2x_VS_E18	chr17-10677	chr17	12393000	12393200	link	+	6.89	0	intron (NM_026644, intron 3 of 8)	intron (NM_026644, intron 3 of 8)	80950	NM_026644	68262	Mm.258300	NM_026644	ENSMUSG00000023827	Agpat4	1500003P24Rik	1-acylglycerol-3-phosphate O-acyltransferase 4 (lysophosphatidic acid acyltransferase, delta)	protein-coding	1	1	10	16	3.37811	0.000139135	0.00376011
AMY_P3_2x_VS_E18	chr2-23127	chr2	105825130	105825330	link	+	6.89	0	intron (NM_026992, intron 2 of 4)	intron (NM_026992, intron 2 of 4)	18476	NM_026992	99349	Mm.25661	NM_026992	ENSMUSG00000027166	Dnajc24	1700030A21Rik|2610027M02Rik|AV066965|AW240712|Dph4|MmDjC7|Zcsl3	DnaJ heat shock protein family (Hsp40) member C24	protein-coding	1	1	13	13	3.36758	0.000139219	0.00376011
AMY_P3_2x_VS_E18	chr3-10901	chr3	8713059	8713259	link	+	6.62	0	Intergenic	Intergenic	-46121	NM_010423	15213	Mm.29581	NM_010423	ENSMUSG00000040289	Hey1	AI316788|AI414254|CHF2|HRT1|Herp2|Hesr1|bHLHb31|hesr-1	hairy/enhancer-of-split related with YRPW motif 1	protein-coding	2	0	12	14	3.36514	0.000139167	0.00376011
AMY_P3_2x_VS_E18	chr6-11680	chr6	114601910	114602110	link	+	6.89	0	intron (NM_001253718, intron 2 of 19)	B4A|SINE|B4	8891	NM_001253718	74244	Mm.275332	NM_028835	ENSMUSG00000030314	Atg7	1810013K23Rik|Agp7|Apg7l|Atg7l|Gm21553	autophagy related 7	protein-coding	2	0	13	13	3.36162	0.000139195	0.00376011
AMY_P3_2x_VS_E18	chr8-13743	chr8	122989923	122990123	link	+	6.89	0	Intergenic	Intergenic	-22743	NM_198671	382034	Mm.334856	NM_198671	ENSMUSG00000031822	Gse1	2210013I18Rik|mKIAA0182	genetic suppressor element 1, coiled-coil protein	protein-coding	2	0	11	15	3.36865	0.000139139	0.00376011
AMY_P3_2x_VS_E18	chr9-18201	chr9	49433756	49433956	link	+	6.89	0	intron (NM_001081445, intron 1 of 17)	intron (NM_001081445, intron 1 of 17)	107463	NR_029465	100036537	Mm.437541	NR_029465	ENSMUSG00000079564	Gm11149	-	predicted gene 11149	ncRNA	1	1	8	18	3.38514	0.000139079	0.00376011
AMY_P3_2x_VS_E18	chr9-14201	chr9	109445339	109445539	link	+	6.62	0	Intergenic	RLTR45-int|LTR|ERVK	25337	NM_199036	382105	Mm.335468	NM_199036	ENSMUSG00000074060	Fbxw15	Fbxo12J	F-box and WD-40 domain protein 15	protein-coding	0	2	13	13	3.37352	0.000139244	0.00376011
AMY_P3_2x_VS_E18	chr9-14370	chr9	121864560	121864760	link	+	6.89	0	intron (NM_001199927, intron 1 of 4)	RMER4B|LTR|ERVK	4522	NM_001199927	245050	Mm.71062	NM_177743	ENSMUSG00000038233	Fam198a	C730027P07Rik	family with sequence similarity 198, member A	protein-coding	1	1	10	16	3.37811	0.000139135	0.00376011
AMY_P3_2x_VS_E18	chrX-3182	chrX	133278914	133279114	link	+	6.89	0	promoter-TSS (NM_001168230)	promoter-TSS (NM_001168230)	-789	NM_001168228	56397	Mm.27218	NM_019768	ENSMUSG00000031422	Morf4l2	2410017O14Rik|Mrgx|Sid393p|mKIAA0026	mortality factor 4 like 2	protein-coding	1	1	12	14	3.37109	0.000139191	0.00376011
AMY_P3_2x_VS_E18	chr12-381	chr12	113189721	113189921	link	+	32.3	0	Intergenic	Intergenic	-7128	NR_029464	77675	Mm.98331	NR_029464	ENSMUSG00000113769	5033406O09Rik	9130204G15Rik	RIKEN cDNA 5033406O09 gene	ncRNA	15	31	61	59	1.19826	0.000139294	0.00376089
AMY_E18_2x_VS_P3	chr5-2201	chr5	52506525	52506725	link	+	22.2	0	Intergenic	CpG	20631	NR_105845	102466648		NR_105845	ENSMUSG00000098726	Mir6417	Gm27334|mmu-mir-6417	microRNA 6417	ncRNA	8	7	36	49	1.93109	1.88794e-05	0.0037791
AMY_E18_2x_VS_P3	chr11-488	chr11	61770562	61770762	link	+	52	0	intron (NM_001281818, intron 1 of 14)	CpG	397	NM_001310526	432572	Mm.438022	NM_001029936	ENSMUSG00000042331	Specc1	2810012G08Rik|B230396K10Rik|Cytsb	sperm antigen with calponin homology and coiled-coil domains 1	protein-coding	35	24	97	102	1.20263	1.90373e-05	0.00379284
AMY_P3_2x_VS_E18	chr19-2061	chr19	5852101	5852301	link	+	16.2	0	3' UTR (NM_026169, exon 11 of 11)	3' UTR (NM_026169, exon 11 of 11)	-6721	NR_003513	66961	Mm.281895	NR_003513	ENSMUSG00000092274	Neat1	2310043N10Rik|VINC	nuclear paraspeckle assembly transcript 1 (non-protein coding)	ncRNA	4	11	32	29	1.82506	0.000140918	0.00379551
AMY_E18_2x_VS_P3	chr15-1357	chr15	81548506	81548706	link	+	23.2	0	intron (NR_152441, intron 5 of 15)	intron (NR_152441, intron 5 of 15)	11743	NM_011241	19387	Mm.270975	NM_011241	ENSMUSG00000022391	Rangap1	C79654|Fug1|mKIAA1835	RAN GTPase activating protein 1	protein-coding	10	6	30	59	1.90181	1.92432e-05	0.00381285
AMY_P3_2x_VS_E18	chr1-22026	chr1	80775212	80775412	link	+	5.83	0	Intergenic	Intergenic	-20184	NM_175291	210293	Mm.133473	NM_175291	ENSMUSG00000038608	Dock10	9330153B10Rik|A630054M16Rik|Jr4|Jr5|R75174|ZIZ3|Zizimin3|mKIAA0694	dedicator of cytokinesis 10	protein-coding	0	1	14	8	3.97739	0.000142467	0.00382067
AMY_P3_2x_VS_E18	chr1-22294	chr1	95074178	95074378	link	+	5.83	0	intron (NM_001310428, intron 1 of 31)	intron (NM_001310428, intron 1 of 31)	9278	NM_001310428	381284	Mm.193346	NM_001310428	ENSMUSG00000084989	Crocc2	E030010N08Rik|Gm976	ciliary rootlet coiled-coil, rootletin family member 2	protein-coding	1	0	15	7	3.96739	0.000142468	0.00382067
AMY_P3_2x_VS_E18	chr1-23396	chr1	178593687	178593887	link	+	5.56	0	Intergenic	Intergenic	108767	NR_029775	723921		NR_029775	ENSMUSG00000065573	Mir350	Mirn350|mir-350|mmu-mir-350	microRNA 350	ncRNA	0	1	13	9	3.98119	0.000142463	0.00382067
AMY_P3_2x_VS_E18	chr1-16806	chr1	182288898	182289098	link	+	5.83	0	intron (NM_001081175, intron 2 of 7)	intron (NM_001081175, intron 2 of 7)	-28318	NR_003623	277333	Mm.389223	NM_199472		Gm5069	EG277333	glyceraldehyde-3-phosphate dehydrogenase pseudogene	pseudo	1	0	12	10	3.97881	0.000142456	0.00382067
AMY_P3_2x_VS_E18	chr10-15256	chr10	120348477	120348677	link	+	5.83	0	Intergenic	Intergenic	-12550	NM_177092	320183	Mm.169755	NM_177092	ENSMUSG00000051236	Msrb3	D430026P16Rik|I-8-23|MsrB2	methionine sulfoxide reductase B3	protein-coding	1	0	10	12	3.98643	0.000142449	0.00382067
AMY_P3_2x_VS_E18	chr12-15685	chr12	46237960	46238160	link	+	5.83	0	Intergenic	Intergenic	-62590	NM_144552	217517	Mm.285400	NM_144552	ENSMUSG00000046314	Stxbp6	BC024598|C85317	syntaxin binding protein 6 (amisyn)	protein-coding	0	1	10	12	3.99262	0.000142452	0.00382067
AMY_P3_2x_VS_E18	chr12-14501	chr12	84238286	84238486	link	+	5.83	0	exon (NM_001310478, exon 17 of 18)	exon (NM_001310478, exon 17 of 18)	-198244	NR_046045	74283	Mm.398247	NR_046045	ENSMUSG00000100890	1700085C21Rik	-	RIKEN cDNA 1700085C21 gene	ncRNA	1	0	9	13	3.99024	0.000142445	0.00382067
AMY_P3_2x_VS_E18	chr13-10700	chr13	93503166	93503366	link	+	5.56	0	Intergenic	Intergenic	61507	NM_011582	21828	Mm.20865	NM_011582	ENSMUSG00000021702	Thbs4	TSP4	thrombospondin 4	protein-coding	1	0	11	11	3.98262	0.000142452	0.00382067
AMY_P3_2x_VS_E18	chr15-13151	chr15	99342715	99342915	link	+	5.83	0	intron (NM_001038658, intron 10 of 11)	intron (NM_001038658, intron 10 of 11)	15781	NM_028224	72393	Mm.39760	NM_028224	ENSMUSG00000023011	Faim2	2900002L20Rik|Lfg|Lfg2|NMP25|Nmp35|Tmbim2	Fas apoptotic inhibitory molecule 2	protein-coding	0	1	13	9	3.98119	0.000142463	0.00382067
AMY_P3_2x_VS_E18	chr15-14494	chr15	99873633	99873833	link	+	5.83	0	intron (NM_001159361, intron 1 of 37)	B1_Mur3|SINE|Alu	4638	NM_001159361	239667	Mm.243658	NM_172819	ENSMUSG00000023026	Dip2b	4932422C22|AI317237|AI854602|mKIAA1463	disco interacting protein 2 homolog B	protein-coding	1	0	14	8	3.97119	0.000142464	0.00382067
AMY_P3_2x_VS_E18	chr17-11813	chr17	28163962	28164162	link	+	5.83	0	intron (NM_001286041, intron 11 of 23)	intron (NM_001286041, intron 11 of 23)	53467	NM_001357681	21463	Mm.29758	NM_013687	ENSMUSG00000062859	Tcp11	D17Ken1|Tcp-11	t-complex protein 11	protein-coding	1	0	8	14	3.99405	0.000142441	0.00382067
AMY_P3_2x_VS_E18	chr18-11694	chr18	13092913	13093113	link	+	5.83	0	intron (NM_207530, intron 1 of 27)	intron (NM_207530, intron 1 of 27)	7337	NM_207530	64291	Mm.259470	NM_020573	ENSMUSG00000044252	Osbpl1a	G430090F17Rik|Gm753|ORP-1|Osbpl1b	oxysterol binding protein-like 1A	protein-coding	0	1	8	14	4.00024	0.000142444	0.00382067
AMY_P3_2x_VS_E18	chr2-24912	chr2	51896744	51896944	link	+	5.83	0	intron (NM_009398, intron 1 of 5)	intron (NM_009398, intron 1 of 5)	3211	NM_009398	21930	Mm.3509	NM_009398	ENSMUSG00000053475	Tnfaip6	TSG-6|Tnfip6|Tsg6	tumor necrosis factor alpha induced protein 6	protein-coding	0	1	8	14	4.00024	0.000142444	0.00382067
AMY_P3_2x_VS_E18	chr2-25679	chr2	125295667	125295867	link	+	5.83	0	intron (NM_007993, intron 4 of 65)	intron (NM_007993, intron 4 of 65)	36407	NM_007993	14118	Mm.271644	NM_007993	ENSMUSG00000027204	Fbn1	AI536462|B430209H23|Fib-1|Tsk	fibrillin 1	protein-coding	1	0	11	11	3.98262	0.000142452	0.00382067
AMY_P3_2x_VS_E18	chr4-21914	chr4	97487468	97487668	link	+	5.56	0	intron (NM_001122952, intron 2 of 10)	intron (NM_001122952, intron 2 of 10)	43251	NM_010905	18027	Mm.31274	NM_010905	ENSMUSG00000028565	Nfia	1110047K16Rik|9430022M17Rik|CTF|NF1-A|NF1A	nuclear factor I/A	protein-coding	0	1	13	9	3.98119	0.000142463	0.00382067
AMY_P3_2x_VS_E18	chr4-18615	chr4	138776262	138776462	link	+	5.83	0	intron (NM_001271405, intron 1 of 8)	intron (NM_001271405, intron 1 of 8)	26336	NM_001271405	12345	Mm.2945	NM_009798	ENSMUSG00000028745	Capzb	1700120C01Rik|AI325129|CPB1|CPB2|CPbeat2|CPbeta1|CPbeta2|Cappb1	capping protein (actin filament) muscle Z-line, beta	protein-coding	1	0	10	12	3.98643	0.000142449	0.00382067
AMY_P3_2x_VS_E18	chr7-25595	chr7	97194099	97194299	link	+	6.09	0	intron (NR_110364, intron 5 of 5)	intron (NR_110364, intron 5 of 5)	16530	NR_110364	319711	Mm.31753	NR_015614	ENSMUSG00000097585	E230029C05Rik	AI452102|B230337J15|Gm26529|Gm32094	RIKEN cDNA E230029C05 gene	ncRNA	0	1	12	10	3.985	0.000142459	0.00382067
AMY_P3_2x_VS_E18	chr9-18068	chr9	45805199	45805399	link	+	5.83	0	intron (NM_001357241, intron 1 of 5)	intron (NM_001357241, intron 1 of 5)	-11822	NM_001357238	18475	Mm.200859	NM_008775	ENSMUSG00000003131	Pafah1b2	2610005M20Rik|AI747451|AU021353|Pafahb|mus[b]	platelet-activating factor acetylhydrolase, isoform 1b, subunit 2	protein-coding	0	1	13	9	3.98119	0.000142463	0.00382067
AMY_P3_2x_VS_E18	chr9-26298	chr9	70138147	70138347	link	+	5.83	0	intron (NM_181072, intron 2 of 27)	intron (NM_181072, intron 2 of 27)	83090	NM_181072	71602	Mm.249311	NM_181072	ENSMUSG00000032220	Myo1e	2310020N23Rik|9130023P14Rik|AA407778|myosin-1e|myr 3	myosin IE	protein-coding	0	1	13	9	3.98119	0.000142463	0.00382067
AMY_P3_2x_VS_E18	chrX-5691	chrX	110981977	110982177	link	+	5.03	0	Intergenic	ERVL-E-int|LTR|ERVL	570212	NM_001142570	93837	Mm.79760	NM_033605	ENSMUSG00000025592	Dach2	9430028N04Rik	dachshund family transcription factor 2	protein-coding	1	0	11	11	3.98262	0.000142452	0.00382067
AMY_E18_2x_VS_P3	chr14-2661	chr14	66779724	66779924	link	+	14.1	0	intron (NM_172498, intron 23 of 29)	B4A|SINE|B4	20027	NM_144803	110902	Mm.57350	NM_144803	ENSMUSG00000022041	Chrna2	Acra-2|Acra2|BC011490	cholinergic receptor, nicotinic, alpha polypeptide 2 (neuronal)	protein-coding	3	3	30	24	2.58165	1.9369e-05	0.00382856
AMY_E18_2x_VS_P3	chr2-1114	chr2	143372178	143372378	link	+	38.9	0	exon (NM_008792, exon 1 of 12)	exon (NM_008792, exon 1 of 12)	409	NM_008792	18549	Mm.294493	NM_008792	ENSMUSG00000027419	Pcsk2	6330411F23Rik|AI839700|Nec-2|Nec2|PC2|Phpp-2|SPC2	proprotein convertase subtilisin/kexin type 2	protein-coding	13	26	63	90	1.39832	1.94365e-05	0.00383039
AMY_E18_2x_VS_P3	chr17-5410	chr17	66618452	66618652	link	+	12.5	0	Intergenic	Intergenic	145692	NM_001348292	320209	Mm.259605	NM_001003919	ENSMUSG00000035842	Ddx11	4732462I11Rik|CHL1|CHLR1|KRG2|essa15a	DEAD/H (Asp-Glu-Ala-Asp/His) box helicase 11	protein-coding	3	1	24	24	2.97452	1.94702e-05	0.00383132
AMY_E18_2x_VS_P3	chr9-5452	chr9	107215383	107215583	link	+	13.8	0	Intergenic	Intergenic	16493	NM_001317354	12700	Mm.4592	NM_009895	ENSMUSG00000032578	Cish	CIS-1|CIS1|Cis|F17|F23|SOCS	cytokine inducible SH2-containing protein	protein-coding	5	1	28	26	2.58611	1.94531e-05	0.00383132
AMY_E18_2x_VS_P3	chrX-2019	chrX	98542163	98542363	link	+	10.2	0	Intergenic	Intergenic	-29452	NM_001302496	14618	Mm.21198	NM_008124	ENSMUSG00000047797	Gjb1	Cnx32|Cx32|connexin-32	gap junction protein, beta 1	protein-coding	1	1	23	16	3.61177	1.94728e-05	0.00383132
AMY_P3_2x_VS_E18	chr7-3913	chr7	77511075	77511275	link	+	15.4	0	5' UTR (NM_183261, exon 1 of 3)	5' UTR (NM_183261, exon 1 of 3)	457	NM_183261	11819	Mm.158143	NM_009697	ENSMUSG00000030551	Nr2f2	2700033K02Rik|9430015G03Rik|ARP-1|Aporp1|COUP-TF2|COUP-TFII|COUPTFB|EAR3|SVP40|Tcfcoup2	nuclear receptor subfamily 2, group F, member 2	protein-coding	4	11	22	38	1.81651	0.000143678	0.00384742
AMY_E18_2x_VS_P3	chr17-778	chr17	47335882	47336082	link	+	34.2	0	intron (NM_001097623, intron 3 of 19)	intron (NM_001097623, intron 3 of 19)	-31197	NM_172622	224829	Mm.260989	NM_172622		Trerf1	9430096I18Rik|AI429294|B830015H24|RAPA|Trep-132|Trep132	transcriptional regulating factor 1	protein-coding	11	21	64	67	1.46648	1.96876e-05	0.00385119
AMY_E18_2x_VS_P3	chr14-413	chr14	65193791	65193991	link	+	38.7	0	Intergenic	Intergenic	-13061	NR_040709	268755	Mm.194050	NR_040709	ENSMUSG00000097545	Mir124a-1hg	A930011O12Rik|Rncr3|mir-124-1|mir-3078	Mir124-1 host gene (non-protein coding)	ncRNA	12	25	65	83	1.42825	1.97042e-05	0.00385184
AMY_E18_2x_VS_P3	chr18-389	chr18	38371810	38372010	link	+	39.7	0	Intergenic	Intergenic	-2494	NM_029357	75599	Mm.36560	NM_029357	ENSMUSG00000051375	Pcdh1	2010005A06Rik|AI585920	protocadherin 1	protein-coding	21	19	69	81	1.34751	1.97424e-05	0.00385722
AMY_P3_2x_VS_E18	chr9-6472	chr9	99672085	99672285	link	+	10.9	0	Intergenic	Intergenic	-54499	NM_001194921	56492	Mm.386784	NM_019815	ENSMUSG00000032473	Cldn18	-	claudin 18	protein-coding	0	7	23	18	2.3318	0.000144542	0.00386661
AMY_E18_2x_VS_P3	chr6-391	chr6	90759813	90760013	link	+	42.3	0	5' UTR (NM_001134384, exon 1 of 14)	5' UTR (NM_001134384, exon 1 of 14)	204	NM_001356440	232227	Mm.196943	NM_182784	ENSMUSG00000034312	Iqsec1	AW561907|BC026481|BRAG2|D6Ertd349e|cI-43	IQ motif and Sec7 domain 1	protein-coding	26	18	64	98	1.31975	1.98413e-05	0.00387031
AMY_P3_2x_VS_E18	chr10-9692	chr10	7949085	7949285	link	+	11.1	0	intron (NM_177387, intron 7 of 7)	MIRc|SINE|MIR	-273264	NM_138667	68652	Mm.193041	NM_138667	ENSMUSG00000015755	Tab2	1110030N06Rik|A530078N03Rik|Map3k7ip2|mKIAA0733	TGF-beta activated kinase 1/MAP3K7 binding protein 2	protein-coding	4	2	29	13	2.54963	0.000145205	0.00387769
AMY_E18_2x_VS_P3	chr16-319	chr16	37384570	37384770	link	+	41	0	intron (NM_172440, intron 1 of 27)	CpG	374	NM_001114613	207227	Mm.80170	NM_172440	ENSMUSG00000022829	Stxbp5l	9430094L02|A830015P08Rik|LLGL4|T2dm1|t2md1|tomosyn-2	syntaxin binding protein 5-like	protein-coding	22	20	59	100	1.35396	2.00156e-05	0.00388555
AMY_E18_2x_VS_P3	chr1-2682	chr1	47021322	47021522	link	+	18.8	0	Intergenic	B3|SINE|B2	-38801	NM_001356417	227059	Mm.233889	NM_172653	ENSMUSG00000025986	Slc39a10	2900042E17Rik|5430433I10|Zip10|mKIAA1265	solute carrier family 39 (zinc transporter), member 10	protein-coding	5	6	33	39	2.13333	2.00772e-05	0.00389128
AMY_P3_2x_VS_E18	chr11-1219	chr11	118224422	118224622	link	+	28.4	0	Intergenic	Intergenic	-7797	NM_011594	21858	Mm.206505	NM_011594	ENSMUSG00000017466	Timp2	D11Bwg1104e|Timp-2	tissue inhibitor of metalloproteinase 2	protein-coding	13	27	51	58	1.26398	0.000147364	0.00392279
AMY_E18_2x_VS_P3	chr7-826	chr7	133225702	133225902	link	+	41.8	0	5' UTR (NM_001101488, exon 1 of 7)	5' UTR (NM_001101488, exon 1 of 7)	123	NM_001101488	269994	Mm.39599	NM_001101488	ENSMUSG00000046182	Gsg1l	AI852434|C230098I05Rik|G630023A01Rik|Gm637|g1l	GSG1-like	protein-coding	28	15	61	98	1.32822	2.03392e-05	0.00392949
AMY_E18_2x_VS_P3	chr7-1057	chr7	64847012	64847212	link	+	38.9	0	intron (NM_001038701, intron 2 of 8)	CpG-13190	569	NM_008071	14402	Mm.8004	NM_008071	ENSMUSG00000033676	Gabrb3	A230092K12Rik|AW049585|Cp1|Gabrb-3|beta3	gamma-aminobutyric acid (GABA) A receptor, subunit beta 3	protein-coding	22	18	66	84	1.34721	2.04859e-05	0.0039456
AMY_P3_2x_VS_E18	chr11-6159	chr11	87965198	87965398	link	+	15.9	0	intron (NM_198013, intron 1 of 10)	intron (NM_198013, intron 1 of 10)	-17769	NM_001172099	103841	Mm.374846	NM_198013	ENSMUSG00000018378	Cuedc1	AI841487|C330016O16Rik	CUE domain containing 1	protein-coding	9	5	42	19	1.89373	0.000148487	0.00394625
AMY_E18_2x_VS_P3	chr18-550	chr18	36098396	36098596	link	+	31.9	0	Intergenic	Intergenic	-25988	NM_001289602	74002	Mm.196944	NM_028707	ENSMUSG00000024347	Psd2	6330404E20Rik|AW125584|EFA6C	pleckstrin and Sec7 domain containing 2	protein-coding	14	15	54	68	1.50826	2.05075e-05	0.00394732
AMY_E18_2x_VS_P3	chr7-7447	chr7	25792158	25792358	link	+	14.9	0	Intergenic	Intergenic	-1302	NM_001290469	232975	Mm.44101	NM_144921	ENSMUSG00000040907	Atp1a3	Atpa-2	ATPase, Na+/K+ transporting, alpha 3 polypeptide	protein-coding	5	2	26	31	2.44133	2.0536e-05	0.00394862
AMY_E18_2x_VS_P3	chr11-269	chr11	26110220	26110420	link	+	64	0	intron (NR_027973, intron 1 of 5)	CpG	256	NR_027973	70626	Mm.379180	NM_027486		5730522E02Rik	-	RIKEN cDNA 5730522E02 gene	ncRNA	41	36	114	134	1.13054	2.05876e-05	0.00395645
AMY_E18_2x_VS_P3	chr12-15807	chr12	107575149	107575349	link	+	6.27	0	Intergenic	Intergenic	110627	NR_036593	76639	Mm.375609	NR_036593	ENSMUSG00000092066	1700121N20Rik	-	RIKEN cDNA 1700121N20 gene	ncRNA	0	0	18	6	6.37052	2.06356e-05	0.00396099
AMY_E18_2x_VS_P3	chr8-918	chr8	124254028	124254228	link	+	32.1	0	promoter-TSS (NM_020605)	promoter-TSS (NM_020605)	-331	NM_020605	57340	Mm.306870	NM_020605	ENSMUSG00000025318	Jph3	JP-3|Jp3	junctophilin 3	protein-coding	16	13	53	69	1.51062	2.07116e-05	0.00396769
AMY_P3_2x_VS_E18	chr3-7549	chr3	65416967	65417167	link	+	10.9	0	Intergenic	Intergenic	-46143	NR_106200	102465905		NR_106200	ENSMUSG00000098944	Mir8120	Gm27637|mmu-mir-8120	microRNA 8120	ncRNA	4	2	23	18	2.52814	0.000150404	0.00398329
AMY_E18_2x_VS_P3	chr11-1400	chr11	87574875	87575075	link	+	34.5	0	exon (NM_172449, exon 1 of 32)	exon (NM_172449, exon 1 of 32)	932	NM_172449	207777	Mm.342019	NM_172449	ENSMUSG00000034156	Tspoap1	Bzrap1|D230016K05|PRAX-1|mKIAA0612	TSPO associated protein 1	protein-coding	18	14	59	72	1.47367	2.08731e-05	0.0039926
AMY_E18_2x_VS_P3	chr7-1242	chr7	133425771	133425971	link	+	31.3	0	intron (NM_145587, intron 1 of 3)	MLT1K|LTR|MaLR	9861	NM_145587	104175	Mm.29660	NM_145587	ENSMUSG00000042978	Sbk1	Sbk	SH3-binding kinase 1	protein-coding	14	14	58	61	1.52681	2.08965e-05	0.0039926
AMY_P3_2x_VS_E18	chr3-3059	chr3	94806841	94807041	link	+	17.8	0	intron (NM_001293715, intron 9 of 11)	B1F|SINE|Alu	-1149	NR_105980	102465613		NR_105980	ENSMUSG00000099033	Mir7013	Gm27488|mmu-mir-7013	microRNA 7013	ncRNA	13	5	30	38	1.71291	0.000152162	0.0040202
AMY_P3_2x_VS_E18	chr1-1749	chr1	108122748	108122948	link	+	23.3	0	intron (NM_133821, intron 1 of 16)	intron (NM_133821, intron 1 of 16)	54402	NM_133821	98432	Mm.24115	NM_133821	ENSMUSG00000044340	Phlpp1	AI836256|Phlpp|Plekhe1|SCOP|mKIAA0606	PH domain and leucine rich repeat protein phosphatase 1	protein-coding	9	20	44	44	1.41356	0.000152308	0.00402287
AMY_P3_2x_VS_E18	chr4-4429	chr4	8951980	8952180	link	+	11.7	0	Intergenic	(CA)n|Simple_repeat|Simple_repeat	-244360	NM_001355183	74438	Mm.473368	NM_028940	ENSMUSG00000041216	Clvs1	4933402J24Rik|Clvl1|Rlbp1l1	clavesin 1	protein-coding	4	3	24	20	2.41854	0.000152662	0.00402814
AMY_E18_2x_VS_P3	chr1-2120	chr1	37753654	37753854	link	+	19.6	0	intron (NM_028096, intron 1 of 9)	intron (NM_028096, intron 1 of 9)	22902	NM_028096	72097	Mm.142607	NM_028096	ENSMUSG00000026090	2010300C02Rik	-	RIKEN cDNA 2010300C02 gene	protein-coding	10	3	35	42	2.00203	2.11668e-05	0.00402948
AMY_E18_2x_VS_P3	chr1-2284	chr1	145786309	145786509	link	+	22.5	0	Intergenic	ORR1A2|LTR|MaLR	64870	NM_009061	19735	Mm.28262	NM_009061	ENSMUSG00000026360	Rgs2	GOS8	regulator of G-protein signaling 2	protein-coding	7	9	33	55	1.88211	2.11671e-05	0.00402948
AMY_E18_2x_VS_P3	chr1-462	chr1	66514954	66515154	link	+	44.9	0	promoter-TSS (NM_175510)	promoter-TSS (NM_175510)	33	NM_175510	329178	Mm.44798	NM_175510	ENSMUSG00000055567	Unc80	C030018G13Rik|C230061B10Rik|UNC-80	unc-80, NALCN activator	protein-coding	31	17	69	102	1.27657	2.13392e-05	0.00404052
AMY_E18_2x_VS_P3	chr2-595	chr2	54288750	54288950	link	+	50.4	0	promoter-TSS (NM_173030)	promoter-TSS (NM_173030)	52	NM_173030	271786	Mm.330227	NM_173030	ENSMUSG00000060988	Galnt13	A230002A12|A230020F20|BB182356	polypeptide N-acetylgalactosaminyltransferase 13	protein-coding	30	25	79	113	1.24254	2.13096e-05	0.00404052
AMY_E18_2x_VS_P3	chr1-1978	chr1	117581424	117581624	link	+	23.8	0	promoter-TSS (NM_001077425)	promoter-TSS (NM_001077425)	-190	NM_001077425	636808	Mm.101576	NM_001077425	ENSMUSG00000070695	Cntnap5a	Caspr5-1|EG636808	contactin associated protein-like 5A	protein-coding	10	8	42	49	1.77287	2.13784e-05	0.00404431
AMY_P3_2x_VS_E18	chr13-7312	chr13	93441492	93441692	link	+	9.54	0	intron (NM_172588, intron 2 of 11)	intron (NM_172588, intron 2 of 11)	60499	NM_172588	218442	Mm.297970	NM_172588	ENSMUSG00000021703	Serinc5	A130038L21Rik|AIGP3|C86123|TPO1	serine incorporator 5	protein-coding	2	2	15	21	2.91883	0.00015354	0.00404476
AMY_E18_2x_VS_P3	chr13-3128	chr13	98164791	98164991	link	+	14.4	0	Intergenic	Intergenic	-40034	NR_110432	100039691	Mm.219358	NR_110430	ENSMUSG00000078952	Lncenc1	Gm11019|Gm2373|Lincenc1|Platr18|linc-Enc1	long non-coding RNA, embryonic stem cells expressed 1	ncRNA	3	3	19	36	2.59258	2.1456e-05	0.00404845
AMY_P3_2x_VS_E18	chr2-11412	chr2	136199220	136199420	link	+	9.27	0	intron (NM_001360382, intron 1 of 10)	B2_Mm2|SINE|B2	14383	NM_001360384	241656	Mm.131572	NM_172858	ENSMUSG00000039913	Pak7	2900083L08Rik|PAK-5|PAK-7|Pak5	p21 (RAC1) activated kinase 7	protein-coding	3	1	17	19	2.90833	0.00015378	0.00404892
AMY_E18_2x_VS_P3	chr17-6329	chr17	46188227	46188427	link	+	10.4	0	Intergenic	Intergenic	-19001	NM_001287057	22339	Mm.282184	NM_009505	ENSMUSG00000023951	Vegfa	Vegf|Vpf	vascular endothelial growth factor A	protein-coding	1	1	12	28	3.62647	2.14848e-05	0.00404968
AMY_P3_2x_VS_E18	chr10-3876	chr10	19875585	19875785	link	+	11.7	0	intron (NM_001198635, intron 1 of 17)	intron (NM_001198635, intron 1 of 17)	6959	NM_001198635	17761	Mm.20928	NM_008635	ENSMUSG00000019996	Map7	E-MAP-115|MAP-7|Mtap7|R75000|mshi|mste|ste	microtubule-associated protein 7	protein-coding	4	3	28	16	2.40943	0.000154164	0.00405654
AMY_E18_2x_VS_P3	chr6-2446	chr6	113563533	113563733	link	+	17.8	0	intron (NM_133937, intron 1 of 2)	ORR1D1|LTR|MaLR	8867	NM_133937	101314	Mm.485793	NM_133937	ENSMUSG00000033940	Brk1	6720456B07Rik|AW011779	BRICK1, SCAR/WAVE actin-nucleating complex subunit	protein-coding	5	5	25	43	2.1807	2.15765e-05	0.00406065
FCX_P3_2x_VS_E18	chr17-1672	chr17	10507286	10507486	link	+	14.4	0	intron (NM_001159516, intron 1 of 6)	intron (NM_001159516, intron 1 of 6)	4840	NM_021881	19317	Mm.130694	NM_021881	ENSMUSG00000062078	Qk	1110003F05Rik|1500005P18|QkI|l(17)-1Wis|l17Wis1	quaking	protein-coding	9	9	20	33	2.18552	5.72296e-06	0.00406803
AMY_E18_2x_VS_P3	chr10-147	chr10	40604093	40604293	link	+	63	0	intron (NM_031877, intron 1 of 8)	CpG	853	NM_031877	83767	Mm.41353	NM_031877	ENSMUSG00000019831	Wasf1	AI195380|AI838537|Scar|WAVE|WAVE-1	WAS protein family, member 1	protein-coding	46	29	126	113	1.12721	2.18939e-05	0.00409098
AMY_E18_2x_VS_P3	chr7-880	chr7	25789834	25790034	link	+	42.8	0	intron (NM_001290469, intron 1 of 22)	intron (NM_001290469, intron 1 of 22)	1022	NM_001290469	232975	Mm.44101	NM_144921	ENSMUSG00000040907	Atp1a3	Atpa-2	ATPase, Na+/K+ transporting, alpha 3 polypeptide	protein-coding	24	21	72	93	1.31413	2.18952e-05	0.00409098
AMY_E18_2x_VS_P3	chr14-3222	chr14	67529329	67529529	link	+	14.9	0	promoter-TSS (NM_175498)	promoter-TSS (NM_175498)	-616	NM_175498	239157	Mm.44358	NM_175498	ENSMUSG00000046204	Pnma2	A830049P17Rik|mKIAA0883	paraneoplastic antigen MA2	protein-coding	5	2	32	25	2.44902	2.19095e-05	0.00409155
AMY_P3_2x_VS_E18	chr12-2777	chr12	104456254	104456454	link	+	14.6	0	intron (NM_133364, intron 3 of 4)	intron (NM_133364, intron 3 of 4)	24002	NM_133364	170952	Mm.217019	NM_133364	ENSMUSG00000041669	Prima1	B230212M13Rik|BB120497|PRiMA	proline rich membrane anchor 1	protein-coding	8	5	25	31	1.90047	0.000155782	0.00409187
AMY_P3_2x_VS_E18	chr17-3189	chr17	25653478	25653678	link	+	14.8	0	Intergenic	Intergenic	-1956	NR_155500	102636737	Mm.384127	NR_155500		Gm33727	-	predicted gene, 33727	ncRNA	3	10	23	33	1.91728	0.000156595	0.00410598
AMY_E18_2x_VS_P3	chr1-1178	chr1	136616565	136616765	link	+	35.5	0	intron (NM_001355726, intron 1 of 8)	intron (NM_001355726, intron 1 of 8)	10788	NM_001355726	20980	Mm.5102	NM_009307	ENSMUSG00000026452	Syt2	IP4BP|R74640|mKIAA4194|sytII	synaptotagmin II	protein-coding	23	12	75	62	1.42188	2.20249e-05	0.00411041
AMY_E18_2x_VS_P3	chr2-1145	chr2	155601182	155601382	link	+	34.5	0	exon (NM_010808, exon 1 of 9)	exon (NM_010808, exon 1 of 9)	204	NM_010808	17391	Mm.389325	NM_010808	ENSMUSG00000027612	Mmp24	AU040325|MMP-21|MT5-MMP|MT5MMP|MTMMP5	matrix metallopeptidase 24	protein-coding	15	18	71	61	1.44219	2.21353e-05	0.00412276
AMY_E18_2x_VS_P3	chr5-1265	chr5	34595625	34595825	link	+	32.7	0	intron (NM_001015039, intron 1 of 12)	intron (NM_001015039, intron 1 of 12)	35248	NM_001015039	231125	Mm.113388	NM_001015039	ENSMUSG00000037224	Zfyve28	9630058O20Rik|Gm146|mKIAA1643	zinc finger, FYVE domain containing 28	protein-coding	13	16	51	71	1.50483	2.21649e-05	0.00412276
AMY_P3_2x_VS_E18	chr2-15785	chr2	26339436	26339636	link	+	9.27	0	intron (NM_008714, intron 4 of 33)	intron (NM_008714, intron 4 of 33)	-13897	NR_105962	102465602		NR_105962	ENSMUSG00000098548	Mir6996	Gm27531|mmu-mir-6996	microRNA 6996	ncRNA	4	0	9	26	2.88423	0.000157933	0.0041319
AMY_P3_2x_VS_E18	chr3-3432	chr3	126827738	126827938	link	+	14.8	0	intron (NM_001327938, intron 1 of 47)	intron (NM_001327938, intron 1 of 47)	-36385	NR_105030	100862268	Mm.444603	NR_105029	ENSMUSG00000097456	LOC100862268	-	uncharacterized LOC100862268	ncRNA	7	6	32	24	1.89103	0.000158361	0.00413804
AMY_P3_2x_VS_E18	chr7-12663	chr7	117974758	117974958	link	+	9.27	0	intron (NM_025999, intron 3 of 5)	intron (NM_025999, intron 3 of 5)	13037	NM_025999	67150	Mm.96867	NM_025999	ENSMUSG00000030788	Rnf141	2610110L04Rik|AA792898|AU022812|ZFP36|ZNF230	ring finger protein 141	protein-coding	4	0	11	24	2.87857	0.000158395	0.00413829
AMY_P3_2x_VS_E18	chr9-5921	chr9	49453612	49453812	link	+	11.7	0	intron (NM_001081445, intron 1 of 17)	intron (NM_001081445, intron 1 of 17)	127319	NR_029465	100036537	Mm.437541	NR_029465	ENSMUSG00000079564	Gm11149	-	predicted gene 11149	ncRNA	6	2	25	21	2.2904	0.000158896	0.00414726
AMY_E18_2x_VS_P3	chr2-6195	chr2	115680357	115680557	link	+	14.6	0	Intergenic	Intergenic	209898	NM_001346044	17536	Mm.247566	NM_010825	ENSMUSG00000027210	Meis2	A430109D20Rik|Mrg1|Stra10	Meis homeobox 2	protein-coding	3	3	14	42	2.61043	2.23892e-05	0.00414918
AMY_P3_2x_VS_E18	chr15-3964	chr15	99334396	99334596	link	+	12.2	0	intron (NM_001038658, intron 11 of 11)	intron (NM_001038658, intron 11 of 11)	24100	NM_028224	72393	Mm.39760	NM_028224	ENSMUSG00000023011	Faim2	2900002L20Rik|Lfg|Lfg2|NMP25|Nmp35|Tmbim2	Fas apoptotic inhibitory molecule 2	protein-coding	6	2	26	20	2.28823	0.000159245	0.00415095
AMY_P3_2x_VS_E18	chr11-1498	chr11	72270107	72270307	link	+	28.6	0	intron (NM_001276383, intron 7 of 12)	intron (NM_001276383, intron 7 of 12)	15378	NM_016776	18432	Mm.147946	NM_016776	ENSMUSG00000040463	Mybbp1a	AL024407|AU019902|P160|p160MBP|p67MBP	MYB binding protein (P160) 1a	protein-coding	17	22	44	62	1.25968	0.000159523	0.00415553
AMY_P3_2x_VS_E18	chr2-6521	chr2	124573772	124573972	link	+	14.6	0	Intergenic	Intergenic	94555	NM_199239	214968	Mm.330536	NM_172537	ENSMUSG00000027200	Sema6d	1110067B02Rik|AA409156|D330011G23|mKIAA1479	sema domain, transmembrane domain (TM), and cytoplasmic domain, (semaphorin) 6D	protein-coding	2	10	37	18	1.98113	0.000159656	0.00415685
AMY_E18_2x_VS_P3	chr5-974	chr5	117865087	117865287	link	+	32.7	0	intron (NM_001312914, intron 1 of 19)	intron (NM_001312914, intron 1 of 19)	1176	NM_001312914	333050	Mm.437947	NM_001034873	ENSMUSG00000061578	Ksr2	-	kinase suppressor of ras 2	protein-coding	20	10	52	73	1.50074	2.24475e-05	0.00415785
AMY_E18_2x_VS_P3	chr14-225	chr14	70475042	70475242	link	+	53.5	0	Intergenic	CpG	-2110	NM_018781	13655	Mm.103737	NM_018781	ENSMUSG00000033730	Egr3	Pilot	early growth response 3	protein-coding	32	29	94	110	1.18388	2.25115e-05	0.00415912
AMY_P3_2x_VS_E18	chr12-3813	chr12	53448026	53448226	link	+	11.4	0	Intergenic	Intergenic	133470	NR_136881	102638611	Mm.363799	NR_136881	ENSMUSG00000111982	Gm35135	-	predicted gene, 35135	ncRNA	4	3	19	24	2.39587	0.000160032	0.00416329
AMY_P3_2x_VS_E18	chr11-9338	chr11	95182706	95182906	link	+	11.4	0	intron (NR_155298, intron 2 of 2)	MTA_Mm-int|LTR|MaLR	11076	NR_155298	102640811	Mm.440938	NR_155298		Gm11520	-	predicted gene 11520	ncRNA	2	5	18	25	2.40597	0.000160346	0.00416834
AMY_E18_2x_VS_P3	chr11-8711	chr11	49769179	49769379	link	+	13.3	0	intron (NM_001347462, intron 1 of 13)	intron (NM_001347462, intron 1 of 13)	53616	NM_001347462	74563	Mm.258798	NM_029004	ENSMUSG00000020374	Rasgef1c	9130006A14Rik	RasGEF domain family, member 1C	protein-coding	3	2	22	29	2.74632	2.26868e-05	0.00417237
AMY_E18_2x_VS_P3	chr4-1879	chr4	138408444	138408644	link	+	23	0	intron (NM_001122954, intron 1 of 5)	(TG)n|Simple_repeat|Simple_repeat	10840	NM_001122954	18784	Mm.486532	NM_011110	ENSMUSG00000041193	Pla2g5	PLA2|sPLA2	phospholipase A2, group V	protein-coding	9	8	40	48	1.80478	2.26811e-05	0.00417237
AMY_E18_2x_VS_P3	chr15-1746	chr15	38096196	38096396	link	+	23	0	Intergenic	Intergenic	-52662	NM_008757	18285	Mm.252830	NM_008757	ENSMUSG00000061923	Odf1	-	outer dense fiber of sperm tails 1	protein-coding	8	9	40	48	1.80278	2.28287e-05	0.00418004
AMY_E18_2x_VS_P3	chr9-1868	chr9	56484591	56484791	link	+	24	0	intron (NM_181074, intron 6 of 6)	intron (NM_181074, intron 6 of 6)	-1236	NM_001311076	235402	Mm.246605	NM_181074	ENSMUSG00000049556	Lingo1	4930471K13Rik|AV148400|LERN1|LINGO-1|Lrrn6a|UNQ201	leucine rich repeat and Ig domain containing 1	protein-coding	8	10	47	43	1.75744	2.28317e-05	0.00418004
AMY_E18_2x_VS_P3	chrX-148	chrX	101396115	101396315	link	+	31.6	0	5' UTR (NM_001077354, exon 1 of 5)	5' UTR (NM_001077354, exon 1 of 5)	241	NM_001077354	245555	Mm.381907	NM_001077354	ENSMUSG00000046449	Nexmif	A230051P11|C77370|C77386|KIDLIA|Xpn|mKIAA2022	neurite extension and migration factor	protein-coding	11	16	41	80	1.5869	2.27653e-05	0.00418004
AMY_E18_2x_VS_P3	chr17-151	chr17	70318832	70319032	link	+	60.9	0	5' UTR (NM_001347411, exon 1 of 15)	5' UTR (NM_001347411, exon 1 of 15)	519	NM_001347411	224997	Mm.311840	NM_027712	ENSMUSG00000003279	Dlgap1	4933422O14Rik|9630002F18|AI845682|AI848168|BB075781|D17Bwg0511e|GKAP/SAPAP|GKPA/SAPAP|Gkap|Sapap1|mKIAA4162	DLG associated protein 1	protein-coding	38	31	78	157	1.20009	2.28634e-05	0.0041834
AMY_P3_2x_VS_E18	chr8-10708	chr8	122893854	122894054	link	+	7.95	0	Intergenic	Intergenic	-118812	NM_198671	382034	Mm.334856	NM_198671	ENSMUSG00000031822	Gse1	2210013I18Rik|mKIAA0182	genetic suppressor element 1, coiled-coil protein	protein-coding	1	2	14	16	3.04429	0.000161228	0.00418804
AMY_P3_2x_VS_E18	chr7-9551	chr7	97248535	97248735	link	+	8.74	0	Intergenic	Intergenic	29349	NR_046006	78329	Mm.389940	NR_046006	ENSMUSG00000097162	2310010J17Rik	-	RIKEN cDNA 2310010J17 gene	ncRNA	1	3	13	20	2.80139	0.000161361	0.0041902
AMY_P3_2x_VS_E18	chr8-2972	chr8	113915547	113915747	link	+	15.1	0	intron (NM_178086, intron 1 of 6)	intron (NM_178086, intron 1 of 6)	2074	NM_178086	338521	Mm.41083	NM_178086	ENSMUSG00000033579	Fa2h	FAAH|Faxdc1|G630055L08Rik	fatty acid 2-hydroxylase	protein-coding	4	8	23	31	1.97332	0.000161372	0.0041902
AMY_P3_2x_VS_E18	chr5-13356	chr5	63136156	63136356	link	+	8.21	0	intron (NM_178407, intron 2 of 32)	intron (NM_178407, intron 2 of 32)	21160	NM_178407	212285	Mm.244403	NM_178407	ENSMUSG00000037999	Arap2	Centd1|Gm148|mKIAA0580	ArfGAP with RhoGAP domain, ankyrin repeat and PH domain 2	protein-coding	2	1	16	14	3.03231	0.000161411	0.00419087
AMY_P3_2x_VS_E18	chr3-1954	chr3	98122491	98122691	link	+	17.5	0	intron (NM_016966, intron 8 of 11)	intron (NM_016966, intron 8 of 11)	21301	NM_016966	236539	Mm.16898	NM_016966	ENSMUSG00000053398	Phgdh	3-PGDH|3PGDH|4930479N23|A10|PGAD|PGD|PGDH|SERA	3-phosphoglycerate dehydrogenase	protein-coding	7	11	41	25	1.66545	0.000161561	0.00419351
AMY_P3_2x_VS_E18	chr4-13441	chr4	56906104	56906304	link	+	7.95	0	intron (NM_175518, intron 14 of 17)	Tigger1|DNA|MER2_type	1966	NR_029789	723837		NR_029789	ENSMUSG00000065544	Mir32	Mirn32|mir-32|mmu-mir-32	microRNA 32	ncRNA	1	2	16	14	3.03787	0.000161552	0.00419351
AMY_E18_2x_VS_P3	chr18-1159	chr18	39184688	39184888	link	+	21.4	0	intron (NM_175164, intron 1 of 22)	intron (NM_175164, intron 1 of 22)	31989	NM_175164	71302	Mm.329396	NM_175164	ENSMUSG00000036452	Arhgap26	1810044B20Rik|2610010G17Rik|4933432P15Rik|AI853435|mKIAA0621	Rho GTPase activating protein 26	protein-coding	9	6	49	33	1.89445	2.30138e-05	0.00419438
AMY_P3_2x_VS_E18	chr1-9340	chr1	187316836	187317036	link	+	8.21	0	Intergenic	Intergenic	-4249	NR_033600	114668	Mm.379303	NR_033600	ENSMUSG00000102185	5033404E19Rik	-	NSA2 ribosome biogenesis homolog pseudogene	pseudo	2	1	18	12	3.02588	0.000161736	0.00419549
AMY_P3_2x_VS_E18	chr10-12588	chr10	6013003	6013203	link	+	8.21	0	intron (NM_031185, intron 2 of 3)	intron (NM_031185, intron 2 of 3)	54037	NM_001359811	381990	Mm.262466	NM_001033466	ENSMUSG00000075327	Zbtb2	Gm1103	zinc finger and BTB domain containing 2	protein-coding	0	3	16	14	3.04343	0.000161694	0.00419549
AMY_P3_2x_VS_E18	chr11-22349	chr11	76069583	76069783	link	+	7.95	0	Intergenic	B1F|SINE|Alu	12445	NM_183263	67390	Mm.24886	NM_183263	ENSMUSG00000038046	Mrm3	4833420N02Rik|AI255153|HC90|Rnmtl1	mitochondrial rRNA methyltransferase 3	protein-coding	2	1	18	12	3.02588	0.000161736	0.00419549
AMY_P3_2x_VS_E18	chr11-13900	chr11	88555305	88555505	link	+	7.95	0	intron (NM_001201341, intron 5 of 7)	intron (NM_001201341, intron 5 of 7)	24138	NM_054043	76626	Mm.400451	NM_054043	ENSMUSG00000069769	Msi2	1700105C15Rik|AI451722|AI563628|AW489193|Msi2h	musashi RNA-binding protein 2	protein-coding	1	2	17	13	3.03466	0.000161715	0.00419549
AMY_P3_2x_VS_E18	chr5-13390	chr5	66704792	66704992	link	+	7.95	0	intron (NM_001310626, intron 10 of 15)	intron (NM_001310626, intron 10 of 15)	24012	NM_001201416	11787	Mm.5159	NM_009686	ENSMUSG00000029207	Apbb2	2310007D03Rik|FE65L1|Rirl1|TR2L|Zfra	amyloid beta (A4) precursor protein-binding, family B, member 2	protein-coding	2	1	18	12	3.02588	0.000161736	0.00419549
AMY_P3_2x_VS_E18	chr1-15076	chr1	171394579	171394779	link	+	7.95	0	Intergenic	Intergenic	66916	NM_023284	66977	Mm.151315	NM_023284	ENSMUSG00000026683	Nuf2	2410003C07Rik|AU044112|C85691|Cdca1|NUF2R	NUF2, NDC80 kinetochore complex component	protein-coding	1	2	18	12	3.03145	0.000161878	0.00419854
AMY_P3_2x_VS_E18	chr19-5083	chr19	7092554	7092754	link	+	7.95	0	intron (NM_001362399, intron 2 of 14)	intron (NM_001362399, intron 2 of 14)	1305	NM_153795	108101	Mm.157591	NM_153795	ENSMUSG00000024965	Fermt3	C79673|Kindlin3	fermitin family member 3	protein-coding	2	1	19	11	3.02267	0.000161899	0.00419877
AMY_P3_2x_VS_E18	chr6-11474	chr6	91566189	91566389	link	+	8.74	0	Intergenic	Intergenic	-67772	NM_009320	21366	Mm.395650	NM_009320	ENSMUSG00000030096	Slc6a6	AA589629|C80501|Taut	solute carrier family 6 (neurotransmitter transporter, taurine), member 6	protein-coding	1	3	16	17	2.79247	0.00016211	0.00420137
AMY_E18_2x_VS_P3	chr14-898	chr14	69987881	69988081	link	+	25.3	0	Intergenic	B4|SINE|B4	-21302	NM_033325	94352	Mm.116714	NM_033325	ENSMUSG00000034205	Loxl2	1110004B06Rik|4930526G11Rik|9430067E15Rik	lysyl oxidase-like 2	protein-coding	8	12	54	43	1.71551	2.32005e-05	0.00421588
AMY_E18_2x_VS_P3	chr8-269	chr8	24084983	24085183	link	+	52.2	0	promoter-TSS (NM_001110783)	promoter-TSS (NM_001110783)	-225	NM_001110783	11733	Mm.334444	NM_031158	ENSMUSG00000031543	Ank1	Ank-1|nb|pale	ankyrin 1, erythroid	protein-coding	41	19	100	101	1.19981	2.31656e-05	0.00421588
AMY_P3_2x_VS_E18	chr14-9789	chr14	46098254	46098454	link	+	8.74	0	intron (NM_001360525, intron 4 of 15)	intron (NM_001360525, intron 4 of 15)	51386	NM_001360526	218952	Mm.210018	NM_146054	ENSMUSG00000037712	Fermt2	AA960555|Kindlin-2|Mig2|Plekhc1	fermitin family member 2	protein-coding	1	3	19	14	2.78354	0.000162865	0.00421629
AMY_P3_2x_VS_E18	chr17-7571	chr17	49663698	49663898	link	+	9.01	0	intron (NM_001008231, intron 1 of 25)	intron (NM_001008231, intron 1 of 25)	39864	NM_001008231	76441	Mm.211275	NM_001008231	ENSMUSG00000040260	Daam2	2310016D11Rik|AI843643|AW557870	dishevelled associated activator of morphogenesis 2	protein-coding	1	3	19	14	2.78354	0.000162865	0.00421629
AMY_P3_2x_VS_E18	chr6-1378	chr6	114834368	114834568	link	+	22	0	intron (NM_001356371, intron 3 of 5)	intron (NM_001356371, intron 3 of 5)	37371	NM_177683	232334	Mm.268357	NM_177683	ENSMUSG00000030315	Vgll4	BC048841|VGL-4	vestigial like family member 4	protein-coding	13	15	43	43	1.42385	0.000163019	0.00421951
AMY_E18_2x_VS_P3	chr17-2902	chr17	29293651	29293851	link	+	15.2	0	3' UTR (NM_153166, exon 21 of 21)	3' UTR (NM_153166, exon 21 of 21)	21750	NM_001002786	442827	Mm.440341	NM_001002786	ENSMUSG00000064147	Rab44	9830134C10Rik	RAB44, member RAS oncogene family	protein-coding	7	0	29	28	2.45213	2.32642e-05	0.00422518
AMY_P3_2x_VS_E18	chr17-969	chr17	26808940	26809140	link	+	22.8	0	Intergenic	RMER4B|LTR|ERVK	-4301	NM_025272	11974	Mm.22602	NM_025272	ENSMUSG00000015575	Atp6v0e	Atp6k|Atp6v0e1|M9.2	ATPase, H+ transporting, lysosomal V0 subunit E	protein-coding	11	17	44	42	1.42589	0.000163625	0.00423135
AMY_E18_2x_VS_P3	chr3-364	chr3	115956069	115956269	link	+	47	0	5' UTR (NM_022427, exon 1 of 2)	5' UTR (NM_022427, exon 1 of 2)	233	NM_022427	64378	Mm.40025	NM_022427	ENSMUSG00000068696	Gpr88	AW061286|Strg	G-protein coupled receptor 88	protein-coding	22	27	62	118	1.30373	2.34027e-05	0.00423248
AMY_P3_2x_VS_E18	chr2-6971	chr2	162801812	162802012	link	+	13	0	3' UTR (NM_001081338, exon 23 of 23)	3' UTR (NM_001081338, exon 23 of 23)	-11305	NM_001291154	27219	Mm.26462	NM_013731	ENSMUSG00000017868	Sgk2	AI098171|AW146006|Sgkl	serum/glucocorticoid regulated kinase 2	protein-coding	4	6	22	28	2.11669	0.000164067	0.00423832
AMY_E18_2x_VS_P3	chr15-1513	chr15	79331424	79331624	link	+	23.8	0	intron (NM_008427, intron 1 of 1)	intron (NM_008427, intron 1 of 1)	4147	NM_008427	16520	Mm.39759	NM_008427	ENSMUSG00000044216	Kcnj4	IRK3|Kcnf2|MB-IRK3	potassium inwardly-rectifying channel, subfamily J, member 4	protein-coding	9	9	37	54	1.76691	2.35466e-05	0.00424466
AMY_P3_2x_VS_E18	chr17-5843	chr17	47904740	47904940	link	+	12.5	0	intron (NM_001161723, intron 1 of 8)	intron (NM_001161723, intron 1 of 8)	-17853	NM_011549	21425	Mm.2305	NM_011549	ENSMUSG00000023990	Tfeb	Tcfeb|bHLHe35	transcription factor EB	protein-coding	5	4	29	19	2.18552	0.000164549	0.00424724
AMY_E18_2x_VS_P3	chr15-237	chr15	44945804	44946004	link	+	49.9	0	exon (NM_026200, exon 1 of 3)	exon (NM_026200, exon 1 of 3)	576	NM_026200	67498	Mm.300079	NM_026200	ENSMUSG00000022342	Kcnv1	2700023A03Rik|vibe	potassium channel, subfamily V, member 1	protein-coding	26	30	82	110	1.21297	2.35859e-05	0.00424965
AMY_P3_2x_VS_E18	chr11-29716	chr11	69396548	69396748	link	+	7.68	0	intron (NM_011640, intron 1 of 10)	B1_Mur4|SINE|Alu	2787	NM_001127233	22059	Mm.222	NM_011640	ENSMUSG00000059552	Trp53	Tp53|bbl|bfy|bhy|p44|p53	transformation related protein 53	protein-coding	2	1	9	20	3.00503	0.000165442	0.00426185
AMY_P3_2x_VS_E18	chr18-2710	chr18	12952705	12952905	link	+	13.8	0	intron (NM_001252491, intron 2 of 12)	intron (NM_001252491, intron 2 of 12)	25611	NR_045524	64291	Mm.259470	NM_020573	ENSMUSG00000044252	Osbpl1a	G430090F17Rik|Gm753|ORP-1|Osbpl1b	oxysterol binding protein-like 1A	protein-coding	4	7	23	29	2.0395	0.000165451	0.00426185
AMY_P3_2x_VS_E18	chr5-3150	chr5	63147539	63147739	link	+	13.8	0	intron (NM_178407, intron 1 of 32)	intron (NM_178407, intron 1 of 32)	9777	NM_178407	212285	Mm.244403	NM_178407	ENSMUSG00000037999	Arap2	Centd1|Gm148|mKIAA0580	ArfGAP with RhoGAP domain, ankyrin repeat and PH domain 2	protein-coding	5	6	25	27	2.03276	0.000165791	0.00426814
AMY_E18_2x_VS_P3	chr15-829	chr15	101069567	101069767	link	+	27.7	0	Intergenic	(CACCC)n|Simple_repeat|Simple_repeat	-14050	NR_045328	380977	Mm.399924	NR_045326	ENSMUSG00000097915	A330009N23Rik	-	RIKEN cDNA A330009N23 gene	ncRNA	16	8	45	62	1.59638	2.3736e-05	0.00426906
AMY_P3_2x_VS_E18	chr17-7671	chr17	84465571	84465771	link	+	7.42	0	Intergenic	B1_Mus2|SINE|Alu	-12329	NR_045458	74473	Mm.399575	NR_045458		4933433H22Rik	-	RIKEN cDNA 4933433H22 gene	ncRNA	2	1	12	17	2.99519	0.000165969	0.00427172
AMY_P3_2x_VS_E18	chr10-9684	chr10	6635798	6635998	link	+	7.42	0	Intergenic	Intergenic	-29734	NM_001159942	213783	Mm.150831	NM_001033253	ENSMUSG00000040624	Plekhg1	D10Ertd733e|Gm521|mKIAA1209	pleckstrin homology domain containing, family G (with RhoGef domain) member 1	protein-coding	2	1	13	16	2.9919	0.000166146	0.00427461
AMY_P3_2x_VS_E18	chr9-11045	chr9	20988110	20988310	link	+	7.68	0	promoter-TSS (NM_001310750)	promoter-TSS (NM_001310750)	-335	NM_001310750	18577	Mm.191749	NM_019798	ENSMUSG00000032177	Pde4a	D9Ertd60e|Dpde2	phosphodiesterase 4A, cAMP specific	protein-coding	2	1	13	16	2.9919	0.000166146	0.00427461
AMY_P3_2x_VS_E18	chr11-1110	chr11	119877372	119877572	link	+	29.1	0	exon (NM_001198787, exon 6 of 14)	exon (NM_001198787, exon 6 of 14)	-1296	NR_029767	723844		NR_029767	ENSMUSG00000065600	Mir338	Mirn338|mir-338|mmu-mir-338	microRNA 338	ncRNA	18	23	61	50	1.24112	0.000166353	0.00427896
AMY_P3_2x_VS_E18	chr12-3839	chr12	77650153	77650353	link	+	13.5	0	intron (NM_153804, intron 1 of 18)	L2c|LINE|L2	-1341	NR_046044	100504549	Mm.440349	NR_046044	ENSMUSG00000112388	AI463170	-	expressed sequence AI463170	ncRNA	5	5	30	20	2.09782	0.000166461	0.00428014
AMY_E18_2x_VS_P3	chr1-18377	chr1	168233000	168233200	link	+	6.01	0	intron (NM_001357432, intron 6 of 8)	intron (NM_001357432, intron 6 of 8)	48830	NM_001357428	100039795	Mm.101743	NM_001164528	ENSMUSG00000040612	Ildr2	2810478N18Rik|3110063L10Rik|AI852300|D1Ertd471e|Dbsm1|Ll	immunoglobulin-like domain containing receptor 2	protein-coding	0	0	11	12	6.29191	2.4063e-05	0.004282
AMY_E18_2x_VS_P3	chr10-15559	chr10	19437671	19437871	link	+	6.01	0	intron (NM_172786, intron 1 of 6)	ORR1E|LTR|MaLR	5378	NM_172786	237313	Mm.234667	NM_172786	ENSMUSG00000020007	Il20ra	E230031K19	interleukin 20 receptor, alpha	protein-coding	0	0	11	12	6.29191	2.4063e-05	0.004282
AMY_E18_2x_VS_P3	chr11-21204	chr11	116040373	116040573	link	+	6.27	0	intron (NM_015729, intron 7 of 13)	B1_Mur4|SINE|Alu	-10981	NM_172571	217335	Mm.35241	NM_172571	ENSMUSG00000020776	Fbf1	1110033G01Rik|5930413D20|mKIAA1863	Fas (TNFRSF6) binding factor 1	protein-coding	0	0	11	12	6.29191	2.4063e-05	0.004282
AMY_E18_2x_VS_P3	chr14-11707	chr14	66776004	66776204	link	+	6.27	0	intron (NM_001162366, intron 27 of 30)	intron (NM_001162366, intron 27 of 30)	16307	NM_144803	110902	Mm.57350	NM_144803	ENSMUSG00000022041	Chrna2	Acra-2|Acra2|BC011490	cholinergic receptor, nicotinic, alpha polypeptide 2 (neuronal)	protein-coding	0	0	11	13	6.35132	2.40834e-05	0.004282
AMY_E18_2x_VS_P3	chr18-9907	chr18	43765384	43765584	link	+	6.01	0	intron (NM_001163637, intron 1 of 21)	intron (NM_001163637, intron 1 of 21)	81943	NM_001163637	76217	Mm.134602	NM_001163637	ENSMUSG00000024502	Jakmip2	6430702L21Rik|AI850334|D930046L20Rik	janus kinase and microtubule interacting protein 2	protein-coding	0	0	11	12	6.29191	2.4063e-05	0.004282
AMY_E18_2x_VS_P3	chr3-73	chr3	117278228	117278428	link	+	70.5	0	5' UTR (NM_001305451, exon 1 of 6)	5' UTR (NM_001305451, exon 1 of 6)	183	NM_001305451	75769	Mm.72187	NM_029425	ENSMUSG00000033342	Plppr5	4833424O15Rik|Lppr5|PRG-5|Pap2d	phospholipid phosphatase related 5	protein-coding	43	41	104	165	1.11381	2.39703e-05	0.004282
AMY_E18_2x_VS_P3	chr4-9748	chr4	131676433	131676633	link	+	11	0	intron (NM_013622, intron 1 of 2)	Lx5|LINE|L1	23868	NM_013622	18386	Mm.5243	NM_013622	ENSMUSG00000050511	Oprd1	DOR|DOR-1|Nbor|mDOR	opioid receptor, delta 1	protein-coding	2	1	19	23	3.17012	2.40808e-05	0.004282
AMY_E18_2x_VS_P3	chr5-16707	chr5	27016324	27016524	link	+	6.27	0	Intergenic	Intergenic	-127473	NM_010075	13483	Mm.42078	NM_010075	ENSMUSG00000061576	Dpp6	B930011P16Rik|D5Buc3|D5Buc4|D5Buc5|DPP VI|Dpp-6|Gm1377|In(5)6H-p|Peplb|Rw	dipeptidylpeptidase 6	protein-coding	0	0	11	13	6.35132	2.40834e-05	0.004282
AMY_E18_2x_VS_P3	chr5-17524	chr5	116972909	116973109	link	+	6.01	0	intron (NM_026886, intron 1 of 12)	intron (NM_026886, intron 1 of 12)	68817	NM_026886	68955	Mm.146779	NM_026886	ENSMUSG00000063919	Srrm4	1500001A10Rik|B230202K19Rik|bv|mKIAA1853|nSR100	serine/arginine repetitive matrix 4	protein-coding	0	0	11	12	6.29191	2.4063e-05	0.004282
AMY_E18_2x_VS_P3	chr7-18459	chr7	103622246	103622446	link	+	6.27	0	intron (NM_001310760, intron 3 of 32)	intron (NM_001310760, intron 3 of 32)	-131872	NR_046043	670727	Mm.421352	NR_046043	ENSMUSG00000085751	Gm15412	-	predicted gene 15412	ncRNA	0	0	11	13	6.35132	2.40834e-05	0.004282
AMY_E18_2x_VS_P3	chr9-450	chr9	51573691	51573891	link	+	43.9	0	intron (NM_175535, intron 1 of 14)	CpG	334	NM_175535	244867	Mm.400352	NM_175535	ENSMUSG00000053199	Arhgap20	6530403F17Rik|A530023E23Rik|RARhoGAP|mKIAA1391	Rho GTPase activating protein 20	protein-coding	24	22	81	84	1.2863	2.40668e-05	0.004282
AMY_E18_2x_VS_P3	chr9-14161	chr9	58509834	58510034	link	+	6.01	0	intron (NM_028598, intron 3 of 5)	intron (NM_028598, intron 3 of 5)	79432	NM_028598	73673	Mm.205196	NM_028598	ENSMUSG00000074269	Rec114	2410076I21Rik|4930527A11Rik	REC114 meiotic recombination protein	protein-coding	0	0	11	12	6.29191	2.4063e-05	0.004282
AMY_E18_2x_VS_P3	chr9-5703	chr9	75096046	75096246	link	+	11	0	intron (NM_001081322, intron 4 of 40)	intron (NM_001081322, intron 4 of 40)	16325	NM_001081322	208943	Mm.41339	NM_001081322	ENSMUSG00000033590	Myo5c	9130003O20Rik|BB085560|C330029I24	myosin VC	protein-coding	2	1	20	22	3.17182	2.39129e-05	0.004282
FCX_P3_2x_VS_E18	chr13-2434	chr13	74157817	74158017	link	+	10.4	0	intron (NM_182839, intron 1 of 3)	B1_Mus2|SINE|Alu	11050	NM_182839	72948	Mm.39752	NM_182839	ENSMUSG00000021573	Tppp	2900041A09Rik|AI849835	tubulin polymerization promoting protein	protein-coding	3	8	11	34	2.54656	6.16761e-06	0.00428697
AMY_E18_2x_VS_P3	chr11-2725	chr11	5004035	5004235	link	+	22.7	0	exon (NM_001290491, exon 6 of 9)	exon (NM_001290491, exon 6 of 9)	3967	NM_001290493	279766	Mm.260866	NM_177370	ENSMUSG00000034175	Rhbdd3	Ptag	rhomboid domain containing 3	protein-coding	10	7	37	51	1.80432	2.41534e-05	0.00429234
AMY_E18_2x_VS_P3	chr12-1876	chr12	73931979	73932179	link	+	21.7	0	Intergenic	Intergenic	69881	NM_008910	19042	Mm.261045	NM_008910	ENSMUSG00000021096	Ppm1a	2310003C21Rik|2900017D14Rik|AI427932|AU017636|MMPa-2|MPPa-1	protein phosphatase 1A, magnesium dependent, alpha isoform	protein-coding	10	6	38	48	1.86037	2.41659e-05	0.00429246
AMY_P3_2x_VS_E18	chr5-4127	chr5	34935095	34935295	link	+	13.8	0	intron (NM_001024458, intron 1 of 14)	B1_Mur4|SINE|Alu	18395	NR_106111	102466999		NR_106111	ENSMUSG00000099082	Mir7036b	Gm27625|mmu-mir-7036b	microRNA 7036b	ncRNA	5	6	30	22	2.02334	0.000167346	0.00429709
AMY_E18_2x_VS_P3	chr1-12342	chr1	83341731	83341931	link	+	6.01	0	intron (NM_172430, intron 2 of 10)	B3|SINE|B2	62944	NM_172430	77629	Mm.154303	NM_172430	ENSMUSG00000026163	Sphkap	4930544G21Rik|A930009L15Rik|AI852220|SKIP|mKIAA1678	SPHK1 interactor, AKAP domain containing	protein-coding	0	0	12	11	6.29453	2.42428e-05	0.00430193
AMY_E18_2x_VS_P3	chr18-5536	chr18	4617157	4617357	link	+	8.88	0	Intergenic	Intergenic	-17670	NM_001081963	240185	Mm.33179	NM_001081963	ENSMUSG00000033960	Jcad	1110056P05Rik|9430020K01Rik|Gm328|mKIAA1462	junctional cadherin 5 associated	protein-coding	1	0	16	18	4.28291	2.42594e-05	0.00430277
AMY_E18_2x_VS_P3	chr10-22655	chr10	86285194	86285394	link	+	6.27	0	intron (NM_175331, intron 9 of 13)	intron (NM_175331, intron 9 of 13)	43544	NM_175331	103466	Mm.200446	NM_175331	ENSMUSG00000054027	Nt5dc3	AU040402|AW540062|C630002B14Rik|TU12B1-TY	5'-nucleotidase domain containing 3	protein-coding	0	0	13	11	6.35646	2.44418e-05	0.00430734
AMY_E18_2x_VS_P3	chr11-23729	chr11	52349133	52349333	link	+	6.27	0	Intergenic	Intergenic	139303	NM_153117	213673	Mm.291979	NM_153117	ENSMUSG00000036275	9530068E07Rik	C85061|Kct2	RIKEN cDNA 9530068E07 gene	protein-coding	0	0	13	11	6.35646	2.44418e-05	0.00430734
AMY_E18_2x_VS_P3	chr12-18525	chr12	74608928	74609128	link	+	6.27	0	Intergenic	Intergenic	38354	NM_178715	238257	Mm.251196	NM_178715	ENSMUSG00000034435	Tmem30b	9130011B11Rik	transmembrane protein 30B	protein-coding	0	0	13	11	6.35646	2.44418e-05	0.00430734
AMY_E18_2x_VS_P3	chr12-1907	chr12	111838948	111839148	link	+	24.3	0	promoter-TSS (NM_030238)	promoter-TSS (NM_030238)	-557	NM_030238	13424	Mm.181430	NM_030238	ENSMUSG00000018707	Dync1h1	9930018I23Rik|AI894280|DHC1|DHC1a|DNCL|Dnchc1|Dnec1|Dnecl|Loa|MAP1C|P22|Swl|mKIAA0325	dynein cytoplasmic 1 heavy chain 1	protein-coding	11	8	36	57	1.72241	2.4451e-05	0.00430734
AMY_E18_2x_VS_P3	chr16-10123	chr16	38162382	38162582	link	+	6.27	0	intron (NM_019827, intron 2 of 10)	intron (NM_019827, intron 2 of 10)	-73136	NR_033221	414072	Mm.483602	NR_033221		BC031361	-	cDNA sequence BC031361	ncRNA	0	0	10	14	6.34875	2.44061e-05	0.00430734
AMY_E18_2x_VS_P3	chr2-23561	chr2	107382803	107383003	link	+	6.27	0	Intergenic	Intergenic	252157	NM_021275	16492	Mm.142718	NM_021275	ENSMUSG00000042604	Kcna4	Kv1.4	potassium voltage-gated channel, shaker-related subfamily, member 4	protein-coding	0	0	10	14	6.34875	2.44061e-05	0.00430734
AMY_E18_2x_VS_P3	chr3-2185	chr3	63099559	63099759	link	+	23.2	0	promoter-TSS (NM_008604)	promoter-TSS (NM_008604)	-135	NM_008604	17380	Mm.296022	NM_008604	ENSMUSG00000027820	Mme	6030454K05Rik|C85356|CALLA|CD10|NEP|SFE	membrane metallo endopeptidase	protein-coding	12	5	40	48	1.81084	2.43855e-05	0.00430734
AMY_E18_2x_VS_P3	chr3-21970	chr3	101596682	101596882	link	+	6.27	0	Intergenic	RMER4B|LTR|ERVK	43364	NM_172295	242125	Mm.32900	NM_172295	ENSMUSG00000044313	Mab21l3	-	mab-21-like 3 (C. elegans)	protein-coding	0	0	10	14	6.34875	2.44061e-05	0.00430734
AMY_E18_2x_VS_P3	chr6-18455	chr6	125669506	125669706	link	+	6.27	0	intron (NM_153589, intron 3 of 25)	intron (NM_153589, intron 3 of 25)	29169	NM_153589	243634	Mm.333398	NM_153589	ENSMUSG00000038115	Ano2	BC033409|Tmem16b	anoctamin 2	protein-coding	0	0	13	11	6.35646	2.44418e-05	0.00430734
AMY_E18_2x_VS_P3	chr12-4266	chr12	101620766	101620966	link	+	14.1	0	intron (NM_001033213, intron 12 of 19)	intron (NM_001033213, intron 12 of 19)	106047	NR_045741	100038713	Mm.470751	NR_045741	ENSMUSG00000113679	Gm10432	-	predicted gene 10432	ncRNA	3	3	35	19	2.58868	2.44787e-05	0.00431012
AMY_E18_2x_VS_P3	chr11-1902	chr11	3674560	3674760	link	+	28.7	0	intron (NM_152818, intron 2 of 13)	intron (NM_152818, intron 2 of 13)	-52430	NM_001302630	74309	Mm.61022	NM_152818	ENSMUSG00000020435	Osbp2	1700095P05Rik|C630001G20Rik|Gm244|ORP-4|OSBPL1	oxysterol binding protein 2	protein-coding	14	11	54	56	1.57862	2.48085e-05	0.00433164
AMY_E18_2x_VS_P3	chr16-348	chr16	9994459	9994659	link	+	37.1	0	Intergenic	Intergenic	-1933	NM_008170	14811	Mm.2953	NM_008170	ENSMUSG00000059003	Grin2a	GluN2A|GluRepsilon1|NMDAR2A|NR2A	glutamate receptor, ionotropic, NMDA2A (epsilon 1)	protein-coding	26	11	61	81	1.38703	2.4752e-05	0.00433164
AMY_E18_2x_VS_P3	chr3-19290	chr3	85186472	85186672	link	+	6.01	0	Intergenic	Intergenic	65131	NR_040542	73283	Mm.489084	NR_040542	ENSMUSG00000099995	1700036G14Rik	-	RIKEN cDNA 1700036G14 gene	ncRNA	0	0	13	10	6.29717	2.47769e-05	0.00433164
AMY_E18_2x_VS_P3	chr8-261	chr8	24084928	24085128	link	+	48.3	0	promoter-TSS (NM_001110783)	promoter-TSS (NM_001110783)	-280	NM_001110783	11733	Mm.334444	NM_031158	ENSMUSG00000031543	Ank1	Ank-1|nb|pale	ankyrin 1, erythroid	protein-coding	44	10	92	94	1.24824	2.48246e-05	0.00433164
AMY_E18_2x_VS_P3	chr9-22	chr9	36954227	36954427	link	+	90.4	0	intron (NM_001029838, intron 1 of 12)	CpG	580	NM_148950	208076	Mm.260335	NM_148950	ENSMUSG00000035934	Pknox2	D230005H23Rik|Prep2	Pbx/knotted 1 homeobox 2	protein-coding	66	45	127	214	1.05981	2.48114e-05	0.00433164
AMY_P3_2x_VS_E18	chr17-7076	chr17	51162512	51162712	link	+	9.01	0	intron (NM_001285991, intron 3 of 22)	intron (NM_001285991, intron 3 of 22)	136091	NM_001285993	72238	Mm.120650	NM_028162	ENSMUSG00000023923	Tbc1d5	1600014N05Rik	TBC1 domain family, member 5	protein-coding	3	0	16	17	3.16816	0.000169286	0.00433228
AMY_P3_2x_VS_E18	chr3-4385	chr3	88561136	88561336	link	+	12.5	0	intron (NM_018804, intron 2 of 3)	B3|SINE|B2	15285	NM_018804	229521	Mm.379376	NM_018804	ENSMUSG00000068923	Syt11	1500004A13Rik|3632445O20Rik|5430404N14Rik|6530420C11Rik|AI851970	synaptotagmin XI	protein-coding	5	4	19	28	2.17498	0.000169324	0.00433236
AMY_E18_2x_VS_P3	chr14-1949	chr14	112074065	112074265	link	+	16.2	0	promoter-TSS (NM_198865)	promoter-TSS (NM_198865)	-172	NM_198865	75409	Mm.235097	NM_029273	ENSMUSG00000033214	Slitrk5	2610019D03Rik	SLIT and NTRK-like family, member 5	protein-coding	6	2	28	34	2.37524	2.48723e-05	0.00433327
AMY_E18_2x_VS_P3	chr16-1143	chr16	13159005	13159205	link	+	21.7	0	Intergenic	Intergenic	49276	NM_015769	50505	Mm.287837	NM_015769	ENSMUSG00000022545	Ercc4	AI606920|Xpf	excision repair cross-complementing rodent repair deficiency, complementation group 4	protein-coding	8	7	43	40	1.90367	2.49956e-05	0.00434579
AMY_E18_2x_VS_P3	chr6-1890	chr6	124946337	124946537	link	+	20.9	0	promoter-TSS (NM_175696)	promoter-TSS (NM_175696)	-301	NM_175696	319352	Mm.295327	NM_175696	ENSMUSG00000030329	Pianp	AI255183|AU067746|C530028O21Rik|Panp	PILR alpha associated neural protein	protein-coding	8	6	36	43	1.92757	2.50018e-05	0.00434579
AMY_P3_2x_VS_E18	chr14-2556	chr14	26583639	26583839	link	+	13	0	intron (NM_001101433, intron 1 of 3)	intron (NM_001101433, intron 1 of 3)	4603	NM_001101433	71918	Mm.41904	NM_001101433	ENSMUSG00000055538	Zcchc24	2310047A01Rik	zinc finger, CCHC domain containing 24	protein-coding	6	5	19	32	2.01241	0.000170351	0.00434987
AMY_P3_2x_VS_E18	chr8-8353	chr8	81733088	81733288	link	+	10.3	0	Intergenic	Intergenic	39294	NM_026315	67687	Mm.178707	NM_026315	ENSMUSG00000031682	1700011L22Rik	-	RIKEN cDNA 1700011L22 gene	protein-coding	0	6	24	15	2.46825	0.000170736	0.0043565
AMY_P3_2x_VS_E18	chr13-6348	chr13	34406099	34406299	link	+	8.74	0	intron (NM_001033167, intron 1 of 10)	intron (NM_001033167, intron 1 of 10)	30852	NM_001033167	73102	Mm.23932	NM_001033167	ENSMUSG00000038267	Slc22a23	3110004L20Rik	solute carrier family 22, member 23	protein-coding	3	0	24	9	3.14406	0.000170767	0.00435682
AMY_P3_2x_VS_E18	chr16-2733	chr16	31034537	31034737	link	+	13.5	0	intron (NM_198626, intron 2 of 3)	MTD|LTR|MaLR	46881	NM_198626	268880	Mm.286693	NM_198626	ENSMUSG00000047434	Xxylt1	AI480653	xyloside xylosyltransferase 1	protein-coding	3	8	18	33	2.02335	0.000170903	0.00435813
AMY_E18_2x_VS_P3	chr10-485	chr10	126516994	126517194	link	+	45.5	0	exon (NM_001301014, exon 1 of 18)	exon (NM_001301014, exon 1 of 18)	1131	NM_001033263	216439	Mm.336761	NM_001033263	ENSMUSG00000025422	Agap2	AGAP-2|Centg1|PIKE|cnt-g1|mKIAA0167	ArfGAP with GTPase domain, ankyrin repeat and PH domain 2	protein-coding	26	23	70	103	1.25715	2.51327e-05	0.00436608
AMY_E18_2x_VS_P3	chr7-1165	chr7	139159117	139159317	link	+	31.1	0	exon (NM_173410, exon 1 of 3)	exon (NM_173410, exon 1 of 3)	1074	NM_173410	233919	Mm.208740	NM_173410	ENSMUSG00000040125	Gpr26	9630036A11Rik|A730021D22	G protein-coupled receptor 26	protein-coding	21	8	62	57	1.48908	2.52357e-05	0.00438187
AMY_E18_2x_VS_P3	chr1-495	chr1	3660940	3661140	link	+	42.8	0	exon (NM_001011874, exon 1 of 3)	exon (NM_001011874, exon 1 of 3)	539	NM_001011874	497097	Mm.454496	NM_001011874	ENSMUSG00000051951	Xkr4	AY534250|Gm210|XRG4|mKIAA1889	X-linked Kx blood group related 4	protein-coding	27	19	77	86	1.2708	2.54145e-05	0.00439614
AMY_E18_2x_VS_P3	chr16-450	chr16	89898644	89898844	link	+	36.6	0	exon (NM_009384, exon 4 of 28)	exon (NM_009384, exon 4 of 28)	62328	NM_009384	21844	Mm.310902	NM_009384	ENSMUSG00000002489	Tiam1	AI847750|D16Ium10|D16Ium10e	T cell lymphoma invasion and metastasis 1	protein-coding	16	20	69	71	1.39807	2.54055e-05	0.00439614
AMY_E18_2x_VS_P3	chr10-1978	chr10	80936573	80936773	link	+	20.4	0	promoter-TSS (NM_001311127)	promoter-TSS (NM_001311127)	-797	NM_001311127	319586	Mm.152689	NM_176954	ENSMUSG00000034818	Celf5	4930565A21Rik|Brunol5	CUGBP, Elav-like family member 5	protein-coding	7	7	38	40	1.90925	2.54322e-05	0.00439709
AMY_E18_2x_VS_P3	chr2-1874	chr2	21290261	21290461	link	+	26.1	0	exon (NM_001004761, exon 1 of 11)	exon (NM_001004761, exon 1 of 11)	1167	NM_001004761	241263	Mm.166647	NM_175706	ENSMUSG00000045967	Gpr158	5330427M13Rik|mKIAA1136	G protein-coupled receptor 158	protein-coding	14	7	47	52	1.67912	2.54615e-05	0.00439798
AMY_E18_2x_VS_P3	chr16-1098	chr16	96689889	96690089	link	+	21.7	0	intron (NM_008791, intron 1 of 2)	(GA)n|Simple_repeat|Simple_repeat	776	NM_008791	18546	Mm.5023	NM_008791	ENSMUSG00000090223	Pcp4	P16Rimb19|Pcp-4|Pep19	Purkinje cell protein 4	protein-coding	11	4	29	54	1.89812	2.54997e-05	0.0044004
AMY_E18_2x_VS_P3	chr2-12446	chr2	22535808	22536008	link	+	10.7	0	intron (NM_008078, intron 12 of 15)	intron (NM_008078, intron 12 of 15)	26105	NR_039548	100628608		NR_039548	ENSMUSG00000106199	Mir3967	mmu-mir-3967|mu-mir-3967	microRNA 3967	ncRNA	1	2	21	20	3.1351	2.56316e-05	0.00441614
AMY_E18_2x_VS_P3	chr4-3981	chr4	4065021	4065221	link	+	16.2	0	intron (NM_001002927, intron 1 of 1)	intron (NM_001002927, intron 1 of 1)	471	NM_001002927	18619	Mm.475097	NM_001002927	ENSMUSG00000045573	Penk	AI326464|ENK|PPA|Penk1	preproenkephalin	protein-coding	2	6	27	35	2.36177	2.56176e-05	0.00441614
AMY_E18_2x_VS_P3	chr6-11136	chr6	71561105	71561305	link	+	6.27	0	intron (NM_001362200, intron 10 of 25)	intron (NM_001362200, intron 10 of 25)	-2072	NM_001362201	104263	Mm.260479	NM_173001	ENSMUSG00000053470	Kdm3a	1700105C21Rik|C230043E16Rik|JHDM2a|Jmjd1|Jmjd1a|KDM2A|TGSA|Tsga	lysine (K)-specific demethylase 3A	protein-coding	0	0	14	9	6.29988	2.56827e-05	0.00442046
AMY_E18_2x_VS_P3	chr8-489	chr8	107064797	107064997	link	+	38.9	0	promoter-TSS (NM_001301165)	promoter-TSS (NM_001301165)	190	NM_053070	12354	Mm.129265	NM_053070	ENSMUSG00000031883	Car7	AV343731|Ca7	carbonic anhydrase 7	protein-coding	17	22	72	76	1.36213	2.56889e-05	0.00442046
AMY_E18_2x_VS_P3	chr11-4288	chr11	46032278	46032478	link	+	17.5	0	intron (NM_001252459, intron 26 of 30)	intron (NM_001252459, intron 26 of 30)	-16681	NM_177075	320116	Mm.39600	NM_177075	ENSMUSG00000048721	Fndc9	C030019I05Rik	fibronectin type III domain containing 9	protein-coding	6	4	29	38	2.16704	2.58181e-05	0.00442602
AMY_E18_2x_VS_P3	chr12-1969	chr12	109165342	109165542	link	+	19.9	0	intron (NM_001286343, intron 1 of 1)	intron (NM_001286343, intron 1 of 1)	76182	NM_001079883	58208	Mm.392694	NM_021399	ENSMUSG00000048251	Bcl11b	9130430L19Rik|AI604821|B630002E05Rik|BCL-11B|Ctip2|Rit1	B cell leukemia/lymphoma 11B	protein-coding	6	8	38	40	1.90698	2.57955e-05	0.00442602
AMY_E18_2x_VS_P3	chr14-2451	chr14	61312387	61312587	link	+	16.7	0	intron (NM_001033272, intron 2 of 12)	PB1D10|SINE|Alu	-39254	NM_001310594	219140	Mm.149776	NM_001033272	ENSMUSG00000021990	Spata13	C79050|ESTM11|X83327|mFLJ00298	spermatogenesis associated 13	protein-coding	3	6	30	34	2.24559	2.57548e-05	0.00442602
AMY_E18_2x_VS_P3	chr15-7697	chr15	92964534	92964734	link	+	8.88	0	Intergenic	Intergenic	140976	NM_001357006	223827	Mm.22819	NM_001033275	ENSMUSG00000036197	Gxylt1	Glt8d3|Gm1228|Gm87	glucoside xylosyltransferase 1	protein-coding	1	0	13	21	4.27664	2.58382e-05	0.00442602
AMY_E18_2x_VS_P3	chr18-289	chr18	64425471	64425671	link	+	44.9	0	intron (NM_009182, intron 3 of 5)	CpG	11263	NR_045366	73588	Mm.65475	NR_045366	ENSMUSG00000086128	St8sia3os	1700091E21Rik	ST8 alpha-N-acetyl-neuraminide alpha-2,8-sialyltransferase 3, opposite strand	ncRNA	18	31	87	88	1.27181	2.58496e-05	0.00442602
AMY_E18_2x_VS_P3	chr4-7873	chr4	103398207	103398407	link	+	10.7	0	Intergenic	Intergenic	343202	NR_040673	622167	Mm.244115	NR_040673	ENSMUSG00000086136	Gm12718	-	predicted gene 12718	ncRNA	1	2	18	23	3.12986	2.58347e-05	0.00442602
AMY_E18_2x_VS_P3	chr4-610	chr4	133054030	133054230	link	+	46.2	0	exon (NM_001081156, exon 1 of 2)	exon (NM_001081156, exon 1 of 2)	335	NM_001081156	69539	Mm.151594	NM_001081156	ENSMUSG00000056596	Trnp1	2300002D11Rik|Trnp	TMF1-regulated nuclear protein 1	protein-coding	31	20	77	100	1.23959	2.57406e-05	0.00442602
AMY_P3_2x_VS_E18	chr19-12792	chr19	52707092	52707292	link	+	4.24	0	Intergenic	Intergenic	-290479	NR_030678	100043450	Mm.145594	NR_030678		AA387883	-	expressed sequence AA387883	ncRNA	0	0	2	14	5.95988	0.000174535	0.00443129
AMY_P3_2x_VS_E18	chr19-14251	chr19	53210442	53210642	link	+	4.5	0	Intergenic	Intergenic	-4391	NM_001164099	27360	Mm.426080	NM_013758	ENSMUSG00000025026	Add3	AI463285|R75380	adducin 3 (gamma)	protein-coding	0	0	9	8	6.01784	0.000174551	0.00443129
[truncated: 11,687 more rows]

## Sheet: S7B - AMY_TSSDAP-DEGs
Table S7B. DAPs located within 5 kb of an annotated TSS
[truncated: 572 more rows]
