# Supplementary material for: An epigenomic shift in amygdala marks the transition to maternal behaviors in alloparenting virgin female mice
Source: PLoS One. 2022 Feb 22;17(2):e0263632. doi: 10.1371/journal.pone.0263632 (PMC8863255; doi:10.1371/journal.pone.0263632)
Supplement: S8 Table — (XLSX) [file pone.0263632.s009.xlsx]

## Sheet: Summary
Table S8. TF binding motifs identified as enriched in DAPs
Motif Name	Consensus	AMY_E18_p	AMY_P3_p	FCX_E18_p	FCX_P3_p	STR_E18_p	STR_P3_p	LOWEST_p	AMY_E18_q	AMY_P3_q	FCX_E18_q	FCX_P3_q	STR_E18_q	STR_P3_q	LOWEST_q
REST-NRSF(Zf)/Jurkat-NRSF-ChIP-Seq/Homer	GGMGCTGTCCATGGTGCTGA	1e-22	1	1	1	0.1	1	1e-22	0	1	1	1	1	1	0
LRF(Zf)/Erythroblasts-ZBTB7A-ChIP-Seq(GSE74977)/Homer	AAGACCCYYN	1e-13	1	1	1	0.1	1	1e-13	0	0.6595	1	1	1	1	0
EBF1(EBF)/Near-E2A-ChIP-Seq(GSE21512)/Homer	GTCCCCWGGGGA	1e-09	0.01	0.1	1	1	1	1e-09	0	0.1513	1	1	1	1	0
Mef2c(MADS)/GM12878-Mef2c-ChIP-Seq(GSE32465)/Homer	DCYAAAAATAGM	1e-08	1	1	1	1	1	1e-08	0	0.5697	1	1	1	1	0
Mef2a(MADS)/HL1-Mef2a.biotin-ChIP-Seq(GSE21529)/Homer	CYAAAAATAG	1e-06	1	1	1	1	1	1e-06	0	0.5551	1	1	1	1	0
EBF2(EBF)/BrownAdipose-EBF2-ChIP-Seq(GSE97114)/Homer	NABTCCCWDGGGAVH	1e-05	0.01	0.1	1	1	1	1e-05	0.0003	0.1513	1	1	1	1	0.0003
COUP-TFII(NR)/K562-NR2F1-ChIP-Seq(Encode)/Homer	GKBCARAGGTCA	0.0001	1	1	1	1	1	0.0001	0.0014	0.9311	1	1	1	1	0.0014
Mef2d(MADS)/Retina-Mef2d-ChIP-Seq(GSE61391)/Homer	GCTATTTTTAGC	0.0001	1	1	1	1	1	0.0001	0.0016	0.7484	1	1	1	1	0.0016
GLIS3(Zf)/Thyroid-Glis3.GFP-ChIP-Seq(GSE103297)/Homer	CTCCCTGGGAGGCCN	0.0001	1	1	1	0.1	1	0.0001	0.004	0.9984	1	1	1	1	0.004
HLF(bZIP)/HSC-HLF.Flag-ChIP-Seq(GSE69817)/Homer	RTTATGYAAB	0.001	1	1	1	1	1	0.001	0.0044	0.8632	1	1	1	1	0.0044
Mef2b(MADS)/HEK293-Mef2b.V5-ChIP-Seq(GSE67450)/Homer	GCTATTTTTGGM	0.001	1	1	1	1	1	0.001	0.0055	0.8936	1	1	1	1	0.0055
ZNF669(Zf)/HEK293-ZNF669.GFP-ChIP-Seq(GSE58341)/Homer	GARTGGTCATCGCCC	0.001	1	1	1	1	1	0.001	0.0083	0.82	1	1	1	1	0.0083
EBF(EBF)/proBcell-EBF-ChIP-Seq(GSE21978)/Homer	DGTCCCYRGGGA	0.001	1	0.001	1	1	1	0.001	0.0129	0.8541	1	1	1	1	0.0129
Esrrb(NR)/mES-Esrrb-ChIP-Seq(GSE11431)/Homer	KTGACCTTGA	0.001	1	1	1	1	1	0.001	0.0129	1	1	1	1	1	0.0129
Sox15(HMG)/CPA-Sox15-ChIP-Seq(GSE62909)/Homer	RAACAATGGN	1	0.0001	1	0.1	1	1	0.0001	1	0.0141	1	1	1	1	0.0141
Nrf2(bZIP)/Lymphoblast-Nrf2-ChIP-Seq(GSE37589)/Homer	HTGCTGAGTCAT	0.001	1	1	1	1	1	0.001	0.0159	0.923	1	1	1	1	0.0159
OCT:OCT-short(POU,Homeobox)/NPC-OCT6-ChIP-Seq(GSE43916)/Homer	ATGCATWATGCATRW	0.001	1	1	0.1	1	1	0.001	0.0159	0.5697	1	1	1	1	0.0159
Hnf1(Homeobox)/Liver-Foxa2-Chip-Seq(GSE25694)/Homer	GGTTAAWCATTAA	0.001	1	1	1	1	1	0.001	0.0178	0.8369	1	1	1	1	0.0178
Sox3(HMG)/NPC-Sox3-ChIP-Seq(GSE33059)/Homer	CCWTTGTY	1	0.0001	1	1	1	1	0.0001	1	0.02	1	1	1	1	0.02
PAX5(Paired,Homeobox)/GM12878-PAX5-ChIP-Seq(GSE32465)/Homer	GCAGCCAAGCRTGACH	1	0.001	1	1	1	1	0.001	0.62	0.02	1	1	1	1	0.02
Sox4(HMG)/proB-Sox4-ChIP-Seq(GSE50066)/Homer	YCTTTGTTCC	1	0.001	1	1	1	1	0.001	0.7903	0.02	1	1	1	1	0.02
Sox2(HMG)/mES-Sox2-ChIP-Seq(GSE11431)/Homer	BCCATTGTTC	1	0.001	1	1	1	1	0.001	0.8891	0.02	1	1	1	1	0.02
Tgif2(Homeobox)/mES-Tgif2-ChIP-Seq(GSE55404)/Homer	TGTCANYT	0.01	0.001	1	1	1	1	0.001	0.0624	0.0212	1	1	1	1	0.0212
PRDM9(Zf)/Testis-DMC1-ChIP-Seq(GSE35498)/Homer	ADGGYAGYAGCATCT	0.01	1	1	1	1	1	0.01	0.0239	0.8936	1	1	1	1	0.0239
COUP-TFII(NR)/Artia-Nr2f2-ChIP-Seq(GSE46497)/Homer	AGRGGTCA	0.01	1	1	1	1	1	0.01	0.0343	0.9815	1	1	1	1	0.0343
Tgif1(Homeobox)/mES-Tgif1-ChIP-Seq(GSE55404)/Homer	YTGWCADY	0.1	0.001	1	1	1	1	0.001	0.2124	0.0352	1	1	1	1	0.0352
CHR(?)/Hela-CellCycle-Expression/Homer	SRGTTTCAAA	0.1	0.001	1	1	1	1	0.001	0.4879	0.04	1	1	1	1	0.04
NF-E2(bZIP)/K562-NFE2-ChIP-Seq(GSE31477)/Homer	GATGACTCAGCA	0.01	1	1	1	1	1	0.01	0.0445	0.7599	1	1	1	1	0.0445
NF1-halfsite(CTF)/LNCaP-NF1-ChIP-Seq(Unpublished)/Homer	YTGCCAAG	0.1	0.01	1	1	1	1	0.01	0.4451	0.0505	1	1	1	1	0.0505
Foxh1(Forkhead)/hESC-FOXH1-ChIP-Seq(GSE29422)/Homer	NNTGTGGATTSS	1	0.01	1	1	1	1	0.01	0.6558	0.0613	1	1	1	1	0.0613
AP-2gamma(AP2)/MCF7-TFAP2C-ChIP-Seq(GSE21234)/Homer	SCCTSAGGSCAW	0.01	1	1	1	0.1	1	0.01	0.0627	0.5452	1	1	1	1	0.0627
Rfx6(HTH)/Min6b1-Rfx6.HA-ChIP-Seq(GSE62844)/Homer	TGTTKCCTAGCAACM	0.01	0.1	1	1	1	1	0.01	0.0688	0.3162	1	1	1	1	0.0688
EAR2(NR)/K562-NR2F6-ChIP-Seq(Encode)/Homer	NRBCARRGGTCA	0.01	1	1	1	1	1	0.01	0.0751	0.8575	1	1	1	1	0.0751
Zic(Zf)/Cerebellum-ZIC1.2-ChIP-Seq(GSE60731)/Homer	CCTGCTGAGH	0.01	0.1	1	1	1	0.1	0.01	0.0785	0.3539	1	1	1	1	0.0785
RORa(NR)/Liver-Rora-ChIP-Seq(GSE101115)/Homer	AAWCTAGGTCARDNN	0.01	0.1	1	1	1	0.01	0.01	0.0802	0.3324	1	1	1	0.6907	0.0802
PBX2(Homeobox)/K562-PBX2-ChIP-Seq(Encode)/Homer	RTGATTKATRGN	0.01	1	1	0.1	1	1	0.01	0.0821	0.8575	1	1	1	1	0.0821
Tbx6(T-box)/ESC-Tbx6-ChIP-Seq(GSE93524)/Homer	DAGGTGTBAA	0.01	1	1	1	1	1	0.01	0.1035	0.9984	1	1	1	1	0.1035
CEBP:CEBP(bZIP)/MEF-Chop-ChIP-Seq(GSE35681)/Homer	NTNATGCAAYMNNHTGMAAY	0.01	1	1	1	1	1	0.01	0.1211	1	1	1	1	1	0.1211
AMYB(HTH)/Testes-AMYB-ChIP-Seq(GSE44588)/Homer	TGGCAGTTGG	1	0.1	1	1	1	1	0.1	1	0.2121	0.1276	1	1	1	0.1276
ZNF519(Zf)/HEK293-ZNF519.GFP-ChIP-Seq(GSE58341)/Homer	GAGSCCGAGC	1	0.01	1	1	1	1	0.01	0.8853	0.1496	1	1	1	1	0.1496
Foxa3(Forkhead)/Liver-Foxa3-ChIP-Seq(GSE77670)/Homer	BSNTGTTTACWYWGN	1	0.01	1	1	1	1	0.01	1	0.1496	1	1	1	1	0.1496
Gata6(Zf)/HUG1N-GATA6-ChIP-Seq(GSE51936)/Homer	YCTTATCTBN	1	0.01	1	1	1	1	0.01	1	0.1496	1	1	1	1	0.1496
MITF(bHLH)/MastCells-MITF-ChIP-Seq(GSE48085)/Homer	RTCATGTGAC	1	0.01	1	1	1	1	0.01	1	0.1496	1	1	1	1	0.1496
Sox10(HMG)/SciaticNerve-Sox3-ChIP-Seq(GSE35132)/Homer	CCWTTGTYYB	0.1	0.01	1	1	1	1	0.01	0.3312	0.1513	1	1	1	1	0.1513
Oct4:Sox17(POU,Homeobox,HMG)/F9-Sox17-ChIP-Seq(GSE44553)/Homer	CCATTGTATGCAAAT	1	0.01	1	1	1	0.01	0.01	0.754	0.1513	1	1	1	0.6907	0.1513
BMYB(HTH)/Hela-BMYB-ChIP-Seq(GSE27030)/Homer	NHAACBGYYV	1	0.01	1	1	0.1	1	0.01	1	0.1513	1	1	1	1	0.1513
Foxa2(Forkhead)/Liver-Foxa2-ChIP-Seq(GSE25694)/Homer	CYTGTTTACWYW	1	0.01	1	1	1	1	0.01	1	0.1513	1	1	1	1	0.1513
FOXK2(Forkhead)/U2OS-FOXK2-ChIP-Seq(E-MTAB-2204)/Homer	SCHTGTTTACAT	1	0.01	1	1	1	1	0.01	1	0.1513	1	1	1	1	0.1513
FOXP1(Forkhead)/H9-FOXP1-ChIP-Seq(GSE31006)/Homer	NYYTGTTTACHN	1	0.01	1	1	1	0.01	0.01	1	0.1513	1	1	1	0.6907	0.1513
Smad3(MAD)/NPC-Smad3-ChIP-Seq(GSE36673)/Homer	TWGTCTGV	1	0.01	1	1	1	1	0.01	1	0.1513	1	1	1	1	0.1513
Sox17(HMG)/Endoderm-Sox17-ChIP-Seq(GSE61475)/Homer	CCATTGTTYB	1	0.01	1	1	1	1	0.01	1	0.1513	1	1	1	1	0.1513
Sox9(HMG)/Limb-SOX9-ChIP-Seq(GSE73225)/Homer	AGGVNCCTTTGT	1	0.01	1	1	1	1	0.01	1	0.1513	1	1	1	1	0.1513
Tcf7(HMG)/GM12878-TCF7-ChIP-Seq(Encode)/Homer	CTTTGATGTGSB	1	0.01	1	1	0.1	1	0.01	1	0.1513	1	1	1	1	0.1513
Tlx?(NR)/NPC-H3K4me1-ChIP-Seq(GSE16256)/Homer	CTGGCAGSCTGCCA	1	0.01	1	1	1	1	0.01	1	0.1513	1	1	1	1	0.1513
ZKSCAN1(Zf)/HepG2-ZKSCAN1-ChIP-Seq(Encode)/Homer	GCACAYAGTAGGKCY	1	0.01	1	1	1	1	0.01	1	0.1513	1	1	1	1	0.1513
Myf5(bHLH)/GM-Myf5-ChIP-Seq(GSE24852)/Homer	BAACAGCTGT	1	0.1	1	1	1	1	0.1	1	0.1513	1	1	1	1	0.1513
SCL(bHLH)/HPC7-Scl-ChIP-Seq(GSE13511)/Homer	AVCAGCTG	1	0.1	1	1	1	1	0.1	1	0.1513	1	1	1	1	0.1513
NFkB-p50,p52(RHD)/Monocyte-p50-ChIP-Chip(Schreiber_et_al.)/Homer	GGGGGAATCCCC	0.1	1	0.01	1	1	1	0.01	0.1528	0.8369	1	1	1	1	0.1528
Bach1(bZIP)/K562-Bach1-ChIP-Seq(GSE31477)/Homer	AWWNTGCTGAGTCAT	0.1	1	1	1	1	1	0.1	0.1652	0.7484	1	1	1	1	0.1652
Smad4(MAD)/ESC-SMAD4-ChIP-Seq(GSE29422)/Homer	VBSYGTCTGG	1	0.1	1	1	1	1	0.1	1	0.175	1	1	1	1	0.175
Zfp809(Zf)/ES-Zfp809-ChIP-Seq(GSE70799)/Homer	GGGGCTYGKCTGGGA	1	0.1	1	1	1	1	0.1	1	0.175	1	1	1	1	0.175
OCT4-SOX2-TCF-NANOG(POU,Homeobox,HMG)/mES-Oct4-ChIP-Seq(GSE11431)/Homer	ATTTGCATAACAATG	1	0.1	1	0.1	1	0.1	0.1	1	0.186	1	1	1	1	0.186
GATA:SCL(Zf,bHLH)/Ter119-SCL-ChIP-Seq(GSE18720)/Homer	CRGCTGBNGNSNNSAGATAA	0.1	1	1	1	1	1	0.1	0.1881	0.8283	1	1	1	1	0.1881
HNF4a(NR),DR1/HepG2-HNF4a-ChIP-Seq(GSE25021)/Homer	CARRGKBCAAAGTYCA	1	0.1	1	1	1	1	0.1	1	0.189	1	1	1	1	0.189
AR-halfsite(NR)/LNCaP-AR-ChIP-Seq(GSE27824)/Homer	CCAGGAACAG	0.1	1	1	1	1	1	0.1	0.2124	0.6058	1	1	1	1	0.2124
Nur77(NR)/K562-NR4A1-ChIP-Seq(GSE31363)/Homer	TGACCTTTNCNT	1	0.1	1	1	1	1	0.1	0.7654	0.2155	1	1	1	1	0.2155
PGR(NR)/EndoStromal-PGR-ChIP-Seq(GSE69539)/Homer	AAGAACATWHTGTTC	1	0.1	1	1	0.1	1	0.1	1	0.2207	1	1	1	1	0.2207
RXR(NR),DR1/3T3L1-RXR-ChIP-Seq(GSE13511)/Homer	TAGGGCAAAGGTCA	0.1	1	1	1	1	0.1	0.1	0.2223	0.5758	1	1	1	1	0.2223
Unknown-ESC-element(?)/mES-Nanog-ChIP-Seq(GSE11724)/Homer	CACAGCAGGGGG	1	0.1	0.1	1	1	1	0.1	0.8632	0.2234	1	1	1	1	0.2234
Pdx1(Homeobox)/Islet-Pdx1-ChIP-Seq(SRA008281)/Homer	YCATYAATCA	0.1	0.1	1	1	0.1	1	0.1	0.2651	0.229	1	1	1	1	0.229
FOXK1(Forkhead)/HEK293-FOXK1-ChIP-Seq(GSE51673)/Homer	NVWTGTTTAC	1	0.1	1	1	1	0.01	0.01	1	0.2441	1	1	1	0.6907	0.2441
Foxo3(Forkhead)/U2OS-Foxo3-ChIP-Seq(E-MTAB-2701)/Homer	DGTAAACA	1	0.1	1	1	1	0.01	0.01	1	0.2441	1	1	1	0.6907	0.2441
ZNF675(Zf)/HEK293-ZNF675.GFP-ChIP-Seq(GSE58341)/Homer	ARGAGGMCAAAATGW	0.1	0.1	1	1	1	1	0.1	0.3806	0.2441	1	1	1	1	0.2441
LEF1(HMG)/H1-LEF1-ChIP-Seq(GSE64758)/Homer	CCTTTGATST	1	0.1	1	1	1	1	0.1	0.754	0.2441	1	1	1	1	0.2441
FOXA1(Forkhead)/LNCAP-FOXA1-ChIP-Seq(GSE27824)/Homer	WAAGTAAACA	1	0.1	1	1	1	1	0.1	1	0.2441	1	1	1	1	0.2441
GATA3(Zf)/iTreg-Gata3-ChIP-Seq(GSE20898)/Homer	AGATAASR	1	0.1	1	1	1	1	0.1	1	0.2441	1	1	1	1	0.2441
Gata4(Zf)/Heart-Gata4-ChIP-Seq(GSE35151)/Homer	NBWGATAAGR	1	0.1	1	1	1	1	0.1	1	0.2441	1	1	1	1	0.2441
PRDM14(Zf)/H1-PRDM14-ChIP-Seq(GSE22767)/Homer	RGGTCTCTAACY	1	0.1	1	1	1	1	0.1	1	0.2441	1	1	1	1	0.2441
CEBP:AP1(bZIP)/ThioMac-CEBPb-ChIP-Seq(GSE21512)/Homer	DRTGTTGCAA	1	0.1	1	1	1	1	0.1	1	0.2483	1	1	1	1	0.2483
Fox:Ebox(Forkhead,bHLH)/Panc1-Foxa2-ChIP-Seq(GSE47459)/Homer	NNNVCTGWGYAAACASN	1	0.1	1	1	1	1	0.1	1	0.2487	1	1	1	1	0.2487
Smad2(MAD)/ES-SMAD2-ChIP-Seq(GSE29422)/Homer	CTGTCTGG	1	0.1	1	1	0.1	1	0.1	1	0.2542	1	1	1	1	0.2542
Pit1+1bp(Homeobox)/GCrat-Pit1-ChIP-Seq(GSE58009)/Homer	ATGCATAATTCA	1	0.1	1	0.01	1	1	0.01	0.7266	0.2555	1	1	1	1	0.2555
USF1(bHLH)/GM12878-Usf1-ChIP-Seq(GSE32465)/Homer	SGTCACGTGR	1	0.1	1	1	1	1	0.1	1	0.2579	1	1	1	1	0.2579
Pknox1(Homeobox)/ES-Prep1-ChIP-Seq(GSE63282)/Homer	SCTGTCAVTCAV	0.1	1	1	1	1	1	0.1	0.2589	0.9792	1	1	1	1	0.2589
Isl1(Homeobox)/Neuron-Isl1-ChIP-Seq(GSE31456)/Homer	CTAATKGV	1	1	1	0.1	0.001	1	0.001	0.9456	0.5458	1	1	0.2669	1	0.2669
Maz(Zf)/HepG2-Maz-ChIP-Seq(GSE31477)/Homer	GGGGGGGG	1	1	1	1	0.001	1	0.001	1	0.8344	1	1	0.2669	1	0.2669
HRE(HSF)/HepG2-HSF1-ChIP-Seq(GSE31477)/Homer	BSTTCTRGAABVTTCYAGAA	1	0.1	1	0.01	1	1	0.01	0.838	0.2708	1	1	1	1	0.2708
NFAT:AP1(RHD,bZIP)/Jurkat-NFATC1-ChIP-Seq(Jolma_et_al.)/Homer	SARTGGAAAAWRTGAGTCAB	1	0.1	1	1	1	0.01	0.01	0.9857	0.2708	1	1	1	0.6907	0.2708
ZNF322(Zf)/HEK293-ZNF322.GFP-ChIP-Seq(GSE58341)/Homer	GAGCCTGGTACTGWGCCTGR	1	0.1	1	1	0.1	1	0.1	0.9456	0.2708	1	1	1	1	0.2708
Bcl11a(Zf)/HSPC-BCL11A-ChIP-Seq(GSE104676)/Homer	TYTGACCASWRG	1	0.1	1	1	1	1	0.1	1	0.2708	1	1	1	1	0.2708
bHLHE40(bHLH)/HepG2-BHLHE40-ChIP-Seq(GSE31477)/Homer	KCACGTGMCN	1	0.1	1	1	1	1	0.1	1	0.2708	1	1	1	1	0.2708
Six4(Homeobox)/MCF7-SIX4-ChIP-Seq(Encode)/Homer	TGWAAYCTGABACCB	1	0.1	1	1	1	1	0.1	1	0.2708	1	1	1	1	0.2708
Meis1(Homeobox)/MastCells-Meis1-ChIP-Seq(GSE48085)/Homer	VGCTGWCAVB	0.1	0.1	1	1	1	1	0.1	0.2841	0.2785	1	1	1	1	0.2785
RORgt(NR)/EL4-RORgt.Flag-ChIP-Seq(GSE56019)/Homer	AAYTAGGTCA	0.1	1	1	1	0.1	0.1	0.1	0.2886	0.9792	1	1	1	1	0.2886
RORgt(NR)/EL4-RORgt.Flag-ChIP-Seq(GSE56019)/Homer	AAYTAGGTCA	0.1	1	1	1	0.1	0.1	0.1	0.2886	0.9792	1	1	1	1	0.2886
FOXA1(Forkhead)/MCF7-FOXA1-ChIP-Seq(GSE26831)/Homer	WAAGTAAACA	1	0.1	0.1	1	0.1	0.1	0.1	1	0.2939	1	1	1	1	0.2939
CLOCK(bHLH)/Liver-Clock-ChIP-Seq(GSE39860)/Homer	GHCACGTG	1	0.1	1	1	1	1	0.1	1	0.3069	1	1	1	1	0.3069
PAX5(Paired,Homeobox),condensed/GM12878-PAX5-ChIP-Seq(GSE32465)/Homer	GTCACGCTCSCTGM	0.1	1	1	1	1	1	0.1	0.3084	1	1	1	1	1	0.3084
Sox6(HMG)/Myotubes-Sox6-ChIP-Seq(GSE32627)/Homer	CCATTGTTNY	1	0.1	1	1	1	1	0.1	1	0.3162	1	1	1	1	0.3162
MyoD(bHLH)/Myotube-MyoD-ChIP-Seq(GSE21614)/Homer	RRCAGCTGYTSY	1	0.1	1	0.1	1	1	0.1	1	0.3226	1	1	1	1	0.3226
p53(p53)/Saos-p53-ChIP-Seq(GSE15780)/Homer	RRCATGYCYRGRCATGYYYN	1	0.1	1	1	1	1	0.1	1	0.3226	1	1	1	1	0.3226
p53(p53)/Saos-p53-ChIP-Seq/Homer	RRCATGYCYRGRCATGYYYN	1	0.1	1	1	1	1	0.1	1	0.3226	1	1	1	1	0.3226
Eomes(T-box)/H9-Eomes-ChIP-Seq(GSE26097)/Homer	ATTAACACCT	0.1	1	1	1	1	1	0.1	0.3383	1	1	1	1	1	0.3383
NFIL3(bZIP)/HepG2-NFIL3-ChIP-Seq(Encode)/Homer	VTTACGTAAYNNNNN	0.1	1	1	1	1	1	0.1	0.3383	0.6058	1	1	1	1	0.3383
c-Myc(bHLH)/LNCAP-cMyc-ChIP-Seq(Unpublished)/Homer	VCCACGTG	1	0.1	1	1	1	1	0.1	1	0.3422	1	1	1	1	0.3422
Atf2(bZIP)/3T3L1-Atf2-ChIP-Seq(GSE56872)/Homer	NRRTGACGTCAT	1	0.1	1	1	1	1	0.1	1	0.3426	1	1	1	1	0.3426
OCT:OCT(POU,Homeobox,IR1)/NPC-Brn2-ChIP-Seq(GSE35496)/Homer	ATGAATWATTCATGA	1	0.1	1	1	1	1	0.1	1	0.3509	1	1	1	1	0.3509
ZNF416(Zf)/HEK293-ZNF416.GFP-ChIP-Seq(GSE58341)/Homer	WDNCTGGGCA	0.1	0.1	0.1	1	1	1	0.1	0.4961	0.3539	1	1	1	1	0.3539
MYNN(Zf)/HEK293-MYNN.eGFP-ChIP-Seq(Encode)/Homer	TTCAAAWTAAAAGTC	1	0.1	1	1	0.1	1	0.1	1	0.3539	1	1	1	1	0.3539
Bach2(bZIP)/OCILy7-Bach2-ChIP-Seq(GSE44420)/Homer	TGCTGAGTCA	0.1	1	1	1	1	1	0.1	0.3542	0.6058	1	1	1	1	0.3542
HIC1(Zf)/Treg-ZBTB29-ChIP-Seq(GSE99889)/Homer	TGCCAGCB	0.1	0.1	1	1	1	1	0.1	0.3542	0.4288	1	1	1	1	0.3542
RORg(NR)/Liver-Rorc-ChIP-Seq(GSE101115)/Homer	WAABTAGGTCAV	0.1	1	1	1	1	0.1	0.1	0.3806	0.8643	1	1	1	0.6907	0.3806
GRE(NR),IR3/RAW264.7-GRE-ChIP-Seq(Unpublished)/Homer	VAGRACAKWCTGTYC	1	0.1	1	1	1	1	0.1	1	0.3869	1	1	1	1	0.3869
NF1(CTF)/LNCAP-NF1-ChIP-Seq(Unpublished)/Homer	CYTGGCABNSTGCCAR	1	0.1	1	1	1	1	0.1	1	0.4074	1	1	1	1	0.4074
THRb(NR)/HepG2-THRb.Flag-ChIP-Seq(Encode)/Homer	GGTCACCTGAGGTCA	1	0.1	1	1	1	1	0.1	1	0.4074	1	1	1	1	0.4074
Rbpj1(?)/Panc1-Rbpj1-ChIP-Seq(GSE47459)/Homer	HTTTCCCASG	1	0.1	1	0.1	1	1	0.1	0.7071	0.4089	1	1	1	1	0.4089
NFkB-p65(RHD)/GM12787-p65-ChIP-Seq(GSE19485)/Homer	WGGGGATTTCCC	0.1	1	0.1	1	1	1	0.1	0.4192	0.8575	1	1	1	1	0.4192
LXRE(NR),DR4/RAW-LXRb.biotin-ChIP-Seq(GSE21512)/Homer	RGGTTACTANAGGTCA	0.1	1	1	1	1	1	0.1	0.4451	0.7484	1	1	1	1	0.4451
CDX4(Homeobox)/ZebrafishEmbryos-Cdx4.Myc-ChIP-Seq(GSE48254)/Homer	NGYCATAAAWCH	1	0.1	1	1	1	1	0.1	0.8891	0.4476	1	1	1	1	0.4476
NeuroD1(bHLH)/Islet-NeuroD1-ChIP-Seq(GSE30298)/Homer	GCCATCTGTT	1	0.1	1	1	1	1	0.1	1	0.4561	1	1	1	1	0.4561
Barx1(Homeobox)/Stomach-Barx1.3xFlag-ChIP-Seq(GSE69483)/Homer	AAACMATTAN	0.1	1	1	1	1	1	0.1	0.4584	0.8575	1	1	1	1	0.4584
BATF(bZIP)/Th17-BATF-ChIP-Seq(GSE39756)/Homer	DATGASTCAT	0.1	1	1	1	1	1	0.1	0.4584	0.7599	1	1	1	1	0.4584
Rfx1(HTH)/NPC-H3K4me1-ChIP-Seq(GSE16256)/Homer	KGTTGCCATGGCAA	0.1	1	1	1	1	1	0.1	0.4584	0.9583	1	1	1	1	0.4584
Fra1(bZIP)/BT549-Fra1-ChIP-Seq(GSE46166)/Homer	NNATGASTCATH	0.1	1	1	1	1	1	0.1	0.4864	0.82	1	1	1	1	0.4864
Arnt:Ahr(bHLH)/MCF7-Arnt-ChIP-Seq(Lo_et_al.)/Homer	TBGCACGCAA	0.1	1	1	1	1	1	0.1	0.4879	0.9114	1	1	1	1	0.4879
NF1:FOXA1(CTF,Forkhead)/LNCAP-FOXA1-ChIP-Seq(GSE27824)/Homer	WNTGTTTRYTTTGGCA	1	0.1	1	1	1	1	0.1	1	0.488	1	1	1	1	0.488
ZNF16(Zf)/HEK293-ZNF16.GFP-ChIP-Seq(GSE58341)/Homer	MACCTTCYATGGCTCCCTAKTGCCY	0.1	1	1	1	1	1	0.1	0.4961	0.8632	1	1	1	1	0.4961
Pax7(Paired,Homeobox),longest/Myoblast-Pax7-ChIP-Seq(GSE25064)/Homer	NTAATTDGCYAATTANNWWD	1	1	1	1	1	1	1	1	0.5056	1	1	1	1	0.5056
Tcf21(bHLH)/ArterySmoothMuscle-Tcf21-ChIP-Seq(GSE61369)/Homer	NAACAGCTGG	1	1	1	1	1	1	1	1	0.5056	1	1	1	1	0.5056
TR4(NR),DR1/Hela-TR4-ChIP-Seq(GSE24685)/Homer	GAGGTCAAAGGTCA	1	1	1	1	1	1	1	1	0.5057	1	1	1	1	0.5057
Pax7(Paired,Homeobox)/Myoblast-Pax7-ChIP-Seq(GSE25064)/Homer	TAATCAATTA	0.1	1	1	1	1	1	0.1	0.5063	0.7644	1	1	1	1	0.5063
GATA(Zf),IR3/iTreg-Gata3-ChIP-Seq(GSE20898)/Homer	NNNNNBAGATAWYATCTVHN	1	1	1	1	1	1	1	1	0.5188	1	1	1	1	0.5188
JunD(bZIP)/K562-JunD-ChIP-Seq/Homer	ATGACGTCATCN	1	1	1	1	1	1	1	1	0.5188	1	1	1	1	0.5188
FXR(NR),IR1/Liver-FXR-ChIP-Seq(Chong_et_al.)/Homer	AGGTCANTGACCTB	0.1	1	1	1	1	1	0.1	0.5266	0.6058	1	1	1	1	0.5266
HOXA1(Homeobox)/mES-Hoxa1-ChIP-Seq(SRP084292)/Homer	TGATKGATGR	0.1	1	1	1	1	1	0.1	0.5266	0.7438	1	1	1	1	0.5266
PBX1(Homeobox)/MCF7-PBX1-ChIP-Seq(GSE28007)/Homer	GSCTGTCACTCA	0.1	1	1	0.1	1	1	0.1	0.5266	0.8936	1	1	1	1	0.5266
Zac1(Zf)/Neuro2A-Plagl1-ChIP-Seq(GSE75942)/Homer	HAWGRGGCCM	0.1	1	1	1	1	1	0.1	0.5266	0.6058	1	1	1	1	0.5266
ZNF317(Zf)/HEK293-ZNF317.GFP-ChIP-Seq(GSE58341)/Homer	GTCWGCTGTYYCTCT	0.1	1	1	1	1	1	0.1	0.5266	0.9562	1	1	1	1	0.5266
Atoh1(bHLH)/Cerebellum-Atoh1-ChIP-Seq(GSE22111)/Homer	VNRVCAGCTGGY	1	1	1	1	1	1	1	1	0.5434	1	1	1	1	0.5434
Atf3(bZIP)/GBM-ATF3-ChIP-Seq(GSE33912)/Homer	DATGASTCATHN	1	1	1	1	1	1	1	0.6904	0.5452	1	1	1	1	0.5452
Nanog(Homeobox)/mES-Nanog-ChIP-Seq(GSE11724)/Homer	RGCCATTAAC	1	1	1	1	1	1	1	0.875	0.5452	1	1	1	1	0.5452
KLF3(Zf)/MEF-Klf3-ChIP-Seq(GSE44748)/Homer	NRGCCCCRCCCHBNN	1	1	1	1	1	1	1	1	0.5458	1	1	1	1	0.5458
ETS:E-box(ETS,bHLH)/HPC7-Scl-ChIP-Seq(GSE22178)/Homer	AGGAARCAGCTG	0.1	1	1	1	1	1	0.1	0.5482	1	1	1	1	1	0.5482
ZNF41(Zf)/HEK293-ZNF41.GFP-ChIP-Seq(GSE58341)/Homer	CCTCATGGTGYCYTWYTCCCTTGTG	1	1	1	1	1	1	1	0.7071	0.5493	1	1	1	1	0.5493
Nkx2.2(Homeobox)/NPC-Nkx2.2-ChIP-Seq(GSE61673)/Homer	BTBRAGTGSN	1	1	1	1	1	1	1	1	0.5493	1	1	1	1	0.5493
p63(p53)/Keratinocyte-p63-ChIP-Seq(GSE17611)/Homer	NNDRCATGYCYNRRCATGYH	1	1	1	0.1	0.1	1	0.1	1	0.5551	1	1	1	1	0.5551
Atf1(bZIP)/K562-ATF1-ChIP-Seq(GSE31477)/Homer	GATGACGTCA	1	1	1	1	1	1	1	1	0.5551	1	1	1	1	0.5551
PPARE(NR),DR1/3T3L1-Pparg-ChIP-Seq(GSE13511)/Homer	TGACCTTTGCCCCA	1	1	1	1	1	1	1	1	0.5551	1	1	1	1	0.5551
ZFX(Zf)/mES-Zfx-ChIP-Seq(GSE11431)/Homer	AGGCCTRG	1	1	0.1	0.01	1	0.01	0.01	1	0.5697	1	1	1	0.6907	0.5697
Gata2(Zf)/K562-GATA2-ChIP-Seq(GSE18829)/Homer	BBCTTATCTS	1	1	1	1	1	0.1	0.1	1	0.5697	1	1	1	1	0.5697
Gata1(Zf)/K562-GATA1-ChIP-Seq(GSE18829)/Homer	SAGATAAGRV	1	1	1	1	1	1	1	1	0.5697	1	1	1	1	0.5697
PPARa(NR),DR1/Liver-Ppara-ChIP-Seq(GSE47954)/Homer	VNAGGKCAAAGGTCA	1	1	1	1	1	1	1	1	0.5697	1	1	1	1	0.5697
TEAD1(TEAD)/HepG2-TEAD1-ChIP-Seq(Encode)/Homer	CYRCATTCCA	1	1	1	0.1	1	1	0.1	1	0.5707	1	1	1	1	0.5707
HRE(HSF)/Striatum-HSF1-ChIP-Seq(GSE38000)/Homer	TTCTAGAABNTTCTA	1	1	1	0.1	1	1	0.1	0.7903	0.5758	1	1	1	1	0.5758
HOXA2(Homeobox)/mES-Hoxa2-ChIP-Seq(Donaldson_et_al.)/Homer	GYCATCMATCAT	1	1	1	1	0.1	1	0.1	1	0.5758	1	1	1	1	0.5758
Prop1(Homeobox)/GHFT1-PROP1.biotin-ChIP-Seq(GSE77302)/Homer	NTAATBNAATTA	1	1	1	1	1	1	1	0.8457	0.5758	1	1	1	1	0.5758
ZNF7(Zf)/HepG2-ZNF7.Flag-ChIP-Seq(Encode)/Homer	CTGCCWVCTTTTRTA	0.1	1	1	0.1	1	1	0.1	0.5763	0.9937	1	1	1	1	0.5763
EKLF(Zf)/Erythrocyte-Klf1-ChIP-Seq(GSE20478)/Homer	NWGGGTGTGGCY	1	1	1	1	1	1	1	1	0.5919	1	1	1	1	0.5919
CRE(bZIP)/Promoter/Homer	CSGTGACGTCAC	1	1	1	1	1	1	1	1	0.6058	1	1	1	1	0.6058
Lhx2(Homeobox)/HFSC-Lhx2-ChIP-Seq(GSE48068)/Homer	TAATTAGN	1	1	1	1	1	1	1	1	0.6058	1	1	1	1	0.6058
NFkB-p65-Rel(RHD)/ThioMac-LPS-Expression(GSE23622)/Homer	GGAAATTCCC	1	1	1	1	1	1	1	1	0.6058	1	1	1	1	0.6058
Nkx2.5(Homeobox)/HL1-Nkx2.5.biotin-ChIP-Seq(GSE21529)/Homer	RRSCACTYAA	1	1	1	1	1	1	1	1	0.6058	1	1	1	1	0.6058
STAT4(Stat)/CD4-Stat4-ChIP-Seq(GSE22104)/Homer	NYTTCCWGGAAR	1	1	1	1	1	1	1	1	0.6058	1	1	1	1	0.6058
Ets1-distal(ETS)/CD4+-PolII-ChIP-Seq(Barski_et_al.)/Homer	MACAGGAAGT	1	1	1	0.1	1	1	0.1	1	0.6159	1	1	1	1	0.6159
Hoxc9(Homeobox)/Ainv15-Hoxc9-ChIP-Seq(GSE21812)/Homer	GGCCATAAATCA	1	1	1	1	1	1	1	0.8513	0.6159	1	1	1	1	0.6159
CArG(MADS)/PUER-Srf-ChIP-Seq(Sullivan_et_al.)/Homer	CCATATATGGNM	1	1	1	1	1	1	1	1	0.6159	1	1	1	1	0.6159
Etv2(ETS)/ES-ER71-ChIP-Seq(GSE59402)/Homer(0.967)	NNAYTTCCTGHN	1	1	1	1	1	1	1	1	0.6159	1	1	1	1	0.6159
FOXM1(Forkhead)/MCF7-FOXM1-ChIP-Seq(GSE72977)/Homer	TRTTTACTTW	1	1	1	1	1	1	1	1	0.6159	1	1	1	1	0.6159
NeuroG2(bHLH)/Fibroblast-NeuroG2-ChIP-Seq(GSE75910)/Homer	ACCATCTGTT	1	1	1	1	1	1	1	1	0.6159	1	1	1	1	0.6159
Tbr1(T-box)/Cortex-Tbr1-ChIP-Seq(GSE71384)/Homer	AAGGTGTKAA	1	1	1	1	1	1	1	1	0.6199	1	1	1	1	0.6199
ZNF692(Zf)/HEK293-ZNF692.GFP-ChIP-Seq(GSE58341)/Homer	GTGGGCCCCA	1	1	1	1	1	1	1	1	0.6199	1	1	1	1	0.6199
Hoxd10(Homeobox)/ChickenMSG-Hoxd10.Flag-ChIP-Seq(GSE86088)/Homer	GGCMATGAAA	1	1	1	1	0.1	1	0.1	0.62	0.8643	1	1	1	1	0.62
ZNF415(Zf)/HEK293-ZNF415.GFP-ChIP-Seq(GSE58341)/Homer	GRTGMTRGAGCC	1	1	1	1	1	1	1	0.62	0.8643	1	1	1	1	0.62
CEBP(bZIP)/ThioMac-CEBPb-ChIP-Seq(GSE21512)/Homer	ATTGCGCAAC	1	1	1	1	1	1	1	1	0.6263	1	1	1	1	0.6263
Atf7(bZIP)/3T3L1-Atf7-ChIP-Seq(GSE56872)/Homer	NGRTGACGTCAY	1	1	1	1	1	1	1	1	0.6327	1	1	1	1	0.6327
Tbox:Smad(T-box,MAD)/ESCd5-Smad2_3-ChIP-Seq(GSE29422)/Homer	AGGTGHCAGACA	1	1	0.1	0.1	1	0.01	0.01	1	0.8707	1	1	1	0.6428	0.6428
IRF4(IRF)/GM12878-IRF4-ChIP-Seq(GSE32465)/Homer	ACTGAAACCA	1	1	1	1	1	1	1	1	0.6509	1	1	1	1	0.6509
MYB(HTH)/ERMYB-Myb-ChIPSeq(GSE22095)/Homer	GGCVGTTR	1	1	1	1	1	1	1	1	0.6509	1	1	1	1	0.6509
RUNX(Runt)/HPC7-Runx1-ChIP-Seq(GSE22178)/Homer	SAAACCACAG	1	1	1	1	1	1	1	0.6558	1	1	1	1	1	0.6558
Foxf1(Forkhead)/Lung-Foxf1-ChIP-Seq(GSE77951)/Homer	WWATRTAAACAN	1	1	1	1	1	0.01	0.01	1	0.6595	1	1	1	0.6907	0.6595
Hoxa13(Homeobox)/ChickenMSG-Hoxa13.Flag-ChIP-Seq(GSE86088)/Homer	CYHATAAAAN	1	1	1	1	1	1	1	0.9086	0.6595	1	1	1	1	0.6595
ZFP3(Zf)/HEK293-ZFP3.GFP-ChIP-Seq(GSE58341)/Homer	GGGTTTTGAAGGATGARTAGGAGTT	1	1	1	1	1	1	1	1	0.6595	1	1	1	1	0.6595
MyoG(bHLH)/C2C12-MyoG-ChIP-Seq(GSE36024)/Homer	AACAGCTG	1	1	1	1	1	1	1	1	0.6806	1	1	1	1	0.6806
JunB(bZIP)/DendriticCells-Junb-ChIP-Seq(GSE36099)/Homer	RATGASTCAT	1	1	1	1	1	1	1	0.6904	0.7767	1	1	1	1	0.6904
STAT6(Stat)/CD4-Stat6-ChIP-Seq(GSE22104)/Homer	ABTTCYYRRGAA	1	1	1	1	1	1	1	0.6904	0.8369	1	1	1	1	0.6904
FoxL2(Forkhead)/Ovary-FoxL2-ChIP-Seq(GSE60858)/Homer	WWTRTAAACAVG	1	1	1	1	1	0.01	0.01	1	0.9176	1	1	1	0.6907	0.6907
Atf4(bZIP)/MEF-Atf4-ChIP-Seq(GSE35681)/Homer	MTGATGCAAT	1	1	1	1	1	1	1	1	0.7049	1	1	1	1	0.7049
Elk4(ETS)/Hela-Elk4-ChIP-Seq(GSE31477)/Homer	NRYTTCCGGY	1	1	1	1	1	1	1	1	0.7049	1	1	1	1	0.7049
NPAS2(bHLH)/Liver-NPAS2-ChIP-Seq(GSE39860)/Homer	KCCACGTGAC	1	1	1	1	1	1	1	1	0.7049	1	1	1	1	0.7049
Tcf3(HMG)/mES-Tcf3-ChIP-Seq(GSE11724)/Homer	ASWTCAAAGG	1	1	1	1	1	1	1	1	0.7049	1	1	1	1	0.7049
Pbx3(Homeobox)/GM12878-PBX3-ChIP-Seq(GSE32465)/Homer	SCTGTCAMTCAN	1	1	1	1	0.01	1	0.01	0.718	0.8023	1	1	1	1	0.718
HIF2a(bHLH)/785_O-HIF2a-ChIP-Seq(GSE34871)/Homer	GCACGTACCC	1	1	1	1	1	1	1	0.7249	0.8575	1	1	1	1	0.7249
RUNX-AML(Runt)/CD4+-PolII-ChIP-Seq(Barski_et_al.)/Homer	GCTGTGGTTW	1	1	1	1	1	1	1	1	0.7316	1	1	1	1	0.7316
ETS:RUNX(ETS,Runt)/Jurkat-RUNX1-ChIP-Seq(GSE17954)/Homer	RCAGGATGTGGT	1	1	1	1	0.1	1	0.1	0.7335	1	1	1	1	1	0.7335
Stat3+il21(Stat)/CD4-Stat3-ChIP-Seq(GSE19198)/Homer	SVYTTCCNGGAARB	1	1	1	1	1	1	1	1	0.7387	1	1	1	1	0.7387
ZNF711(Zf)/SHSY5Y-ZNF711-ChIP-Seq(GSE20673)/Homer	AGGCCTAG	1	1	0.01	0.1	1	1	0.01	1	0.7438	1	1	1	1	0.7438
Dlx3(Homeobox)/Kerainocytes-Dlx3-ChIP-Seq(GSE89884)/Homer	NDGTAATTAC	1	1	1	1	0.1	1	0.1	0.838	0.7438	1	1	1	1	0.7438
Ap4(bHLH)/AML-Tfap4-ChIP-Seq(GSE45738)/Homer	NAHCAGCTGD	1	1	1	1	1	1	1	1	0.7438	1	1	1	1	0.7438
Chop(bZIP)/MEF-Chop-ChIP-Seq(GSE35681)/Homer	ATTGCATCAT	1	1	1	1	1	1	1	1	0.7438	1	1	1	1	0.7438
Klf4(Zf)/mES-Klf4-ChIP-Seq(GSE11431)/Homer	GCCACACCCA	1	1	1	1	1	1	1	1	0.7438	1	1	1	1	0.7438
p73(p53)/Trachea-p73-ChIP-Seq(PRJNA310161)/Homer	NRRRCAWGTCCDGRCATGYY	1	1	1	1	1	1	1	1	0.7438	1	1	1	1	0.7438
Zic3(Zf)/mES-Zic3-ChIP-Seq(GSE37889)/Homer	GGCCYCCTGCTGDGH	1	1	0.1	1	1	1	0.1	0.838	0.7484	1	1	1	1	0.7484
GRHL2(CP2)/HBE-GRHL2-ChIP-Seq(GSE46194)/Homer	AAACYKGTTWDACMRGTTTB	1	1	1	1	0.1	1	0.1	1	0.7484	1	1	1	1	0.7484
c-Jun-CRE(bZIP)/K562-cJun-ChIP-Seq(GSE31477)/Homer	ATGACGTCATCY	1	1	1	1	1	1	1	1	0.7484	1	1	1	1	0.7484
Fli1(ETS)/CD8-FLI-ChIP-Seq(GSE20898)/Homer	NRYTTCCGGH	1	1	1	1	1	1	1	1	0.7484	1	1	1	1	0.7484
Fra2(bZIP)/Striatum-Fra2-ChIP-Seq(GSE43429)/Homer	GGATGACTCATC	1	1	1	1	1	1	1	1	0.7484	1	1	1	1	0.7484
GATA(Zf),IR4/iTreg-Gata3-ChIP-Seq(GSE20898)/Homer	NAGATWNBNATCTNN	1	1	1	1	1	1	1	1	0.7484	1	1	1	1	0.7484
Hoxa9(Homeobox)/ChickenMSG-Hoxa9.Flag-ChIP-Seq(GSE86088)/Homer	RGCAATNAAA	1	1	1	1	1	1	1	1	0.7484	1	1	1	1	0.7484
IRF8(IRF)/BMDM-IRF8-ChIP-Seq(GSE77884)/Homer	GRAASTGAAAST	1	1	1	1	1	1	1	1	0.7484	1	1	1	1	0.7484
Oct6(POU,Homeobox)/NPC-Pou3f1-ChIP-Seq(GSE35496)/Homer	WATGCAAATGAG	1	1	1	1	1	1	1	1	0.7484	1	1	1	1	0.7484
Pit1(Homeobox)/GCrat-Pit1-ChIP-Seq(GSE58009)/Homer	ATGMATATDC	1	1	1	1	1	1	1	1	0.7484	1	1	1	1	0.7484
Rfx2(HTH)/LoVo-RFX2-ChIP-Seq(GSE49402)/Homer	GTTGCCATGGCAACM	1	1	1	1	1	1	1	1	0.7484	1	1	1	1	0.7484
RUNX2(Runt)/PCa-RUNX2-ChIP-Seq(GSE33889)/Homer	NWAACCACADNN	1	1	1	1	1	1	1	1	0.7484	1	1	1	1	0.7484
Sp1(Zf)/Promoter/Homer	GGCCCCGCCCCC	1	1	1	1	1	1	1	1	0.7484	1	1	1	1	0.7484
Tcf12(bHLH)/GM12878-Tcf12-ChIP-Seq(GSE32465)/Homer	VCAGCTGYTG	1	1	1	1	1	1	1	1	0.7484	1	1	1	1	0.7484
TCF4(bHLH)/SHSY5Y-TCF4-ChIP-Seq(GSE96915)/Homer	SMCATCTGKH	1	1	1	1	1	1	1	1	0.7484	1	1	1	1	0.7484
TEAD3(TEA)/HepG2-TEAD3-ChIP-Seq(Encode)/Homer	TRCATTCCAG	1	1	1	1	1	1	1	1	0.7484	1	1	1	1	0.7484
ZBTB12(Zf)/HEK293-ZBTB12.GFP-ChIP-Seq(GSE58341)/Homer	NGNTCTAGAACCNGV	1	1	1	1	1	1	1	1	0.7484	1	1	1	1	0.7484
GLI3(Zf)/Limb-GLI3-ChIP-Chip(GSE11077)/Homer	CGTGGGTGGTCC	1	1	0.1	1	1	1	0.1	1	0.7495	1	1	1	1	0.7495
GRE(NR),IR3/A549-GR-ChIP-Seq(GSE32465)/Homer	NRGVACABNVTGTYCY	1	1	1	1	1	1	1	1	0.7495	1	1	1	1	0.7495
Phox2a(Homeobox)/Neuron-Phox2a-ChIP-Seq(GSE31456)/Homer	YTAATYNRATTA	1	1	1	0.1	1	1	0.1	1	0.7527	1	1	1	1	0.7527
Nr5a2(NR)/Pancreas-LRH1-ChIP-Seq(GSE34295)/Homer	BTCAAGGTCA	1	1	1	1	1	1	1	0.754	1	1	1	1	1	0.754
Hand2(bHLH)/Mesoderm-Hand2-ChIP-Seq(GSE61475)/Homer	TGACANARRCCAGRC	1	1	1	1	1	1	1	0.838	0.759	1	1	1	1	0.759
Usf2(bHLH)/C2C12-Usf2-ChIP-Seq(GSE36030)/Homer	GTCACGTGGT	1	1	1	1	1	1	1	1	0.7599	1	1	1	1	0.7599
X-box(HTH)/NPC-H3K4me1-ChIP-Seq(GSE16256)/Homer	GGTTGCCATGGCAA	1	1	1	1	1	1	1	0.7624	0.9426	1	1	1	1	0.7624
Hoxd13(Homeobox)/ChickenMSG-Hoxd13.Flag-ChIP-Seq(GSE86088)/Homer	NCYAATAAAA	1	1	1	1	0.1	1	0.1	0.7654	0.7637	1	1	1	1	0.7637
HINFP(Zf)/K562-HINFP.eGFP-ChIP-Seq(Encode)/Homer	TWVGGTCCGC	1	1	1	1	1	1	1	1	0.7637	1	1	1	1	0.7637
MNT(bHLH)/HepG2-MNT-ChIP-Seq(Encode)/Homer	DGCACACGTG	1	1	1	1	1	1	1	1	0.7637	1	1	1	1	0.7637
Unknown(Homeobox)/Limb-p300-ChIP-Seq/Homer	SSCMATWAAA	1	1	1	1	1	1	1	1	0.7637	1	1	1	1	0.7637
NFE2L2(bZIP)/HepG2-NFE2L2-ChIP-Seq(Encode)/Homer	AWWWTGCTGAGTCAT	1	1	1	0.1	1	1	0.1	0.7654	1	1	1	1	1	0.7654
Egr1(Zf)/K562-Egr1-ChIP-Seq(GSE32465)/Homer	TGCGTGGGYG	1	1	1	1	1	1	1	0.7654	1	1	1	1	1	0.7654
ZNF264(Zf)/HEK293-ZNF264.GFP-ChIP-Seq(GSE58341)/Homer	RGGGCACTAACY	1	1	1	1	1	1	1	0.7737	1	1	1	1	1	0.7737
E2F3(E2F)/MEF-E2F3-ChIP-Seq(GSE71376)/Homer	BTKGGCGGGAAA	1	1	1	1	1	1	1	1	0.7749	1	1	1	1	0.7749
Foxo1(Forkhead)/RAW-Foxo1-ChIP-Seq(Fan_et_al.)/Homer	CTGTTTAC	1	1	1	1	1	1	1	1	0.7749	1	1	1	1	0.7749
Nkx6.1(Homeobox)/Islet-Nkx6.1-ChIP-Seq(GSE40975)/Homer	GKTAATGR	1	1	1	1	1	1	1	1	0.7749	1	1	1	1	0.7749
AP-2alpha(AP2)/Hela-AP2alpha-ChIP-Seq(GSE31477)/Homer	ATGCCCTGAGGC	1	1	1	1	1	1	1	0.8371	0.7767	0.7915	1	1	1	0.7767
AP-1(bZIP)/ThioMac-PU.1-ChIP-Seq(GSE21512)/Homer	VTGACTCATC	1	1	1	1	1	1	1	1	0.7767	0.7915	1	1	1	0.7767
DUX4(Homeobox)/Myoblasts-DUX4.V5-ChIP-Seq(GSE75791)/Homer	NWTAAYCYAATCAWN	1	1	1	1	1	1	1	1	0.7767	1	1	1	1	0.7767
Hoxd12(Homeobox)/ChickenMSG-Hoxd12.Flag-ChIP-Seq(GSE86088)/Homer	HDGYAATGAAAN	1	1	1	1	1	1	1	1	0.7767	1	1	1	1	0.7767
PRDM10(Zf)/HEK293-PRDM10.eGFP-ChIP-Seq(Encode)/Homer	TGGTACATTCCA	1	1	1	1	1	1	1	1	0.7767	1	1	1	1	0.7767
GATA3(Zf),DR4/iTreg-Gata3-ChIP-Seq(GSE20898)/Homer	AGATGKDGAGATAAG	1	1	1	1	1	1	1	1	0.8023	1	1	1	1	0.8023
p53(p53)/mES-cMyc-ChIP-Seq(GSE11431)/Homer	ACATGCCCGGGCAT	1	1	1	1	1	1	1	1	0.8023	1	1	1	1	0.8023
Tbx21(T-box)/GM12878-TBX21-ChIP-Seq(Encode)/Homer	AGGTGTGAAA	1	1	1	1	1	1	1	0.8127	1	1	1	1	1	0.8127
Bcl6(Zf)/Liver-Bcl6-ChIP-Seq(GSE31578)/Homer	NNNCTTTCCAGGAAA	1	1	1	1	1	1	1	0.8155	0.9984	1	1	1	1	0.8155
IRF1(IRF)/PBMC-IRF1-ChIP-Seq(GSE43036)/Homer	GAAAGTGAAAGT	1	1	1	0.01	1	1	0.01	0.8157	1	1	1	1	1	0.8157
STAT5(Stat)/mCD4+-Stat5-ChIP-Seq(GSE12346)/Homer	RTTTCTNAGAAA	1	1	1	1	1	1	1	0.8632	0.8197	1	1	1	1	0.8197
Hoxa10(Homeobox)/ChickenMSG-Hoxa10.Flag-ChIP-Seq(GSE86088)/Homer	GGYAATGAAA	1	1	1	1	1	1	1	0.9499	0.82	1	1	1	1	0.82
E2F4(E2F)/K562-E2F4-ChIP-Seq(GSE31477)/Homer	GGCGGGAAAH	1	1	1	1	1	1	1	1	0.82	1	1	1	1	0.82
Pax8(Paired,Homeobox)/Thyroid-Pax8-ChIP-Seq(GSE26938)/Homer	GTCATGCHTGRCTGS	1	1	1	1	1	0.1	0.1	0.838	0.831	1	1	1	1	0.831
Oct4(POU,Homeobox)/mES-Oct4-ChIP-Seq(GSE11431)/Homer	ATTTGCATAW	1	1	0.1	1	1	1	0.1	1	0.831	1	1	1	1	0.831
E2F6(E2F)/Hela-E2F6-ChIP-Seq(GSE31477)/Homer	GGCGGGAARN	1	1	1	1	1	1	1	1	0.831	1	1	1	1	0.831
EBNA1(EBV-virus)/Raji-EBNA1-ChIP-Seq(GSE30709)/Homer	GGYAGCAYDTGCTDCCCNNN	1	1	1	1	1	1	1	1	0.831	1	1	1	1	0.831
ERE(NR),IR3/MCF7-ERa-ChIP-Seq(Unpublished)/Homer	VAGGTCACNSTGACC	1	1	1	1	1	1	1	1	0.831	1	1	1	1	0.831
Hoxb4(Homeobox)/ES-Hoxb4-ChIP-Seq(GSE34014)/Homer	TGATTRATGGCY	1	1	1	1	1	1	1	1	0.831	1	1	1	1	0.831
ZNF652/HepG2-ZNF652.Flag-ChIP-Seq(Encode)/Homer	TTAACCCTTTVNKKN	1	1	0.1	1	1	1	0.1	0.875	0.8344	1	1	1	1	0.8344
TEAD(TEA)/Fibroblast-PU.1-ChIP-Seq(Unpublished)/Homer	YCWGGAATGY	1	1	1	1	1	1	1	1	0.8344	1	1	1	1	0.8344
TEAD4(TEA)/Tropoblast-Tead4-ChIP-Seq(GSE37350)/Homer	CCWGGAATGY	1	1	1	0.1	1	1	0.1	1	0.8349	1	1	1	1	0.8349
GABPA(ETS)/Jurkat-GABPa-ChIP-Seq(GSE17954)/Homer	RACCGGAAGT	1	1	1	1	1	1	1	1	0.8349	1	1	1	1	0.8349
THRa(NR)/C17.2-THRa-ChIP-Seq(GSE38347)/Homer	GGTCANYTGAGGWCA	1	1	1	1	1	1	1	1	0.8369	1	1	1	1	0.8369
Nr5a2(NR)/mES-Nr5a2-ChIP-Seq(GSE19019)/Homer	BTCAAGGTCA	1	1	1	1	1	1	1	0.838	1	1	1	1	1	0.838
ISRE(IRF)/ThioMac-LPS-Expression(GSE23622)/Homer	AGTTTCASTTTC	1	1	1	0.1	1	1	0.1	0.8418	1	1	1	1	1	0.8418
SCRT1(Zf)/HEK293-SCRT1.eGFP-ChIP-Seq(Encode)/Homer	GCAACAGGTG	1	1	1	1	1	1	1	1	0.8443	1	1	1	1	0.8443
Hoxa11(Homeobox)/ChickenMSG-Hoxa11.Flag-ChIP-Seq(GSE86088)/Homer	TTTTATGGCM	1	1	1	1	0.1	1	0.1	0.8482	0.8575	1	1	1	1	0.8482
ZNF136(Zf)/HEK293-ZNF136.GFP-ChIP-Seq(GSE58341)/Homer	YTKGATAHAGTATTCTWGGTNGGCA	1	1	1	1	1	1	1	0.8482	0.9431	1	1	1	1	0.8482
Fosl2(bZIP)/3T3L1-Fosl2-ChIP-Seq(GSE56872)/Homer	NATGASTCABNN	1	1	1	1	0.1	1	0.1	1	0.8506	1	1	1	1	0.8506
TATA-Box(TBP)/Promoter/Homer	CCTTTTAWAGSC	1	1	1	1	1	1	1	1	0.8506	1	1	1	1	0.8506
IRF:BATF(IRF:bZIP)/pDC-Irf8-ChIP-Seq(GSE66899)/Homer	CTTTCANTATGACTV	1	1	1	1	1	1	1	1	0.8567	1	1	1	1	0.8567
Srebp1a(bHLH)/HepG2-Srebp1a-ChIP-Seq(GSE31477)/Homer	RTCACSCCAY	1	1	1	1	1	1	1	0.875	0.8575	1	1	1	1	0.8575
ETV1(ETS)/GIST48-ETV1-ChIP-Seq(GSE22441)/Homer	AACCGGAAGT	1	1	1	1	1	1	1	1	0.8575	1	1	1	1	0.8575
EWS:ERG-fusion(ETS)/CADO_ES1-EWS:ERG-ChIP-Seq(SRA014231)/Homer	ATTTCCTGTN	1	1	1	1	1	1	1	1	0.8575	1	1	1	1	0.8575
HOXB13(Homeobox)/ProstateTumor-HOXB13-ChIP-Seq(GSE56288)/Homer	TTTTATKRGG	1	1	1	1	1	1	1	1	0.8575	1	1	1	1	0.8575
Jun-AP1(bZIP)/K562-cJun-ChIP-Seq(GSE31477)/Homer	GATGASTCATCN	1	1	1	1	1	1	1	1	0.8575	1	1	1	1	0.8575
MafF(bZIP)/HepG2-MafF-ChIP-Seq(GSE31477)/Homer	HWWGTCAGCAWWTTT	1	1	1	1	1	1	1	1	0.8575	1	1	1	1	0.8575
Phox2b(Homeobox)/CLBGA-PHOX2B-ChIP-Seq(GSE90683)/Homer	TTAATTNAATTA	1	1	1	1	1	1	1	1	0.8575	1	1	1	1	0.8575
Sp2(Zf)/HEK293-Sp2.eGFP-ChIP-Seq(Encode)/Homer	YGGCCCCGCCCC	1	1	1	1	1	1	1	1	0.8575	1	1	1	1	0.8575
Srebp2(bHLH)/HepG2-Srebp2-ChIP-Seq(GSE31477)/Homer	CGGTCACSCCAC	1	1	1	1	1	1	1	1	0.8575	1	1	1	1	0.8575
IRF3(IRF)/BMDM-Irf3-ChIP-Seq(GSE67343)/Homer	AGTTTCAKTTTC	1	1	1	0.1	1	1	0.1	0.8972	0.8632	1	1	1	1	0.8632
STAT6(Stat)/Macrophage-Stat6-ChIP-Seq(GSE38377)/Homer	TTCCKNAGAA	1	1	1	1	1	1	1	0.8632	0.8632	1	1	1	1	0.8632
THRb(NR)/Liver-NR1A2-ChIP-Seq(GSE52613)/Homer	TRAGGTCA	1	1	1	1	1	1	1	0.8632	1	1	1	1	1	0.8632
HNF1b(Homeobox)/PDAC-HNF1B-ChIP-Seq(GSE64557)/Homer	GTTAATNATTAA	1	1	1	1	1	1	1	0.8891	0.8632	1	1	1	1	0.8632
RUNX1(Runt)/Jurkat-RUNX1-ChIP-Seq(GSE29180)/Homer	AAACCACARM	1	1	1	1	1	1	1	0.9384	0.8632	1	1	1	1	0.8632
bZIP:IRF(bZIP,IRF)/Th17-BatF-ChIP-Seq(GSE39756)/Homer	NAGTTTCABTHTGACTNW	1	1	1	1	1	1	1	1	0.8632	1	1	1	1	0.8632
E2F7(E2F)/Hela-E2F7-ChIP-Seq(GSE32673)/Homer	VDTTTCCCGCCA	1	1	1	1	1	1	1	1	0.8632	1	1	1	1	0.8632
ERG(ETS)/VCaP-ERG-ChIP-Seq(GSE14097)/Homer	ACAGGAAGTG	1	1	1	1	1	1	1	1	0.8632	1	1	1	1	0.8632
HNF6(Homeobox)/Liver-Hnf6-ChIP-Seq(ERP000394)/Homer	NTATYGATCH	1	1	1	1	1	1	1	1	0.8632	1	1	1	1	0.8632
Stat3(Stat)/mES-Stat3-ChIP-Seq(GSE11431)/Homer	CTTCCGGGAA	1	1	1	1	1	1	1	1	0.8632	1	1	1	1	0.8632
ZBTB18(Zf)/HEK293-ZBTB18.GFP-ChIP-Seq(GSE58341)/Homer	AACATCTGGA	1	1	1	1	1	1	1	1	0.8632	1	1	1	1	0.8632
DUX(Homeobox)/C2C12-Dux-ChIP-Seq(GSE87279)/Homer	BCWGATTCAATCAAN	1	1	1	1	1	1	1	1	0.8643	1	1	1	1	0.8643
NFAT(RHD)/Jurkat-NFATC1-ChIP-Seq(Jolma_et_al.)/Homer	ATTTTCCATT	1	1	1	1	1	1	1	1	0.8643	1	1	1	1	0.8643
TFE3(bHLH)/MEF-TFE3-ChIP-Seq(GSE75757)/Homer	GTCACGTGACYV	1	1	1	1	1	1	1	1	0.8643	1	1	1	1	0.8643
T1ISRE(IRF)/ThioMac-Ifnb-Expression/Homer	ACTTTCGTTTCT	1	1	1	1	1	1	1	0.8677	1	1	1	1	1	0.8677
PRDM1(Zf)/Hela-PRDM1-ChIP-Seq(GSE31477)/Homer	ACTTTCACTTTC	1	1	1	1	1	1	1	1	0.8707	1	1	1	1	0.8707
SF1(NR)/H295R-Nr5a1-ChIP-Seq(GSE44220)/Homer	CAAGGHCANV	1	1	1	0.1	1	1	0.1	0.8853	1	1	1	1	1	0.8853
IRF2(IRF)/Erythroblas-IRF2-ChIP-Seq(GSE36985)/Homer	GAAASYGAAASY	1	1	1	1	1	1	1	1	0.8936	1	1	1	1	0.8936
Six2(Homeobox)/NephronProgenitor-Six2-ChIP-Seq(GSE39837)/Homer	GWAAYHTGAKMC	1	1	1	1	1	1	1	1	0.8936	1	1	1	1	0.8936
TEAD2(TEA)/Py2T-Tead2-ChIP-Seq(GSE55709)/Homer	CCWGGAATGY	1	1	1	1	1	1	1	1	0.8936	1	1	1	1	0.8936
Six1(Homeobox)/Myoblast-Six1-ChIP-Chip(GSE20150)/Homer	GKVTCADRTTWC	1	1	1	1	1	1	1	1	0.8947	1	1	1	1	0.8947
Hoxd11(Homeobox)/ChickenMSG-Hoxd11.Flag-ChIP-Seq(GSE86088)/Homer	VGCCATAAAA	1	1	1	1	0.1	1	0.1	1	0.8951	1	1	1	1	0.8951
Cux2(Homeobox)/Liver-Cux2-ChIP-Seq(GSE35985)/Homer	HNRAATCAAT	1	1	1	1	1	1	1	1	0.8951	1	1	1	1	0.8951
n-Myc(bHLH)/mES-nMyc-ChIP-Seq(GSE11431)/Homer	VRCCACGTGG	1	1	1	1	1	1	1	1	0.8951	1	1	1	1	0.8951
Gfi1b(Zf)/HPC7-Gfi1b-ChIP-Seq(GSE22178)/Homer	MAATCACTGC	1	1	1	1	1	1	1	1	0.9032	1	1	1	1	0.9032
MafK(bZIP)/C2C12-MafK-ChIP-Seq(GSE36030)/Homer	GCTGASTCAGCA	1	1	1	1	1	1	1	1	0.9032	1	1	1	1	0.9032
Sp5(Zf)/mES-Sp5.Flag-ChIP-Seq(GSE72989)/Homer	RGKGGGCGGAGC	1	1	1	1	1	1	1	1	0.9032	1	1	1	1	0.9032
ZNF528(Zf)/HEK293-ZNF528.GFP-ChIP-Seq(GSE58341)/Homer	AGAAATGACTTCCCT	1	1	1	1	1	1	1	1	0.9032	1	1	1	1	0.9032
PU.1-IRF(ETS:IRF)/Bcell-PU.1-ChIP-Seq(GSE21512)/Homer	MGGAAGTGAAAC	1	1	1	1	1	1	1	0.9492	0.9068	1	1	1	1	0.9068
Brn2(POU,Homeobox)/NPC-Brn2-ChIP-Seq(GSE35496)/Homer	ATGAATATTC	1	1	1	1	1	1	1	0.9086	0.9576	1	1	1	1	0.9086
MafA(bZIP)/Islet-MafA-ChIP-Seq(GSE30298)/Homer	TGCTGACTCA	1	1	1	1	1	1	1	1	0.9311	1	1	1	1	0.9311
STAT1(Stat)/HelaS3-STAT1-ChIP-Seq(GSE12782)/Homer	NATTTCCNGGAAAT	1	1	1	1	1	1	1	1	0.9311	1	1	1	1	0.9311
Tbet(T-box)/CD8-Tbet-ChIP-Seq(GSE33802)/Homer	AGGTGTGAAM	1	1	1	1	1	1	1	1	0.9311	1	1	1	1	0.9311
Tcfcp2l1(CP2)/mES-Tcfcp2l1-ChIP-Seq(GSE11431)/Homer	NRAACCRGTTYRAACCRGYT	1	1	1	1	1	1	1	1	0.9311	1	1	1	1	0.9311
PU.1:IRF8(ETS:IRF)/pDC-Irf8-ChIP-Seq(GSE66899)/Homer	GGAAGTGAAAST	1	1	1	1	1	1	1	1	0.9329	1	1	1	1	0.9329
Nkx3.1(Homeobox)/LNCaP-Nkx3.1-ChIP-Seq(GSE28264)/Homer	AAGCACTTAA	1	1	1	1	0.1	1	0.1	1	0.9344	1	1	1	1	0.9344
Oct2(POU,Homeobox)/Bcell-Oct2-ChIP-Seq(GSE21512)/Homer	ATATGCAAAT	1	1	1	1	1	1	1	1	0.9344	1	1	1	1	0.9344
Reverb(NR),DR2/RAW-Reverba.biotin-ChIP-Seq(GSE45914)/Homer	GTRGGTCASTGGGTCA	1	1	1	1	1	1	1	1	0.9344	1	1	1	1	0.9344
ZNF165(Zf)/WHIM12-ZNF165-ChIP-Seq(GSE65937)/Homer	AAGGKGRCGCAGGCA	1	1	1	1	1	1	1	1	0.9394	1	1	1	1	0.9394
ETS1(ETS)/Jurkat-ETS1-ChIP-Seq(GSE17954)/Homer	ACAGGAAGTG	1	1	1	1	1	1	1	1	0.9445	1	1	1	1	0.9445
HIF-1a(bHLH)/MCF7-HIF1a-ChIP-Seq(GSE28352)/Homer	TACGTGCV	1	1	1	1	1	1	1	0.9456	1	1	1	1	1	0.9456
PSE(SNAPc)/K562-mStart-Seq/Homer	WAVTCACCMTAASYDAAAAG	1	1	1	0.1	1	1	0.1	0.9549	1	1	1	1	1	0.9549
Brn1(POU,Homeobox)/NPC-Brn1-ChIP-Seq(GSE35496)/Homer	TATGCWAATBAV	1	1	1	1	1	1	1	1	0.9576	1	1	1	1	0.9576
CUX1(Homeobox)/K562-CUX1-ChIP-Seq(GSE92882)/Homer	TATCGATNAN	1	1	1	1	1	1	1	1	0.9576	1	1	1	1	0.9576
Twist(bHLH)/HMLE-TWIST1-ChIP-Seq(Chang_et_al)/Homer	VCAKCTGGNNNCCAGMTGBN	1	1	1	1	1	1	1	1	0.9723	1	1	1	1	0.9723
Pitx1:Ebox(Homeobox,bHLH)/Hindlimb-Pitx1-ChIP-Seq(GSE41591)/Homer	YTAATTRAWWCCAGATGT	1	1	1	1	1	1	1	1	0.9734	1	1	1	1	0.9734
RBPJ:Ebox(?,bHLH)/Panc1-Rbpj1-ChIP-Seq(GSE47459)/Homer	GGGRAARRGRMCAGMTG	1	1	1	1	1	0.1	0.1	1	0.9792	1	1	1	1	0.9792
GFY(?)/Promoter/Homer	ACTACAATTCCC	1	1	1	1	1	1	1	1	0.9792	1	1	1	1	0.9792
E-box(bHLH)/Promoter/Homer	SSGGTCACGTGA	1	1	1	1	1	1	1	1	0.9815	1	1	1	1	0.9815
ZNF189(Zf)/HEK293-ZNF189.GFP-ChIP-Seq(GSE58341)/Homer	TGGAACAGMA	1	1	1	1	1	1	1	1	0.9815	1	1	1	1	0.9815
OCT:OCT(POU,Homeobox)/NPC-OCT6-ChIP-Seq(GSE43916)/Homer	YATGCATATRCATRT	1	1	1	1	1	1	1	1	0.9848	1	1	1	1	0.9848
KLF6(Zf)/PDAC-KLF6-ChIP-Seq(GSE64557)/Homer	MKGGGYGTGGCC	1	1	1	1	1	1	1	1	0.9876	1	1	1	1	0.9876
OCT:OCT(POU,Homeobox)/NPC-Brn1-ChIP-Seq(GSE35496)/Homer	ATGAATATTCATGAG	1	1	1	1	1	1	1	1	0.9876	1	1	1	1	0.9876
PAX6(Paired,Homeobox)/Forebrain-Pax6-ChIP-Seq(GSE66961)/Homer	NGTGTTCAVTSAAGCGKAAA	1	1	1	1	1	1	1	1	0.9876	1	1	1	1	0.9876
EHF(ETS)/LoVo-EHF-ChIP-Seq(GSE49402)/Homer	AVCAGGAAGT	1	1	1	1	1	1	1	1	0.9922	1	1	1	1	0.9922
PRDM15(Zf)/ESC-Prdm15-ChIP-Seq(GSE73694)/Homer	YCCDNTCCAGGTTTT	1	1	1	1	1	1	1	1	0.9937	1	1	1	1	0.9937
E2F(E2F)/Hela-CellCycle-Expression/Homer	TTSGCGCGAAAA	1	1	1	1	1	1	1	1	0.9984	1	1	1	1	0.9984
ETV4(ETS)/HepG2-ETV4-ChIP-Seq(ENCODE)/Homer	ACCGGAAGTG	1	1	1	1	1	1	1	1	0.9984	1	1	1	1	0.9984
MafB(bZIP)/BMM-Mafb-ChIP-Seq(GSE75722)/Homer	WNTGCTGASTCAGCANWTTY	1	1	1	1	1	1	1	1	0.9984	1	1	1	1	0.9984
RFX(HTH)/K562-RFX3-ChIP-Seq(SRA012198)/Homer	CGGTTGCCATGGCAAC	1	1	1	1	1	1	1	1	0.9984	1	1	1	1	0.9984
Rfx5(HTH)/GM12878-Rfx5-ChIP-Seq(GSE31477)/Homer	SCCTAGCAACAG	1	1	1	1	1	1	1	1	0.9984	1	1	1	1	0.9984
ZBTB33(Zf)/GM12878-ZBTB33-ChIP-Seq(GSE32465)/Homer	GGVTCTCGCGAGAAC	1	1	1	1	1	1	1	1	0.9984	1	1	1	1	0.9984
Zfp281(Zf)/ES-Zfp281-ChIP-Seq(GSE81042)/Homer	CCCCTCCCCCAC	1	1	1	1	1	1	1	1	0.9984	1	1	1	1	0.9984
Bapx1(Homeobox)/VertebralCol-Bapx1-ChIP-Seq(GSE36672)/Homer	TTRAGTGSYK	1	1	1	1	0.1	1	0.1	1	1	1	1	1	1	1
Cdx2(Homeobox)/mES-Cdx2-ChIP-Seq(GSE14586)/Homer	GYMATAAAAH	1	1	1	1	0.1	1	0.1	1	1	1	1	1	1	1
c-Myc(bHLH)/mES-cMyc-ChIP-Seq(GSE11431)/Homer	VVCCACGTGG	1	1	1	1	1	0.1	0.1	1	1	1	1	1	1	1
CTCF-SatelliteElement(Zf?)/CD4+-CTCF-ChIP-Seq(Barski_et_al.)/Homer	TGCAGTTCCMVNWRTGGCCA	1	1	1	0.1	1	1	0.1	1	1	1	1	1	1	1
KLF14(Zf)/HEK293-KLF14.GFP-ChIP-Seq(GSE58341)/Homer	RGKGGGCGKGGC	1	1	1	1	0.1	1	0.1	1	1	1	1	1	1	1
Pax7(Paired,Homeobox),long/Myoblast-Pax7-ChIP-Seq(GSE25064)/Homer	TAATCHGATTAC	1	1	1	0.1	1	1	0.1	1	1	1	1	1	1	1
Pitx1(Homeobox)/Chicken-Pitx1-ChIP-Seq(GSE38910)/Homer	TAATCCCN	1	1	0.1	0.1	1	1	0.1	1	1	1	1	1	1	1
RARg(NR)/ES-RARg-ChIP-Seq(GSE30538)/Homer	AGGTCAAGGTCA	1	1	1	1	0.1	1	0.1	1	1	1	1	1	1	1
Tbx20(T-box)/Heart-Tbx20-ChIP-Seq(GSE29636)/Homer	GGTGYTGACAGS	1	1	1	0.1	1	1	0.1	1	1	1	1	1	1	1
Tbx5(T-box)/HL1-Tbx5.biotin-ChIP-Seq(GSE21529)/Homer	AGGTGTCA	1	1	1	1	0.1	1	0.1	1	1	1	1	1	1	1
WT1(Zf)/Kidney-WT1-ChIP-Seq(GSE90016)/Homer	MCTCCCMCRCAB	1	1	1	1	0.1	1	0.1	1	1	1	1	1	1	1
ZNF467(Zf)/HEK293-ZNF467.GFP-ChIP-Seq(GSE58341)/Homer	TGGGGAAGGGCM	1	1	1	1	0.1	1	0.1	1	1	1	1	1	1	1
ARE(NR)/LNCAP-AR-ChIP-Seq(GSE27824)/Homer	RGRACASNSTGTYCYB	1	1	1	1	1	1	1	1	1	1	1	1	1	1
Ascl1(bHLH)/NeuralTubes-Ascl1-ChIP-Seq(GSE55840)/Homer	NNVVCAGCTGBN	1	1	1	1	1	1	1	1	1	1	1	1	1	1
bHLHE41(bHLH)/proB-Bhlhe41-ChIP-Seq(GSE93764)/Homer	KCACGTGMCN	1	1	1	1	1	1	1	1	1	1	1	1	1	1
BMAL1(bHLH)/Liver-Bmal1-ChIP-Seq(GSE39860)/Homer	GNCACGTG	1	1	1	1	1	1	1	1	1	1	1	1	1	1
BORIS(Zf)/K562-CTCFL-ChIP-Seq(GSE32465)/Homer	CNNBRGCGCCCCCTGSTGGC	1	1	1	1	1	1	1	1	1	1	1	1	1	1
Brachyury(T-box)/Mesoendoderm-Brachyury-ChIP-exo(GSE54963)/Homer	ANTTMRCASBNNNGTGYKAAN	1	1	1	1	1	1	1	1	1	1	1	1	1	1
CRX(Homeobox)/Retina-Crx-ChIP-Seq(GSE20012)/Homer	GCTAATCC	1	1	1	1	1	1	1	1	1	1	1	1	1	1
CTCF(Zf)/CD4+-CTCF-ChIP-Seq(Barski_et_al.)/Homer	AYAGTGCCMYCTRGTGGCCA	1	1	1	1	1	1	1	1	1	1	1	1	1	1
DMRT1(DM)/Testis-DMRT1-ChIP-Seq(GSE64892)/Homer	TWGHWACAWTGTWDC	1	1	1	1	1	1	1	1	1	1	1	1	1	1
DMRT6(DM)/Testis-DMRT6-ChIP-Seq(GSE60440)/Homer	YDGHTACAWTGTADC	1	1	1	1	1	1	1	1	1	1	1	1	1	1
E2A(bHLH),near_PU.1/Bcell-PU.1-ChIP-Seq(GSE21512)/Homer	NVCACCTGBN	1	1	1	1	1	1	1	1	1	1	1	1	1	1
E2A(bHLH)/proBcell-E2A-ChIP-Seq(GSE21978)/Homer	DNRCAGCTGY	1	1	1	1	1	1	1	1	1	1	1	1	1	1
E2F1(E2F)/Hela-E2F1-ChIP-Seq(GSE22478)/Homer	CWGGCGGGAA	1	1	1	1	1	1	1	1	1	1	1	1	1	1
Egr2(Zf)/Thymocytes-Egr2-ChIP-Seq(GSE34254)/Homer	NGCGTGGGCGGR	1	1	1	1	1	1	1	1	1	1	1	1	1	1
ELF1(ETS)/Jurkat-ELF1-ChIP-Seq(SRA014231)/Homer	AVCCGGAAGT	1	1	1	1	1	1	1	1	1	1	1	1	1	1
ELF3(ETS)/PDAC-ELF3-ChIP-Seq(GSE64557)/Homer	ANCAGGAAGT	1	1	1	1	1	1	1	1	1	1	1	1	1	1
Elf4(ETS)/BMDM-Elf4-ChIP-Seq(GSE88699)/Homer	ACTTCCKGKT	1	1	1	1	1	1	1	1	1	1	1	1	1	1
ELF5(ETS)/T47D-ELF5-ChIP-Seq(GSE30407)/Homer	ACVAGGAAGT	1	1	1	1	1	1	1	1	1	1	1	1	1	1
Elk1(ETS)/Hela-Elk1-ChIP-Seq(GSE31477)/Homer	HACTTCCGGY	1	1	1	1	1	1	1	1	1	1	1	1	1	1
Erra(NR)/HepG2-Erra-ChIP-Seq(GSE31477)/Homer	CAAAGGTCAG	1	1	1	1	1	1	1	1	1	1	1	1	1	1
ETS(ETS)/Promoter/Homer	AACCGGAAGT	1	1	1	1	1	1	1	1	1	1	1	1	1	1
EWS:FLI1-fusion(ETS)/SK_N_MC-EWS:FLI1-ChIP-Seq(SRA014231)/Homer	VACAGGAAAT	1	1	1	1	1	1	1	1	1	1	1	1	1	1
FOXA1:AR(Forkhead,NR)/LNCAP-AR-ChIP-Seq(GSE27824)/Homer	AGTAAACAAAAAAGAACAND	1	1	1	1	1	1	1	1	1	1	1	1	1	1
GATA3(Zf),DR8/iTreg-Gata3-ChIP-Seq(GSE20898)/Homer	AGATSTNDNNDSAGATAASN	1	1	1	1	1	1	1	1	1	1	1	1	1	1
GFX(?)/Promoter/Homer	ATTCTCGCGAGA	1	1	1	1	1	1	1	1	1	1	1	1	1	1
GFY-Staf(?,Zf)/Promoter/Homer	RACTACAATTCCCAGAAKGC	1	1	1	1	1	1	1	1	1	1	1	1	1	1
GSC(Homeobox)/FrogEmbryos-GSC-ChIP-Seq(DRA000576)/Homer	RGGATTAR	1	1	1	1	1	1	1	1	1	1	1	1	1	1
HEB(bHLH)/mES-Heb-ChIP-Seq(GSE53233)/Homer	VCAGCTGBNN	1	1	1	1	1	1	1	1	1	1	1	1	1	1
HIF-1b(HLH)/T47D-HIF1b-ChIP-Seq(GSE59937)/Homer	RTACGTGC	1	1	1	1	1	1	1	1	1	1	1	1	1	1
KLF10(Zf)/HEK293-KLF10.GFP-ChIP-Seq(GSE58341)/Homer	GGGGGTGTGTCC	1	1	1	1	1	1	1	1	1	1	1	1	1	1
KLF5(Zf)/LoVo-KLF5-ChIP-Seq(GSE49402)/Homer	DGGGYGKGGC	1	1	1	1	1	1	1	1	1	1	1	1	1	1
Klf9(Zf)/GBM-Klf9-ChIP-Seq(GSE62211)/Homer	GCCACRCCCACY	1	1	1	1	1	1	1	1	1	1	1	1	1	1
Lhx1(Homeobox)/EmbryoCarcinoma-Lhx1-ChIP-Seq(GSE70957)/Homer	NNYTAATTAR	1	1	1	1	1	1	1	1	1	1	1	1	1	1
Lhx3(Homeobox)/Neuron-Lhx3-ChIP-Seq(GSE31456)/Homer	ADBTAATTAR	1	1	1	1	1	1	1	1	1	1	1	1	1	1
Max(bHLH)/K562-Max-ChIP-Seq(GSE31477)/Homer	RCCACGTGGYYN	1	1	1	1	1	1	1	1	1	1	1	1	1	1
Mouse_Recombination_Hotspot(Zf)/Testis-DMC1-ChIP-Seq(GSE24438)/Homer	ACTYKNATTCGTGNTACTTC	1	1	1	1	1	1	1	1	1	1	1	1	1	1
NFY(CCAAT)/Promoter/Homer	RGCCAATSRG	1	1	1	1	1	1	1	1	1	1	1	1	1	1
Nkx2.1(Homeobox)/LungAC-Nkx2.1-ChIP-Seq(GSE43252)/Homer	RSCACTYRAG	1	1	1	1	1	1	1	1	1	1	1	1	1	1
NPAS(bHLH)/Liver-NPAS-ChIP-Seq(GSE39860)/Homer	NVCACGTG	1	1	1	1	1	1	1	1	1	1	1	1	1	1
NRF(NRF)/Promoter/Homer	STGCGCATGCGC	1	1	1	1	1	1	1	1	1	1	1	1	1	1
NRF1(NRF)/MCF7-NRF1-ChIP-Seq(Unpublished)/Homer	CTGCGCATGCGC	1	1	1	1	1	1	1	1	1	1	1	1	1	1
Olig2(bHLH)/Neuron-Olig2-ChIP-Seq(GSE30882)/Homer	RCCATMTGTT	1	1	1	1	1	1	1	1	1	1	1	1	1	1
Otx2(Homeobox)/EpiLC-Otx2-ChIP-Seq(GSE56098)/Homer	NYTAATCCYB	1	1	1	1	1	1	1	1	1	1	1	1	1	1
PAX3:FKHR-fusion(Paired,Homeobox)/Rh4-PAX3:FKHR-ChIP-Seq(GSE19063)/Homer	ACCRTGACTAATTNN	1	1	1	1	1	1	1	1	1	1	1	1	1	1
PR(NR)/T47D-PR-ChIP-Seq(GSE31130)/Homer	VAGRACAKNCTGTBC	1	1	1	1	1	1	1	1	1	1	1	1	1	1
Ptf1a(bHLH)/Panc1-Ptf1a-ChIP-Seq(GSE47459)/Homer	ACAGCTGTTN	1	1	1	1	1	1	1	1	1	1	1	1	1	1
PU.1(ETS)/ThioMac-PU.1-ChIP-Seq(GSE21512)/Homer	AGAGGAAGTG	1	1	1	1	1	1	1	1	1	1	1	1	1	1
RAR:RXR(NR),DR5/ES-RAR-ChIP-Seq(GSE56893)/Homer	RGGTCADNNAGAGGTCAV	1	1	1	1	1	1	1	1	1	1	1	1	1	1
RAR:RXR(NR),DR5/ES-RAR-ChIP-Seq(GSE56893)/Homer	AGGTCAAGGTCA	1	1	1	1	1	1	1	1	1	1	1	1	1	1
RARa(NR)/K562-RARa-ChIP-Seq(Encode)/Homer	TTGAMCTTTG	1	1	1	1	1	1	1	1	1	1	1	1	1	1
Ronin(THAP)/ES-Thap11-ChIP-Seq(GSE51522)/Homer	RACTACAACTCCCAGVAKGC	1	1	1	1	1	1	1	1	1	1	1	1	1	1
Slug(Zf)/Mesoderm-Snai2-ChIP-Seq(GSE61475)/Homer	SNGCACCTGCHS	1	1	1	1	1	1	1	1	1	1	1	1	1	1
SPDEF(ETS)/VCaP-SPDEF-ChIP-Seq(SRA014231)/Homer	ASWTCCTGBT	1	1	1	1	1	1	1	1	1	1	1	1	1	1
SpiB(ETS)/OCILY3-SPIB-ChIP-Seq(GSE56857)/Homer	AAAGRGGAAGTG	1	1	1	1	1	1	1	1	1	1	1	1	1	1
TCFL2(HMG)/K562-TCF7L2-ChIP-Seq(GSE29196)/Homer	ACWTCAAAGG	1	1	1	1	1	1	1	1	1	1	1	1	1	1
VDR(NR),DR3/GM10855-VDR+vitD-ChIP-Seq(GSE22484)/Homer	ARAGGTCANWGAGTTCANNN	1	1	1	1	1	1	1	1	1	1	1	1	1	1
YY1(Zf)/Promoter/Homer	CAAGATGGCGGC	1	1	1	1	1	1	1	1	1	1	1	1	1	1
ZEB1(Zf)/PDAC-ZEB1-ChIP-Seq(GSE64557)/Homer	VCAGGTRDRY	1	1	1	1	1	1	1	1	1	1	1	1	1	1
ZEB2(Zf)/SNU398-ZEB2-ChIP-Seq(GSE103048)/Homer	GNMCAGGTGTGC	1	1	1	1	1	1	1	1	1	1	1	1	1	1
ZNF143|STAF(Zf)/CUTLL-ZNF143-ChIP-Seq(GSE29600)/Homer	ATTTCCCAGVAKSCY	1	1	1	1	1	1	1	1	1	1	1	1	1	1
Znf263(Zf)/K562-Znf263-ChIP-Seq(GSE31477)/Homer	CVGTSCTCCC	1	1	1	1	1	1	1	1	1	1	1	1	1	1
ZNF382(Zf)/HEK293-ZNF382.GFP-ChIP-Seq(GSE58341)/Homer	GNCTGTASTRNTGBCTCHTT	1	1	1	1	1	1	1	1	1	1	1	1	1	1
ZSCAN22(Zf)/HEK293-ZSCAN22.GFP-ChIP-Seq(GSE58341)/Homer	SMCAGTCWGAKGGAGGAGGC	1	1	1	1	1	1	1	1	1	1	1	1	1	1

## Sheet: AMY_E18 (P3_closed)
Motif Name	Consensus	P-value	Log P-value	q-value (Benjamini)	# of Target Sequences with Motif(of 7586)	% of Target Sequences with Motif	# of Background Sequences with Motif(of 42750)	% of Background Sequences with Motif
AMYB(HTH)/Testes-AMYB-ChIP-Seq(GSE44588)/Homer	TGGCAGTTGG	1	-0.1275	1	968	0.1276	5587.2	0.1321
AP-1(bZIP)/ThioMac-PU.1-ChIP-Seq(GSE21512)/Homer	VTGACTCATC	1	-0.8934	1	394	0.0519	2170.2	0.0513
AP-2alpha(AP2)/Hela-AP2alpha-ChIP-Seq(GSE31477)/Homer	ATGCCCTGAGGC	1	-1.639	0.8371	815	0.1074	4413.5	0.1043
AP-2gamma(AP2)/MCF7-TFAP2C-ChIP-Seq(GSE21234)/Homer	SCCTSAGGSCAW	0.01	-5.704	0.0627	1114	0.1468	5752.2	0.136
Ap4(bHLH)/AML-Tfap4-ChIP-Seq(GSE45738)/Homer	NAHCAGCTGD	1	-0.0273	1	992	0.1307	5849	0.1383
ARE(NR)/LNCAP-AR-ChIP-Seq(GSE27824)/Homer	RGRACASNSTGTYCYB	1	-0.1944	1	195	0.0257	1158.3	0.0274
AR-halfsite(NR)/LNCaP-AR-ChIP-Seq(GSE27824)/Homer	CCAGGAACAG	0.1	-4.079	0.2124	3292	0.4339	17841.2	0.4218
Arnt:Ahr(bHLH)/MCF7-Arnt-ChIP-Seq(Lo_et_al.)/Homer	TBGCACGCAA	0.1	-2.712	0.4879	502	0.0662	2619.6	0.0619
Ascl1(bHLH)/NeuralTubes-Ascl1-ChIP-Seq(GSE55840)/Homer	NNVVCAGCTGBN	1	-0.02504	1	1358	0.179	7939.8	0.1877
Atf1(bZIP)/K562-ATF1-ChIP-Seq(GSE31477)/Homer	GATGACGTCA	1	-0.03356	1	357	0.0471	2183.5	0.0516
Atf2(bZIP)/3T3L1-Atf2-ChIP-Seq(GSE56872)/Homer	NRRTGACGTCAT	1	-0.4829	1	182	0.024	1036	0.0245
Atf3(bZIP)/GBM-ATF3-ChIP-Seq(GSE33912)/Homer	DATGASTCATHN	1	-2.093	0.6904	346	0.0456	1812.3	0.0428
Atf4(bZIP)/MEF-Atf4-ChIP-Seq(GSE35681)/Homer	MTGATGCAAT	1	-0.5858	1	122	0.0161	687.2	0.0162
Atf7(bZIP)/3T3L1-Atf7-ChIP-Seq(GSE56872)/Homer	NGRTGACGTCAY	1	-0.2778	1	257	0.0339	1493.1	0.0353
Atoh1(bHLH)/Cerebellum-Atoh1-ChIP-Seq(GSE22111)/Homer	VNRVCAGCTGGY	1	-0.01577	1	866	0.1141	5165.2	0.1221
Bach1(bZIP)/K562-Bach1-ChIP-Seq(GSE31477)/Homer	AWWNTGCTGAGTCAT	0.1	-4.393	0.1652	44	0.0058	170.2	0.004
Bach2(bZIP)/OCILy7-Bach2-ChIP-Seq(GSE44420)/Homer	TGCTGAGTCA	0.1	-3.257	0.3542	129	0.017	612.1	0.0145
Bapx1(Homeobox)/VertebralCol-Bapx1-ChIP-Seq(GSE36672)/Homer	TTRAGTGSYK	1	-0.009073	1	1464	0.193	8619.7	0.2038
Barx1(Homeobox)/Stomach-Barx1.3xFlag-ChIP-Seq(GSE69483)/Homer	AAACMATTAN	0.1	-2.833	0.4584	245	0.0323	1234.2	0.0292
BATF(bZIP)/Th17-BATF-ChIP-Seq(GSE39756)/Homer	DATGASTCAT	0.1	-2.854	0.4584	358	0.0472	1836.2	0.0434
Bcl11a(Zf)/HSPC-BCL11A-ChIP-Seq(GSE104676)/Homer	TYTGACCASWRG	1	-0.8558	1	522	0.0688	2885.7	0.0682
Bcl6(Zf)/Liver-Bcl6-ChIP-Seq(GSE31578)/Homer	NNNCTTTCCAGGAAA	1	-1.687	0.8155	1006	0.1326	5461	0.1291
bHLHE40(bHLH)/HepG2-BHLHE40-ChIP-Seq(GSE31477)/Homer	KCACGTGMCN	1	-0.008089	1	170	0.0224	1129.4	0.0267
bHLHE41(bHLH)/proB-Bhlhe41-ChIP-Seq(GSE93764)/Homer	KCACGTGMCN	1	-0.03753	1	812	0.107	4798.1	0.1134
BMAL1(bHLH)/Liver-Bmal1-ChIP-Seq(GSE39860)/Homer	GNCACGTG	1	-0.00032	1	1228	0.1619	7469	0.1766
BMYB(HTH)/Hela-BMYB-ChIP-Seq(GSE27030)/Homer	NHAACBGYYV	1	-0.9307	1	946	0.1247	5229.2	0.1236
BORIS(Zf)/K562-CTCFL-ChIP-Seq(GSE32465)/Homer	CNNBRGCGCCCCCTGSTGGC	1	-1e-06	1	139	0.0183	1118	0.0264
Brachyury(T-box)/Mesoendoderm-Brachyury-ChIP-exo(GSE54963)/Homer	ANTTMRCASBNNNGTGYKAAN	1	-0.1189	1	144	0.019	884.8	0.0209
Brn1(POU,Homeobox)/NPC-Brn1-ChIP-Seq(GSE35496)/Homer	TATGCWAATBAV	1	-0.1726	1	128	0.0169	776.7	0.0184
Brn2(POU,Homeobox)/NPC-Brn2-ChIP-Seq(GSE35496)/Homer	ATGAATATTC	1	-1.312	0.9086	39	0.0051	195.3	0.0046
bZIP:IRF(bZIP,IRF)/Th17-BatF-ChIP-Seq(GSE39756)/Homer	NAGTTTCABTHTGACTNW	1	-0.4155	1	244	0.0322	1394.1	0.033
CArG(MADS)/PUER-Srf-ChIP-Seq(Sullivan_et_al.)/Homer	CCATATATGGNM	1	-0.3344	1	168	0.0221	976.8	0.0231
Cdx2(Homeobox)/mES-Cdx2-ChIP-Seq(GSE14586)/Homer	GYMATAAAAH	1	-0.105	1	299	0.0394	1789.2	0.0423
CDX4(Homeobox)/ZebrafishEmbryos-Cdx4.Myc-ChIP-Seq(GSE48254)/Homer	NGYCATAAAWCH	1	-1.373	0.8891	437	0.0576	2360.9	0.0558
CEBP(bZIP)/ThioMac-CEBPb-ChIP-Seq(GSE21512)/Homer	ATTGCGCAAC	1	-0.9691	1	310	0.0409	1697.9	0.0401
CEBP:AP1(bZIP)/ThioMac-CEBPb-ChIP-Seq(GSE21512)/Homer	DRTGTTGCAA	1	-0.1231	1	352	0.0464	2085.7	0.0493
CEBP:CEBP(bZIP)/MEF-Chop-ChIP-Seq(GSE35681)/Homer	NTNATGCAAYMNNHTGMAAY	0.01	-4.77	0.1211	70	0.0092	288.1	0.0068
Chop(bZIP)/MEF-Chop-ChIP-Seq(GSE35681)/Homer	ATTGCATCAT	1	-0.9388	1	93	0.0123	502.8	0.0119
CHR(?)/Hela-CellCycle-Expression/Homer	SRGTTTCAAA	0.1	-2.718	0.4879	300	0.0395	1532.6	0.0362
c-Jun-CRE(bZIP)/K562-cJun-ChIP-Seq(GSE31477)/Homer	ATGACGTCATCY	1	-1.027	1	166	0.0219	898.8	0.0212
CLOCK(bHLH)/Liver-Clock-ChIP-Seq(GSE39860)/Homer	GHCACGTG	1	-0.000851	1	318	0.0419	2093.2	0.0495
c-Myc(bHLH)/LNCAP-cMyc-ChIP-Seq(Unpublished)/Homer	VCCACGTG	1	-0.04853	1	308	0.0406	1880.6	0.0445
c-Myc(bHLH)/mES-cMyc-ChIP-Seq(GSE11431)/Homer	VVCCACGTGG	1	-6.6e-05	1	338	0.0445	2290.6	0.0542
COUP-TFII(NR)/Artia-Nr2f2-ChIP-Seq(GSE46497)/Homer	AGRGGTCA	0.01	-6.454	0.0343	1483	0.1955	7707.5	0.1822
COUP-TFII(NR)/K562-NR2F1-ChIP-Seq(Encode)/Homer	GKBCARAGGTCA	0.0001	-10.69	0.0014	1261	0.1662	6312.2	0.1492
CRE(bZIP)/Promoter/Homer	CSGTGACGTCAC	1	-0.003052	1	117	0.0154	828.3	0.0196
CRX(Homeobox)/Retina-Crx-ChIP-Seq(GSE20012)/Homer	GCTAATCC	1	-0.3253	1	1590	0.2096	8979.6	0.2123
CTCF(Zf)/CD4+-CTCF-ChIP-Seq(Barski_et_al.)/Homer	AYAGTGCCMYCTRGTGGCCA	1	-3.9e-05	1	75	0.0099	635.3	0.015
CTCF-SatelliteElement(Zf?)/CD4+-CTCF-ChIP-Seq(Barski_et_al.)/Homer	TGCAGTTCCMVNWRTGGCCA	1	-0.007298	1	7	0.0009	84.6	0.002
CUX1(Homeobox)/K562-CUX1-ChIP-Seq(GSE92882)/Homer	TATCGATNAN	1	-0.061	1	281	0.037	1712.7	0.0405
Cux2(Homeobox)/Liver-Cux2-ChIP-Seq(GSE35985)/Homer	HNRAATCAAT	1	-0.7121	1	189	0.0249	1050.9	0.0248
Dlx3(Homeobox)/Kerainocytes-Dlx3-ChIP-Seq(GSE89884)/Homer	NDGTAATTAC	1	-1.623	0.838	306	0.0403	1624.8	0.0384
DMRT1(DM)/Testis-DMRT1-ChIP-Seq(GSE64892)/Homer	TWGHWACAWTGTWDC	1	-5e-05	1	76	0.01	638.3	0.0151
DMRT6(DM)/Testis-DMRT6-ChIP-Seq(GSE60440)/Homer	YDGHTACAWTGTADC	1	-2.1e-05	1	67	0.0088	589.2	0.0139
DUX(Homeobox)/C2C12-Dux-ChIP-Seq(GSE87279)/Homer	BCWGATTCAATCAAN	1	-0.4168	1	1	0.0001	6.8	0.0002
DUX4(Homeobox)/Myoblasts-DUX4.V5-ChIP-Seq(GSE75791)/Homer	NWTAAYCYAATCAWN	1	-0.2259	1	16	0.0021	107.1	0.0025
E2A(bHLH),near_PU.1/Bcell-PU.1-ChIP-Seq(GSE21512)/Homer	NVCACCTGBN	1	-0.009602	1	1262	0.1663	7464.8	0.1765
E2A(bHLH)/proBcell-E2A-ChIP-Seq(GSE21978)/Homer	DNRCAGCTGY	1	-0.001069	1	1271	0.1675	7652	0.1809
E2F(E2F)/Hela-CellCycle-Expression/Homer	TTSGCGCGAAAA	1	-0.01297	1	22	0.0029	189	0.0045
E2F1(E2F)/Hela-E2F1-ChIP-Seq(GSE22478)/Homer	CWGGCGGGAA	1	-2.5e-05	1	148	0.0195	1125.8	0.0266
E2F3(E2F)/MEF-E2F3-ChIP-Seq(GSE71376)/Homer	BTKGGCGGGAAA	1	-0.03825	1	522	0.0688	3132.2	0.074
E2F4(E2F)/K562-E2F4-ChIP-Seq(GSE31477)/Homer	GGCGGGAAAH	1	-1.3e-05	1	293	0.0386	2055.5	0.0486
E2F6(E2F)/Hela-E2F6-ChIP-Seq(GSE31477)/Homer	GGCGGGAARN	1	-0.005131	1	442	0.0583	2765.6	0.0654
E2F7(E2F)/Hela-E2F7-ChIP-Seq(GSE32673)/Homer	VDTTTCCCGCCA	1	-4.4e-05	1	59	0.0078	523.8	0.0124
EAR2(NR)/K562-NR2F6-ChIP-Seq(Encode)/Homer	NRBCARRGGTCA	0.01	-5.437	0.0751	1117	0.1472	5783.6	0.1367
EBF(EBF)/proBcell-EBF-ChIP-Seq(GSE21978)/Homer	DGTCCCYRGGGA	0.001	-7.814	0.0129	230	0.0303	1021.6	0.0242
EBF1(EBF)/Near-E2A-ChIP-Seq(GSE21512)/Homer	GTCCCCWGGGGA	1e-09	-21.5	0	1148	0.1513	5382.1	0.1272
EBF2(EBF)/BrownAdipose-EBF2-ChIP-Seq(GSE97114)/Homer	NABTCCCWDGGGAVH	1e-05	-12.29	0.0003	907	0.1195	4384.6	0.1037
EBNA1(EBV-virus)/Raji-EBNA1-ChIP-Seq(GSE30709)/Homer	GGYAGCAYDTGCTDCCCNNN	1	-1.05	1	12	0.0016	58.4	0.0014
E-box(bHLH)/Promoter/Homer	SSGGTCACGTGA	1	-0.000369	1	32	0.0042	304.6	0.0072
Egr1(Zf)/K562-Egr1-ChIP-Seq(GSE32465)/Homer	TGCGTGGGYG	1	-1.832	0.7654	771	0.1016	4152.9	0.0982
Egr2(Zf)/Thymocytes-Egr2-ChIP-Seq(GSE34254)/Homer	NGCGTGGGCGGR	1	-0.4647	1	191	0.0252	1088.8	0.0257
EHF(ETS)/LoVo-EHF-ChIP-Seq(GSE49402)/Homer	AVCAGGAAGT	1	-0.000255	1	912	0.1202	5648.8	0.1335
EKLF(Zf)/Erythrocyte-Klf1-ChIP-Seq(GSE20478)/Homer	NWGGGTGTGGCY	1	-0.03943	1	156	0.0206	995.1	0.0235
ELF1(ETS)/Jurkat-ELF1-ChIP-Seq(SRA014231)/Homer	AVCCGGAAGT	1	0	1	337	0.0444	2517.2	0.0595
ELF3(ETS)/PDAC-ELF3-ChIP-Seq(GSE64557)/Homer	ANCAGGAAGT	1	-0.000837	1	473	0.0623	3020.9	0.0714
Elf4(ETS)/BMDM-Elf4-ChIP-Seq(GSE88699)/Homer	ACTTCCKGKT	1	-1e-06	1	717	0.0945	4713.1	0.1114
ELF5(ETS)/T47D-ELF5-ChIP-Seq(GSE30407)/Homer	ACVAGGAAGT	1	-1.7e-05	1	452	0.0596	3023.6	0.0715
Elk1(ETS)/Hela-Elk1-ChIP-Seq(GSE31477)/Homer	HACTTCCGGY	1	-1e-06	1	385	0.0507	2696.6	0.0638
Elk4(ETS)/Hela-Elk4-ChIP-Seq(GSE31477)/Homer	NRYTTCCGGY	1	0	1	366	0.0482	2681.9	0.0634
Eomes(T-box)/H9-Eomes-ChIP-Seq(GSE26097)/Homer	ATTAACACCT	0.1	-3.327	0.3383	1407	0.1854	7506.2	0.1775
ERE(NR),IR3/MCF7-ERa-ChIP-Seq(Unpublished)/Homer	VAGGTCACNSTGACC	1	-0.0189	1	173	0.0228	1121	0.0265
ERG(ETS)/VCaP-ERG-ChIP-Seq(GSE14097)/Homer	ACAGGAAGTG	1	-0.000122	1	1170	0.1542	7181.9	0.1698
Erra(NR)/HepG2-Erra-ChIP-Seq(GSE31477)/Homer	CAAAGGTCAG	1	-0.3802	1	1888	0.2488	10624.4	0.2512
Esrrb(NR)/mES-Esrrb-ChIP-Seq(GSE11431)/Homer	KTGACCTTGA	0.001	-7.76	0.0129	563	0.0742	2730.4	0.0646
ETS(ETS)/Promoter/Homer	AACCGGAAGT	1	0	1	188	0.0248	1510.1	0.0357
ETS:E-box(ETS,bHLH)/HPC7-Scl-ChIP-Seq(GSE22178)/Homer	AGGAARCAGCTG	0.1	-2.437	0.5482	71	0.0094	334	0.0079
ETS:RUNX(ETS,Runt)/Jurkat-RUNX1-ChIP-Seq(GSE17954)/Homer	RCAGGATGTGGT	1	-1.941	0.7335	78	0.0103	383.4	0.0091
ETS1(ETS)/Jurkat-ETS1-ChIP-Seq(GSE17954)/Homer	ACAGGAAGTG	1	-1.2e-05	1	744	0.0981	4781.4	0.113
Ets1-distal(ETS)/CD4+-PolII-ChIP-Seq(Barski_et_al.)/Homer	MACAGGAAGT	1	-0.04375	1	189	0.0249	1187.4	0.0281
ETV1(ETS)/GIST48-ETV1-ChIP-Seq(GSE22441)/Homer	AACCGGAAGT	1	-7e-06	1	1030	0.1358	6487.2	0.1534
Etv2(ETS)/ES-ER71-ChIP-Seq(GSE59402)/Homer(0.967)	NNAYTTCCTGHN	1	-0.000109	1	640	0.0844	4086.5	0.0966
ETV4(ETS)/HepG2-ETV4-ChIP-Seq(ENCODE)/Homer	ACCGGAAGTG	1	-1e-06	1	873	0.1151	5647.9	0.1335
EWS:ERG-fusion(ETS)/CADO_ES1-EWS:ERG-ChIP-Seq(SRA014231)/Homer	ATTTCCTGTN	1	-0.03578	1	439	0.0579	2656.9	0.0628
EWS:FLI1-fusion(ETS)/SK_N_MC-EWS:FLI1-ChIP-Seq(SRA014231)/Homer	VACAGGAAAT	1	-5e-06	1	368	0.0485	2543.9	0.0601
Fli1(ETS)/CD8-FLI-ChIP-Seq(GSE20898)/Homer	NRYTTCCGGH	1	0	1	784	0.1033	5196.2	0.1228
Fosl2(bZIP)/3T3L1-Fosl2-ChIP-Seq(GSE56872)/Homer	NATGASTCABNN	1	-0.9499	1	179	0.0236	975	0.0231
Fox:Ebox(Forkhead,bHLH)/Panc1-Foxa2-ChIP-Seq(GSE47459)/Homer	NNNVCTGWGYAAACASN	1	-0.0169	1	565	0.0745	3426.2	0.081
FOXA1(Forkhead)/LNCAP-FOXA1-ChIP-Seq(GSE27824)/Homer	WAAGTAAACA	1	-0.01125	1	587	0.0774	3575	0.0845
FOXA1(Forkhead)/MCF7-FOXA1-ChIP-Seq(GSE26831)/Homer	WAAGTAAACA	1	-0.004292	1	455	0.06	2849	0.0674
FOXA1:AR(Forkhead,NR)/LNCAP-AR-ChIP-Seq(GSE27824)/Homer	AGTAAACAAAAAAGAACAND	1	-0.4859	1	35	0.0046	203.8	0.0048
Foxa2(Forkhead)/Liver-Foxa2-ChIP-Seq(GSE25694)/Homer	CYTGTTTACWYW	1	-0.005653	1	376	0.0496	2372.1	0.0561
Foxa3(Forkhead)/Liver-Foxa3-ChIP-Seq(GSE77670)/Homer	BSNTGTTTACWYWGN	1	-0.2434	1	140	0.0185	831.7	0.0197
Foxf1(Forkhead)/Lung-Foxf1-ChIP-Seq(GSE77951)/Homer	WWATRTAAACAN	1	-0.02324	1	407	0.0536	2492.2	0.0589
Foxh1(Forkhead)/hESC-FOXH1-ChIP-Seq(GSE29422)/Homer	NNTGTGGATTSS	1	-2.185	0.6558	327	0.0431	1704.6	0.0403
FOXK1(Forkhead)/HEK293-FOXK1-ChIP-Seq(GSE51673)/Homer	NVWTGTTTAC	1	-0.001116	1	461	0.0608	2938.3	0.0695
FOXK2(Forkhead)/U2OS-FOXK2-ChIP-Seq(E-MTAB-2204)/Homer	SCHTGTTTACAT	1	-0.4113	1	321	0.0423	1829.7	0.0433
FoxL2(Forkhead)/Ovary-FoxL2-ChIP-Seq(GSE60858)/Homer	WWTRTAAACAVG	1	-0.000113	1	339	0.0447	2281.7	0.0539
FOXM1(Forkhead)/MCF7-FOXM1-ChIP-Seq(GSE72977)/Homer	TRTTTACTTW	1	-0.05882	1	523	0.0689	3112.8	0.0736
Foxo1(Forkhead)/RAW-Foxo1-ChIP-Seq(Fan_et_al.)/Homer	CTGTTTAC	1	-0.6746	1	1271	0.1675	7088.7	0.1676
Foxo3(Forkhead)/U2OS-Foxo3-ChIP-Seq(E-MTAB-2701)/Homer	DGTAAACA	1	-0.03251	1	324	0.0427	1992.8	0.0471
FOXP1(Forkhead)/H9-FOXP1-ChIP-Seq(GSE31006)/Homer	NYYTGTTTACHN	1	-0.01429	1	178	0.0235	1160.5	0.0274
Fra1(bZIP)/BT549-Fra1-ChIP-Seq(GSE46166)/Homer	NNATGASTCATH	0.1	-2.739	0.4864	297	0.0391	1515.3	0.0358
Fra2(bZIP)/Striatum-Fra2-ChIP-Seq(GSE43429)/Homer	GGATGACTCATC	1	-0.7503	1	245	0.0323	1358.9	0.0321
FXR(NR),IR1/Liver-FXR-ChIP-Seq(Chong_et_al.)/Homer	AGGTCANTGACCTB	0.1	-2.542	0.5266	313	0.0413	1610.5	0.0381
GABPA(ETS)/Jurkat-GABPa-ChIP-Seq(GSE17954)/Homer	RACCGGAAGT	1	-5e-06	1	627	0.0826	4114	0.0973
GATA(Zf),IR3/iTreg-Gata3-ChIP-Seq(GSE20898)/Homer	NNNNNBAGATAWYATCTVHN	1	-0.473	1	64	0.0084	369.5	0.0087
GATA(Zf),IR4/iTreg-Gata3-ChIP-Seq(GSE20898)/Homer	NAGATWNBNATCTNN	1	-0.7245	1	35	0.0046	192.8	0.0046
GATA:SCL(Zf,bHLH)/Ter119-SCL-ChIP-Seq(GSE18720)/Homer	CRGCTGBNGNSNNSAGATAA	0.1	-4.231	0.1881	88	0.0116	384.4	0.0091
Gata1(Zf)/K562-GATA1-ChIP-Seq(GSE18829)/Homer	SAGATAAGRV	1	-0.06627	1	297	0.0391	1801.3	0.0426
Gata2(Zf)/K562-GATA2-ChIP-Seq(GSE18829)/Homer	BBCTTATCTS	1	-0.1112	1	340	0.0448	2022.9	0.0478
GATA3(Zf),DR4/iTreg-Gata3-ChIP-Seq(GSE20898)/Homer	AGATGKDGAGATAAG	1	-0.73	1	39	0.0051	214.2	0.0051
GATA3(Zf),DR8/iTreg-Gata3-ChIP-Seq(GSE20898)/Homer	AGATSTNDNNDSAGATAASN	1	-0.0574	1	38	0.005	269.9	0.0064
GATA3(Zf)/iTreg-Gata3-ChIP-Seq(GSE20898)/Homer	AGATAASR	1	-0.4003	1	846	0.1115	4782.6	0.1131
Gata4(Zf)/Heart-Gata4-ChIP-Seq(GSE35151)/Homer	NBWGATAAGR	1	-0.2374	1	536	0.0706	3087.7	0.073
Gata6(Zf)/HUG1N-GATA6-ChIP-Seq(GSE51936)/Homer	YCTTATCTBN	1	-0.4756	1	482	0.0635	2722.4	0.0644
Gfi1b(Zf)/HPC7-Gfi1b-ChIP-Seq(GSE22178)/Homer	MAATCACTGC	1	-0.2876	1	400	0.0527	2302.8	0.0544
GFX(?)/Promoter/Homer	ATTCTCGCGAGA	1	-0.01503	1	3	0.0004	44.5	0.0011
GFY(?)/Promoter/Homer	ACTACAATTCCC	1	-7e-06	1	20	0.0026	254.1	0.006
GFY-Staf(?,Zf)/Promoter/Homer	RACTACAATTCCCAGAAKGC	1	-4.6e-05	1	20	0.0026	236.1	0.0056
GLI3(Zf)/Limb-GLI3-ChIP-Chip(GSE11077)/Homer	CGTGGGTGGTCC	1	-0.5217	1	105	0.0138	597.7	0.0141
GLIS3(Zf)/Thyroid-Glis3.GFP-ChIP-Seq(GSE103297)/Homer	CTCCCTGGGAGGCCN	0.0001	-9.36	0.004	1518	0.2001	7747.3	0.1832
GRE(NR),IR3/A549-GR-ChIP-Seq(GSE32465)/Homer	NRGVACABNVTGTYCY	1	-0.1614	1	76	0.01	474.1	0.0112
GRE(NR),IR3/RAW264.7-GRE-ChIP-Seq(Unpublished)/Homer	VAGRACAKWCTGTYC	1	-0.1861	1	133	0.0175	802.9	0.019
GRHL2(CP2)/HBE-GRHL2-ChIP-Seq(GSE46194)/Homer	AAACYKGTTWDACMRGTTTB	1	-0.0192	1	199	0.0262	1276.5	0.0302
GSC(Homeobox)/FrogEmbryos-GSC-ChIP-Seq(DRA000576)/Homer	RGGATTAR	1	-0.01501	1	721	0.095	4334.6	0.1025
Hand2(bHLH)/Mesoderm-Hand2-ChIP-Seq(GSE61475)/Homer	TGACANARRCCAGRC	1	-1.587	0.838	375	0.0494	2003.7	0.0474
HEB(bHLH)/mES-Heb-ChIP-Seq(GSE53233)/Homer	VCAGCTGBNN	1	-0.005671	1	1677	0.221	9864.8	0.2332
HIC1(Zf)/Treg-ZBTB29-ChIP-Seq(GSE99889)/Homer	TGCCAGCB	0.1	-3.255	0.3542	1909	0.2516	10271.4	0.2428
HIF-1a(bHLH)/MCF7-HIF1a-ChIP-Seq(GSE28352)/Homer	TACGTGCV	1	-1.243	0.9456	156	0.0206	830.7	0.0196
HIF-1b(HLH)/T47D-HIF1b-ChIP-Seq(GSE59937)/Homer	RTACGTGC	1	-0.01406	1	733	0.0966	4407.3	0.1042
HIF2a(bHLH)/785_O-HIF2a-ChIP-Seq(GSE34871)/Homer	GCACGTACCC	1	-1.978	0.7249	225	0.0297	1165.3	0.0276
HINFP(Zf)/K562-HINFP.eGFP-ChIP-Seq(Encode)/Homer	TWVGGTCCGC	1	-0.5097	1	284	0.0374	1605.7	0.038
HLF(bZIP)/HSC-HLF.Flag-ChIP-Seq(GSE69817)/Homer	RTTATGYAAB	0.001	-9.146	0.0044	453	0.0597	2121	0.0501
Hnf1(Homeobox)/Liver-Foxa2-Chip-Seq(GSE25694)/Homer	GGTTAAWCATTAA	0.001	-7.221	0.0178	62	0.0082	224	0.0053
HNF1b(Homeobox)/PDAC-HNF1B-ChIP-Seq(GSE64557)/Homer	GTTAATNATTAA	1	-1.372	0.8891	54	0.0071	273.4	0.0065
HNF4a(NR),DR1/HepG2-HNF4a-ChIP-Seq(GSE25021)/Homer	CARRGKBCAAAGTYCA	1	-0.6216	1	335	0.0442	1875.4	0.0443
HNF6(Homeobox)/Liver-Hnf6-ChIP-Seq(ERP000394)/Homer	NTATYGATCH	1	-0.8274	1	246	0.0324	1357	0.0321
HOXA1(Homeobox)/mES-Hoxa1-ChIP-Seq(SRP084292)/Homer	TGATKGATGR	0.1	-2.528	0.5266	154	0.0203	764.7	0.0181
Hoxa10(Homeobox)/ChickenMSG-Hoxa10.Flag-ChIP-Seq(GSE86088)/Homer	GGYAATGAAA	1	-1.217	0.9499	285	0.0376	1538.4	0.0364
Hoxa11(Homeobox)/ChickenMSG-Hoxa11.Flag-ChIP-Seq(GSE86088)/Homer	TTTTATGGCM	1	-1.537	0.8482	1321	0.1741	7219	0.1707
Hoxa13(Homeobox)/ChickenMSG-Hoxa13.Flag-ChIP-Seq(GSE86088)/Homer	CYHATAAAAN	1	-1.318	0.9086	1397	0.1841	7670.6	0.1813
HOXA2(Homeobox)/mES-Hoxa2-ChIP-Seq(Donaldson_et_al.)/Homer	GYCATCMATCAT	1	-0.6506	1	55	0.0072	307.1	0.0073
Hoxa9(Homeobox)/ChickenMSG-Hoxa9.Flag-ChIP-Seq(GSE86088)/Homer	RGCAATNAAA	1	-0.1903	1	1611	0.2123	9167.6	0.2167
HOXB13(Homeobox)/ProstateTumor-HOXB13-ChIP-Seq(GSE56288)/Homer	TTTTATKRGG	1	-0.1126	1	521	0.0687	3059	0.0723
Hoxb4(Homeobox)/ES-Hoxb4-ChIP-Seq(GSE34014)/Homer	TGATTRATGGCY	1	-0.1599	1	88	0.0116	545.1	0.0129
Hoxc9(Homeobox)/Ainv15-Hoxc9-ChIP-Seq(GSE21812)/Homer	GGCCATAAATCA	1	-1.514	0.8513	250	0.033	1326	0.0313
Hoxd10(Homeobox)/ChickenMSG-Hoxd10.Flag-ChIP-Seq(GSE86088)/Homer	GGCMATGAAA	1	-2.28	0.62	648	0.0854	3441.1	0.0814
Hoxd11(Homeobox)/ChickenMSG-Hoxd11.Flag-ChIP-Seq(GSE86088)/Homer	VGCCATAAAA	1	-0.6303	1	1372	0.1808	7662.3	0.1811
Hoxd12(Homeobox)/ChickenMSG-Hoxd12.Flag-ChIP-Seq(GSE86088)/Homer	HDGYAATGAAAN	1	-0.6455	1	962	0.1268	5371.1	0.127
Hoxd13(Homeobox)/ChickenMSG-Hoxd13.Flag-ChIP-Seq(GSE86088)/Homer	NCYAATAAAA	1	-1.816	0.7654	861	0.1135	4648.4	0.1099
HRE(HSF)/HepG2-HSF1-ChIP-Seq(GSE31477)/Homer	BSTTCTRGAABVTTCYAGAA	1	-1.626	0.838	115	0.0152	590.8	0.014
HRE(HSF)/Striatum-HSF1-ChIP-Seq(GSE38000)/Homer	TTCTAGAABNTTCTA	1	-1.749	0.7903	143	0.0188	735.9	0.0174
IRF:BATF(IRF:bZIP)/pDC-Irf8-ChIP-Seq(GSE66899)/Homer	CTTTCANTATGACTV	1	-0.08283	1	45	0.0059	305.8	0.0072
IRF1(IRF)/PBMC-IRF1-ChIP-Seq(GSE43036)/Homer	GAAAGTGAAAGT	1	-1.676	0.8157	78	0.0103	391.5	0.0093
IRF2(IRF)/Erythroblas-IRF2-ChIP-Seq(GSE36985)/Homer	GAAASYGAAASY	1	-0.6854	1	53	0.007	294.7	0.007
IRF3(IRF)/BMDM-Irf3-ChIP-Seq(GSE67343)/Homer	AGTTTCAKTTTC	1	-1.339	0.8972	168	0.0221	890.5	0.0211
IRF4(IRF)/GM12878-IRF4-ChIP-Seq(GSE32465)/Homer	ACTGAAACCA	1	-0.03828	1	211	0.0278	1322.1	0.0313
IRF8(IRF)/BMDM-IRF8-ChIP-Seq(GSE77884)/Homer	GRAASTGAAAST	1	-0.2874	1	174	0.0229	1018.4	0.0241
Isl1(Homeobox)/Neuron-Isl1-ChIP-Seq(GSE31456)/Homer	CTAATKGV	1	-1.248	0.9456	1193	0.1572	6550.2	0.1549
ISRE(IRF)/ThioMac-LPS-Expression(GSE23622)/Homer	AGTTTCASTTTC	1	-1.563	0.8418	35	0.0046	168.1	0.004
Jun-AP1(bZIP)/K562-cJun-ChIP-Seq(GSE31477)/Homer	GATGASTCATCN	1	-0.6333	1	122	0.0161	683.6	0.0162
JunB(bZIP)/DendriticCells-Junb-ChIP-Seq(GSE36099)/Homer	RATGASTCAT	1	-2.095	0.6904	292	0.0385	1520.3	0.0359
JunD(bZIP)/K562-JunD-ChIP-Seq/Homer	ATGACGTCATCN	1	-0.09869	1	44	0.0058	295.1	0.007
KLF10(Zf)/HEK293-KLF10.GFP-ChIP-Seq(GSE58341)/Homer	GGGGGTGTGTCC	1	-0.007973	1	595	0.0784	3639.1	0.086
KLF14(Zf)/HEK293-KLF14.GFP-ChIP-Seq(GSE58341)/Homer	RGKGGGCGKGGC	1	0	1	1840	0.2425	11462.2	0.271
KLF3(Zf)/MEF-Klf3-ChIP-Seq(GSE44748)/Homer	NRGCCCCRCCCHBNN	1	0	1	385	0.0507	3272	0.0774
Klf4(Zf)/mES-Klf4-ChIP-Seq(GSE11431)/Homer	GCCACACCCA	1	0	1	259	0.0341	2130.7	0.0504
KLF5(Zf)/LoVo-KLF5-ChIP-Seq(GSE49402)/Homer	DGGGYGKGGC	1	0	1	1224	0.1613	8056.6	0.1905
KLF6(Zf)/PDAC-KLF6-ChIP-Seq(GSE64557)/Homer	MKGGGYGTGGCC	1	0	1	977	0.1288	6348.9	0.1501
Klf9(Zf)/GBM-Klf9-ChIP-Seq(GSE62211)/Homer	GCCACRCCCACY	1	0	1	278	0.0366	2718.2	0.0643
LEF1(HMG)/H1-LEF1-ChIP-Seq(GSE64758)/Homer	CCTTTGATST	1	-1.901	0.754	420	0.0554	2226.8	0.0526
Lhx1(Homeobox)/EmbryoCarcinoma-Lhx1-ChIP-Seq(GSE70957)/Homer	NNYTAATTAR	1	-0.2422	1	537	0.0708	3091.7	0.0731
Lhx2(Homeobox)/HFSC-Lhx2-ChIP-Seq(GSE48068)/Homer	TAATTAGN	1	-0.03993	1	507	0.0668	3043.3	0.0719
Lhx3(Homeobox)/Neuron-Lhx3-ChIP-Seq(GSE31456)/Homer	ADBTAATTAR	1	-0.3899	1	846	0.1115	4785.7	0.1131
LRF(Zf)/Erythroblasts-ZBTB7A-ChIP-Seq(GSE74977)/Homer	AAGACCCYYN	1e-13	-32.07	0	1749	0.2305	8249.8	0.195
LXRE(NR),DR4/RAW-LXRb.biotin-ChIP-Seq(GSE21512)/Homer	RGGTTACTANAGGTCA	0.1	-2.917	0.4451	37	0.0049	155.7	0.0037
MafA(bZIP)/Islet-MafA-ChIP-Seq(GSE30298)/Homer	TGCTGACTCA	1	-0.07272	1	613	0.0808	3614	0.0854
MafB(bZIP)/BMM-Mafb-ChIP-Seq(GSE75722)/Homer	WNTGCTGASTCAGCANWTTY	1	-0.03059	1	265	0.0349	1649.8	0.039
MafF(bZIP)/HepG2-MafF-ChIP-Seq(GSE31477)/Homer	HWWGTCAGCAWWTTT	1	-0.06147	1	113	0.0149	724.6	0.0171
MafK(bZIP)/C2C12-MafK-ChIP-Seq(GSE36030)/Homer	GCTGASTCAGCA	1	-0.5222	1	175	0.0231	991.5	0.0234
Max(bHLH)/K562-Max-ChIP-Seq(GSE31477)/Homer	RCCACGTGGYYN	1	-0.000227	1	450	0.0593	2929.6	0.0693
Maz(Zf)/HepG2-Maz-ChIP-Seq(GSE31477)/Homer	GGGGGGGG	1	-0.0542	1	1629	0.2147	9405.3	0.2224
Mef2a(MADS)/HL1-Mef2a.biotin-ChIP-Seq(GSE21529)/Homer	CYAAAAATAG	1e-06	-15.39	0	250	0.033	997.1	0.0236
Mef2b(MADS)/HEK293-Mef2b.V5-ChIP-Seq(GSE67450)/Homer	GCTATTTTTGGM	0.001	-8.837	0.0055	466	0.0614	2195.5	0.0519
Mef2c(MADS)/GM12878-Mef2c-ChIP-Seq(GSE32465)/Homer	DCYAAAAATAGM	1e-08	-19.7	0	254	0.0335	963.3	0.0228
Mef2d(MADS)/Retina-Mef2d-ChIP-Seq(GSE61391)/Homer	GCTATTTTTAGC	0.0001	-10.39	0.0016	115	0.0152	430.2	0.0102
Meis1(Homeobox)/MastCells-Meis1-ChIP-Seq(GSE48085)/Homer	VGCTGWCAVB	0.1	-3.647	0.2841	1369	0.1804	7272.6	0.1719
MITF(bHLH)/MastCells-MITF-ChIP-Seq(GSE48085)/Homer	RTCATGTGAC	1	-0.03199	1	596	0.0786	3569.8	0.0844
MNT(bHLH)/HepG2-MNT-ChIP-Seq(Encode)/Homer	DGCACACGTG	1	-6.5e-05	1	667	0.0879	4265.6	0.1008
Mouse_Recombination_Hotspot(Zf)/Testis-DMC1-ChIP-Seq(GSE24438)/Homer	ACTYKNATTCGTGNTACTTC	1	-0.9255	1	31	0.0041	163.1	0.0039
MYB(HTH)/ERMYB-Myb-ChIPSeq(GSE22095)/Homer	GGCVGTTR	1	-0.05555	1	1114	0.1468	6488.4	0.1534
Myf5(bHLH)/GM-Myf5-ChIP-Seq(GSE24852)/Homer	BAACAGCTGT	1	-0.00158	1	530	0.0699	3332.2	0.0788
MYNN(Zf)/HEK293-MYNN.eGFP-ChIP-Seq(Encode)/Homer	TTCAAAWTAAAAGTC	1	-0.9476	1	118	0.0156	639	0.0151
MyoD(bHLH)/Myotube-MyoD-ChIP-Seq(GSE21614)/Homer	RRCAGCTGYTSY	1	-0.2602	1	682	0.0899	3905	0.0923
MyoG(bHLH)/C2C12-MyoG-ChIP-Seq(GSE36024)/Homer	AACAGCTG	1	-0.02099	1	879	0.1159	5221.2	0.1234
Nanog(Homeobox)/mES-Nanog-ChIP-Seq(GSE11724)/Homer	RGCCATTAAC	1	-1.431	0.875	2923	0.3853	16126.5	0.3813
NeuroD1(bHLH)/Islet-NeuroD1-ChIP-Seq(GSE30298)/Homer	GCCATCTGTT	1	-0.09236	1	634	0.0836	3717	0.0879
NeuroG2(bHLH)/Fibroblast-NeuroG2-ChIP-Seq(GSE75910)/Homer	ACCATCTGTT	1	-0.002335	1	1170	0.1542	7027.8	0.1661
NF1(CTF)/LNCAP-NF1-ChIP-Seq(Unpublished)/Homer	CYTGGCABNSTGCCAR	1	-0.1172	1	274	0.0361	1639.3	0.0388
NF1:FOXA1(CTF,Forkhead)/LNCAP-FOXA1-ChIP-Seq(GSE27824)/Homer	WNTGTTTRYTTTGGCA	1	-0.05403	1	16	0.0021	128.2	0.003
NF1-halfsite(CTF)/LNCaP-NF1-ChIP-Seq(Unpublished)/Homer	YTGCCAAG	0.1	-2.923	0.4451	1433	0.1889	7684.9	0.1817
NFAT(RHD)/Jurkat-NFATC1-ChIP-Seq(Jolma_et_al.)/Homer	ATTTTCCATT	1	-0.04431	1	468	0.0617	2812.4	0.0665
NFAT:AP1(RHD,bZIP)/Jurkat-NFATC1-ChIP-Seq(Jolma_et_al.)/Homer	SARTGGAAAAWRTGAGTCAB	1	-1.165	0.9857	84	0.0111	442.1	0.0105
NF-E2(bZIP)/K562-NFE2-ChIP-Seq(GSE31477)/Homer	GATGACTCAGCA	0.01	-6.143	0.0445	55	0.0072	202.5	0.0048
NFE2L2(bZIP)/HepG2-NFE2L2-ChIP-Seq(Encode)/Homer	AWWWTGCTGAGTCAT	1	-1.839	0.7654	40	0.0053	188.6	0.0045
NFIL3(bZIP)/HepG2-NFIL3-ChIP-Seq(Encode)/Homer	VTTACGTAAYNNNNN	0.1	-3.348	0.3383	310	0.0409	1558.8	0.0369
NFkB-p50,p52(RHD)/Monocyte-p50-ChIP-Chip(Schreiber_et_al.)/Homer	GGGGGAATCCCC	0.1	-4.504	0.1528	118	0.0156	529	0.0125
NFkB-p65(RHD)/GM12787-p65-ChIP-Seq(GSE19485)/Homer	WGGGGATTTCCC	0.1	-3.003	0.4192	384	0.0506	1968.6	0.0465
NFkB-p65-Rel(RHD)/ThioMac-LPS-Expression(GSE23622)/Homer	GGAAATTCCC	1	-0.1211	1	27	0.0036	186.4	0.0044
NFY(CCAAT)/Promoter/Homer	RGCCAATSRG	1	0	1	416	0.0548	3297.7	0.078
Nkx2.1(Homeobox)/LungAC-Nkx2.1-ChIP-Seq(GSE43252)/Homer	RSCACTYRAG	1	-0.000586	1	2130	0.2807	12589	0.2976
Nkx2.2(Homeobox)/NPC-Nkx2.2-ChIP-Seq(GSE61673)/Homer	BTBRAGTGSN	1	-0.2314	1	1475	0.1944	8379.9	0.1981
Nkx2.5(Homeobox)/HL1-Nkx2.5.biotin-ChIP-Seq(GSE21529)/Homer	RRSCACTYAA	1	-0.00288	1	1580	0.2083	9359.6	0.2213
Nkx3.1(Homeobox)/LNCaP-Nkx3.1-ChIP-Seq(GSE28264)/Homer	AAGCACTTAA	1	-0.003352	1	1573	0.2073	9309.7	0.2201
Nkx6.1(Homeobox)/Islet-Nkx6.1-ChIP-Seq(GSE40975)/Homer	GKTAATGR	1	-0.9973	1	1427	0.1881	7890.1	0.1865
n-Myc(bHLH)/mES-nMyc-ChIP-Seq(GSE11431)/Homer	VRCCACGTGG	1	-0.000244	1	478	0.063	3095	0.0732
NPAS(bHLH)/Liver-NPAS-ChIP-Seq(GSE39860)/Homer	NVCACGTG	1	-0.000208	1	1051	0.1385	6466.7	0.1529
NPAS2(bHLH)/Liver-NPAS2-ChIP-Seq(GSE39860)/Homer	KCCACGTGAC	1	-0.00041	1	741	0.0977	4628.9	0.1094
Nr5a2(NR)/mES-Nr5a2-ChIP-Seq(GSE19019)/Homer	BTCAAGGTCA	1	-1.628	0.838	469	0.0618	2514.2	0.0594
Nr5a2(NR)/Pancreas-LRH1-ChIP-Seq(GSE34295)/Homer	BTCAAGGTCA	1	-1.895	0.754	623	0.0821	3335.7	0.0789
NRF(NRF)/Promoter/Homer	STGCGCATGCGC	1	0	1	98	0.0129	963.1	0.0228
NRF1(NRF)/MCF7-NRF1-ChIP-Seq(Unpublished)/Homer	CTGCGCATGCGC	1	0	1	67	0.0088	805.5	0.019
Nrf2(bZIP)/Lymphoblast-Nrf2-ChIP-Seq(GSE37589)/Homer	HTGCTGAGTCAT	0.001	-7.458	0.0159	49	0.0065	164.8	0.0039
Nur77(NR)/K562-NR4A1-ChIP-Seq(GSE31363)/Homer	TGACCTTTNCNT	1	-1.834	0.7654	102	0.0134	513.2	0.0121
OCT:OCT(POU,Homeobox)/NPC-Brn1-ChIP-Seq(GSE35496)/Homer	ATGAATATTCATGAG	1	-0.685	1	3	0.0004	16	0.0004
OCT:OCT(POU,Homeobox)/NPC-OCT6-ChIP-Seq(GSE43916)/Homer	YATGCATATRCATRT	1	-0.6946	1	66	0.0087	366.2	0.0087
OCT:OCT(POU,Homeobox,IR1)/NPC-Brn2-ChIP-Seq(GSE35496)/Homer	ATGAATWATTCATGA	1	-0.3509	1	5	0.0007	33	0.0008
OCT:OCT-short(POU,Homeobox)/NPC-OCT6-ChIP-Seq(GSE43916)/Homer	ATGCATWATGCATRW	0.001	-7.445	0.0159	328	0.0432	1524.7	0.036
Oct2(POU,Homeobox)/Bcell-Oct2-ChIP-Seq(GSE21512)/Homer	ATATGCAAAT	1	-0.0017	1	99	0.013	727.8	0.0172
Oct4(POU,Homeobox)/mES-Oct4-ChIP-Seq(GSE11431)/Homer	ATTTGCATAW	1	-0.1136	1	196	0.0258	1189.8	0.0281
Oct4:Sox17(POU,Homeobox,HMG)/F9-Sox17-ChIP-Seq(GSE44553)/Homer	CCATTGTATGCAAAT	1	-1.882	0.754	71	0.0094	348	0.0082
OCT4-SOX2-TCF-NANOG(POU,Homeobox,HMG)/mES-Oct4-ChIP-Seq(GSE11431)/Homer	ATTTGCATAACAATG	1	-0.0157	1	58	0.0076	422	0.01
Oct6(POU,Homeobox)/NPC-Pou3f1-ChIP-Seq(GSE35496)/Homer	WATGCAAATGAG	1	-0.7045	1	193	0.0254	1073.3	0.0254
Olig2(bHLH)/Neuron-Olig2-ChIP-Seq(GSE30882)/Homer	RCCATMTGTT	1	-0.001815	1	1420	0.1872	8475.5	0.2004
Otx2(Homeobox)/EpiLC-Otx2-ChIP-Seq(GSE56098)/Homer	NYTAATCCYB	1	-0.01004	1	491	0.0647	3022.3	0.0715
p53(p53)/mES-cMyc-ChIP-Seq(GSE11431)/Homer	ACATGCCCGGGCAT	1	-0.5679	1	13	0.0017	74.5	0.0018
p53(p53)/Saos-p53-ChIP-Seq(GSE15780)/Homer	RRCATGYCYRGRCATGYYYN	1	-0.6258	1	61	0.008	342.7	0.0081
p53(p53)/Saos-p53-ChIP-Seq/Homer	RRCATGYCYRGRCATGYYYN	1	-0.6258	1	61	0.008	342.7	0.0081
p63(p53)/Keratinocyte-p63-ChIP-Seq(GSE17611)/Homer	NNDRCATGYCYNRRCATGYH	1	-0.2561	1	250	0.033	1459	0.0345
p73(p53)/Trachea-p73-ChIP-Seq(PRJNA310161)/Homer	NRRRCAWGTCCDGRCATGYY	1	-0.07243	1	24	0.0032	176.4	0.0042
PAX3:FKHR-fusion(Paired,Homeobox)/Rh4-PAX3:FKHR-ChIP-Seq(GSE19063)/Homer	ACCRTGACTAATTNN	1	-0.2232	1	97	0.0128	586.5	0.0139
PAX5(Paired,Homeobox),condensed/GM12878-PAX5-ChIP-Seq(GSE32465)/Homer	GTCACGCTCSCTGM	0.1	-3.489	0.3084	93	0.0123	423.1	0.01
PAX5(Paired,Homeobox)/GM12878-PAX5-ChIP-Seq(GSE32465)/Homer	GCAGCCAAGCRTGACH	1	-2.284	0.62	323	0.0426	1677.2	0.0397
PAX6(Paired,Homeobox)/Forebrain-Pax6-ChIP-Seq(GSE66961)/Homer	NGTGTTCAVTSAAGCGKAAA	1	-0.2677	1	51	0.0067	312.6	0.0074
Pax7(Paired,Homeobox),long/Myoblast-Pax7-ChIP-Seq(GSE25064)/Homer	TAATCHGATTAC	1	-0.1369	1	4	0.0005	35.6	0.0008
Pax7(Paired,Homeobox),longest/Myoblast-Pax7-ChIP-Seq(GSE25064)/Homer	NTAATTDGCYAATTANNWWD	1	-1.085	1	10	0.0013	47.5	0.0011
Pax7(Paired,Homeobox)/Myoblast-Pax7-ChIP-Seq(GSE25064)/Homer	TAATCAATTA	0.1	-2.612	0.5063	43	0.0057	189	0.0045
Pax8(Paired,Homeobox)/Thyroid-Pax8-ChIP-Seq(GSE26938)/Homer	GTCATGCHTGRCTGS	1	-1.592	0.838	297	0.0391	1577.7	0.0373
PBX1(Homeobox)/MCF7-PBX1-ChIP-Seq(GSE28007)/Homer	GSCTGTCACTCA	0.1	-2.556	0.5266	68	0.009	316.4	0.0075
PBX2(Homeobox)/K562-PBX2-ChIP-Seq(Encode)/Homer	RTGATTKATRGN	0.01	-5.23	0.0821	458	0.0604	2267.8	0.0536
Pbx3(Homeobox)/GM12878-PBX3-ChIP-Seq(GSE32465)/Homer	SCTGTCAMTCAN	1	-2	0.718	176	0.0232	901.8	0.0213
Pdx1(Homeobox)/Islet-Pdx1-ChIP-Seq(SRA008281)/Homer	YCATYAATCA	0.1	-3.743	0.2651	528	0.0696	2703.5	0.0639
PGR(NR)/EndoStromal-PGR-ChIP-Seq(GSE69539)/Homer	AAGAACATWHTGTTC	1	-0.001198	1	94	0.0124	702.9	0.0166
Phox2a(Homeobox)/Neuron-Phox2a-ChIP-Seq(GSE31456)/Homer	YTAATYNRATTA	1	-0.1859	1	123	0.0162	744	0.0176
Phox2b(Homeobox)/CLBGA-PHOX2B-ChIP-Seq(GSE90683)/Homer	TTAATTNAATTA	1	-1.089	1	65	0.0086	342.7	0.0081
Pit1(Homeobox)/GCrat-Pit1-ChIP-Seq(GSE58009)/Homer	ATGMATATDC	1	-0.01631	1	482	0.0635	2946.1	0.0696
Pit1+1bp(Homeobox)/GCrat-Pit1-ChIP-Seq(GSE58009)/Homer	ATGCATAATTCA	1	-1.963	0.7266	136	0.0179	689.2	0.0163
Pitx1(Homeobox)/Chicken-Pitx1-ChIP-Seq(GSE38910)/Homer	TAATCCCN	1	-0.969	1	2911	0.3837	16154.2	0.3819
Pitx1:Ebox(Homeobox,bHLH)/Hindlimb-Pitx1-ChIP-Seq(GSE41591)/Homer	YTAATTRAWWCCAGATGT	1	-0.005005	1	61	0.008	462.9	0.0109
Pknox1(Homeobox)/ES-Prep1-ChIP-Seq(GSE63282)/Homer	SCTGTCAVTCAV	0.1	-3.794	0.2589	176	0.0232	840.1	0.0199
PPARa(NR),DR1/Liver-Ppara-ChIP-Seq(GSE47954)/Homer	VNAGGKCAAAGGTCA	1	-0.2465	1	849	0.1119	4851.9	0.1147
PPARE(NR),DR1/3T3L1-Pparg-ChIP-Seq(GSE13511)/Homer	TGACCTTTGCCCCA	1	-0.8826	1	799	0.1053	4420.7	0.1045
PR(NR)/T47D-PR-ChIP-Seq(GSE31130)/Homer	VAGRACAKNCTGTBC	1	-0.1311	1	1606	0.2117	9183.5	0.2171
PRDM1(Zf)/Hela-PRDM1-ChIP-Seq(GSE31477)/Homer	ACTTTCACTTTC	1	-0.02245	1	313	0.0413	1944.4	0.046
PRDM10(Zf)/HEK293-PRDM10.eGFP-ChIP-Seq(Encode)/Homer	TGGTACATTCCA	1	-0.02488	1	438	0.0577	2669.3	0.0631
PRDM14(Zf)/H1-PRDM14-ChIP-Seq(GSE22767)/Homer	RGGTCTCTAACY	1	-0.6589	1	218	0.0287	1217.7	0.0288
PRDM15(Zf)/ESC-Prdm15-ChIP-Seq(GSE73694)/Homer	YCCDNTCCAGGTTTT	1	-0.0492	1	759	0.1	4476.4	0.1058
PRDM9(Zf)/Testis-DMC1-ChIP-Seq(GSE35498)/Homer	ADGGYAGYAGCATCT	0.01	-6.871	0.0239	384	0.0506	1827.9	0.0432
Prop1(Homeobox)/GHFT1-PROP1.biotin-ChIP-Seq(GSE77302)/Homer	NTAATBNAATTA	1	-1.549	0.8457	239	0.0315	1264.4	0.0299
PSE(SNAPc)/K562-mStart-Seq/Homer	WAVTCACCMTAASYDAAAAG	1	-1.204	0.9549	287	0.0378	1550.8	0.0367
Ptf1a(bHLH)/Panc1-Ptf1a-ChIP-Seq(GSE47459)/Homer	ACAGCTGTTN	1	-1.7e-05	1	2223	0.293	13320.1	0.3149
PU.1(ETS)/ThioMac-PU.1-ChIP-Seq(GSE21512)/Homer	AGAGGAAGTG	1	-2e-06	1	287	0.0378	2057.6	0.0486
PU.1:IRF8(ETS:IRF)/pDC-Irf8-ChIP-Seq(GSE66899)/Homer	GGAAGTGAAAST	1	-0.1442	1	100	0.0132	619.3	0.0146
PU.1-IRF(ETS:IRF)/Bcell-PU.1-ChIP-Seq(GSE21512)/Homer	MGGAAGTGAAAC	1	-1.226	0.9492	996	0.1313	5462.1	0.1291
RAR:RXR(NR),DR5/ES-RAR-ChIP-Seq(GSE56893)/Homer	RGGTCADNNAGAGGTCAV	1	-0.4921	1	23	0.003	134.2	0.0032
RAR:RXR(NR),DR5/ES-RAR-ChIP-Seq(GSE56893)/Homer	AGGTCAAGGTCA	1	-0.02803	1	126	0.0166	826.9	0.0195
RARa(NR)/K562-RARa-ChIP-Seq(Encode)/Homer	TTGAMCTTTG	1	-0.02652	1	2116	0.2789	12220.1	0.2889
RARg(NR)/ES-RARg-ChIP-Seq(GSE30538)/Homer	AGGTCAAGGTCA	1	-0.009156	1	57	0.0075	425.6	0.0101
RBPJ:Ebox(?,bHLH)/Panc1-Rbpj1-ChIP-Seq(GSE47459)/Homer	GGGRAARRGRMCAGMTG	1	-0.8746	1	280	0.0369	1540.5	0.0364
Rbpj1(?)/Panc1-Rbpj1-ChIP-Seq(GSE47459)/Homer	HTTTCCCASG	1	-2.042	0.7071	1133	0.1493	6121.6	0.1447
REST-NRSF(Zf)/Jurkat-NRSF-ChIP-Seq/Homer	GGMGCTGTCCATGGTGCTGA	1e-22	-51.81	0	44	0.0058	34.2	0.0008
Reverb(NR),DR2/RAW-Reverba.biotin-ChIP-Seq(GSE45914)/Homer	GTRGGTCASTGGGTCA	1	-0.8619	1	106	0.014	578.5	0.0137
RFX(HTH)/K562-RFX3-ChIP-Seq(SRA012198)/Homer	CGGTTGCCATGGCAAC	1	-0.3745	1	52	0.0069	308.7	0.0073
Rfx1(HTH)/NPC-H3K4me1-ChIP-Seq(GSE16256)/Homer	KGTTGCCATGGCAA	0.1	-2.855	0.4584	157	0.0207	770	0.0182
Rfx2(HTH)/LoVo-RFX2-ChIP-Seq(GSE49402)/Homer	GTTGCCATGGCAACM	1	-0.5604	1	61	0.008	346.7	0.0082
Rfx5(HTH)/GM12878-Rfx5-ChIP-Seq(GSE31477)/Homer	SCCTAGCAACAG	1	-0.01877	1	218	0.0287	1390.2	0.0329
Rfx6(HTH)/Min6b1-Rfx6.HA-ChIP-Seq(GSE62844)/Homer	TGTTKCCTAGCAACM	0.01	-5.567	0.0688	967	0.1275	4967.5	0.1174
Ronin(THAP)/ES-Thap11-ChIP-Seq(GSE51522)/Homer	RACTACAACTCCCAGVAKGC	1	-4e-06	1	5	0.0007	121.1	0.0029
RORa(NR)/Liver-Rora-ChIP-Seq(GSE101115)/Homer	AAWCTAGGTCARDNN	0.01	-5.29	0.0802	94	0.0124	396.2	0.0094
RORg(NR)/Liver-Rorc-ChIP-Seq(GSE101115)/Homer	WAABTAGGTCAV	0.1	-3.14	0.3806	51	0.0067	220.1	0.0052
RORgt(NR)/EL4-RORgt.Flag-ChIP-Seq(GSE56019)/Homer	AAYTAGGTCA	0.1	-3.58	0.2886	83	0.0109	371.8	0.0088
RORgt(NR)/EL4-RORgt.Flag-ChIP-Seq(GSE56019)/Homer	AAYTAGGTCA	0.1	-3.58	0.2886	83	0.0109	371.8	0.0088
RUNX(Runt)/HPC7-Runx1-ChIP-Seq(GSE22178)/Homer	SAAACCACAG	1	-2.184	0.6558	514	0.0677	2718.4	0.0643
RUNX1(Runt)/Jurkat-RUNX1-ChIP-Seq(GSE29180)/Homer	AAACCACARM	1	-1.269	0.9384	718	0.0946	3919.3	0.0927
RUNX2(Runt)/PCa-RUNX2-ChIP-Seq(GSE33889)/Homer	NWAACCACADNN	1	-0.891	1	583	0.0768	3220	0.0761
RUNX-AML(Runt)/CD4+-PolII-ChIP-Seq(Barski_et_al.)/Homer	GCTGTGGTTW	1	-0.672	1	490	0.0646	2733.9	0.0646
RXR(NR),DR1/3T3L1-RXR-ChIP-Seq(GSE13511)/Homer	TAGGGCAAAGGTCA	0.1	-3.974	0.2223	1034	0.1363	5422.4	0.1282
SCL(bHLH)/HPC7-Scl-ChIP-Seq(GSE13511)/Homer	AVCAGCTG	1	-0.4559	1	3813	0.5026	21338.3	0.5045
SCRT1(Zf)/HEK293-SCRT1.eGFP-ChIP-Seq(Encode)/Homer	GCAACAGGTG	1	-0.00071	1	178	0.0235	1243.8	0.0294
SF1(NR)/H295R-Nr5a1-ChIP-Seq(GSE44220)/Homer	CAAGGHCANV	1	-1.387	0.8853	407	0.0536	2194.5	0.0519
Six1(Homeobox)/Myoblast-Six1-ChIP-Chip(GSE20150)/Homer	GKVTCADRTTWC	1	-2e-06	1	89	0.0117	777.2	0.0184
Six2(Homeobox)/NephronProgenitor-Six2-ChIP-Seq(GSE39837)/Homer	GWAAYHTGAKMC	1	-0.005341	1	525	0.0692	3250.5	0.0768
Six4(Homeobox)/MCF7-SIX4-ChIP-Seq(Encode)/Homer	TGWAAYCTGABACCB	1	-0.08959	1	18	0.0024	134.6	0.0032
Slug(Zf)/Mesoderm-Snai2-ChIP-Seq(GSE61475)/Homer	SNGCACCTGCHS	1	-0.2715	1	524	0.0691	3009	0.0711
Smad2(MAD)/ES-SMAD2-ChIP-Seq(GSE29422)/Homer	CTGTCTGG	1	-0.01538	1	1270	0.1674	7476.9	0.1768
Smad3(MAD)/NPC-Smad3-ChIP-Seq(GSE36673)/Homer	TWGTCTGV	1	-0.2303	1	2362	0.3113	13351.6	0.3157
Smad4(MAD)/ESC-SMAD4-ChIP-Seq(GSE29422)/Homer	VBSYGTCTGG	1	-0.8753	1	1371	0.1807	7602	0.1797
Sox10(HMG)/SciaticNerve-Sox3-ChIP-Seq(GSE35132)/Homer	CCWTTGTYYB	0.1	-3.393	0.3312	1100	0.145	5822.8	0.1377
Sox15(HMG)/CPA-Sox15-ChIP-Seq(GSE62909)/Homer	RAACAATGGN	1	-0.4799	1	645	0.085	3635.5	0.0859
Sox17(HMG)/Endoderm-Sox17-ChIP-Seq(GSE61475)/Homer	CCATTGTTYB	1	-0.7697	1	423	0.0558	2346.8	0.0555
Sox2(HMG)/mES-Sox2-ChIP-Seq(GSE11431)/Homer	BCCATTGTTC	1	-1.362	0.8891	553	0.0729	2999.7	0.0709
Sox3(HMG)/NPC-Sox3-ChIP-Seq(GSE33059)/Homer	CCWTTGTY	1	-0.7081	1	1110	0.1463	6183.6	0.1462
Sox4(HMG)/proB-Sox4-ChIP-Seq(GSE50066)/Homer	YCTTTGTTCC	1	-1.75	0.7903	547	0.0721	2931.2	0.0693
Sox6(HMG)/Myotubes-Sox6-ChIP-Seq(GSE32627)/Homer	CCATTGTTNY	1	-0.336	1	939	0.1238	5324.9	0.1259
Sox9(HMG)/Limb-SOX9-ChIP-Seq(GSE73225)/Homer	AGGVNCCTTTGT	1	-0.3725	1	568	0.0749	3228.5	0.0763
Sp1(Zf)/Promoter/Homer	GGCCCCGCCCCC	1	0	1	180	0.0237	2082.6	0.0492
Sp2(Zf)/HEK293-Sp2.eGFP-ChIP-Seq(Encode)/Homer	YGGCCCCGCCCC	1	0	1	1436	0.1893	9441.3	0.2232
Sp5(Zf)/mES-Sp5.Flag-ChIP-Seq(GSE72989)/Homer	RGKGGGCGGAGC	1	0	1	951	0.1253	6927.2	0.1638
SPDEF(ETS)/VCaP-SPDEF-ChIP-Seq(SRA014231)/Homer	ASWTCCTGBT	1	-0.004839	1	751	0.099	4570.3	0.108
SpiB(ETS)/OCILY3-SPIB-ChIP-Seq(GSE56857)/Homer	AAAGRGGAAGTG	1	-0.005776	1	122	0.0161	844.6	0.02
Srebp1a(bHLH)/HepG2-Srebp1a-ChIP-Seq(GSE31477)/Homer	RTCACSCCAY	1	-1.432	0.875	142	0.0187	744.4	0.0176
Srebp2(bHLH)/HepG2-Srebp2-ChIP-Seq(GSE31477)/Homer	CGGTCACSCCAC	1	-1.105	1	96	0.0127	510.4	0.0121
STAT1(Stat)/HelaS3-STAT1-ChIP-Seq(GSE12782)/Homer	NATTTCCNGGAAAT	1	-0.3735	1	153	0.0202	886	0.0209
Stat3(Stat)/mES-Stat3-ChIP-Seq(GSE11431)/Homer	CTTCCGGGAA	1	-0.1359	1	322	0.0424	1907	0.0451
Stat3+il21(Stat)/CD4-Stat3-ChIP-Seq(GSE19198)/Homer	SVYTTCCNGGAARB	1	-0.07483	1	445	0.0587	2649.9	0.0626
STAT4(Stat)/CD4-Stat4-ChIP-Seq(GSE22104)/Homer	NYTTCCWGGAAR	1	-1.021	1	579	0.0763	3180.5	0.0752
STAT5(Stat)/mCD4+-Stat5-ChIP-Seq(GSE12346)/Homer	RTTTCTNAGAAA	1	-1.471	0.8632	201	0.0265	1062.5	0.0251
STAT6(Stat)/CD4-Stat6-ChIP-Seq(GSE22104)/Homer	ABTTCYYRRGAA	1	-2.106	0.6904	301	0.0397	1568.6	0.0371
STAT6(Stat)/Macrophage-Stat6-ChIP-Seq(GSE38377)/Homer	TTCCKNAGAA	1	-1.475	0.8632	308	0.0406	1645.1	0.0389
T1ISRE(IRF)/ThioMac-Ifnb-Expression/Homer	ACTTTCGTTTCT	1	-1.449	0.8677	6	0.0008	23.9	0.0006
TATA-Box(TBP)/Promoter/Homer	CCTTTTAWAGSC	1	-0.5648	1	814	0.1073	4562.1	0.1079
Tbet(T-box)/CD8-Tbet-ChIP-Seq(GSE33802)/Homer	AGGTGTGAAM	1	-0.232	1	606	0.0799	3485.6	0.0824
Tbox:Smad(T-box,MAD)/ESCd5-Smad2_3-ChIP-Seq(GSE29422)/Homer	AGGTGHCAGACA	1	-0.511	1	127	0.0167	722.5	0.0171
Tbr1(T-box)/Cortex-Tbr1-ChIP-Seq(GSE71384)/Homer	AAGGTGTKAA	1	-0.662	1	814	0.1073	4542.7	0.1074
Tbx20(T-box)/Heart-Tbx20-ChIP-Seq(GSE29636)/Homer	GGTGYTGACAGS	1	-0.8254	1	165	0.0217	907.5	0.0215
Tbx21(T-box)/GM12878-TBX21-ChIP-Seq(Encode)/Homer	AGGTGTGAAA	1	-1.701	0.8127	611	0.0805	3286.9	0.0777
Tbx5(T-box)/HL1-Tbx5.biotin-ChIP-Seq(GSE21529)/Homer	AGGTGTCA	1	-0.2099	1	2499	0.3294	14131.4	0.3341
Tbx6(T-box)/ESC-Tbx6-ChIP-Seq(GSE93524)/Homer	DAGGTGTBAA	0.01	-4.962	0.1035	796	0.1049	4079.7	0.0964
Tcf12(bHLH)/GM12878-Tcf12-ChIP-Seq(GSE32465)/Homer	VCAGCTGYTG	1	-0.006815	1	804	0.106	4858.8	0.1149
Tcf21(bHLH)/ArterySmoothMuscle-Tcf21-ChIP-Seq(GSE61369)/Homer	NAACAGCTGG	1	-0.008136	1	751	0.099	4542.2	0.1074
Tcf3(HMG)/mES-Tcf3-ChIP-Seq(GSE11724)/Homer	ASWTCAAAGG	1	-0.2646	1	141	0.0186	833.2	0.0197
TCF4(bHLH)/SHSY5Y-TCF4-ChIP-Seq(GSE96915)/Homer	SMCATCTGKH	1	-0.00037	1	1174	0.1547	7150.4	0.169
Tcf7(HMG)/GM12878-TCF7-ChIP-Seq(Encode)/Homer	CTTTGATGTGSB	1	-0.67	1	189	0.0249	1054.5	0.0249
Tcfcp2l1(CP2)/mES-Tcfcp2l1-ChIP-Seq(GSE11431)/Homer	NRAACCRGTTYRAACCRGYT	1	-0.5297	1	114	0.015	647.7	0.0153
TCFL2(HMG)/K562-TCF7L2-ChIP-Seq(GSE29196)/Homer	ACWTCAAAGG	1	-0.509	1	47	0.0062	270.6	0.0064
TEAD(TEA)/Fibroblast-PU.1-ChIP-Seq(Unpublished)/Homer	YCWGGAATGY	1	-0.614	1	374	0.0493	2094.7	0.0495
TEAD1(TEAD)/HepG2-TEAD1-ChIP-Seq(Encode)/Homer	CYRCATTCCA	1	-0.4874	1	598	0.0788	3370.5	0.0797
TEAD2(TEA)/Py2T-Tead2-ChIP-Seq(GSE55709)/Homer	CCWGGAATGY	1	-0.1128	1	308	0.0406	1837.5	0.0434
TEAD3(TEA)/HepG2-TEAD3-ChIP-Seq(Encode)/Homer	TRCATTCCAG	1	-0.3786	1	696	0.0917	3946.2	0.0933
TEAD4(TEA)/Tropoblast-Tead4-ChIP-Seq(GSE37350)/Homer	CCWGGAATGY	1	-0.2982	1	541	0.0713	3096.6	0.0732
TFE3(bHLH)/MEF-TFE3-ChIP-Seq(GSE75757)/Homer	GTCACGTGACYV	1	-0.02139	1	36	0.0047	274.6	0.0065
Tgif1(Homeobox)/mES-Tgif1-ChIP-Seq(GSE55404)/Homer	YTGWCADY	0.1	-4.056	0.2124	2216	0.2921	11890	0.2811
Tgif2(Homeobox)/mES-Tgif2-ChIP-Seq(GSE55404)/Homer	TGTCANYT	0.01	-5.756	0.0624	2427	0.3199	12915.3	0.3053
THRa(NR)/C17.2-THRa-ChIP-Seq(GSE38347)/Homer	GGTCANYTGAGGWCA	1	-0.1356	1	311	0.041	1845	0.0436
THRb(NR)/HepG2-THRb.Flag-ChIP-Seq(Encode)/Homer	GGTCACCTGAGGTCA	1	-1.142	1	488	0.0643	2663.8	0.063
THRb(NR)/Liver-NR1A2-ChIP-Seq(GSE52613)/Homer	TRAGGTCA	1	-1.491	0.8632	3373	0.4446	18620.9	0.4402
Tlx?(NR)/NPC-H3K4me1-ChIP-Seq(GSE16256)/Homer	CTGGCAGSCTGCCA	1	-0.08575	1	329	0.0434	1973.2	0.0466
TR4(NR),DR1/Hela-TR4-ChIP-Seq(GSE24685)/Homer	GAGGTCAAAGGTCA	1	-0.005391	1	71	0.0094	525.4	0.0124
Twist(bHLH)/HMLE-TWIST1-ChIP-Seq(Chang_et_al)/Homer	VCAKCTGGNNNCCAGMTGBN	1	-0.2394	1	99	0.013	595.8	0.0141
Unknown(Homeobox)/Limb-p300-ChIP-Seq/Homer	SSCMATWAAA	1	-0.4584	1	318	0.0419	1804	0.0426
Unknown-ESC-element(?)/mES-Nanog-ChIP-Seq(GSE11724)/Homer	CACAGCAGGGGG	1	-1.49	0.8632	519	0.0684	2801	0.0662
USF1(bHLH)/GM12878-Usf1-ChIP-Seq(GSE32465)/Homer	SGTCACGTGR	1	-0.01499	1	269	0.0355	1701.8	0.0402
Usf2(bHLH)/C2C12-Usf2-ChIP-Seq(GSE36030)/Homer	GTCACGTGGT	1	-0.3733	1	181	0.0239	1045	0.0247
VDR(NR),DR3/GM10855-VDR+vitD-ChIP-Seq(GSE22484)/Homer	ARAGGTCANWGAGTTCANNN	1	-0.4454	1	141	0.0186	808.3	0.0191
WT1(Zf)/Kidney-WT1-ChIP-Seq(GSE90016)/Homer	MCTCCCMCRCAB	1	-0.2036	1	636	0.0838	3666.7	0.0867
X-box(HTH)/NPC-H3K4me1-ChIP-Seq(GSE16256)/Homer	GGTTGCCATGGCAA	1	-1.855	0.7624	72	0.0095	354	0.0084
YY1(Zf)/Promoter/Homer	CAAGATGGCGGC	1	0	1	28	0.0037	386.2	0.0091
Zac1(Zf)/Neuro2A-Plagl1-ChIP-Seq(GSE75942)/Homer	HAWGRGGCCM	0.1	-2.551	0.5266	2530	0.3335	13780	0.3258
ZBTB12(Zf)/HEK293-ZBTB12.GFP-ChIP-Seq(GSE58341)/Homer	NGNTCTAGAACCNGV	1	-0.02108	1	326	0.043	2023.5	0.0478
ZBTB18(Zf)/HEK293-ZBTB18.GFP-ChIP-Seq(GSE58341)/Homer	AACATCTGGA	1	-0.1401	1	382	0.0503	2249.4	0.0532
ZBTB33(Zf)/GM12878-ZBTB33-ChIP-Seq(GSE32465)/Homer	GGVTCTCGCGAGAAC	1	-0.000211	1	13	0.0017	165.5	0.0039
ZEB1(Zf)/PDAC-ZEB1-ChIP-Seq(GSE64557)/Homer	VCAGGTRDRY	1	-0.4827	1	1578	0.208	8854.6	0.2093
ZEB2(Zf)/SNU398-ZEB2-ChIP-Seq(GSE103048)/Homer	GNMCAGGTGTGC	1	-0.1542	1	870	0.1147	5015.7	0.1186
Zfp281(Zf)/ES-Zfp281-ChIP-Seq(GSE81042)/Homer	CCCCTCCCCCAC	1	-0.05148	1	309	0.0407	1883	0.0445
ZFP3(Zf)/HEK293-ZFP3.GFP-ChIP-Seq(GSE58341)/Homer	GGGTTTTGAAGGATGARTAGGAGTT	1	-0.2719	1	1	0.0001	8.3	0.0002
Zfp809(Zf)/ES-Zfp809-ChIP-Seq(GSE70799)/Homer	GGGGCTYGKCTGGGA	1	-0.7738	1	190	0.025	1050.8	0.0248
ZFX(Zf)/mES-Zfx-ChIP-Seq(GSE11431)/Homer	AGGCCTRG	1	-0.000155	1	1049	0.1383	6468.9	0.1529
Zic(Zf)/Cerebellum-ZIC1.2-ChIP-Seq(GSE60731)/Homer	CCTGCTGAGH	0.01	-5.352	0.0785	797	0.105	4065.1	0.0961
Zic3(Zf)/mES-Zic3-ChIP-Seq(GSE37889)/Homer	GGCCYCCTGCTGDGH	1	-1.612	0.838	572	0.0754	3080.7	0.0728
ZKSCAN1(Zf)/HepG2-ZKSCAN1-ChIP-Seq(Encode)/Homer	GCACAYAGTAGGKCY	1	-0.8544	1	22	0.0029	116.4	0.0028
ZNF136(Zf)/HEK293-ZNF136.GFP-ChIP-Seq(GSE58341)/Homer	YTKGATAHAGTATTCTWGGTNGGCA	1	-1.531	0.8482	45	0.0059	221.3	0.0052
ZNF143|STAF(Zf)/CUTLL-ZNF143-ChIP-Seq(GSE29600)/Homer	ATTTCCCAGVAKSCY	1	-0.1363	1	294	0.0388	1746.1	0.0413
ZNF16(Zf)/HEK293-ZNF16.GFP-ChIP-Seq(GSE58341)/Homer	MACCTTCYATGGCTCCCTAKTGCCY	0.1	-2.666	0.4961	9	0.0012	28.9	0.0007
ZNF165(Zf)/WHIM12-ZNF165-ChIP-Seq(GSE65937)/Homer	AAGGKGRCGCAGGCA	1	-0.5314	1	119	0.0157	675.5	0.016
ZNF189(Zf)/HEK293-ZNF189.GFP-ChIP-Seq(GSE58341)/Homer	TGGAACAGMA	1	-0.2452	1	675	0.089	3870.6	0.0915
Znf263(Zf)/K562-Znf263-ChIP-Seq(GSE31477)/Homer	CVGTSCTCCC	1	-0.3871	1	1810	0.2386	10185.2	0.2408
ZNF264(Zf)/HEK293-ZNF264.GFP-ChIP-Seq(GSE58341)/Homer	RGGGCACTAACY	1	-1.783	0.7737	493	0.065	2633.4	0.0623
ZNF317(Zf)/HEK293-ZNF317.GFP-ChIP-Seq(GSE58341)/Homer	GTCWGCTGTYYCTCT	0.1	-2.506	0.5266	67	0.0088	312.2	0.0074
ZNF322(Zf)/HEK293-ZNF322.GFP-ChIP-Seq(GSE58341)/Homer	GAGCCTGGTACTGWGCCTGR	1	-1.253	0.9456	268	0.0353	1442.5	0.0341
ZNF382(Zf)/HEK293-ZNF382.GFP-ChIP-Seq(GSE58341)/Homer	GNCTGTASTRNTGBCTCHTT	1	-0.8665	1	16	0.0021	83.7	0.002
ZNF41(Zf)/HEK293-ZNF41.GFP-ChIP-Seq(GSE58341)/Homer	CCTCATGGTGYCYTWYTCCCTTGTG	1	-2.029	0.7071	23	0.003	99.6	0.0024
ZNF415(Zf)/HEK293-ZNF415.GFP-ChIP-Seq(GSE58341)/Homer	GRTGMTRGAGCC	1	-2.284	0.62	516	0.068	2722.6	0.0644
ZNF416(Zf)/HEK293-ZNF416.GFP-ChIP-Seq(GSE58341)/Homer	WDNCTGGGCA	0.1	-2.665	0.4961	1258	0.1658	6747.2	0.1595
ZNF467(Zf)/HEK293-ZNF467.GFP-ChIP-Seq(GSE58341)/Homer	TGGGGAAGGGCM	1	-0.1868	1	960	0.1265	5505.2	0.1302
ZNF519(Zf)/HEK293-ZNF519.GFP-ChIP-Seq(GSE58341)/Homer	GAGSCCGAGC	1	-1.394	0.8853	220	0.029	1170.8	0.0277
ZNF528(Zf)/HEK293-ZNF528.GFP-ChIP-Seq(GSE58341)/Homer	AGAAATGACTTCCCT	1	-0.07426	1	2	0.0003	24.6	0.0006
ZNF652/HepG2-ZNF652.Flag-ChIP-Seq(Encode)/Homer	TTAACCCTTTVNKKN	1	-1.422	0.875	136	0.0179	712.1	0.0168
ZNF669(Zf)/HEK293-ZNF669.GFP-ChIP-Seq(GSE58341)/Homer	GARTGGTCATCGCCC	0.001	-8.331	0.0083	74	0.0098	266.8	0.0063
ZNF675(Zf)/HEK293-ZNF675.GFP-ChIP-Seq(GSE58341)/Homer	ARGAGGMCAAAATGW	0.1	-3.142	0.3806	99	0.013	461.1	0.0109
ZNF692(Zf)/HEK293-ZNF692.GFP-ChIP-Seq(GSE58341)/Homer	GTGGGCCCCA	1	-0.6188	1	110	0.0145	617.3	0.0146
ZNF7(Zf)/HepG2-ZNF7.Flag-ChIP-Seq(Encode)/Homer	CTGCCWVCTTTTRTA	0.1	-2.372	0.5763	348	0.0459	1807.8	0.0427
ZNF711(Zf)/SHSY5Y-ZNF711-ChIP-Seq(GSE20673)/Homer	AGGCCTAG	1	0	1	1500	0.1977	9392.1	0.222
ZSCAN22(Zf)/HEK293-ZSCAN22.GFP-ChIP-Seq(GSE58341)/Homer	SMCAGTCWGAKGGAGGAGGC	1	-0.03021	1	56	0.0074	395.3	0.0093

## Sheet: AMY_P3(P3_open)
Motif Name	Consensus	P-value	Log P-value	q-value (Benjamini)	# of Target Sequences with Motif(of 5424)	% of Target Sequences with Motif	# of Background Sequences with Motif(of 44640)	% of Background Sequences with Motif
AMYB(HTH)/Testes-AMYB-ChIP-Seq(GSE44588)/Homer	TGGCAGTTGG	0.1	-4.021	0.2121	898	0.1655	6921.5	0.1551
AP-1(bZIP)/ThioMac-PU.1-ChIP-Seq(GSE21512)/Homer	VTGACTCATC	1	-1.038	0.7767	366	0.0675	2952.8	0.0662
AP-2alpha(AP2)/Hela-AP2alpha-ChIP-Seq(GSE31477)/Homer	ATGCCCTGAGGC	1	-1.049	0.7767	363	0.0669	2926.4	0.0656
AP-2gamma(AP2)/MCF7-TFAP2C-ChIP-Seq(GSE21234)/Homer	SCCTSAGGSCAW	1	-2.151	0.5452	501	0.0924	3913.9	0.0877
Ap4(bHLH)/AML-Tfap4-ChIP-Seq(GSE45738)/Homer	NAHCAGCTGD	1	-1.314	0.7438	701	0.1292	5640.2	0.1264
ARE(NR)/LNCAP-AR-ChIP-Seq(GSE27824)/Homer	RGRACASNSTGTYCYB	1	-0.1367	1	161	0.0297	1442.7	0.0323
AR-halfsite(NR)/LNCaP-AR-ChIP-Seq(GSE27824)/Homer	CCAGGAACAG	1	-1.8	0.6058	2496	0.4601	20239.9	0.4534
Arnt:Ahr(bHLH)/MCF7-Arnt-ChIP-Seq(Lo_et_al.)/Homer	TBGCACGCAA	1	-0.5165	0.9114	256	0.0472	2135.5	0.0478
Ascl1(bHLH)/NeuralTubes-Ascl1-ChIP-Seq(GSE55840)/Homer	NNVVCAGCTGBN	1	-0.2466	1	854	0.1574	7196	0.1612
Atf1(bZIP)/K562-ATF1-ChIP-Seq(GSE31477)/Homer	GATGACGTCA	1	-2.045	0.5551	317	0.0584	2448.5	0.0549
Atf2(bZIP)/3T3L1-Atf2-ChIP-Seq(GSE56872)/Homer	NRRTGACGTCAT	0.1	-2.863	0.3426	161	0.0297	1166.4	0.0261
Atf3(bZIP)/GBM-ATF3-ChIP-Seq(GSE33912)/Homer	DATGASTCATHN	1	-2.151	0.5452	328	0.0605	2527.1	0.0566
Atf4(bZIP)/MEF-Atf4-ChIP-Seq(GSE35681)/Homer	MTGATGCAAT	1	-1.443	0.7049	119	0.0219	914.7	0.0205
Atf7(bZIP)/3T3L1-Atf7-ChIP-Seq(GSE56872)/Homer	NGRTGACGTCAY	1	-1.616	0.6327	222	0.0409	1724.6	0.0386
Atoh1(bHLH)/Cerebellum-Atoh1-ChIP-Seq(GSE22111)/Homer	VNRVCAGCTGGY	1	-2.17	0.5434	634	0.1169	4982.1	0.1116
Bach1(bZIP)/K562-Bach1-ChIP-Seq(GSE31477)/Homer	AWWNTGCTGAGTCAT	1	-1.262	0.7484	27	0.005	196.4	0.0044
Bach2(bZIP)/OCILy7-Bach2-ChIP-Seq(GSE44420)/Homer	TGCTGAGTCA	1	-1.751	0.6058	99	0.0182	738.4	0.0165
Bapx1(Homeobox)/VertebralCol-Bapx1-ChIP-Seq(GSE36672)/Homer	TTRAGTGSYK	1	-0.05324	1	1234	0.2275	10567.1	0.2367
Barx1(Homeobox)/Stomach-Barx1.3xFlag-ChIP-Seq(GSE69483)/Homer	AAACMATTAN	1	-0.7388	0.8575	250	0.0461	2047.8	0.0459
BATF(bZIP)/Th17-BATF-ChIP-Seq(GSE39756)/Homer	DATGASTCAT	1	-1.127	0.7599	325	0.0599	2606.8	0.0584
Bcl11a(Zf)/HSPC-BCL11A-ChIP-Seq(GSE104676)/Homer	TYTGACCASWRG	0.1	-3.309	0.2708	432	0.0796	3265	0.0731
Bcl6(Zf)/Liver-Bcl6-ChIP-Seq(GSE31578)/Homer	NNNCTTTCCAGGAAA	1	-0.2716	0.9984	799	0.1473	6725.5	0.1507
bHLHE40(bHLH)/HepG2-BHLHE40-ChIP-Seq(GSE31477)/Homer	KCACGTGMCN	0.1	-3.338	0.2708	138	0.0254	970	0.0217
bHLHE41(bHLH)/proB-Bhlhe41-ChIP-Seq(GSE93764)/Homer	KCACGTGMCN	1	-0.1897	1	481	0.0887	4119.8	0.0923
BMAL1(bHLH)/Liver-Bmal1-ChIP-Seq(GSE39860)/Homer	GNCACGTG	1	-0.2427	1	1079	0.1989	9066.6	0.2031
BMYB(HTH)/Hela-BMYB-ChIP-Seq(GSE27030)/Homer	NHAACBGYYV	0.01	-4.737	0.1513	852	0.1571	6494.2	0.1455
BORIS(Zf)/K562-CTCFL-ChIP-Seq(GSE32465)/Homer	CNNBRGCGCCCCCTGSTGGC	1	-1e-06	1	47	0.0087	716.7	0.0161
Brachyury(T-box)/Mesoendoderm-Brachyury-ChIP-exo(GSE54963)/Homer	ANTTMRCASBNNNGTGYKAAN	1	-0.1669	1	130	0.024	1164.4	0.0261
Brn1(POU,Homeobox)/NPC-Brn1-ChIP-Seq(GSE35496)/Homer	TATGCWAATBAV	1	-0.4042	0.9576	129	0.0238	1099.7	0.0246
Brn2(POU,Homeobox)/NPC-Brn2-ChIP-Seq(GSE35496)/Homer	ATGAATATTC	1	-0.4058	0.9576	36	0.0066	315.1	0.0071
bZIP:IRF(bZIP,IRF)/Th17-BatF-ChIP-Seq(GSE39756)/Homer	NAGTTTCABTHTGACTNW	1	-0.7036	0.8632	257	0.0474	2110	0.0473
CArG(MADS)/PUER-Srf-ChIP-Seq(Sullivan_et_al.)/Homer	CCATATATGGNM	1	-1.687	0.6159	159	0.0293	1216.5	0.0273
Cdx2(Homeobox)/mES-Cdx2-ChIP-Seq(GSE14586)/Homer	GYMATAAAAH	1	-0.1881	1	333	0.0614	2877.7	0.0645
CDX4(Homeobox)/ZebrafishEmbryos-Cdx4.Myc-ChIP-Seq(GSE48254)/Homer	NGYCATAAAWCH	0.1	-2.46	0.4476	458	0.0844	3539.8	0.0793
CEBP(bZIP)/ThioMac-CEBPb-ChIP-Seq(GSE21512)/Homer	ATTGCGCAAC	1	-1.634	0.6263	291	0.0536	2276.2	0.051
CEBP:AP1(bZIP)/ThioMac-CEBPb-ChIP-Seq(GSE21512)/Homer	DRTGTTGCAA	0.1	-3.548	0.2483	377	0.0695	2815.5	0.0631
CEBP:CEBP(bZIP)/MEF-Chop-ChIP-Seq(GSE35681)/Homer	NTNATGCAAYMNNHTGMAAY	1	-0.03162	1	51	0.0094	535.3	0.012
Chop(bZIP)/MEF-Chop-ChIP-Seq(GSE35681)/Homer	ATTGCATCAT	1	-1.349	0.7438	90	0.0166	689.4	0.0154
CHR(?)/Hela-CellCycle-Expression/Homer	SRGTTTCAAA	0.001	-7.165	0.04	330	0.0608	2278.4	0.051
c-Jun-CRE(bZIP)/K562-cJun-ChIP-Seq(GSE31477)/Homer	ATGACGTCATCY	1	-1.298	0.7484	135	0.0249	1052.1	0.0236
CLOCK(bHLH)/Liver-Clock-ChIP-Seq(GSE39860)/Homer	GHCACGTG	0.1	-3.096	0.3069	287	0.0529	2136.3	0.0479
c-Myc(bHLH)/LNCAP-cMyc-ChIP-Seq(Unpublished)/Homer	VCCACGTG	0.1	-2.879	0.3422	182	0.0335	1328.2	0.0298
c-Myc(bHLH)/mES-cMyc-ChIP-Seq(GSE11431)/Homer	VVCCACGTGG	1	-0.08826	1	260	0.0479	2319.4	0.052
COUP-TFII(NR)/Artia-Nr2f2-ChIP-Seq(GSE46497)/Homer	AGRGGTCA	1	-0.3421	0.9815	945	0.1742	7900.8	0.177
COUP-TFII(NR)/K562-NR2F1-ChIP-Seq(Encode)/Homer	GKBCARAGGTCA	1	-0.4798	0.9311	795	0.1465	6603.1	0.1479
CRE(bZIP)/Promoter/Homer	CSGTGACGTCAC	1	-1.746	0.6058	94	0.0173	699.3	0.0157
CRX(Homeobox)/Retina-Crx-ChIP-Seq(GSE20012)/Homer	GCTAATCC	1	-0.2339	1	1355	0.2498	11359.6	0.2545
CTCF(Zf)/CD4+-CTCF-ChIP-Seq(Barski_et_al.)/Homer	AYAGTGCCMYCTRGTGGCCA	1	-3e-06	1	33	0.0061	537.1	0.012
CTCF-SatelliteElement(Zf?)/CD4+-CTCF-ChIP-Seq(Barski_et_al.)/Homer	TGCAGTTCCMVNWRTGGCCA	1	-0.00468	1	4	0.0007	91.2	0.002
CUX1(Homeobox)/K562-CUX1-ChIP-Seq(GSE92882)/Homer	TATCGATNAN	1	-0.4063	0.9576	299	0.0551	2517	0.0564
Cux2(Homeobox)/Liver-Cux2-ChIP-Seq(GSE35985)/Homer	HNRAATCAAT	1	-0.5645	0.8951	180	0.0332	1497.4	0.0335
Dlx3(Homeobox)/Kerainocytes-Dlx3-ChIP-Seq(GSE89884)/Homer	NDGTAATTAC	1	-1.334	0.7438	313	0.0577	2484.3	0.0557
DMRT1(DM)/Testis-DMRT1-ChIP-Seq(GSE64892)/Homer	TWGHWACAWTGTWDC	1	-0.04624	1	112	0.0206	1072.4	0.024
DMRT6(DM)/Testis-DMRT6-ChIP-Seq(GSE60440)/Homer	YDGHTACAWTGTADC	1	-0.04489	1	96	0.0177	931.1	0.0209
DUX(Homeobox)/C2C12-Dux-ChIP-Seq(GSE87279)/Homer	BCWGATTCAATCAAN	1	-0.6583	0.8643	1	0.0002	6.6	0.0001
DUX4(Homeobox)/Myoblasts-DUX4.V5-ChIP-Seq(GSE75791)/Homer	NWTAAYCYAATCAWN	1	-1.029	0.7767	19	0.0035	141.1	0.0032
E2A(bHLH),near_PU.1/Bcell-PU.1-ChIP-Seq(GSE21512)/Homer	NVCACCTGBN	1	0	1	713	0.1314	6985.3	0.1565
E2A(bHLH)/proBcell-E2A-ChIP-Seq(GSE21978)/Homer	DNRCAGCTGY	1	-0.1302	1	803	0.148	6857.4	0.1536
E2F(E2F)/Hela-CellCycle-Expression/Homer	TTSGCGCGAAAA	1	-0.2823	0.9984	8	0.0015	81	0.0018
E2F1(E2F)/Hela-E2F1-ChIP-Seq(GSE22478)/Homer	CWGGCGGGAA	1	-0.2322	1	32	0.0059	300.7	0.0067
E2F3(E2F)/MEF-E2F3-ChIP-Seq(GSE71376)/Homer	BTKGGCGGGAAA	1	-1.061	0.7749	165	0.0304	1315	0.0295
E2F4(E2F)/K562-E2F4-ChIP-Seq(GSE31477)/Homer	GGCGGGAAAH	1	-0.9462	0.82	90	0.0166	716.6	0.0161
E2F6(E2F)/Hela-E2F6-ChIP-Seq(GSE31477)/Homer	GGCGGGAARN	1	-0.8999	0.831	143	0.0264	1151.7	0.0258
E2F7(E2F)/Hela-E2F7-ChIP-Seq(GSE32673)/Homer	VDTTTCCCGCCA	1	-0.689	0.8632	20	0.0037	163	0.0037
EAR2(NR)/K562-NR2F6-ChIP-Seq(Encode)/Homer	NRBCARRGGTCA	1	-0.7815	0.8575	738	0.136	6047.4	0.1355
EBF(EBF)/proBcell-EBF-ChIP-Seq(GSE21978)/Homer	DGTCCCYRGGGA	1	-0.7945	0.8541	99	0.0182	802.7	0.018
EBF1(EBF)/Near-E2A-ChIP-Seq(GSE21512)/Homer	GTCCCCWGGGGA	0.01	-4.884	0.1513	581	0.1071	4335.1	0.0971
EBF2(EBF)/BrownAdipose-EBF2-ChIP-Seq(GSE97114)/Homer	NABTCCCWDGGGAVH	0.01	-5.207	0.1513	533	0.0982	3938.4	0.0882
EBNA1(EBV-virus)/Raji-EBNA1-ChIP-Seq(GSE30709)/Homer	GGYAGCAYDTGCTDCCCNNN	1	-0.8905	0.831	9	0.0017	66.1	0.0015
E-box(bHLH)/Promoter/Homer	SSGGTCACGTGA	1	-0.3384	0.9815	24	0.0044	218.7	0.0049
Egr1(Zf)/K562-Egr1-ChIP-Seq(GSE32465)/Homer	TGCGTGGGYG	1	-0.02476	1	281	0.0518	2584	0.0579
Egr2(Zf)/Thymocytes-Egr2-ChIP-Seq(GSE34254)/Homer	NGCGTGGGCGGR	1	-0.004403	1	49	0.009	569.4	0.0128
EHF(ETS)/LoVo-EHF-ChIP-Seq(GSE49402)/Homer	AVCAGGAAGT	1	-0.3101	0.9922	701	0.1292	5892.9	0.132
EKLF(Zf)/Erythrocyte-Klf1-ChIP-Seq(GSE20478)/Homer	NWGGGTGTGGCY	1	-1.85	0.5919	125	0.023	937.6	0.021
ELF1(ETS)/Jurkat-ELF1-ChIP-Seq(SRA014231)/Homer	AVCCGGAAGT	1	-0.2086	1	203	0.0374	1771.6	0.0397
ELF3(ETS)/PDAC-ELF3-ChIP-Seq(GSE64557)/Homer	ANCAGGAAGT	1	-0.008374	1	362	0.0667	3351.7	0.0751
Elf4(ETS)/BMDM-Elf4-ChIP-Seq(GSE88699)/Homer	ACTTCCKGKT	1	-0.1762	1	539	0.0994	4613.1	0.1033
ELF5(ETS)/T47D-ELF5-ChIP-Seq(GSE30407)/Homer	ACVAGGAAGT	1	-0.2465	1	374	0.0689	3195.6	0.0716
Elk1(ETS)/Hela-Elk1-ChIP-Seq(GSE31477)/Homer	HACTTCCGGY	1	-0.02625	1	201	0.0371	1883.2	0.0422
Elk4(ETS)/Hela-Elk4-ChIP-Seq(GSE31477)/Homer	NRYTTCCGGY	1	-1.444	0.7049	229	0.0422	1795.3	0.0402
Eomes(T-box)/H9-Eomes-ChIP-Seq(GSE26097)/Homer	ATTAACACCT	1	-0.02016	1	1106	0.2039	9605.5	0.2152
ERE(NR),IR3/MCF7-ERa-ChIP-Seq(Unpublished)/Homer	VAGGTCACNSTGACC	1	-0.9077	0.831	155	0.0286	1248.8	0.028
ERG(ETS)/VCaP-ERG-ChIP-Seq(GSE14097)/Homer	ACAGGAAGTG	1	-0.6757	0.8632	892	0.1644	7341.6	0.1645
Erra(NR)/HepG2-Erra-ChIP-Seq(GSE31477)/Homer	CAAAGGTCAG	1	-0.1915	1	1319	0.2431	11094.3	0.2485
Esrrb(NR)/mES-Esrrb-ChIP-Seq(GSE11431)/Homer	KTGACCTTGA	1	-0.07014	1	338	0.0623	3002.3	0.0673
ETS(ETS)/Promoter/Homer	AACCGGAAGT	1	-0.05063	1	118	0.0218	1122	0.0251
ETS:E-box(ETS,bHLH)/HPC7-Scl-ChIP-Seq(GSE22178)/Homer	AGGAARCAGCTG	1	-0.0907	1	35	0.0065	356.1	0.008
ETS:RUNX(ETS,Runt)/Jurkat-RUNX1-ChIP-Seq(GSE17954)/Homer	RCAGGATGTGGT	1	-0.0564	1	31	0.0057	332.4	0.0074
ETS1(ETS)/Jurkat-ETS1-ChIP-Seq(GSE17954)/Homer	ACAGGAAGTG	1	-0.427	0.9445	556	0.1025	4644.4	0.104
Ets1-distal(ETS)/CD4+-PolII-ChIP-Seq(Barski_et_al.)/Homer	MACAGGAAGT	1	-1.713	0.6159	186	0.0343	1429.7	0.032
ETV1(ETS)/GIST48-ETV1-ChIP-Seq(GSE22441)/Homer	AACCGGAAGT	1	-0.7596	0.8575	755	0.1392	6192.3	0.1387
Etv2(ETS)/ES-ER71-ChIP-Seq(GSE59402)/Homer(0.967)	NNAYTTCCTGHN	1	-1.715	0.6159	519	0.0957	4106.4	0.092
ETV4(ETS)/HepG2-ETV4-ChIP-Seq(ENCODE)/Homer	ACCGGAAGTG	1	-0.2719	0.9984	551	0.1016	4662.1	0.1044
EWS:ERG-fusion(ETS)/CADO_ES1-EWS:ERG-ChIP-Seq(SRA014231)/Homer	ATTTCCTGTN	1	-0.7778	0.8575	390	0.0719	3190.8	0.0715
EWS:FLI1-fusion(ETS)/SK_N_MC-EWS:FLI1-ChIP-Seq(SRA014231)/Homer	VACAGGAAAT	1	-0.1009	1	284	0.0524	2514.1	0.0563
Fli1(ETS)/CD8-FLI-ChIP-Seq(GSE20898)/Homer	NRYTTCCGGH	1	-1.216	0.7484	562	0.1036	4523.1	0.1013
Fosl2(bZIP)/3T3L1-Fosl2-ChIP-Seq(GSE56872)/Homer	NATGASTCABNN	1	-0.8078	0.8506	156	0.0288	1267.6	0.0284
Fox:Ebox(Forkhead,bHLH)/Panc1-Foxa2-ChIP-Seq(GSE47459)/Homer	NNNVCTGWGYAAACASN	0.1	-3.526	0.2487	642	0.1183	4917.4	0.1102
FOXA1(Forkhead)/LNCAP-FOXA1-ChIP-Seq(GSE27824)/Homer	WAAGTAAACA	0.1	-3.686	0.2441	730	0.1346	5606.2	0.1256
FOXA1(Forkhead)/MCF7-FOXA1-ChIP-Seq(GSE26831)/Homer	WAAGTAAACA	0.1	-3.156	0.2939	596	0.1099	4581.4	0.1026
FOXA1:AR(Forkhead,NR)/LNCAP-AR-ChIP-Seq(GSE27824)/Homer	AGTAAACAAAAAAGAACAND	1	-0.2405	1	40	0.0074	369.6	0.0083
Foxa2(Forkhead)/Liver-Foxa2-ChIP-Seq(GSE25694)/Homer	CYTGTTTACWYW	0.01	-5.006	0.1513	473	0.0872	3480.6	0.078
Foxa3(Forkhead)/Liver-Foxa3-ChIP-Seq(GSE77670)/Homer	BSNTGTTTACWYWGN	0.01	-5.375	0.1496	186	0.0343	1258.4	0.0282
Foxf1(Forkhead)/Lung-Foxf1-ChIP-Seq(GSE77951)/Homer	WWATRTAAACAN	1	-1.538	0.6595	511	0.0942	4063.4	0.091
Foxh1(Forkhead)/hESC-FOXH1-ChIP-Seq(GSE29422)/Homer	NNTGTGGATTSS	0.01	-6.516	0.0613	349	0.0643	2448.7	0.0549
FOXK1(Forkhead)/HEK293-FOXK1-ChIP-Seq(GSE51673)/Homer	NVWTGTTTAC	0.1	-3.649	0.2441	592	0.1091	4509.4	0.101
FOXK2(Forkhead)/U2OS-FOXK2-ChIP-Seq(E-MTAB-2204)/Homer	SCHTGTTTACAT	0.01	-5.203	0.1513	364	0.0671	2622.3	0.0587
FoxL2(Forkhead)/Ovary-FoxL2-ChIP-Seq(GSE60858)/Homer	WWTRTAAACAVG	1	-0.5061	0.9176	449	0.0828	3736	0.0837
FOXM1(Forkhead)/MCF7-FOXM1-ChIP-Seq(GSE72977)/Homer	TRTTTACTTW	1	-1.707	0.6159	614	0.1132	4876.3	0.1092
Foxo1(Forkhead)/RAW-Foxo1-ChIP-Seq(Fan_et_al.)/Homer	CTGTTTAC	1	-1.067	0.7749	1091	0.2011	8876	0.1989
Foxo3(Forkhead)/U2OS-Foxo3-ChIP-Seq(E-MTAB-2701)/Homer	DGTAAACA	0.1	-3.669	0.2441	417	0.0769	3122.6	0.07
FOXP1(Forkhead)/H9-FOXP1-ChIP-Seq(GSE31006)/Homer	NYYTGTTTACHN	0.01	-4.908	0.1513	248	0.0457	1744.5	0.0391
Fra1(bZIP)/BT549-Fra1-ChIP-Seq(GSE46166)/Homer	NNATGASTCATH	1	-0.9335	0.82	257	0.0474	2077.7	0.0465
Fra2(bZIP)/Striatum-Fra2-ChIP-Seq(GSE43429)/Homer	GGATGACTCATC	1	-1.197	0.7484	230	0.0424	1827.7	0.0409
FXR(NR),IR1/Liver-FXR-ChIP-Seq(Chong_et_al.)/Homer	AGGTCANTGACCTB	1	-1.818	0.6058	197	0.0363	1509.1	0.0338
GABPA(ETS)/Jurkat-GABPa-ChIP-Seq(GSE17954)/Homer	RACCGGAAGT	1	-0.8554	0.8349	470	0.0866	3832.7	0.0859
GATA(Zf),IR3/iTreg-Gata3-ChIP-Seq(GSE20898)/Homer	NNNNNBAGATAWYATCTVHN	1	-2.236	0.5188	74	0.0136	523.8	0.0117
GATA(Zf),IR4/iTreg-Gata3-ChIP-Seq(GSE20898)/Homer	NAGATWNBNATCTNN	1	-1.221	0.7484	35	0.0065	260.4	0.0058
GATA:SCL(Zf,bHLH)/Ter119-SCL-ChIP-Seq(GSE18720)/Homer	CRGCTGBNGNSNNSAGATAA	1	-0.9159	0.8283	59	0.0109	467.3	0.0105
Gata1(Zf)/K562-GATA1-ChIP-Seq(GSE18829)/Homer	SAGATAAGRV	1	-1.963	0.5697	303	0.0559	2343.6	0.0525
Gata2(Zf)/K562-GATA2-ChIP-Seq(GSE18829)/Homer	BBCTTATCTS	1	-1.986	0.5697	342	0.063	2653.8	0.0595
GATA3(Zf),DR4/iTreg-Gata3-ChIP-Seq(GSE20898)/Homer	AGATGKDGAGATAAG	1	-0.9865	0.8023	44	0.0081	342.5	0.0077
GATA3(Zf),DR8/iTreg-Gata3-ChIP-Seq(GSE20898)/Homer	AGATSTNDNNDSAGATAASN	1	-0.0592	1	38	0.007	397	0.0089
GATA3(Zf)/iTreg-Gata3-ChIP-Seq(GSE20898)/Homer	AGATAASR	0.1	-3.654	0.2441	832	0.1534	6425.1	0.1439
Gata4(Zf)/Heart-Gata4-ChIP-Seq(GSE35151)/Homer	NBWGATAAGR	0.1	-3.732	0.2441	538	0.0992	4074.8	0.0913
Gata6(Zf)/HUG1N-GATA6-ChIP-Seq(GSE51936)/Homer	YCTTATCTBN	0.01	-5.427	0.1496	501	0.0924	3675.3	0.0823
Gfi1b(Zf)/HPC7-Gfi1b-ChIP-Seq(GSE22178)/Homer	MAATCACTGC	1	-0.5387	0.9032	334	0.0616	2776.7	0.0622
GFX(?)/Promoter/Homer	ATTCTCGCGAGA	1	0	1	0	0	12.3	0.0003
GFY(?)/Promoter/Homer	ACTACAATTCCC	1	-0.3613	0.9792	24	0.0044	216.5	0.0048
GFY-Staf(?,Zf)/Promoter/Homer	RACTACAATTCCCAGAAKGC	1	-0.05039	1	22	0.0041	249.3	0.0056
GLI3(Zf)/Limb-GLI3-ChIP-Chip(GSE11077)/Homer	CGTGGGTGGTCC	1	-1.173	0.7495	66	0.0122	508.9	0.0114
GLIS3(Zf)/Thyroid-Glis3.GFP-ChIP-Seq(GSE103297)/Homer	CTCCCTGGGAGGCCN	1	-0.2901	0.9984	677	0.1248	5702.1	0.1277
GRE(NR),IR3/A549-GR-ChIP-Seq(GSE32465)/Homer	NRGVACABNVTGTYCY	1	-1.171	0.7495	79	0.0146	612.2	0.0137
GRE(NR),IR3/RAW264.7-GRE-ChIP-Seq(Unpublished)/Homer	VAGRACAKWCTGTYC	0.1	-2.671	0.3869	142	0.0262	1028.3	0.023
GRHL2(CP2)/HBE-GRHL2-ChIP-Seq(GSE46194)/Homer	AAACYKGTTWDACMRGTTTB	1	-1.222	0.7484	201	0.0371	1590.5	0.0356
GSC(Homeobox)/FrogEmbryos-GSC-ChIP-Seq(DRA000576)/Homer	RGGATTAR	1	-0.03667	1	666	0.1228	5841.6	0.1309
Hand2(bHLH)/Mesoderm-Hand2-ChIP-Seq(GSE61475)/Homer	TGACANARRCCAGRC	1	-1.143	0.759	293	0.054	2344.1	0.0525
HEB(bHLH)/mES-Heb-ChIP-Seq(GSE53233)/Homer	VCAGCTGBNN	1	-0.1854	1	1074	0.198	9066.4	0.2031
HIC1(Zf)/Treg-ZBTB29-ChIP-Seq(GSE99889)/Homer	TGCCAGCB	0.1	-2.516	0.4288	1216	0.2241	9651.4	0.2162
HIF-1a(bHLH)/MCF7-HIF1a-ChIP-Seq(GSE28352)/Homer	TACGTGCV	1	-0.06432	1	76	0.014	738.5	0.0165
HIF-1b(HLH)/T47D-HIF1b-ChIP-Seq(GSE59937)/Homer	RTACGTGC	1	-0.0463	1	460	0.0848	4074.1	0.0913
HIF2a(bHLH)/785_O-HIF2a-ChIP-Seq(GSE34871)/Homer	GCACGTACCC	1	-0.767	0.8575	122	0.0225	993.4	0.0223
HINFP(Zf)/K562-HINFP.eGFP-ChIP-Seq(Encode)/Homer	TWVGGTCCGC	1	-1.103	0.7637	53	0.0098	408.8	0.0092
HLF(bZIP)/HSC-HLF.Flag-ChIP-Seq(GSE69817)/Homer	RTTATGYAAB	1	-0.6721	0.8632	381	0.0702	3136.3	0.0703
Hnf1(Homeobox)/Liver-Foxa2-Chip-Seq(GSE25694)/Homer	GGTTAAWCATTAA	1	-0.8447	0.8369	54	0.01	431	0.0097
HNF1b(Homeobox)/PDAC-HNF1B-ChIP-Seq(GSE64557)/Homer	GTTAATNATTAA	1	-0.7074	0.8632	61	0.0112	498.2	0.0112
HNF4a(NR),DR1/HepG2-HNF4a-ChIP-Seq(GSE25021)/Homer	CARRGKBCAAAGTYCA	0.1	-4.165	0.189	293	0.054	2124.7	0.0476
HNF6(Homeobox)/Liver-Hnf6-ChIP-Seq(ERP000394)/Homer	NTATYGATCH	1	-0.7092	0.8632	225	0.0415	1846.2	0.0414
HOXA1(Homeobox)/mES-Hoxa1-ChIP-Seq(SRP084292)/Homer	TGATKGATGR	1	-1.352	0.7438	128	0.0236	992.6	0.0222
Hoxa10(Homeobox)/ChickenMSG-Hoxa10.Flag-ChIP-Seq(GSE86088)/Homer	GGYAATGAAA	1	-0.9417	0.82	282	0.052	2280.2	0.0511
Hoxa11(Homeobox)/ChickenMSG-Hoxa11.Flag-ChIP-Seq(GSE86088)/Homer	TTTTATGGCM	1	-0.7568	0.8575	1283	0.2365	10533.8	0.236
Hoxa13(Homeobox)/ChickenMSG-Hoxa13.Flag-ChIP-Seq(GSE86088)/Homer	CYHATAAAAN	1	-1.552	0.6595	1404	0.2588	11337	0.254
HOXA2(Homeobox)/mES-Hoxa2-ChIP-Seq(Donaldson_et_al.)/Homer	GYCATCMATCAT	1	-1.913	0.5758	56	0.0103	397.4	0.0089
Hoxa9(Homeobox)/ChickenMSG-Hoxa9.Flag-ChIP-Seq(GSE86088)/Homer	RGCAATNAAA	1	-1.24	0.7484	1515	0.2793	12311.6	0.2758
HOXB13(Homeobox)/ProstateTumor-HOXB13-ChIP-Seq(GSE56288)/Homer	TTTTATKRGG	1	-0.7539	0.8575	551	0.1016	4517.8	0.1012
Hoxb4(Homeobox)/ES-Hoxb4-ChIP-Seq(GSE34014)/Homer	TGATTRATGGCY	1	-0.8876	0.831	93	0.0171	745.4	0.0167
Hoxc9(Homeobox)/Ainv15-Hoxc9-ChIP-Seq(GSE21812)/Homer	GGCCATAAATCA	1	-1.69	0.6159	237	0.0437	1838.1	0.0412
Hoxd10(Homeobox)/ChickenMSG-Hoxd10.Flag-ChIP-Seq(GSE86088)/Homer	GGCMATGAAA	1	-0.6448	0.8643	598	0.1102	4929.8	0.1104
Hoxd11(Homeobox)/ChickenMSG-Hoxd11.Flag-ChIP-Seq(GSE86088)/Homer	VGCCATAAAA	1	-0.563	0.8951	1312	0.2418	10837.8	0.2428
Hoxd12(Homeobox)/ChickenMSG-Hoxd12.Flag-ChIP-Seq(GSE86088)/Homer	HDGYAATGAAAN	1	-1.04	0.7767	977	0.1801	7948.6	0.1781
Hoxd13(Homeobox)/ChickenMSG-Hoxd13.Flag-ChIP-Seq(GSE86088)/Homer	NCYAATAAAA	1	-1.106	0.7637	858	0.1582	6960.6	0.1559
HRE(HSF)/HepG2-HSF1-ChIP-Seq(GSE31477)/Homer	BSTTCTRGAABVTTCYAGAA	0.1	-3.361	0.2708	92	0.017	621	0.0139
HRE(HSF)/Striatum-HSF1-ChIP-Seq(GSE38000)/Homer	TTCTAGAABNTTCTA	1	-1.888	0.5758	124	0.0229	927.8	0.0208
IRF:BATF(IRF:bZIP)/pDC-Irf8-ChIP-Seq(GSE66899)/Homer	CTTTCANTATGACTV	1	-0.7869	0.8567	55	0.0101	443.9	0.0099
IRF1(IRF)/PBMC-IRF1-ChIP-Seq(GSE43036)/Homer	GAAAGTGAAAGT	1	-0.1108	1	54	0.01	522	0.0117
IRF2(IRF)/Erythroblas-IRF2-ChIP-Seq(GSE36985)/Homer	GAAASYGAAASY	1	-0.5911	0.8936	42	0.0077	350.7	0.0079
IRF3(IRF)/BMDM-Irf3-ChIP-Seq(GSE67343)/Homer	AGTTTCAKTTTC	1	-0.7023	0.8632	149	0.0275	1222.1	0.0274
IRF4(IRF)/GM12878-IRF4-ChIP-Seq(GSE32465)/Homer	ACTGAAACCA	1	-1.58	0.6509	222	0.0409	1727.8	0.0387
IRF8(IRF)/BMDM-IRF8-ChIP-Seq(GSE77884)/Homer	GRAASTGAAAST	1	-1.246	0.7484	158	0.0291	1241.1	0.0278
Isl1(Homeobox)/Neuron-Isl1-ChIP-Seq(GSE31456)/Homer	CTAATKGV	1	-2.115	0.5458	1076	0.1983	8569.9	0.192
ISRE(IRF)/ThioMac-LPS-Expression(GSE23622)/Homer	AGTTTCASTTTC	1	-0.2599	1	23	0.0042	217.5	0.0049
Jun-AP1(bZIP)/K562-cJun-ChIP-Seq(GSE31477)/Homer	GATGASTCATCN	1	-0.7556	0.8575	111	0.0205	904.1	0.0203
JunB(bZIP)/DendriticCells-Junb-ChIP-Seq(GSE36099)/Homer	RATGASTCAT	1	-1.044	0.7767	263	0.0485	2112.5	0.0473
JunD(bZIP)/K562-JunD-ChIP-Seq/Homer	ATGACGTCATCN	1	-2.239	0.5188	44	0.0081	296.8	0.0066
KLF10(Zf)/HEK293-KLF10.GFP-ChIP-Seq(GSE58341)/Homer	GGGGGTGTGTCC	1	-0.166	1	445	0.082	3831.9	0.0858
KLF14(Zf)/HEK293-KLF14.GFP-ChIP-Seq(GSE58341)/Homer	RGKGGGCGKGGC	1	-0.02269	1	814	0.15	7136.8	0.1599
KLF3(Zf)/MEF-Klf3-ChIP-Seq(GSE44748)/Homer	NRGCCCCRCCCHBNN	1	-2.121	0.5458	225	0.0415	1710.6	0.0383
Klf4(Zf)/mES-Klf4-ChIP-Seq(GSE11431)/Homer	GCCACACCCA	1	-1.347	0.7438	192	0.0354	1506.5	0.0338
KLF5(Zf)/LoVo-KLF5-ChIP-Seq(GSE49402)/Homer	DGGGYGKGGC	1	-0.05872	1	595	0.1097	5197.7	0.1164
KLF6(Zf)/PDAC-KLF6-ChIP-Seq(GSE64557)/Homer	MKGGGYGTGGCC	1	-0.3246	0.9876	465	0.0857	3924.8	0.0879
Klf9(Zf)/GBM-Klf9-ChIP-Seq(GSE62211)/Homer	GCCACRCCCACY	1	-0.1411	1	168	0.031	1500.9	0.0336
LEF1(HMG)/H1-LEF1-ChIP-Seq(GSE64758)/Homer	CCTTTGATST	0.1	-3.747	0.2441	409	0.0754	3054.8	0.0684
Lhx1(Homeobox)/EmbryoCarcinoma-Lhx1-ChIP-Seq(GSE70957)/Homer	NNYTAATTAR	1	-0.02303	1	522	0.0962	4658.4	0.1044
Lhx2(Homeobox)/HFSC-Lhx2-ChIP-Seq(GSE48068)/Homer	TAATTAGN	1	-1.771	0.6058	562	0.1036	4447.3	0.0996
Lhx3(Homeobox)/Neuron-Lhx3-ChIP-Seq(GSE31456)/Homer	ADBTAATTAR	1	-0.1561	1	838	0.1545	7126.6	0.1597
LRF(Zf)/Erythroblasts-ZBTB7A-ChIP-Seq(GSE74977)/Homer	AAGACCCYYN	1	-1.547	0.6595	701	0.1292	5604.6	0.1256
LXRE(NR),DR4/RAW-LXRb.biotin-ChIP-Seq(GSE21512)/Homer	RGGTTACTANAGGTCA	1	-1.286	0.7484	24	0.0044	172.6	0.0039
MafA(bZIP)/Islet-MafA-ChIP-Seq(GSE30298)/Homer	TGCTGACTCA	1	-0.4783	0.9311	451	0.0831	3759.5	0.0842
MafB(bZIP)/BMM-Mafb-ChIP-Seq(GSE75722)/Homer	WNTGCTGASTCAGCANWTTY	1	-0.2942	0.9984	240	0.0442	2055.2	0.046
MafF(bZIP)/HepG2-MafF-ChIP-Seq(GSE31477)/Homer	HWWGTCAGCAWWTTT	1	-0.7729	0.8575	120	0.0221	976.2	0.0219
MafK(bZIP)/C2C12-MafK-ChIP-Seq(GSE36030)/Homer	GCTGASTCAGCA	1	-0.5419	0.9032	130	0.024	1086.1	0.0243
Max(bHLH)/K562-Max-ChIP-Seq(GSE31477)/Homer	RCCACGTGGYYN	1	-0.103	1	364	0.0671	3193	0.0715
Maz(Zf)/HepG2-Maz-ChIP-Seq(GSE31477)/Homer	GGGGGGGG	1	-0.8674	0.8344	638	0.1176	5207.8	0.1167
Mef2a(MADS)/HL1-Mef2a.biotin-ChIP-Seq(GSE21529)/Homer	CYAAAAATAG	1	-2.051	0.5551	186	0.0343	1406.3	0.0315
Mef2b(MADS)/HEK293-Mef2b.V5-ChIP-Seq(GSE67450)/Homer	GCTATTTTTGGM	1	-0.576	0.8936	361	0.0665	2991.3	0.067
Mef2c(MADS)/GM12878-Mef2c-ChIP-Seq(GSE32465)/Homer	DCYAAAAATAGM	1	-1.973	0.5697	187	0.0345	1419.5	0.0318
Mef2d(MADS)/Retina-Mef2d-ChIP-Seq(GSE61391)/Homer	GCTATTTTTAGC	1	-1.24	0.7484	73	0.0135	560.9	0.0126
Meis1(Homeobox)/MastCells-Meis1-ChIP-Seq(GSE48085)/Homer	VGCTGWCAVB	0.1	-3.227	0.2785	1047	0.193	8197.1	0.1836
MITF(bHLH)/MastCells-MITF-ChIP-Seq(GSE48085)/Homer	RTCATGTGAC	0.01	-5.467	0.1496	538	0.0992	3962.9	0.0888
MNT(bHLH)/HepG2-MNT-ChIP-Seq(Encode)/Homer	DGCACACGTG	1	-1.113	0.7637	637	0.1174	5152.5	0.1154
Mouse_Recombination_Hotspot(Zf)/Testis-DMC1-ChIP-Seq(GSE24438)/Homer	ACTYKNATTCGTGNTACTTC	1	-0.125	1	24	0.0044	246	0.0055
MYB(HTH)/ERMYB-Myb-ChIPSeq(GSE22095)/Homer	GGCVGTTR	1	-1.574	0.6509	960	0.177	7708.8	0.1727
Myf5(bHLH)/GM-Myf5-ChIP-Seq(GSE24852)/Homer	BAACAGCTGT	0.1	-4.588	0.1513	418	0.0771	3074.2	0.0689
MYNN(Zf)/HEK293-MYNN.eGFP-ChIP-Seq(Encode)/Homer	TTCAAAWTAAAAGTC	0.1	-2.802	0.3539	129	0.0238	922.5	0.0207
MyoD(bHLH)/Myotube-MyoD-ChIP-Seq(GSE21614)/Homer	RRCAGCTGYTSY	0.1	-2.969	0.3226	432	0.0796	3290.4	0.0737
MyoG(bHLH)/C2C12-MyoG-ChIP-Seq(GSE36024)/Homer	AACAGCTG	1	-1.491	0.6806	596	0.1099	4759.7	0.1066
Nanog(Homeobox)/mES-Nanog-ChIP-Seq(GSE11724)/Homer	RGCCATTAAC	1	-2.155	0.5452	2398	0.442	19367.3	0.4339
NeuroD1(bHLH)/Islet-NeuroD1-ChIP-Seq(GSE30298)/Homer	GCCATCTGTT	0.1	-2.429	0.4561	495	0.0912	3838.3	0.086
NeuroG2(bHLH)/Fibroblast-NeuroG2-ChIP-Seq(GSE75910)/Homer	ACCATCTGTT	1	-1.707	0.6159	934	0.1722	7475.4	0.1675
NF1(CTF)/LNCAP-NF1-ChIP-Seq(Unpublished)/Homer	CYTGGCABNSTGCCAR	0.1	-2.606	0.4074	199	0.0367	1475.3	0.0331
NF1:FOXA1(CTF,Forkhead)/LNCAP-FOXA1-ChIP-Seq(GSE27824)/Homer	WNTGTTTRYTTTGGCA	0.1	-2.349	0.488	29	0.0053	183.3	0.0041
NF1-halfsite(CTF)/LNCaP-NF1-ChIP-Seq(Unpublished)/Homer	YTGCCAAG	0.01	-6.814	0.0505	1070	0.1972	8078.6	0.181
NFAT(RHD)/Jurkat-NFATC1-ChIP-Seq(Jolma_et_al.)/Homer	ATTTTCCATT	1	-0.6465	0.8643	456	0.0841	3759.8	0.0842
NFAT:AP1(RHD,bZIP)/Jurkat-NFATC1-ChIP-Seq(Jolma_et_al.)/Homer	SARTGGAAAAWRTGAGTCAB	0.1	-3.353	0.2708	87	0.016	584.3	0.0131
NF-E2(bZIP)/K562-NFE2-ChIP-Seq(GSE31477)/Homer	GATGACTCAGCA	1	-1.134	0.7599	30	0.0055	224.9	0.005
NFE2L2(bZIP)/HepG2-NFE2L2-ChIP-Seq(Encode)/Homer	AWWWTGCTGAGTCAT	1	-0.104	1	29	0.0053	297.3	0.0067
NFIL3(bZIP)/HepG2-NFIL3-ChIP-Seq(Encode)/Homer	VTTACGTAAYNNNNN	1	-1.799	0.6058	286	0.0527	2221.2	0.0498
NFkB-p50,p52(RHD)/Monocyte-p50-ChIP-Chip(Schreiber_et_al.)/Homer	GGGGGAATCCCC	1	-0.8344	0.8369	49	0.009	391.8	0.0088
NFkB-p65(RHD)/GM12787-p65-ChIP-Seq(GSE19485)/Homer	WGGGGATTTCCC	1	-0.7312	0.8575	240	0.0442	1966.7	0.0441
NFkB-p65-Rel(RHD)/ThioMac-LPS-Expression(GSE23622)/Homer	GGAAATTCCC	1	-1.808	0.6058	28	0.0052	188.5	0.0042
NFY(CCAAT)/Promoter/Homer	RGCCAATSRG	1	-0.005471	1	368	0.0678	3429	0.0768
Nkx2.1(Homeobox)/LungAC-Nkx2.1-ChIP-Seq(GSE43252)/Homer	RSCACTYRAG	1	-0.2299	1	1774	0.327	14827.5	0.3322
Nkx2.2(Homeobox)/NPC-Nkx2.2-ChIP-Seq(GSE61673)/Homer	BTBRAGTGSN	1	-2.083	0.5493	1162	0.2142	9273.2	0.2078
Nkx2.5(Homeobox)/HL1-Nkx2.5.biotin-ChIP-Seq(GSE21529)/Homer	RRSCACTYAA	1	-1.762	0.6058	1367	0.252	10996.5	0.2464
Nkx3.1(Homeobox)/LNCaP-Nkx3.1-ChIP-Seq(GSE28264)/Homer	AAGCACTTAA	1	-0.459	0.9344	1408	0.2595	11671.5	0.2615
Nkx6.1(Homeobox)/Islet-Nkx6.1-ChIP-Seq(GSE40975)/Homer	GKTAATGR	1	-1.071	0.7749	1394	0.257	11359.8	0.2545
n-Myc(bHLH)/mES-nMyc-ChIP-Seq(GSE11431)/Homer	VRCCACGTGG	1	-0.5601	0.8951	363	0.0669	3011.4	0.0675
NPAS(bHLH)/Liver-NPAS-ChIP-Seq(GSE39860)/Homer	NVCACGTG	1	-0.1742	1	928	0.1711	7861	0.1761
NPAS2(bHLH)/Liver-NPAS2-ChIP-Seq(GSE39860)/Homer	KCCACGTGAC	1	-1.445	0.7049	632	0.1165	5058.2	0.1133
Nr5a2(NR)/mES-Nr5a2-ChIP-Seq(GSE19019)/Homer	BTCAAGGTCA	1	-0.02702	1	314	0.0579	2863.1	0.0641
Nr5a2(NR)/Pancreas-LRH1-ChIP-Seq(GSE34295)/Homer	BTCAAGGTCA	1	-0.002121	1	404	0.0745	3796	0.085
NRF(NRF)/Promoter/Homer	STGCGCATGCGC	1	-0.1222	1	47	0.0087	455.3	0.0102
NRF1(NRF)/MCF7-NRF1-ChIP-Seq(Unpublished)/Homer	CTGCGCATGCGC	1	-0.02226	1	14	0.0026	185.9	0.0042
Nrf2(bZIP)/Lymphoblast-Nrf2-ChIP-Seq(GSE37589)/Homer	HTGCTGAGTCAT	1	-0.4965	0.923	22	0.0041	189.1	0.0042
Nur77(NR)/K562-NR4A1-ChIP-Seq(GSE31363)/Homer	TGACCTTTNCNT	0.1	-3.977	0.2155	100	0.0184	662.8	0.0148
OCT:OCT(POU,Homeobox)/NPC-Brn1-ChIP-Seq(GSE35496)/Homer	ATGAATATTCATGAG	1	-0.3203	0.9876	3	0.0006	31.6	0.0007
OCT:OCT(POU,Homeobox)/NPC-OCT6-ChIP-Seq(GSE43916)/Homer	YATGCATATRCATRT	1	-0.3308	0.9848	75	0.0138	656.9	0.0147
OCT:OCT(POU,Homeobox,IR1)/NPC-Brn2-ChIP-Seq(GSE35496)/Homer	ATGAATWATTCATGA	0.1	-2.825	0.3509	8	0.0015	34.8	0.0008
OCT:OCT-short(POU,Homeobox)/NPC-OCT6-ChIP-Seq(GSE43916)/Homer	ATGCATWATGCATRW	1	-1.951	0.5697	322	0.0594	2496.9	0.0559
Oct2(POU,Homeobox)/Bcell-Oct2-ChIP-Seq(GSE21512)/Homer	ATATGCAAAT	1	-0.4578	0.9344	120	0.0221	1015	0.0227
Oct4(POU,Homeobox)/mES-Oct4-ChIP-Seq(GSE11431)/Homer	ATTTGCATAW	1	-0.8975	0.831	211	0.0389	1707	0.0382
Oct4:Sox17(POU,Homeobox,HMG)/F9-Sox17-ChIP-Seq(GSE44553)/Homer	CCATTGTATGCAAAT	0.01	-4.624	0.1513	76	0.014	471.1	0.0106
OCT4-SOX2-TCF-NANOG(POU,Homeobox,HMG)/mES-Oct4-ChIP-Seq(GSE11431)/Homer	ATTTGCATAACAATG	0.1	-4.211	0.186	96	0.0177	626.7	0.014
Oct6(POU,Homeobox)/NPC-Pou3f1-ChIP-Seq(GSE35496)/Homer	WATGCAAATGAG	1	-1.284	0.7484	199	0.0367	1568.8	0.0351
Olig2(bHLH)/Neuron-Olig2-ChIP-Seq(GSE30882)/Homer	RCCATMTGTT	1	-0.06296	1	1126	0.2076	9645.4	0.2161
Otx2(Homeobox)/EpiLC-Otx2-ChIP-Seq(GSE56098)/Homer	NYTAATCCYB	1	-0.01177	1	445	0.082	4047.1	0.0907
p53(p53)/mES-cMyc-ChIP-Seq(GSE11431)/Homer	ACATGCCCGGGCAT	1	-0.9878	0.8023	8	0.0015	56.7	0.0013
p53(p53)/Saos-p53-ChIP-Seq(GSE15780)/Homer	RRCATGYCYRGRCATGYYYN	0.1	-2.983	0.3226	64	0.0118	424.6	0.0095
p53(p53)/Saos-p53-ChIP-Seq/Homer	RRCATGYCYRGRCATGYYYN	0.1	-2.983	0.3226	64	0.0118	424.6	0.0095
p63(p53)/Keratinocyte-p63-ChIP-Seq(GSE17611)/Homer	NNDRCATGYCYNRRCATGYH	1	-2.061	0.5551	201	0.0371	1524.4	0.0342
p73(p53)/Trachea-p73-ChIP-Seq(PRJNA310161)/Homer	NRRRCAWGTCCDGRCATGYY	1	-1.324	0.7438	27	0.005	194.9	0.0044
PAX3:FKHR-fusion(Paired,Homeobox)/Rh4-PAX3:FKHR-ChIP-Seq(GSE19063)/Homer	ACCRTGACTAATTNN	1	-0.1747	1	93	0.0171	843.3	0.0189
PAX5(Paired,Homeobox),condensed/GM12878-PAX5-ChIP-Seq(GSE32465)/Homer	GTCACGCTCSCTGM	1	-0.1054	1	41	0.0076	406.3	0.0091
PAX5(Paired,Homeobox)/GM12878-PAX5-ChIP-Seq(GSE32465)/Homer	GCAGCCAAGCRTGACH	0.001	-8.424	0.02	229	0.0422	1484.5	0.0333
PAX6(Paired,Homeobox)/Forebrain-Pax6-ChIP-Seq(GSE66961)/Homer	NGTGTTCAVTSAAGCGKAAA	1	-0.3215	0.9876	43	0.0079	384.2	0.0086
Pax7(Paired,Homeobox),long/Myoblast-Pax7-ChIP-Seq(GSE25064)/Homer	TAATCHGATTAC	1	-0.1611	1	6	0.0011	70.7	0.0016
Pax7(Paired,Homeobox),longest/Myoblast-Pax7-ChIP-Seq(GSE25064)/Homer	NTAATTDGCYAATTANNWWD	1	-2.298	0.5056	14	0.0026	78.1	0.0017
Pax7(Paired,Homeobox)/Myoblast-Pax7-ChIP-Seq(GSE25064)/Homer	TAATCAATTA	1	-1.09	0.7644	40	0.0074	305.7	0.0068
Pax8(Paired,Homeobox)/Thyroid-Pax8-ChIP-Seq(GSE26938)/Homer	GTCATGCHTGRCTGS	1	-0.9071	0.831	187	0.0345	1509.4	0.0338
PBX1(Homeobox)/MCF7-PBX1-ChIP-Seq(GSE28007)/Homer	GSCTGTCACTCA	1	-0.5826	0.8936	40	0.0074	334.1	0.0075
PBX2(Homeobox)/K562-PBX2-ChIP-Seq(Encode)/Homer	RTGATTKATRGN	1	-0.7459	0.8575	400	0.0737	3278.1	0.0734
Pbx3(Homeobox)/GM12878-PBX3-ChIP-Seq(GSE32465)/Homer	SCTGTCAMTCAN	1	-0.9887	0.8023	131	0.0241	1045	0.0234
Pdx1(Homeobox)/Islet-Pdx1-ChIP-Seq(SRA008281)/Homer	YCATYAATCA	0.1	-3.836	0.229	497	0.0916	3742.7	0.0838
PGR(NR)/EndoStromal-PGR-ChIP-Seq(GSE69539)/Homer	AAGAACATWHTGTTC	0.1	-3.926	0.2207	143	0.0264	985.2	0.0221
Phox2a(Homeobox)/Neuron-Phox2a-ChIP-Seq(GSE31456)/Homer	YTAATYNRATTA	1	-1.157	0.7527	163	0.03	1289.2	0.0289
Phox2b(Homeobox)/CLBGA-PHOX2B-ChIP-Seq(GSE90683)/Homer	TTAATTNAATTA	1	-0.7643	0.8575	79	0.0146	641.2	0.0144
Pit1(Homeobox)/GCrat-Pit1-ChIP-Seq(GSE58009)/Homer	ATGMATATDC	1	-1.267	0.7484	562	0.1036	4515.4	0.1012
Pit1+1bp(Homeobox)/GCrat-Pit1-ChIP-Seq(GSE58009)/Homer	ATGCATAATTCA	0.1	-3.459	0.2555	163	0.03	1155.9	0.0259
Pitx1(Homeobox)/Chicken-Pitx1-ChIP-Seq(GSE38910)/Homer	TAATCCCN	1	-0.0121	1	2371	0.4371	20184.5	0.4522
Pitx1:Ebox(Homeobox,bHLH)/Hindlimb-Pitx1-ChIP-Seq(GSE41591)/Homer	YTAATTRAWWCCAGATGT	1	-0.3727	0.9734	80	0.0147	692.1	0.0155
Pknox1(Homeobox)/ES-Prep1-ChIP-Seq(GSE63282)/Homer	SCTGTCAVTCAV	1	-0.3631	0.9792	111	0.0205	955.7	0.0214
PPARa(NR),DR1/Liver-Ppara-ChIP-Seq(GSE47954)/Homer	VNAGGKCAAAGGTCA	1	-1.993	0.5697	617	0.1137	4865.4	0.109
PPARE(NR),DR1/3T3L1-Pparg-ChIP-Seq(GSE13511)/Homer	TGACCTTTGCCCCA	1	-2.032	0.5551	550	0.1014	4320.2	0.0968
PR(NR)/T47D-PR-ChIP-Seq(GSE31130)/Homer	VAGRACAKNCTGTBC	1	-0.03363	1	1382	0.2547	11857.1	0.2656
PRDM1(Zf)/Hela-PRDM1-ChIP-Seq(GSE31477)/Homer	ACTTTCACTTTC	1	-0.6248	0.8707	305	0.0562	2519.4	0.0564
PRDM10(Zf)/HEK293-PRDM10.eGFP-ChIP-Seq(Encode)/Homer	TGGTACATTCCA	1	-1.053	0.7767	367	0.0676	2958.2	0.0663
PRDM14(Zf)/H1-PRDM14-ChIP-Seq(GSE22767)/Homer	RGGTCTCTAACY	0.1	-3.629	0.2441	205	0.0378	1470.1	0.0329
PRDM15(Zf)/ESC-Prdm15-ChIP-Seq(GSE73694)/Homer	YCCDNTCCAGGTTTT	1	-0.3054	0.9937	553	0.1019	4664.9	0.1045
PRDM9(Zf)/Testis-DMC1-ChIP-Seq(GSE35498)/Homer	ADGGYAGYAGCATCT	1	-0.5932	0.8936	212	0.0391	1757.2	0.0394
Prop1(Homeobox)/GHFT1-PROP1.biotin-ChIP-Seq(GSE77302)/Homer	NTAATBNAATTA	1	-1.906	0.5758	278	0.0512	2148.3	0.0481
PSE(SNAPc)/K562-mStart-Seq/Homer	WAVTCACCMTAASYDAAAAG	1	-0.0709	1	270	0.0498	2420.1	0.0542
Ptf1a(bHLH)/Panc1-Ptf1a-ChIP-Seq(GSE47459)/Homer	ACAGCTGTTN	1	-0.1804	1	1556	0.2868	13067.4	0.2928
PU.1(ETS)/ThioMac-PU.1-ChIP-Seq(GSE21512)/Homer	AGAGGAAGTG	1	-0.0569	1	250	0.0461	2263	0.0507
PU.1:IRF8(ETS:IRF)/pDC-Irf8-ChIP-Seq(GSE66899)/Homer	GGAAGTGAAAST	1	-0.4641	0.9329	89	0.0164	755.4	0.0169
PU.1-IRF(ETS:IRF)/Bcell-PU.1-ChIP-Seq(GSE21512)/Homer	MGGAAGTGAAAC	1	-0.5252	0.9068	761	0.1403	6307.7	0.1413
RAR:RXR(NR),DR5/ES-RAR-ChIP-Seq(GSE56893)/Homer	RGGTCADNNAGAGGTCAV	1	-0.0399	1	7	0.0013	101.1	0.0023
RAR:RXR(NR),DR5/ES-RAR-ChIP-Seq(GSE56893)/Homer	AGGTCAAGGTCA	1	-0.01022	1	99	0.0182	1014.2	0.0227
RARa(NR)/K562-RARa-ChIP-Seq(Encode)/Homer	TTGAMCTTTG	1	-0.08699	1	1716	0.3163	14507.7	0.325
RARg(NR)/ES-RARg-ChIP-Seq(GSE30538)/Homer	AGGTCAAGGTCA	1	-4.3e-05	1	41	0.0076	583.8	0.0131
RBPJ:Ebox(?,bHLH)/Panc1-Rbpj1-ChIP-Seq(GSE47459)/Homer	GGGRAARRGRMCAGMTG	1	-0.3633	0.9792	174	0.0321	1484.7	0.0333
Rbpj1(?)/Panc1-Rbpj1-ChIP-Seq(GSE47459)/Homer	HTTTCCCASG	0.1	-2.576	0.4089	837	0.1543	6575	0.1473
REST-NRSF(Zf)/Jurkat-NRSF-ChIP-Seq/Homer	GGMGCTGTCCATGGTGCTGA	1	0	1	0	0	29.1	0.0007
Reverb(NR),DR2/RAW-Reverba.biotin-ChIP-Seq(GSE45914)/Homer	GTRGGTCASTGGGTCA	1	-0.458	0.9344	66	0.0122	563.2	0.0126
RFX(HTH)/K562-RFX3-ChIP-Seq(SRA012198)/Homer	CGGTTGCCATGGCAAC	1	-0.2873	0.9984	28	0.0052	258.9	0.0058
Rfx1(HTH)/NPC-H3K4me1-ChIP-Seq(GSE16256)/Homer	KGTTGCCATGGCAA	1	-0.3951	0.9583	90	0.0166	773.3	0.0173
Rfx2(HTH)/LoVo-RFX2-ChIP-Seq(GSE49402)/Homer	GTTGCCATGGCAACM	1	-1.189	0.7484	37	0.0068	277.2	0.0062
Rfx5(HTH)/GM12878-Rfx5-ChIP-Seq(GSE31477)/Homer	SCCTAGCAACAG	1	-0.2887	0.9984	189	0.0348	1628.3	0.0365
Rfx6(HTH)/Min6b1-Rfx6.HA-ChIP-Seq(GSE62844)/Homer	TGTTKCCTAGCAACM	0.1	-3.039	0.3162	618	0.1139	4767.7	0.1068
Ronin(THAP)/ES-Thap11-ChIP-Seq(GSE51522)/Homer	RACTACAACTCCCAGVAKGC	1	-0.0107	1	2	0.0004	54.8	0.0012
RORa(NR)/Liver-Rora-ChIP-Seq(GSE101115)/Homer	AAWCTAGGTCARDNN	0.1	-2.923	0.3324	78	0.0144	530.1	0.0119
RORg(NR)/Liver-Rorc-ChIP-Seq(GSE101115)/Homer	WAABTAGGTCAV	1	-0.6565	0.8643	37	0.0068	304.1	0.0068
RORgt(NR)/EL4-RORgt.Flag-ChIP-Seq(GSE56019)/Homer	AAYTAGGTCA	1	-0.3509	0.9792	57	0.0105	500.6	0.0112
RORgt(NR)/EL4-RORgt.Flag-ChIP-Seq(GSE56019)/Homer	AAYTAGGTCA	1	-0.3509	0.9792	57	0.0105	500.6	0.0112
RUNX(Runt)/HPC7-Runx1-ChIP-Seq(GSE22178)/Homer	SAAACCACAG	1	-0.007977	1	368	0.0678	3406.5	0.0763
RUNX1(Runt)/Jurkat-RUNX1-ChIP-Seq(GSE29180)/Homer	AAACCACARM	1	-0.7035	0.8632	608	0.1121	4997.2	0.112
RUNX2(Runt)/PCa-RUNX2-ChIP-Seq(GSE33889)/Homer	NWAACCACADNN	1	-1.291	0.7484	515	0.0949	4129.3	0.0925
RUNX-AML(Runt)/CD4+-PolII-ChIP-Seq(Barski_et_al.)/Homer	GCTGTGGTTW	1	-1.383	0.7316	410	0.0756	3264.8	0.0731
RXR(NR),DR1/3T3L1-RXR-ChIP-Seq(GSE13511)/Homer	TAGGGCAAAGGTCA	1	-1.914	0.5758	636	0.1172	5028.8	0.1127
SCL(bHLH)/HPC7-Scl-ChIP-Seq(GSE13511)/Homer	AVCAGCTG	0.1	-4.552	0.1513	2707	0.499	21570.8	0.4833
SCRT1(Zf)/HEK293-SCRT1.eGFP-ChIP-Seq(Encode)/Homer	GCAACAGGTG	1	-0.8198	0.8443	158	0.0291	1282.7	0.0287
SF1(NR)/H295R-Nr5a1-ChIP-Seq(GSE44220)/Homer	CAAGGHCANV	1	-0.01704	1	278	0.0512	2579.3	0.0578
Six1(Homeobox)/Myoblast-Six1-ChIP-Chip(GSE20150)/Homer	GKVTCADRTTWC	1	-0.5688	0.8947	115	0.0212	958.5	0.0215
Six2(Homeobox)/NephronProgenitor-Six2-ChIP-Seq(GSE39837)/Homer	GWAAYHTGAKMC	1	-0.5805	0.8936	507	0.0935	4195.1	0.094
Six4(Homeobox)/MCF7-SIX4-ChIP-Seq(Encode)/Homer	TGWAAYCTGABACCB	0.1	-3.362	0.2708	28	0.0052	158.4	0.0035
Slug(Zf)/Mesoderm-Snai2-ChIP-Seq(GSE61475)/Homer	SNGCACCTGCHS	1	-0.004784	1	268	0.0494	2559.5	0.0573
Smad2(MAD)/ES-SMAD2-ChIP-Seq(GSE29422)/Homer	CTGTCTGG	0.1	-3.484	0.2542	996	0.1836	7759.1	0.1738
Smad3(MAD)/NPC-Smad3-ChIP-Seq(GSE36673)/Homer	TWGTCTGV	0.01	-5.119	0.1513	1914	0.3528	15022.8	0.3366
Smad4(MAD)/ESC-SMAD4-ChIP-Seq(GSE29422)/Homer	VBSYGTCTGG	0.1	-4.332	0.175	1034	0.1906	7984.8	0.1789
Sox10(HMG)/SciaticNerve-Sox3-ChIP-Seq(GSE35132)/Homer	CCWTTGTYYB	0.01	-4.985	0.1513	990	0.1825	7576.4	0.1697
Sox15(HMG)/CPA-Sox15-ChIP-Seq(GSE62909)/Homer	RAACAATGGN	0.0001	-10.29	0.0141	659	0.1215	4664.9	0.1045
Sox17(HMG)/Endoderm-Sox17-ChIP-Seq(GSE61475)/Homer	CCATTGTTYB	0.01	-4.959	0.1513	411	0.0758	2999.9	0.0672
Sox2(HMG)/mES-Sox2-ChIP-Seq(GSE11431)/Homer	BCCATTGTTC	0.001	-9.003	0.02	542	0.0999	3820.7	0.0856
Sox3(HMG)/NPC-Sox3-ChIP-Seq(GSE33059)/Homer	CCWTTGTY	0.0001	-9.244	0.02	1083	0.1996	8028.8	0.1799
Sox4(HMG)/proB-Sox4-ChIP-Seq(GSE50066)/Homer	YCTTTGTTCC	0.001	-9.069	0.02	525	0.0968	3687.1	0.0826
Sox6(HMG)/Myotubes-Sox6-ChIP-Seq(GSE32627)/Homer	CCATTGTTNY	0.1	-3.05	0.3162	911	0.1679	7119.2	0.1595
Sox9(HMG)/Limb-SOX9-ChIP-Seq(GSE73225)/Homer	AGGVNCCTTTGT	0.01	-4.725	0.1513	543	0.1001	4046.7	0.0907
Sp1(Zf)/Promoter/Homer	GGCCCCGCCCCC	1	-1.295	0.7484	59	0.0109	446.1	0.01
Sp2(Zf)/HEK293-Sp2.eGFP-ChIP-Seq(Encode)/Homer	YGGCCCCGCCCC	1	-0.7698	0.8575	688	0.1268	5639.3	0.1263
Sp5(Zf)/mES-Sp5.Flag-ChIP-Seq(GSE72989)/Homer	RGKGGGCGGAGC	1	-0.5442	0.9032	429	0.0791	3560.7	0.0798
SPDEF(ETS)/VCaP-SPDEF-ChIP-Seq(SRA014231)/Homer	ASWTCCTGBT	1	-0.03133	1	529	0.0975	4693.1	0.1051
SpiB(ETS)/OCILY3-SPIB-ChIP-Seq(GSE56857)/Homer	AAAGRGGAAGTG	1	-0.2219	1	106	0.0195	942.4	0.0211
Srebp1a(bHLH)/HepG2-Srebp1a-ChIP-Seq(GSE31477)/Homer	RTCACSCCAY	1	-0.7563	0.8575	91	0.0168	740.6	0.0166
Srebp2(bHLH)/HepG2-Srebp2-ChIP-Seq(GSE31477)/Homer	CGGTCACSCCAC	1	-0.7582	0.8575	55	0.0101	445.9	0.01
STAT1(Stat)/HelaS3-STAT1-ChIP-Seq(GSE12782)/Homer	NATTTCCNGGAAAT	1	-0.4841	0.9311	141	0.026	1187	0.0266
Stat3(Stat)/mES-Stat3-ChIP-Seq(GSE11431)/Homer	CTTCCGGGAA	1	-0.6963	0.8632	243	0.0448	1996.7	0.0447
Stat3+il21(Stat)/CD4-Stat3-ChIP-Seq(GSE19198)/Homer	SVYTTCCNGGAARB	1	-1.366	0.7387	381	0.0702	3031.3	0.0679
STAT4(Stat)/CD4-Stat4-ChIP-Seq(GSE22104)/Homer	NYTTCCWGGAAR	1	-1.81	0.6058	508	0.0936	4006.6	0.0898
STAT5(Stat)/mCD4+-Stat5-ChIP-Seq(GSE12346)/Homer	RTTTCTNAGAAA	1	-0.9517	0.8197	180	0.0332	1447.2	0.0324
STAT6(Stat)/CD4-Stat6-ChIP-Seq(GSE22104)/Homer	ABTTCYYRRGAA	1	-0.8474	0.8369	270	0.0498	2195	0.0492
STAT6(Stat)/Macrophage-Stat6-ChIP-Seq(GSE38377)/Homer	TTCCKNAGAA	1	-0.6913	0.8632	279	0.0514	2293.8	0.0514
T1ISRE(IRF)/ThioMac-Ifnb-Expression/Homer	ACTTTCGTTTCT	1	-0.0107	1	2	0.0004	54.2	0.0012
TATA-Box(TBP)/Promoter/Homer	CCTTTTAWAGSC	1	-0.805	0.8506	717	0.1322	5869.6	0.1315
Tbet(T-box)/CD8-Tbet-ChIP-Seq(GSE33802)/Homer	AGGTGTGAAM	1	-0.4813	0.9311	545	0.1005	4536.2	0.1016
Tbox:Smad(T-box,MAD)/ESCd5-Smad2_3-ChIP-Seq(GSE29422)/Homer	AGGTGHCAGACA	1	-0.6269	0.8707	100	0.0184	827.1	0.0185
Tbr1(T-box)/Cortex-Tbr1-ChIP-Seq(GSE71384)/Homer	AAGGTGTKAA	1	-1.659	0.6199	734	0.1353	5856.7	0.1312
Tbx20(T-box)/Heart-Tbx20-ChIP-Seq(GSE29636)/Homer	GGTGYTGACAGS	1	-0.1644	1	96	0.0177	872.7	0.0196
Tbx21(T-box)/GM12878-TBX21-ChIP-Seq(Encode)/Homer	AGGTGTGAAA	1	-0.1472	1	494	0.0911	4255.2	0.0953
Tbx5(T-box)/HL1-Tbx5.biotin-ChIP-Seq(GSE21529)/Homer	AGGTGTCA	1	-0.253	1	1855	0.3419	15478.2	0.3468
Tbx6(T-box)/ESC-Tbx6-ChIP-Seq(GSE93524)/Homer	DAGGTGTBAA	1	-0.2907	0.9984	546	0.1006	4612.4	0.1033
Tcf12(bHLH)/GM12878-Tcf12-ChIP-Seq(GSE32465)/Homer	VCAGCTGYTG	1	-1.298	0.7484	523	0.0964	4193.7	0.094
Tcf21(bHLH)/ArterySmoothMuscle-Tcf21-ChIP-Seq(GSE61369)/Homer	NAACAGCTGG	1	-2.301	0.5056	558	0.1029	4356.7	0.0976
Tcf3(HMG)/mES-Tcf3-ChIP-Seq(GSE11724)/Homer	ASWTCAAAGG	1	-1.448	0.7049	150	0.0276	1161.3	0.026
TCF4(bHLH)/SHSY5Y-TCF4-ChIP-Seq(GSE96915)/Homer	SMCATCTGKH	1	-1.225	0.7484	939	0.1731	7599.2	0.1702
Tcf7(HMG)/GM12878-TCF7-ChIP-Seq(Encode)/Homer	CTTTGATGTGSB	0.01	-4.853	0.1513	213	0.0393	1480.2	0.0332
Tcfcp2l1(CP2)/mES-Tcfcp2l1-ChIP-Seq(GSE11431)/Homer	NRAACCRGTTYRAACCRGYT	1	-0.4768	0.9311	77	0.0142	653	0.0146
TCFL2(HMG)/K562-TCF7L2-ChIP-Seq(GSE29196)/Homer	ACWTCAAAGG	1	-0.03257	1	33	0.0061	365.9	0.0082
TEAD(TEA)/Fibroblast-PU.1-ChIP-Seq(Unpublished)/Homer	YCWGGAATGY	1	-0.8723	0.8344	344	0.0634	2797.1	0.0627
TEAD1(TEAD)/HepG2-TEAD1-ChIP-Seq(Encode)/Homer	CYRCATTCCA	1	-1.933	0.5707	519	0.0957	4081.9	0.0914
TEAD2(TEA)/Py2T-Tead2-ChIP-Seq(GSE55709)/Homer	CCWGGAATGY	1	-0.5861	0.8936	280	0.0516	2320.4	0.052
TEAD3(TEA)/HepG2-TEAD3-ChIP-Seq(Encode)/Homer	TRCATTCCAG	1	-1.262	0.7484	604	0.1113	4858.5	0.1088
TEAD4(TEA)/Tropoblast-Tead4-ChIP-Seq(GSE37350)/Homer	CCWGGAATGY	1	-0.8591	0.8349	453	0.0835	3692.9	0.0827
TFE3(bHLH)/MEF-TFE3-ChIP-Seq(GSE75757)/Homer	GTCACGTGACYV	1	-0.6525	0.8643	36	0.0066	296.5	0.0066
Tgif1(Homeobox)/mES-Tgif1-ChIP-Seq(GSE55404)/Homer	YTGWCADY	0.001	-7.427	0.0352	1916	0.3532	14831.3	0.3323
Tgif2(Homeobox)/mES-Tgif2-ChIP-Seq(GSE55404)/Homer	TGTCANYT	0.001	-8.086	0.0212	2029	0.374	15695.1	0.3516
THRa(NR)/C17.2-THRa-ChIP-Seq(GSE38347)/Homer	GGTCANYTGAGGWCA	1	-0.8463	0.8369	209	0.0385	1696.6	0.038
THRb(NR)/HepG2-THRb.Flag-ChIP-Seq(Encode)/Homer	GGTCACCTGAGGTCA	0.1	-2.596	0.4074	298	0.0549	2255.4	0.0505
THRb(NR)/Liver-NR1A2-ChIP-Seq(GSE52613)/Homer	TRAGGTCA	1	-0.2016	1	2452	0.452	20444	0.458
Tlx?(NR)/NPC-H3K4me1-ChIP-Seq(GSE16256)/Homer	CTGGCAGSCTGCCA	0.01	-4.828	0.1513	272	0.0501	1931.1	0.0433
TR4(NR),DR1/Hela-TR4-ChIP-Seq(GSE24685)/Homer	GAGGTCAAAGGTCA	1	-2.277	0.5057	65	0.012	453.2	0.0102
Twist(bHLH)/HMLE-TWIST1-ChIP-Seq(Chang_et_al)/Homer	VCAKCTGGNNNCCAGMTGBN	1	-0.3772	0.9723	64	0.0118	556.4	0.0125
Unknown(Homeobox)/Limb-p300-ChIP-Seq/Homer	SSCMATWAAA	1	-1.114	0.7637	327	0.0603	2624	0.0588
Unknown-ESC-element(?)/mES-Nanog-ChIP-Seq(GSE11724)/Homer	CACAGCAGGGGG	0.1	-3.887	0.2234	354	0.0653	2614.7	0.0586
USF1(bHLH)/GM12878-Usf1-ChIP-Seq(GSE32465)/Homer	SGTCACGTGR	0.1	-3.43	0.2579	221	0.0407	1603.1	0.0359
Usf2(bHLH)/C2C12-Usf2-ChIP-Seq(GSE36030)/Homer	GTCACGTGGT	1	-1.136	0.7599	152	0.028	1202.6	0.0269
VDR(NR),DR3/GM10855-VDR+vitD-ChIP-Seq(GSE22484)/Homer	ARAGGTCANWGAGTTCANNN	1	-0.08439	1	90	0.0166	851.1	0.0191
WT1(Zf)/Kidney-WT1-ChIP-Seq(GSE90016)/Homer	MCTCCCMCRCAB	1	-0.1913	1	267	0.0492	2320	0.052
X-box(HTH)/NPC-H3K4me1-ChIP-Seq(GSE16256)/Homer	GGTTGCCATGGCAA	1	-0.436	0.9426	44	0.0081	380.6	0.0085
YY1(Zf)/Promoter/Homer	CAAGATGGCGGC	1	-0.01439	1	17	0.0031	224.7	0.005
Zac1(Zf)/Neuro2A-Plagl1-ChIP-Seq(GSE75942)/Homer	HAWGRGGCCM	1	-1.775	0.6058	1522	0.2806	12260.2	0.2747
ZBTB12(Zf)/HEK293-ZBTB12.GFP-ChIP-Seq(GSE58341)/Homer	NGNTCTAGAACCNGV	1	-1.239	0.7484	276	0.0509	2195.2	0.0492
ZBTB18(Zf)/HEK293-ZBTB18.GFP-ChIP-Seq(GSE58341)/Homer	AACATCTGGA	1	-0.6772	0.8632	286	0.0527	2353.9	0.0527
ZBTB33(Zf)/GM12878-ZBTB33-ChIP-Seq(GSE32465)/Homer	GGVTCTCGCGAGAAC	1	-0.2939	0.9984	3	0.0006	32.3	0.0007
ZEB1(Zf)/PDAC-ZEB1-ChIP-Seq(GSE64557)/Homer	VCAGGTRDRY	1	0	1	896	0.1652	8627	0.1933
ZEB2(Zf)/SNU398-ZEB2-ChIP-Seq(GSE103048)/Homer	GNMCAGGTGTGC	1	-2e-06	1	464	0.0855	4639.9	0.104
Zfp281(Zf)/ES-Zfp281-ChIP-Seq(GSE81042)/Homer	CCCCTCCCCCAC	1	-0.2751	0.9984	123	0.0227	1074.7	0.0241
ZFP3(Zf)/HEK293-ZFP3.GFP-ChIP-Seq(GSE58341)/Homer	GGGTTTTGAAGGATGARTAGGAGTT	1	-1.533	0.6595	1	0.0002	2.1	0
Zfp809(Zf)/ES-Zfp809-ChIP-Seq(GSE70799)/Homer	GGGGCTYGKCTGGGA	0.1	-4.335	0.175	97	0.0179	630.2	0.0141
ZFX(Zf)/mES-Zfx-ChIP-Seq(GSE11431)/Homer	AGGCCTRG	1	-1.985	0.5697	711	0.1311	5626.4	0.1261
Zic(Zf)/Cerebellum-ZIC1.2-ChIP-Seq(GSE60731)/Homer	CCTGCTGAGH	0.1	-2.793	0.3539	483	0.089	3710	0.0831
Zic3(Zf)/mES-Zic3-ChIP-Seq(GSE37889)/Homer	GGCCYCCTGCTGDGH	1	-1.262	0.7484	281	0.0518	2233.2	0.05
ZKSCAN1(Zf)/HepG2-ZKSCAN1-ChIP-Seq(Encode)/Homer	GCACAYAGTAGGKCY	0.01	-5.104	0.1513	24	0.0044	111.9	0.0025
ZNF136(Zf)/HEK293-ZNF136.GFP-ChIP-Seq(GSE58341)/Homer	YTKGATAHAGTATTCTWGGTNGGCA	1	-0.432	0.9431	41	0.0076	355	0.008
ZNF143|STAF(Zf)/CUTLL-ZNF143-ChIP-Seq(GSE29600)/Homer	ATTTCCCAGVAKSCY	1	-0.002223	1	194	0.0358	1934.9	0.0433
ZNF16(Zf)/HEK293-ZNF16.GFP-ChIP-Seq(GSE58341)/Homer	MACCTTCYATGGCTCCCTAKTGCCY	1	-0.6932	0.8632	3	0.0006	22.8	0.0005
ZNF165(Zf)/WHIM12-ZNF165-ChIP-Seq(GSE65937)/Homer	AAGGKGRCGCAGGCA	1	-0.4429	0.9394	50	0.0092	430.4	0.0096
ZNF189(Zf)/HEK293-ZNF189.GFP-ChIP-Seq(GSE58341)/Homer	TGGAACAGMA	1	-0.3441	0.9815	481	0.0887	4050.8	0.0908
Znf263(Zf)/K562-Znf263-ChIP-Seq(GSE31477)/Homer	CVGTSCTCCC	1	-0.02548	1	958	0.1766	8338.7	0.1868
ZNF264(Zf)/HEK293-ZNF264.GFP-ChIP-Seq(GSE58341)/Homer	RGGGCACTAACY	1	-0.000761	1	273	0.0503	2689	0.0602
ZNF317(Zf)/HEK293-ZNF317.GFP-ChIP-Seq(GSE58341)/Homer	GTCWGCTGTYYCTCT	1	-0.4112	0.9562	43	0.0079	374.5	0.0084
ZNF322(Zf)/HEK293-ZNF322.GFP-ChIP-Seq(GSE58341)/Homer	GAGCCTGGTACTGWGCCTGR	0.1	-3.332	0.2708	180	0.0332	1291.5	0.0289
ZNF382(Zf)/HEK293-ZNF382.GFP-ChIP-Seq(GSE58341)/Homer	GNCTGTASTRNTGBCTCHTT	1	-0.01732	1	8	0.0015	124.1	0.0028
ZNF41(Zf)/HEK293-ZNF41.GFP-ChIP-Seq(GSE58341)/Homer	CCTCATGGTGYCYTWYTCCCTTGTG	1	-2.092	0.5493	18	0.0033	109.7	0.0025
ZNF415(Zf)/HEK293-ZNF415.GFP-ChIP-Seq(GSE58341)/Homer	GRTGMTRGAGCC	1	-0.6482	0.8643	269	0.0496	2218.1	0.0497
ZNF416(Zf)/HEK293-ZNF416.GFP-ChIP-Seq(GSE58341)/Homer	WDNCTGGGCA	0.1	-2.782	0.3539	849	0.1565	6648.2	0.1489
ZNF467(Zf)/HEK293-ZNF467.GFP-ChIP-Seq(GSE58341)/Homer	TGGGGAAGGGCM	1	-0.1995	1	453	0.0835	3879.4	0.0869
ZNF519(Zf)/HEK293-ZNF519.GFP-ChIP-Seq(GSE58341)/Homer	GAGSCCGAGC	0.01	-5.527	0.1496	104	0.0192	651.4	0.0146
ZNF528(Zf)/HEK293-ZNF528.GFP-ChIP-Seq(GSE58341)/Homer	AGAAATGACTTCCCT	1	-0.5354	0.9032	3	0.0006	25.4	0.0006
ZNF652/HepG2-ZNF652.Flag-ChIP-Seq(Encode)/Homer	TTAACCCTTTVNKKN	1	-0.8742	0.8344	113	0.0208	909.4	0.0204
ZNF669(Zf)/HEK293-ZNF669.GFP-ChIP-Seq(GSE58341)/Homer	GARTGGTCATCGCCC	1	-0.9362	0.82	24	0.0044	184.6	0.0041
ZNF675(Zf)/HEK293-ZNF675.GFP-ChIP-Seq(GSE58341)/Homer	ARGAGGMCAAAATGW	0.1	-3.727	0.2441	78	0.0144	507.9	0.0114
ZNF692(Zf)/HEK293-ZNF692.GFP-ChIP-Seq(GSE58341)/Homer	GTGGGCCCCA	1	-1.66	0.6199	54	0.01	391.1	0.0088
ZNF7(Zf)/HepG2-ZNF7.Flag-ChIP-Seq(Encode)/Homer	CTGCCWVCTTTTRTA	1	-0.3023	0.9937	278	0.0512	2371.1	0.0531
ZNF711(Zf)/SHSY5Y-ZNF711-ChIP-Seq(GSE20673)/Homer	AGGCCTAG	1	-1.333	0.7438	929	0.1712	7497.5	0.168
ZSCAN22(Zf)/HEK293-ZSCAN22.GFP-ChIP-Seq(GSE58341)/Homer	SMCAGTCWGAKGGAGGAGGC	1	-0.1818	1	28	0.0052	272.5	0.0061

## Sheet: FCX_E18
Motif Name	Consensus	P-value	Log P-value	q-value (Benjamini)	# of Target Sequences with Motif(of 5)	% of Target Sequences with Motif	# of Background Sequences with Motif(of 134771)	% of Background Sequences with Motif
Motif Name	DGTCCCYRGGGA	0.001	-8.085	0.1276	3	0.6	4299.2	0.0319
Motif Name	GGGGGAATCCCC	0.01	-5.567	0.7915	2	0.4	2693	0.02
Motif Name	AGGCCTAG	0.01	-5.472	0.7915	5	1	45169	0.3347
Motif Name	GTCCCCWGGGGA	0.1	-3.221	1	3	0.6	23485.6	0.174
Motif Name	NABTCCCWDGGGAVH	0.1	-4.253	1	3	0.6	16152.8	0.1197
Motif Name	WAAGTAAACA	0.1	-2.415	1	1	0.2	2503.9	0.0186
Motif Name	CGTGGGTGGTCC	0.1	-2.485	1	1	0.2	2327.9	0.0173
Motif Name	WGGGGATTTCCC	0.1	-4.07	1	2	0.4	5826.5	0.0432
Motif Name	ATTTGCATAW	0.1	-3.152	1	1	0.2	1175.4	0.0087
Motif Name	TAATCCCN	0.1	-2.392	1	3	0.6	32140.2	0.2382
Motif Name	AGGTGHCAGACA	0.1	-2.652	1	1	0.2	1959.8	0.0145
Motif Name	CACAGCAGGGGG	0.1	-2.917	1	2	0.4	10764.7	0.0798
Motif Name	AGGCCTRG	0.1	-2.724	1	3	0.6	28287.9	0.2096
Motif Name	GGCCYCCTGCTGDGH	0.1	-2.31	1	2	0.4	15078.7	0.1117
Motif Name	WDNCTGGGCA	0.1	-3.296	1	3	0.6	22843.7	0.1693
Motif Name	TTAACCCTTTVNKKN	0.1	-3.24	1	1	0.2	1074.7	0.008
Motif Name	TGGCAGTTGG	1	0	1	0	0	15002.1	0.1112
Motif Name	VTGACTCATC	1	0	1	0	0	4351.1	0.0322
Motif Name	ATGCCCTGAGGC	1	-1.55	1	2	0.4	23601.7	0.1749
Motif Name	SCCTSAGGSCAW	1	-1.142	1	2	0.4	30666.5	0.2273
Motif Name	NAHCAGCTGD	1	-0.6144	1	1	0.2	19458	0.1442
Motif Name	RGRACASNSTGTYCYB	1	0	1	0	0	2568.2	0.019
Motif Name	CCAGGAACAG	1	-1.243	1	3	0.6	51693.5	0.3831
Motif Name	TBGCACGCAA	1	0	1	0	0	11051.5	0.0819
Motif Name	NNVVCAGCTGBN	1	-1.191	1	2	0.4	29666	0.2198
Motif Name	GATGACGTCA	1	0	1	0	0	5922.1	0.0439
Motif Name	NRRTGACGTCAT	1	0	1	0	0	3283.3	0.0243
Motif Name	DATGASTCATHN	1	0	1	0	0	3679.1	0.0273
Motif Name	MTGATGCAAT	1	0	1	0	0	1132	0.0084
Motif Name	NGRTGACGTCAY	1	0	1	0	0	4354.9	0.0323
Motif Name	VNRVCAGCTGGY	1	-0.7133	1	1	0.2	17003.3	0.126
Motif Name	AWWNTGCTGAGTCAT	1	0	1	0	0	271	0.002
Motif Name	TGCTGAGTCA	1	0	1	0	0	1495.4	0.0111
Motif Name	TTRAGTGSYK	1	0	1	0	0	22682.8	0.1681
Motif Name	AAACMATTAN	1	0	1	0	0	1034.9	0.0077
Motif Name	DATGASTCAT	1	0	1	0	0	3594.7	0.0266
Motif Name	TYTGACCASWRG	1	0	1	0	0	8784	0.0651
Motif Name	NNNCTTTCCAGGAAA	1	0	1	0	0	12178.5	0.0903
Motif Name	KCACGTGMCN	1	-1.823	1	1	0.2	4672.6	0.0346
Motif Name	KCACGTGMCN	1	-0.5801	1	1	0.2	20424.9	0.1514
Motif Name	GNCACGTG	1	-0.6714	1	1	0.2	17989.3	0.1333
Motif Name	NHAACBGYYV	1	0	1	0	0	13329.8	0.0988
Motif Name	CNNBRGCGCCCCCTGSTGGC	1	0	1	0	0	6028.4	0.0447
Motif Name	ANTTMRCASBNNNGTGYKAAN	1	0	1	0	0	1493.2	0.0111
Motif Name	TATGCWAATBAV	1	0	1	0	0	887.1	0.0066
Motif Name	ATGAATATTC	1	0	1	0	0	102	0.0008
Motif Name	NAGTTTCABTHTGACTNW	1	0	1	0	0	1352.9	0.01
Motif Name	CCATATATGGNM	1	0	1	0	0	1926.3	0.0143
Motif Name	GYMATAAAAH	1	0	1	0	0	1287.1	0.0095
Motif Name	NGYCATAAAWCH	1	0	1	0	0	2486.6	0.0184
Motif Name	ATTGCGCAAC	1	0	1	0	0	2959.8	0.0219
Motif Name	DRTGTTGCAA	1	0	1	0	0	3389.5	0.0251
Motif Name	NTNATGCAAYMNNHTGMAAY	1	0	1	0	0	350.2	0.0026
Motif Name	ATTGCATCAT	1	0	1	0	0	795.9	0.0059
Motif Name	SRGTTTCAAA	1	0	1	0	0	1697.8	0.0126
Motif Name	ATGACGTCATCY	1	0	1	0	0	2714.7	0.0201
Motif Name	GHCACGTG	1	-1.451	1	1	0.2	7014.2	0.052
Motif Name	VCCACGTG	1	-1.216	1	1	0.2	9158.6	0.0679
Motif Name	VVCCACGTGG	1	-1.484	1	1	0.2	6767.1	0.0501
Motif Name	AGRGGTCA	1	0	1	0	0	23384.9	0.1733
Motif Name	GKBCARAGGTCA	1	-0.6321	1	1	0.2	18986.3	0.1407
Motif Name	CSGTGACGTCAC	1	0	1	0	0	3810.6	0.0282
Motif Name	GCTAATCC	1	0	1	0	0	16844.5	0.1248
Motif Name	AYAGTGCCMYCTRGTGGCCA	1	0	1	0	0	2507.2	0.0186
Motif Name	TGCAGTTCCMVNWRTGGCCA	1	0	1	0	0	204.1	0.0015
Motif Name	TATCGATNAN	1	0	1	0	0	2043	0.0151
Motif Name	HNRAATCAAT	1	0	1	0	0	1359	0.0101
Motif Name	NDGTAATTAC	1	0	1	0	0	1462.3	0.0108
Motif Name	TWGHWACAWTGTWDC	1	0	1	0	0	550.1	0.0041
Motif Name	YDGHTACAWTGTADC	1	0	1	0	0	514.3	0.0038
Motif Name	BCWGATTCAATCAAN	1	0	1	0	0	2.8	0
Motif Name	NWTAAYCYAATCAWN	1	0	1	0	0	55.1	0.0004
Motif Name	NVCACCTGBN	1	-0.3909	1	1	0.2	27261.4	0.202
Motif Name	DNRCAGCTGY	1	-1.231	1	2	0.4	28909.7	0.2142
Motif Name	TTSGCGCGAAAA	1	0	1	0	0	1366.8	0.0101
Motif Name	CWGGCGGGAA	1	0	1	0	0	8218.4	0.0609
Motif Name	BTKGGCGGGAAA	1	0	1	0	0	20685	0.1533
Motif Name	GGCGGGAAAH	1	0	1	0	0	14074.3	0.1043
Motif Name	GGCGGGAARN	1	0	1	0	0	17437.7	0.1292
Motif Name	VDTTTCCCGCCA	1	0	1	0	0	3695.6	0.0274
Motif Name	NRBCARRGGTCA	1	0	1	0	0	17496.7	0.1297
Motif Name	GGYAGCAYDTGCTDCCCNNN	1	0	1	0	0	210.8	0.0016
Motif Name	SSGGTCACGTGA	1	0	1	0	0	1562.5	0.0116
Motif Name	TGCGTGGGYG	1	0	1	0	0	22767.1	0.1687
Motif Name	NGCGTGGGCGGR	1	0	1	0	0	6624	0.0491
Motif Name	AVCAGGAAGT	1	0	1	0	0	15806.1	0.1171
Motif Name	NWGGGTGTGGCY	1	0	1	0	0	4325	0.0321
Motif Name	AVCCGGAAGT	1	0	1	0	0	12765.8	0.0946
Motif Name	ANCAGGAAGT	1	0	1	0	0	7539.3	0.0559
Motif Name	ACTTCCKGKT	1	0	1	0	0	15602.2	0.1156
Motif Name	ACVAGGAAGT	1	0	1	0	0	9009.6	0.0668
Motif Name	HACTTCCGGY	1	0	1	0	0	14913.6	0.1105
Motif Name	NRYTTCCGGY	1	0	1	0	0	14355.8	0.1064
Motif Name	ATTAACACCT	1	-0.7736	1	1	0.2	15705.4	0.1164
Motif Name	VAGGTCACNSTGACC	1	0	1	0	0	3403.8	0.0252
Motif Name	ACAGGAAGTG	1	0	1	0	0	21780.7	0.1614
Motif Name	CAAAGGTCAG	1	0	1	0	0	32831.8	0.2433
Motif Name	KTGACCTTGA	1	0	1	0	0	7006	0.0519
Motif Name	AACCGGAAGT	1	0	1	0	0	7842.5	0.0581
Motif Name	AGGAARCAGCTG	1	0	1	0	0	926.9	0.0069
Motif Name	RCAGGATGTGGT	1	0	1	0	0	1708.7	0.0127
Motif Name	ACAGGAAGTG	1	0	1	0	0	16072.7	0.1191
Motif Name	MACAGGAAGT	1	0	1	0	0	2841.5	0.0211
Motif Name	AACCGGAAGT	1	0	1	0	0	23419.4	0.1736
Motif Name	NNAYTTCCTGHN	1	0	1	0	0	12360.3	0.0916
Motif Name	ACCGGAAGTG	1	0	1	0	0	23358.4	0.1731
Motif Name	ATTTCCTGTN	1	0	1	0	0	5352.5	0.0397
Motif Name	VACAGGAAAT	1	0	1	0	0	8232.1	0.061
Motif Name	NRYTTCCGGH	1	0	1	0	0	20553.6	0.1523
Motif Name	NATGASTCABNN	1	0	1	0	0	2302	0.0171
Motif Name	NNNVCTGWGYAAACASN	1	0	1	0	0	5825.5	0.0432
Motif Name	WAAGTAAACA	1	-2.082	1	1	0.2	3547.2	0.0263
Motif Name	AGTAAACAAAAAAGAACAND	1	0	1	0	0	85.9	0.0006
Motif Name	CYTGTTTACWYW	1	0	1	0	0	3138.5	0.0233
Motif Name	BSNTGTTTACWYWGN	1	0	1	0	0	954.4	0.0071
Motif Name	WWATRTAAACAN	1	0	1	0	0	2412.8	0.0179
Motif Name	NNTGTGGATTSS	1	0	1	0	0	3134.3	0.0232
Motif Name	NVWTGTTTAC	1	0	1	0	0	3815.4	0.0283
Motif Name	SCHTGTTTACAT	1	0	1	0	0	2742.6	0.0203
Motif Name	WWTRTAAACAVG	1	0	1	0	0	2155	0.016
Motif Name	TRTTTACTTW	1	-2.228	1	1	0.2	3042.7	0.0225
Motif Name	CTGTTTAC	1	0	1	0	0	16025.5	0.1188
Motif Name	DGTAAACA	1	0	1	0	0	2355.3	0.0175
Motif Name	NYYTGTTTACHN	1	0	1	0	0	1492.7	0.0111
Motif Name	NNATGASTCATH	1	0	1	0	0	3128.3	0.0232
Motif Name	GGATGACTCATC	1	0	1	0	0	3020.1	0.0224
Motif Name	AGGTCANTGACCTB	1	0	1	0	0	6259.4	0.0464
Motif Name	RACCGGAAGT	1	0	1	0	0	15803	0.1171
Motif Name	NNNNNBAGATAWYATCTVHN	1	0	1	0	0	389.1	0.0029
Motif Name	NAGATWNBNATCTNN	1	0	1	0	0	278.6	0.0021
Motif Name	CRGCTGBNGNSNNSAGATAA	1	0	1	0	0	912.1	0.0068
Motif Name	SAGATAAGRV	1	0	1	0	0	2609.2	0.0193
Motif Name	BBCTTATCTS	1	0	1	0	0	2751.4	0.0204
Motif Name	AGATGKDGAGATAAG	1	0	1	0	0	172.2	0.0013
Motif Name	AGATSTNDNNDSAGATAASN	1	0	1	0	0	303	0.0022
Motif Name	AGATAASR	1	0	1	0	0	6268.2	0.0465
Motif Name	NBWGATAAGR	1	0	1	0	0	4117.9	0.0305
Motif Name	YCTTATCTBN	1	0	1	0	0	3462.1	0.0257
Motif Name	MAATCACTGC	1	-1.812	1	1	0.2	4730.3	0.0351
Motif Name	ATTCTCGCGAGA	1	0	1	0	0	475.7	0.0035
Motif Name	ACTACAATTCCC	1	0	1	0	0	1251.6	0.0093
Motif Name	RACTACAATTCCCAGAAKGC	1	0	1	0	0	1117.6	0.0083
Motif Name	CTCCCTGGGAGGCCN	1	-1.964	1	3	0.6	38081.5	0.2822
Motif Name	NRGVACABNVTGTYCY	1	0	1	0	0	1219.6	0.009
Motif Name	VAGRACAKWCTGTYC	1	0	1	0	0	1760.5	0.013
Motif Name	AAACYKGTTWDACMRGTTTB	1	0	1	0	0	2480.1	0.0184
Motif Name	RGGATTAR	1	0	1	0	0	5644.8	0.0418
Motif Name	TGACANARRCCAGRC	1	0	1	0	0	5266.3	0.039
Motif Name	VCAGCTGBNN	1	-0.9027	1	2	0.4	36186.4	0.2682
Motif Name	TGCCAGCB	1	0	1	0	0	41262	0.3058
Motif Name	TACGTGCV	1	-2.026	1	1	0.2	3763.8	0.0279
Motif Name	RTACGTGC	1	-0.6965	1	1	0.2	17390.3	0.1289
Motif Name	GCACGTACCC	1	0	1	0	0	5230.5	0.0388
Motif Name	TWVGGTCCGC	1	-0.9688	1	1	0.2	12286.9	0.0911
Motif Name	RTTATGYAAB	1	0	1	0	0	2607.7	0.0193
Motif Name	GGTTAAWCATTAA	1	0	1	0	0	162.5	0.0012
Motif Name	GTTAATNATTAA	1	0	1	0	0	172.8	0.0013
Motif Name	CARRGKBCAAAGTYCA	1	0	1	0	0	4813.1	0.0357
Motif Name	NTATYGATCH	1	0	1	0	0	2032.3	0.0151
Motif Name	TGATKGATGR	1	0	1	0	0	1151.7	0.0085
Motif Name	GGYAATGAAA	1	0	1	0	0	2015.3	0.0149
Motif Name	TTTTATGGCM	1	0	1	0	0	9046.6	0.067
Motif Name	CYHATAAAAN	1	0	1	0	0	8870.1	0.0657
Motif Name	GYCATCMATCAT	1	0	1	0	0	452.8	0.0034
Motif Name	RGCAATNAAA	1	0	1	0	0	15294.8	0.1133
Motif Name	TTTTATKRGG	1	0	1	0	0	3481.4	0.0258
Motif Name	TGATTRATGGCY	1	0	1	0	0	788.9	0.0058
Motif Name	GGCCATAAATCA	1	0	1	0	0	1489.4	0.011
Motif Name	GGCMATGAAA	1	0	1	0	0	5019.4	0.0372
Motif Name	VGCCATAAAA	1	0	1	0	0	10947.1	0.0811
Motif Name	HDGYAATGAAAN	1	0	1	0	0	5889.9	0.0436
Motif Name	NCYAATAAAA	1	0	1	0	0	4857.5	0.036
Motif Name	BSTTCTRGAABVTTCYAGAA	1	0	1	0	0	1723.7	0.0128
Motif Name	TTCTAGAABNTTCTA	1	0	1	0	0	1508.6	0.0112
Motif Name	CTTTCANTATGACTV	1	0	1	0	0	262.7	0.0019
Motif Name	GAAAGTGAAAGT	1	0	1	0	0	671	0.005
Motif Name	GAAASYGAAASY	1	0	1	0	0	675.3	0.005
Motif Name	AGTTTCAKTTTC	1	0	1	0	0	1282	0.0095
Motif Name	ACTGAAACCA	1	0	1	0	0	2499.8	0.0185
Motif Name	GRAASTGAAAST	1	0	1	0	0	2268.2	0.0168
Motif Name	CTAATKGV	1	0	1	0	0	11424.1	0.0847
Motif Name	AGTTTCASTTTC	1	0	1	0	0	258.2	0.0019
Motif Name	GATGASTCATCN	1	0	1	0	0	1595.4	0.0118
Motif Name	RATGASTCAT	1	0	1	0	0	3221.5	0.0239
Motif Name	ATGACGTCATCN	1	0	1	0	0	1123.9	0.0083
Motif Name	GGGGGTGTGTCC	1	-0.8112	1	1	0.2	14961.3	0.1109
Motif Name	RGKGGGCGKGGC	1	-0.8917	1	3	0.6	60950.1	0.4517
Motif Name	NRGCCCCRCCCHBNN	1	0	1	0	0	19945.5	0.1478
Motif Name	GCCACACCCA	1	0	1	0	0	11443.3	0.0848
Motif Name	DGGGYGKGGC	1	-0.1548	1	1	0.2	43432.2	0.3219
Motif Name	MKGGGYGTGGCC	1	-0.8997	1	2	0.4	36265.7	0.2688
Motif Name	GCCACRCCCACY	1	-0.7486	1	1	0.2	16228.8	0.1203
Motif Name	CCTTTGATST	1	0	1	0	0	3137.4	0.0233
Motif Name	NNYTAATTAR	1	0	1	0	0	2960	0.0219
Motif Name	TAATTAGN	1	0	1	0	0	3214.6	0.0238
Motif Name	ADBTAATTAR	1	0	1	0	0	5474.2	0.0406
Motif Name	AAGACCCYYN	1	-1.728	1	3	0.6	41936.9	0.3108
Motif Name	RGGTTACTANAGGTCA	1	0	1	0	0	445.1	0.0033
Motif Name	TGCTGACTCA	1	0	1	0	0	10371.1	0.0769
Motif Name	WNTGCTGASTCAGCANWTTY	1	-2.027	1	1	0.2	3757.9	0.0278
Motif Name	HWWGTCAGCAWWTTT	1	0	1	0	0	641.5	0.0048
Motif Name	GCTGASTCAGCA	1	0	1	0	0	3068.1	0.0227
Motif Name	RCCACGTGGYYN	1	-1.333	1	1	0.2	8010.7	0.0594
Motif Name	GGGGGGGG	1	-1.247	1	3	0.6	51601.9	0.3824
Motif Name	CYAAAAATAG	1	0	1	0	0	1364.4	0.0101
Motif Name	GCTATTTTTGGM	1	0	1	0	0	2809.3	0.0208
Motif Name	DCYAAAAATAGM	1	0	1	0	0	951.5	0.0071
Motif Name	GCTATTTTTAGC	1	0	1	0	0	524.1	0.0039
Motif Name	VGCTGWCAVB	1	0	1	0	0	20880.7	0.1547
Motif Name	RTCATGTGAC	1	0	1	0	0	9908.5	0.0734
Motif Name	DGCACACGTG	1	-1.126	1	1	0.2	10176	0.0754
Motif Name	ACTYKNATTCGTGNTACTTC	1	0	1	0	0	239.9	0.0018
Motif Name	GGCVGTTR	1	0	1	0	0	18722.2	0.1387
Motif Name	BAACAGCTGT	1	0	1	0	0	11617.6	0.0861
Motif Name	TTCAAAWTAAAAGTC	1	0	1	0	0	601.1	0.0045
Motif Name	RRCAGCTGYTSY	1	-0.8003	1	1	0.2	15172.5	0.1124
Motif Name	AACAGCTG	1	-0.6082	1	1	0.2	19630.4	0.1455
Motif Name	RGCCATTAAC	1	-0.2329	1	1	0.2	36389.5	0.2697
Motif Name	GCCATCTGTT	1	0	1	0	0	11909	0.0883
Motif Name	ACCATCTGTT	1	-1.833	1	2	0.4	19878.4	0.1473
Motif Name	CYTGGCABNSTGCCAR	1	-1.454	1	1	0.2	6996.1	0.0518
Motif Name	WNTGTTTRYTTTGGCA	1	0	1	0	0	167.5	0.0012
Motif Name	YTGCCAAG	1	0	1	0	0	27322.7	0.2025
Motif Name	ATTTTCCATT	1	0	1	0	0	5038.8	0.0373
Motif Name	SARTGGAAAAWRTGAGTCAB	1	0	1	0	0	754.4	0.0056
Motif Name	GATGACTCAGCA	1	0	1	0	0	369.5	0.0027
Motif Name	AWWWTGCTGAGTCAT	1	0	1	0	0	185.2	0.0014
Motif Name	VTTACGTAAYNNNNN	1	0	1	0	0	2685	0.0199
Motif Name	GGAAATTCCC	1	0	1	0	0	554.5	0.0041
Motif Name	RGCCAATSRG	1	0	1	0	0	10913.8	0.0809
Motif Name	RSCACTYRAG	1	-1.008	1	2	0.4	33597.2	0.249
Motif Name	BTBRAGTGSN	1	-1.475	1	2	0.4	24729.5	0.1833
Motif Name	RRSCACTYAA	1	-1.494	1	2	0.4	24434.4	0.1811
Motif Name	AAGCACTTAA	1	-1.63	1	2	0.4	22463.3	0.1665
Motif Name	GKTAATGR	1	0	1	0	0	9066.7	0.0672
Motif Name	VRCCACGTGG	1	-1.121	1	1	0.2	10233.2	0.0758
Motif Name	NVCACGTG	1	-0.7717	1	1	0.2	15745.5	0.1167
Motif Name	KCCACGTGAC	1	-0.8605	1	1	0.2	14052.3	0.1041
Motif Name	BTCAAGGTCA	1	0	1	0	0	6816.5	0.0505
Motif Name	BTCAAGGTCA	1	0	1	0	0	8909	0.066
Motif Name	STGCGCATGCGC	1	0	1	0	0	5797	0.043
Motif Name	CTGCGCATGCGC	1	0	1	0	0	5775.3	0.0428
Motif Name	HTGCTGAGTCAT	1	0	1	0	0	325.9	0.0024
Motif Name	TGACCTTTNCNT	1	0	1	0	0	851	0.0063
Motif Name	ATGAATATTCATGAG	1	0	1	0	0	20.6	0.0002
Motif Name	YATGCATATRCATRT	1	0	1	0	0	142.7	0.0011
Motif Name	ATGAATWATTCATGA	1	0	1	0	0	36.2	0.0003
Motif Name	ATGCATWATGCATRW	1	0	1	0	0	1266.7	0.0094
Motif Name	ATATGCAAAT	1	0	1	0	0	614.5	0.0046
Motif Name	CCATTGTATGCAAAT	1	0	1	0	0	312.4	0.0023
Motif Name	ATTTGCATAACAATG	1	0	1	0	0	263.3	0.002
Motif Name	WATGCAAATGAG	1	0	1	0	0	1143.7	0.0085
Motif Name	RCCATMTGTT	1	-0.5216	1	1	0.2	22235.3	0.1648
Motif Name	NYTAATCCYB	1	0	1	0	0	4287.5	0.0318
Motif Name	ACATGCCCGGGCAT	1	0	1	0	0	325.1	0.0024
Motif Name	RRCATGYCYRGRCATGYYYN	1	0	1	0	0	773.4	0.0057
Motif Name	RRCATGYCYRGRCATGYYYN	1	0	1	0	0	773.4	0.0057
Motif Name	NNDRCATGYCYNRRCATGYH	1	0	1	0	0	4700.3	0.0348
Motif Name	NRRRCAWGTCCDGRCATGYY	1	0	1	0	0	504.8	0.0037
Motif Name	ACCRTGACTAATTNN	1	0	1	0	0	762.7	0.0057
Motif Name	GTCACGCTCSCTGM	1	0	1	0	0	1596.2	0.0118
Motif Name	GCAGCCAAGCRTGACH	1	0	1	0	0	6941.5	0.0514
Motif Name	NGTGTTCAVTSAAGCGKAAA	1	0	1	0	0	742.1	0.0055
Motif Name	TAATCHGATTAC	1	0	1	0	0	26.4	0.0002
Motif Name	NTAATTDGCYAATTANNWWD	1	0	1	0	0	21.9	0.0002
Motif Name	TAATCAATTA	1	0	1	0	0	74.8	0.0006
Motif Name	GTCATGCHTGRCTGS	1	-1.615	1	1	0.2	5851.8	0.0434
Motif Name	GSCTGTCACTCA	1	0	1	0	0	1050.5	0.0078
Motif Name	RTGATTKATRGN	1	0	1	0	0	3175	0.0235
Motif Name	SCTGTCAMTCAN	1	0	1	0	0	2883.1	0.0214
Motif Name	YCATYAATCA	1	0	1	0	0	3285.8	0.0244
Motif Name	AAGAACATWHTGTTC	1	0	1	0	0	1037.1	0.0077
Motif Name	YTAATYNRATTA	1	0	1	0	0	363.6	0.0027
Motif Name	TTAATTNAATTA	1	0	1	0	0	169.3	0.0013
Motif Name	ATGMATATDC	1	0	1	0	0	2395.7	0.0178
Motif Name	ATGCATAATTCA	1	0	1	0	0	386.4	0.0029
Motif Name	YTAATTRAWWCCAGATGT	1	0	1	0	0	469	0.0035
Motif Name	SCTGTCAVTCAV	1	0	1	0	0	3024.8	0.0224
Motif Name	VNAGGKCAAAGGTCA	1	-0.8547	1	1	0.2	14155.8	0.1049
Motif Name	TGACCTTTGCCCCA	1	0	1	0	0	13906.6	0.1031
Motif Name	VAGRACAKNCTGTBC	1	-0.5814	1	1	0.2	20387.7	0.1511
Motif Name	ACTTTCACTTTC	1	0	1	0	0	3492.1	0.0259
Motif Name	TGGTACATTCCA	1	0	1	0	0	7442.7	0.0552
Motif Name	RGGTCTCTAACY	1	0	1	0	0	3497.6	0.0259
Motif Name	YCCDNTCCAGGTTTT	1	-0.9244	1	1	0.2	12974	0.0961
Motif Name	ADGGYAGYAGCATCT	1	0	1	0	0	6272.2	0.0465
Motif Name	NTAATBNAATTA	1	0	1	0	0	623.1	0.0046
Motif Name	WAVTCACCMTAASYDAAAAG	1	0	1	0	0	2150.6	0.0159
Motif Name	ACAGCTGTTN	1	-0.6375	1	2	0.4	44265.4	0.328
Motif Name	AGAGGAAGTG	1	0	1	0	0	5521.4	0.0409
Motif Name	GGAAGTGAAAST	1	0	1	0	0	1233.4	0.0091
Motif Name	MGGAAGTGAAAC	1	0	1	0	0	12664.9	0.0939
Motif Name	AGGTCAAGGTCA	1	0	1	0	0	1612.8	0.012
Motif Name	RGGTCADNNAGAGGTCAV	1	0	1	0	0	403.5	0.003
Motif Name	TTGAMCTTTG	1	0	1	0	0	30248.9	0.2242
Motif Name	AGGTCAAGGTCA	1	0	1	0	0	572.3	0.0042
Motif Name	GGGRAARRGRMCAGMTG	1	-1.809	1	1	0.2	4744	0.0352
Motif Name	HTTTCCCASG	1	0	1	0	0	17162.8	0.1272
Motif Name	GGMGCTGTCCATGGTGCTGA	1	0	1	0	0	216.6	0.0016
Motif Name	GTRGGTCASTGGGTCA	1	0	1	0	0	1847.4	0.0137
Motif Name	CGGTTGCCATGGCAAC	1	0	1	0	0	1603.1	0.0119
Motif Name	KGTTGCCATGGCAA	1	0	1	0	0	2899	0.0215
Motif Name	GTTGCCATGGCAACM	1	0	1	0	0	1646.8	0.0122
Motif Name	SCCTAGCAACAG	1	0	1	0	0	3916.1	0.029
Motif Name	TGTTKCCTAGCAACM	1	0	1	0	0	17151.2	0.1271
Motif Name	RACTACAACTCCCAGVAKGC	1	0	1	0	0	900.2	0.0067
Motif Name	AAWCTAGGTCARDNN	1	0	1	0	0	763.8	0.0057
Motif Name	WAABTAGGTCAV	1	0	1	0	0	483.1	0.0036
Motif Name	AAYTAGGTCA	1	0	1	0	0	668.4	0.005
Motif Name	AAYTAGGTCA	1	0	1	0	0	668.4	0.005
Motif Name	SAAACCACAG	1	0	1	0	0	6661.9	0.0494
Motif Name	AAACCACARM	1	0	1	0	0	9288.4	0.0688
Motif Name	NWAACCACADNN	1	0	1	0	0	6871	0.0509
Motif Name	GCTGTGGTTW	1	0	1	0	0	6354.3	0.0471
Motif Name	TAGGGCAAAGGTCA	1	-0.6474	1	1	0.2	18589.5	0.1378
Motif Name	AVCAGCTG	1	-0.6809	1	3	0.6	67913.8	0.5033
Motif Name	GCAACAGGTG	1	0	1	0	0	4316.9	0.032
Motif Name	CAAGGHCANV	1	0	1	0	0	5565.5	0.0412
Motif Name	GKVTCADRTTWC	1	0	1	0	0	2153.1	0.016
Motif Name	GWAAYHTGAKMC	1	-1.425	1	1	0.2	7226.8	0.0536
Motif Name	TGWAAYCTGABACCB	1	0	1	0	0	409.5	0.003
Motif Name	SNGCACCTGCHS	1	-0.9827	1	1	0.2	12079.6	0.0895
Motif Name	CTGTCTGG	1	-0.443	1	1	0.2	25065.6	0.1858
Motif Name	TWGTCTGV	1	-0.1904	1	1	0.2	39895.4	0.2957
Motif Name	VBSYGTCTGG	1	-1.413	1	2	0.4	25707.6	0.1905
Motif Name	CCWTTGTYYB	1	0	1	0	0	11906.9	0.0882
Motif Name	RAACAATGGN	1	0	1	0	0	6396.6	0.0474
Motif Name	CCATTGTTYB	1	0	1	0	0	4181.5	0.031
Motif Name	BCCATTGTTC	1	0	1	0	0	5865.5	0.0435
Motif Name	CCWTTGTY	1	0	1	0	0	11716.2	0.0868
Motif Name	YCTTTGTTCC	1	0	1	0	0	6165.8	0.0457
Motif Name	CCATTGTTNY	1	0	1	0	0	9400.1	0.0697
Motif Name	AGGVNCCTTTGT	1	0	1	0	0	6898.1	0.0511
Motif Name	GGCCCCGCCCCC	1	0	1	0	0	16487.3	0.1222
Motif Name	YGGCCCCGCCCC	1	-0.08859	1	1	0.2	52565.3	0.3895
Motif Name	RGKGGGCGGAGC	1	-0.7465	1	2	0.4	40629.2	0.3011
Motif Name	ASWTCCTGBT	1	0	1	0	0	14071.3	0.1043
Motif Name	AAAGRGGAAGTG	1	0	1	0	0	2204.9	0.0163
Motif Name	RTCACSCCAY	1	0	1	0	0	2465.4	0.0183
Motif Name	CGGTCACSCCAC	1	0	1	0	0	1943.4	0.0144
Motif Name	NATTTCCNGGAAAT	1	0	1	0	0	1723.9	0.0128
Motif Name	CTTCCGGGAA	1	0	1	0	0	6311.7	0.0468
Motif Name	SVYTTCCNGGAARB	1	0	1	0	0	7103.8	0.0526
Motif Name	NYTTCCWGGAAR	1	0	1	0	0	6623.7	0.0491
Motif Name	RTTTCTNAGAAA	1	0	1	0	0	2126.6	0.0158
Motif Name	ABTTCYYRRGAA	1	0	1	0	0	2469.9	0.0183
Motif Name	TTCCKNAGAA	1	0	1	0	0	2736.3	0.0203
Motif Name	ACTTTCGTTTCT	1	0	1	0	0	35.3	0.0003
Motif Name	CCTTTTAWAGSC	1	0	1	0	0	7615.2	0.0564
Motif Name	AGGTGTGAAM	1	0	1	0	0	6946.5	0.0515
Motif Name	AAGGTGTKAA	1	0	1	0	0	9017.8	0.0668
Motif Name	GGTGYTGACAGS	1	0	1	0	0	2391.5	0.0177
Motif Name	AGGTGTGAAA	1	0	1	0	0	6688.2	0.0496
Motif Name	AGGTGTCA	1	0	1	0	0	42074.4	0.3118
Motif Name	DAGGTGTBAA	1	-1.068	1	1	0.2	10894.5	0.0807
Motif Name	VCAGCTGYTG	1	-1.97	1	2	0.4	18337.4	0.1359
Motif Name	NAACAGCTGG	1	-0.7648	1	1	0.2	15886.2	0.1177
Motif Name	ASWTCAAAGG	1	0	1	0	0	1263.9	0.0094
Motif Name	SMCATCTGKH	1	-1.794	1	2	0.4	20350.9	0.1508
Motif Name	CTTTGATGTGSB	1	0	1	0	0	1621.3	0.012
Motif Name	NRAACCRGTTYRAACCRGYT	1	0	1	0	0	2406.2	0.0178
Motif Name	ACWTCAAAGG	1	0	1	0	0	413.5	0.0031
Motif Name	YCWGGAATGY	1	0	1	0	0	3561.4	0.0264
Motif Name	CYRCATTCCA	1	0	1	0	0	6984.8	0.0518
Motif Name	CCWGGAATGY	1	0	1	0	0	3815.1	0.0283
Motif Name	TRCATTCCAG	1	0	1	0	0	8022.4	0.0595
Motif Name	CCWGGAATGY	1	0	1	0	0	7253.6	0.0538
Motif Name	GTCACGTGACYV	1	0	1	0	0	1134.8	0.0084
Motif Name	YTGWCADY	1	0	1	0	0	27525.5	0.204
Motif Name	TGTCANYT	1	0	1	0	0	32030.1	0.2374
Motif Name	GGTCANYTGAGGWCA	1	0	1	0	0	6589.6	0.0488
Motif Name	GGTCACCTGAGGTCA	1	0	1	0	0	11032.2	0.0818
Motif Name	TRAGGTCA	1	-0.08875	1	1	0.2	52536.3	0.3893
Motif Name	CTGGCAGSCTGCCA	1	0	1	0	0	7135.9	0.0529
Motif Name	GAGGTCAAAGGTCA	1	0	1	0	0	1593	0.0118
Motif Name	VCAKCTGGNNNCCAGMTGBN	1	0	1	0	0	1853	0.0137
Motif Name	SSCMATWAAA	1	0	1	0	0	1852.5	0.0137
Motif Name	SGTCACGTGR	1	-1.542	1	1	0.2	6342.8	0.047
Motif Name	GTCACGTGGT	1	-2.102	1	1	0.2	3472.8	0.0257
Motif Name	ARAGGTCANWGAGTTCANNN	1	0	1	0	0	2665.6	0.0198
Motif Name	MCTCCCMCRCAB	1	0	1	0	0	19030.4	0.141
Motif Name	GGTTGCCATGGCAA	1	0	1	0	0	1309.5	0.0097
Motif Name	CAAGATGGCGGC	1	0	1	0	0	2546.8	0.0189
Motif Name	HAWGRGGCCM	1	-0.3983	1	2	0.4	54637.4	0.4049
Motif Name	NGNTCTAGAACCNGV	1	0	1	0	0	6344.3	0.047
Motif Name	AACATCTGGA	1	-1.526	1	1	0.2	6458.2	0.0479
Motif Name	GGVTCTCGCGAGAAC	1	0	1	0	0	1441.9	0.0107
Motif Name	VCAGGTRDRY	1	-1.124	1	2	0.4	31026	0.2299
Motif Name	GNMCAGGTGTGC	1	-0.614	1	1	0.2	19470.5	0.1443
Motif Name	CCCCTCCCCCAC	1	-1.122	1	1	0.2	10223.8	0.0758
Motif Name	GGGTTTTGAAGGATGARTAGGAGTT	1	0	1	0	0	15.4	0.0001
Motif Name	GGGGCTYGKCTGGGA	1	-1.616	1	1	0.2	5848.1	0.0433
Motif Name	CCTGCTGAGH	1	-0.7926	1	1	0.2	15323.4	0.1136
Motif Name	GCACAYAGTAGGKCY	1	0	1	0	0	333	0.0025
Motif Name	YTKGATAHAGTATTCTWGGTNGGCA	1	0	1	0	0	255.4	0.0019
Motif Name	ATTTCCCAGVAKSCY	1	0	1	0	0	5554.7	0.0412
Motif Name	MACCTTCYATGGCTCCCTAKTGCCY	1	0	1	0	0	143.1	0.0011
Motif Name	AAGGKGRCGCAGGCA	1	0	1	0	0	3551.8	0.0263
Motif Name	TGGAACAGMA	1	0	1	0	0	10424	0.0772
Motif Name	CVGTSCTCCC	1	-0.7047	1	2	0.4	41963.1	0.311
Motif Name	RGGGCACTAACY	1	-1.163	1	1	0.2	9741.7	0.0722
Motif Name	GTCWGCTGTYYCTCT	1	0	1	0	0	833.2	0.0062
Motif Name	GAGCCTGGTACTGWGCCTGR	1	0	1	0	0	5975.5	0.0443
Motif Name	GNCTGTASTRNTGBCTCHTT	1	0	1	0	0	161.7	0.0012
Motif Name	CCTCATGGTGYCYTWYTCCCTTGTG	1	0	1	0	0	200.9	0.0015
Motif Name	GRTGMTRGAGCC	1	0	1	0	0	11041.9	0.0818
Motif Name	TGGGGAAGGGCM	1	-0.4503	1	1	0.2	24781.3	0.1836
Motif Name	GAGSCCGAGC	1	-1.484	1	1	0.2	6764.1	0.0501
Motif Name	AGAAATGACTTCCCT	1	0	1	0	0	31.4	0.0002
Motif Name	GARTGGTCATCGCCC	1	0	1	0	0	1377.4	0.0102
Motif Name	ARGAGGMCAAAATGW	1	0	1	0	0	850	0.0063
Motif Name	GTGGGCCCCA	1	-2.065	1	1	0.2	3610.1	0.0268
Motif Name	CTGCCWVCTTTTRTA	1	0	1	0	0	3040.9	0.0225
Motif Name	SMCAGTCWGAKGGAGGAGGC	1	0	1	0	0	1828	0.0135

## Sheet: FCX_P3
Motif Name	Consensus	P-value	Log P-value	q-value (Benjamini)	# of Target Sequences with Motif(of 413)	% of Target Sequences with Motif	# of Background Sequences with Motif(of 47989)	% of Background Sequences with Motif
AMYB(HTH)/Testes-AMYB-ChIP-Seq(GSE44588)/Homer	TGGCAGTTGG	1	-1.678	1	68	0.1646	7104	0.148
AP-1(bZIP)/ThioMac-PU.1-ChIP-Seq(GSE21512)/Homer	VTGACTCATC	1	-0.4219	1	23	0.0557	2854.1	0.0594
AP-2alpha(AP2)/Hela-AP2alpha-ChIP-Seq(GSE31477)/Homer	ATGCCCTGAGGC	1	-1.174	1	27	0.0654	2817.4	0.0587
AP-2gamma(AP2)/MCF7-TFAP2C-ChIP-Seq(GSE21234)/Homer	SCCTSAGGSCAW	1	-1.359	1	37	0.0896	3835.9	0.0799
Ap4(bHLH)/AML-Tfap4-ChIP-Seq(GSE45738)/Homer	NAHCAGCTGD	1	-1.218	1	47	0.1138	5029.2	0.1047
ARE(NR)/LNCAP-AR-ChIP-Seq(GSE27824)/Homer	RGRACASNSTGTYCYB	1	-0.02384	1	5	0.0121	1192.7	0.0248
AR-halfsite(NR)/LNCaP-AR-ChIP-Seq(GSE27824)/Homer	CCAGGAACAG	1	-1.447	1	165	0.3995	18298.4	0.3811
Arnt:Ahr(bHLH)/MCF7-Arnt-ChIP-Seq(Lo_et_al.)/Homer	TBGCACGCAA	1	-0.1552	1	17	0.0412	2470.3	0.0514
Ascl1(bHLH)/NeuralTubes-Ascl1-ChIP-Seq(GSE55840)/Homer	NNVVCAGCTGBN	1	-0.0185	1	41	0.0993	6327.1	0.1318
Atf1(bZIP)/K562-ATF1-ChIP-Seq(GSE31477)/Homer	GATGACGTCA	1	-0.1722	1	18	0.0436	2566	0.0534
Atf2(bZIP)/3T3L1-Atf2-ChIP-Seq(GSE56872)/Homer	NRRTGACGTCAT	1	-0.06615	1	6	0.0145	1165	0.0243
Atf3(bZIP)/GBM-ATF3-ChIP-Seq(GSE33912)/Homer	DATGASTCATHN	1	-0.672	1	22	0.0533	2531.8	0.0527
Atf4(bZIP)/MEF-Atf4-ChIP-Seq(GSE35681)/Homer	MTGATGCAAT	1	-1.55	1	11	0.0266	964.8	0.0201
Atf7(bZIP)/3T3L1-Atf7-ChIP-Seq(GSE56872)/Homer	NGRTGACGTCAY	1	-0.03626	1	9	0.0218	1740.8	0.0363
Atoh1(bHLH)/Cerebellum-Atoh1-ChIP-Seq(GSE22111)/Homer	VNRVCAGCTGGY	1	-0.01648	1	26	0.063	4353.4	0.0907
Bach1(bZIP)/K562-Bach1-ChIP-Seq(GSE31477)/Homer	AWWNTGCTGAGTCAT	1	-1.422	1	3	0.0073	197.8	0.0041
Bach2(bZIP)/OCILy7-Bach2-ChIP-Seq(GSE44420)/Homer	TGCTGAGTCA	1	-0.628	1	6	0.0145	682.2	0.0142
Bapx1(Homeobox)/VertebralCol-Bapx1-ChIP-Seq(GSE36672)/Homer	TTRAGTGSYK	1	-0.05796	1	78	0.1889	10544.6	0.2196
Barx1(Homeobox)/Stomach-Barx1.3xFlag-ChIP-Seq(GSE69483)/Homer	AAACMATTAN	1	-0.5305	1	22	0.0533	2636.3	0.0549
BATF(bZIP)/Th17-BATF-ChIP-Seq(GSE39756)/Homer	DATGASTCAT	1	-0.608	1	22	0.0533	2576.1	0.0537
Bcl11a(Zf)/HSPC-BCL11A-ChIP-Seq(GSE104676)/Homer	TYTGACCASWRG	1	-1.556	1	27	0.0654	2654.9	0.0553
Bcl6(Zf)/Liver-Bcl6-ChIP-Seq(GSE31578)/Homer	NNNCTTTCCAGGAAA	1	-0.1954	1	55	0.1332	7114.2	0.1482
bHLHE40(bHLH)/HepG2-BHLHE40-ChIP-Seq(GSE31477)/Homer	KCACGTGMCN	1	-0.5653	1	9	0.0218	1066.9	0.0222
bHLHE41(bHLH)/proB-Bhlhe41-ChIP-Seq(GSE93764)/Homer	KCACGTGMCN	1	-0.2851	1	35	0.0847	4487.5	0.0935
BMAL1(bHLH)/Liver-Bmal1-ChIP-Seq(GSE39860)/Homer	GNCACGTG	1	-0.001265	1	46	0.1114	7808.9	0.1626
BMYB(HTH)/Hela-BMYB-ChIP-Seq(GSE27030)/Homer	NHAACBGYYV	1	-0.7524	1	61	0.1477	6987.9	0.1455
BORIS(Zf)/K562-CTCFL-ChIP-Seq(GSE32465)/Homer	CNNBRGCGCCCCCTGSTGGC	1	-0.01278	1	3	0.0073	935.9	0.0195
Brachyury(T-box)/Mesoendoderm-Brachyury-ChIP-exo(GSE54963)/Homer	ANTTMRCASBNNNGTGYKAAN	1	-2.071	1	13	0.0315	1053.1	0.0219
Brn1(POU,Homeobox)/NPC-Brn1-ChIP-Seq(GSE35496)/Homer	TATGCWAATBAV	1	-0.2878	1	10	0.0242	1380.1	0.0287
Brn2(POU,Homeobox)/NPC-Brn2-ChIP-Seq(GSE35496)/Homer	ATGAATATTC	1	-0.7882	1	4	0.0097	403	0.0084
bZIP:IRF(bZIP,IRF)/Th17-BatF-ChIP-Seq(GSE39756)/Homer	NAGTTTCABTHTGACTNW	1	-0.6	1	24	0.0581	2817.5	0.0587
CArG(MADS)/PUER-Srf-ChIP-Seq(Sullivan_et_al.)/Homer	CCATATATGGNM	1	-0.05157	1	6	0.0145	1213.6	0.0253
Cdx2(Homeobox)/mES-Cdx2-ChIP-Seq(GSE14586)/Homer	GYMATAAAAH	1	-0.003903	1	20	0.0484	3872.4	0.0807
CDX4(Homeobox)/ZebrafishEmbryos-Cdx4.Myc-ChIP-Seq(GSE48254)/Homer	NGYCATAAAWCH	1	-0.9316	1	41	0.0993	4537.9	0.0945
CEBP(bZIP)/ThioMac-CEBPb-ChIP-Seq(GSE21512)/Homer	ATTGCGCAAC	1	-1.986	1	30	0.0726	2820.9	0.0588
CEBP:AP1(bZIP)/ThioMac-CEBPb-ChIP-Seq(GSE21512)/Homer	DRTGTTGCAA	1	-0.7914	1	28	0.0678	3145.1	0.0655
CEBP:CEBP(bZIP)/MEF-Chop-ChIP-Seq(GSE35681)/Homer	NTNATGCAAYMNNHTGMAAY	1	-2.026	1	8	0.0194	581.7	0.0121
Chop(bZIP)/MEF-Chop-ChIP-Seq(GSE35681)/Homer	ATTGCATCAT	1	-1.145	1	8	0.0194	749.9	0.0156
CHR(?)/Hela-CellCycle-Expression/Homer	SRGTTTCAAA	1	-0.7149	1	28	0.0678	3198.3	0.0666
c-Jun-CRE(bZIP)/K562-cJun-ChIP-Seq(GSE31477)/Homer	ATGACGTCATCY	1	-0.05003	1	5	0.0121	1062.1	0.0221
CLOCK(bHLH)/Liver-Clock-ChIP-Seq(GSE39860)/Homer	GHCACGTG	1	-0.1809	1	14	0.0339	2032.2	0.0423
c-Myc(bHLH)/LNCAP-cMyc-ChIP-Seq(Unpublished)/Homer	VCCACGTG	1	-0.7613	1	16	0.0387	1783.9	0.0372
c-Myc(bHLH)/mES-cMyc-ChIP-Seq(GSE11431)/Homer	VVCCACGTGG	1	-0.03172	1	11	0.0266	2066.4	0.043
COUP-TFII(NR)/Artia-Nr2f2-ChIP-Seq(GSE46497)/Homer	AGRGGTCA	1	-0.1503	1	53	0.1283	7003.9	0.1459
COUP-TFII(NR)/K562-NR2F1-ChIP-Seq(Encode)/Homer	GKBCARAGGTCA	1	-0.06922	1	40	0.0969	5720.2	0.1191
CRE(bZIP)/Promoter/Homer	CSGTGACGTCAC	1	-0.1396	1	5	0.0121	871	0.0181
CRX(Homeobox)/Retina-Crx-ChIP-Seq(GSE20012)/Homer	GCTAATCC	1	-0.6147	1	104	0.2518	12147.1	0.253
CTCF(Zf)/CD4+-CTCF-ChIP-Seq(Barski_et_al.)/Homer	AYAGTGCCMYCTRGTGGCCA	1	-0.07512	1	2	0.0048	497.2	0.0104
CTCF-SatelliteElement(Zf?)/CD4+-CTCF-ChIP-Seq(Barski_et_al.)/Homer	TGCAGTTCCMVNWRTGGCCA	0.1	-2.771	1	2	0.0048	47.4	0.001
CUX1(Homeobox)/K562-CUX1-ChIP-Seq(GSE92882)/Homer	TATCGATNAN	1	-0.4578	1	27	0.0654	3299	0.0687
Cux2(Homeobox)/Liver-Cux2-ChIP-Seq(GSE35985)/Homer	HNRAATCAAT	1	-1.79	1	22	0.0533	2041.8	0.0425
Dlx3(Homeobox)/Kerainocytes-Dlx3-ChIP-Seq(GSE89884)/Homer	NDGTAATTAC	1	-0.8324	1	31	0.0751	3462.8	0.0721
DMRT1(DM)/Testis-DMRT1-ChIP-Seq(GSE64892)/Homer	TWGHWACAWTGTWDC	1	-0.5548	1	10	0.0242	1191.3	0.0248
DMRT6(DM)/Testis-DMRT6-ChIP-Seq(GSE60440)/Homer	YDGHTACAWTGTADC	1	-1.038	1	10	0.0242	995.9	0.0207
DUX(Homeobox)/C2C12-Dux-ChIP-Seq(GSE87279)/Homer	BCWGATTCAATCAAN	1	0	1	0	0	3.9	0.0001
DUX4(Homeobox)/Myoblasts-DUX4.V5-ChIP-Seq(GSE75791)/Homer	NWTAAYCYAATCAWN	1	-0.9369	1	3	0.0073	262.1	0.0055
E2A(bHLH),near_PU.1/Bcell-PU.1-ChIP-Seq(GSE21512)/Homer	NVCACCTGBN	1	-0.1306	1	44	0.1065	5957	0.1241
E2A(bHLH)/proBcell-E2A-ChIP-Seq(GSE21978)/Homer	DNRCAGCTGY	1	-1.108	1	53	0.1283	5778.9	0.1204
E2F(E2F)/Hela-CellCycle-Expression/Homer	TTSGCGCGAAAA	1	-0.1983	1	1	0.0024	199.9	0.0042
E2F1(E2F)/Hela-E2F1-ChIP-Seq(GSE22478)/Homer	CWGGCGGGAA	1	-1.799	1	11	0.0266	910.1	0.019
E2F3(E2F)/MEF-E2F3-ChIP-Seq(GSE71376)/Homer	BTKGGCGGGAAA	1	-0.5694	1	21	0.0508	2487.9	0.0518
E2F4(E2F)/K562-E2F4-ChIP-Seq(GSE31477)/Homer	GGCGGGAAAH	1	-0.7965	1	16	0.0387	1765.3	0.0368
E2F6(E2F)/Hela-E2F6-ChIP-Seq(GSE31477)/Homer	GGCGGGAARN	1	-0.5671	1	18	0.0436	2134.9	0.0445
E2F7(E2F)/Hela-E2F7-ChIP-Seq(GSE32673)/Homer	VDTTTCCCGCCA	1	-0.7882	1	4	0.0097	403	0.0084
EAR2(NR)/K562-NR2F6-ChIP-Seq(Encode)/Homer	NRBCARRGGTCA	1	-0.0514	1	35	0.0847	5189.2	0.1081
EBF(EBF)/proBcell-EBF-ChIP-Seq(GSE21978)/Homer	DGTCCCYRGGGA	1	-0.031	1	2	0.0048	617.5	0.0129
EBF1(EBF)/Near-E2A-ChIP-Seq(GSE21512)/Homer	GTCCCCWGGGGA	1	-0.7158	1	31	0.0751	3545.3	0.0738
EBF2(EBF)/BrownAdipose-EBF2-ChIP-Seq(GSE97114)/Homer	NABTCCCWDGGGAVH	1	-0.05473	1	21	0.0508	3322.7	0.0692
EBNA1(EBV-virus)/Raji-EBNA1-ChIP-Seq(GSE30709)/Homer	GGYAGCAYDTGCTDCCCNNN	1	-0.9896	1	1	0.0024	54.7	0.0011
E-box(bHLH)/Promoter/Homer	SSGGTCACGTGA	1	-0.4046	1	2	0.0048	266.9	0.0056
Egr1(Zf)/K562-Egr1-ChIP-Seq(GSE32465)/Homer	TGCGTGGGYG	1	-0.1874	1	19	0.046	2666	0.0555
Egr2(Zf)/Thymocytes-Egr2-ChIP-Seq(GSE34254)/Homer	NGCGTGGGCGGR	1	-0.7425	1	7	0.0169	757.4	0.0158
EHF(ETS)/LoVo-EHF-ChIP-Seq(GSE49402)/Homer	AVCAGGAAGT	1	-0.4903	1	52	0.1259	6227.3	0.1297
EKLF(Zf)/Erythrocyte-Klf1-ChIP-Seq(GSE20478)/Homer	NWGGGTGTGGCY	1	-0.4304	1	5	0.0121	644.5	0.0134
ELF1(ETS)/Jurkat-ELF1-ChIP-Seq(SRA014231)/Homer	AVCCGGAAGT	1	-0.5444	1	19	0.046	2269.1	0.0473
ELF3(ETS)/PDAC-ELF3-ChIP-Seq(GSE64557)/Homer	ANCAGGAAGT	1	-1.066	1	31	0.0751	3320.5	0.0692
Elf4(ETS)/BMDM-Elf4-ChIP-Seq(GSE88699)/Homer	ACTTCCKGKT	1	-0.5802	1	40	0.0969	4713.2	0.0982
ELF5(ETS)/T47D-ELF5-ChIP-Seq(GSE30407)/Homer	ACVAGGAAGT	1	-0.6254	1	29	0.0702	3383	0.0705
Elk1(ETS)/Hela-Elk1-ChIP-Seq(GSE31477)/Homer	HACTTCCGGY	1	-1.092	1	23	0.0557	2411	0.0502
Elk4(ETS)/Hela-Elk4-ChIP-Seq(GSE31477)/Homer	NRYTTCCGGY	1	-0.5465	1	20	0.0484	2386.6	0.0497
Eomes(T-box)/H9-Eomes-ChIP-Seq(GSE26097)/Homer	ATTAACACCT	1	-1.216	1	87	0.2107	9560.5	0.1991
ERE(NR),IR3/MCF7-ERa-ChIP-Seq(Unpublished)/Homer	VAGGTCACNSTGACC	1	-0.1501	1	6	0.0145	1000.2	0.0208
ERG(ETS)/VCaP-ERG-ChIP-Seq(GSE14097)/Homer	ACAGGAAGTG	1	-1.461	1	68	0.1646	7235.8	0.1507
Erra(NR)/HepG2-Erra-ChIP-Seq(GSE31477)/Homer	CAAAGGTCAG	1	-0.4392	1	82	0.1985	9838.4	0.2049
Esrrb(NR)/mES-Esrrb-ChIP-Seq(GSE11431)/Homer	KTGACCTTGA	1	-0.02606	1	16	0.0387	2835.4	0.0591
ETS(ETS)/Promoter/Homer	AACCGGAAGT	1	-0.4962	1	12	0.0291	1466.8	0.0305
ETS:E-box(ETS,bHLH)/HPC7-Scl-ChIP-Seq(GSE22178)/Homer	AGGAARCAGCTG	1	-0.8018	1	3	0.0073	287.6	0.006
ETS:RUNX(ETS,Runt)/Jurkat-RUNX1-ChIP-Seq(GSE17954)/Homer	RCAGGATGTGGT	1	-0.6043	1	3	0.0073	333.5	0.0069
ETS1(ETS)/Jurkat-ETS1-ChIP-Seq(GSE17954)/Homer	ACAGGAAGTG	1	-0.6874	1	41	0.0993	4729.9	0.0985
Ets1-distal(ETS)/CD4+-PolII-ChIP-Seq(Barski_et_al.)/Homer	MACAGGAAGT	0.1	-4.519	1	19	0.046	1225.4	0.0255
ETV1(ETS)/GIST48-ETV1-ChIP-Seq(GSE22441)/Homer	AACCGGAAGT	1	-0.8009	1	55	0.1332	6248.3	0.1301
Etv2(ETS)/ES-ER71-ChIP-Seq(GSE59402)/Homer(0.967)	NNAYTTCCTGHN	1	-0.9835	1	37	0.0896	4047.2	0.0843
ETV4(ETS)/HepG2-ETV4-ChIP-Seq(ENCODE)/Homer	ACCGGAAGTG	1	-0.7251	1	43	0.1041	4928.9	0.1027
EWS:ERG-fusion(ETS)/CADO_ES1-EWS:ERG-ChIP-Seq(SRA014231)/Homer	ATTTCCTGTN	1	-1.337	1	31	0.0751	3183.5	0.0663
EWS:FLI1-fusion(ETS)/SK_N_MC-EWS:FLI1-ChIP-Seq(SRA014231)/Homer	VACAGGAAAT	1	-0.5196	1	21	0.0508	2526.1	0.0526
Fli1(ETS)/CD8-FLI-ChIP-Seq(GSE20898)/Homer	NRYTTCCGGH	1	-0.2381	1	38	0.092	4939.5	0.1029
Fosl2(bZIP)/3T3L1-Fosl2-ChIP-Seq(GSE56872)/Homer	NATGASTCABNN	1	-0.9081	1	11	0.0266	1150.7	0.024
Fox:Ebox(Forkhead,bHLH)/Panc1-Foxa2-ChIP-Seq(GSE47459)/Homer	NNNVCTGWGYAAACASN	1	-2.133	1	46	0.1114	4472.9	0.0932
FOXA1(Forkhead)/LNCAP-FOXA1-ChIP-Seq(GSE27824)/Homer	WAAGTAAACA	1	-0.1012	1	50	0.1211	6819.4	0.142
FOXA1(Forkhead)/MCF7-FOXA1-ChIP-Seq(GSE26831)/Homer	WAAGTAAACA	1	-0.3958	1	47	0.1138	5763	0.12
FOXA1:AR(Forkhead,NR)/LNCAP-AR-ChIP-Seq(GSE27824)/Homer	AGTAAACAAAAAAGAACAND	1	-0.07735	1	2	0.0048	493.2	0.0103
Foxa2(Forkhead)/Liver-Foxa2-ChIP-Seq(GSE25694)/Homer	CYTGTTTACWYW	1	-0.9933	1	35	0.0847	3814.4	0.0794
Foxa3(Forkhead)/Liver-Foxa3-ChIP-Seq(GSE77670)/Homer	BSNTGTTTACWYWGN	1	-0.5878	1	13	0.0315	1529.9	0.0319
Foxf1(Forkhead)/Lung-Foxf1-ChIP-Seq(GSE77951)/Homer	WWATRTAAACAN	1	-0.03315	1	33	0.0799	5079.9	0.1058
Foxh1(Forkhead)/hESC-FOXH1-ChIP-Seq(GSE29422)/Homer	NNTGTGGATTSS	1	-0.6918	1	23	0.0557	2634.9	0.0549
FOXK1(Forkhead)/HEK293-FOXK1-ChIP-Seq(GSE51673)/Homer	NVWTGTTTAC	1	-0.0746	1	36	0.0872	5181	0.1079
FOXK2(Forkhead)/U2OS-FOXK2-ChIP-Seq(E-MTAB-2204)/Homer	SCHTGTTTACAT	1	-0.0584	1	18	0.0436	2897.9	0.0604
FoxL2(Forkhead)/Ovary-FoxL2-ChIP-Seq(GSE60858)/Homer	WWTRTAAACAVG	1	-0.02404	1	29	0.0702	4649.7	0.0968
FOXM1(Forkhead)/MCF7-FOXM1-ChIP-Seq(GSE72977)/Homer	TRTTTACTTW	1	-0.7716	1	52	0.1259	5928.7	0.1235
Foxo1(Forkhead)/RAW-Foxo1-ChIP-Seq(Fan_et_al.)/Homer	CTGTTTAC	1	-1.259	1	82	0.1985	8957.8	0.1866
Foxo3(Forkhead)/U2OS-Foxo3-ChIP-Seq(E-MTAB-2701)/Homer	DGTAAACA	1	-0.181	1	26	0.063	3567.6	0.0743
FOXP1(Forkhead)/H9-FOXP1-ChIP-Seq(GSE31006)/Homer	NYYTGTTTACHN	1	-0.2954	1	16	0.0387	2131.8	0.0444
Fra1(bZIP)/BT549-Fra1-ChIP-Seq(GSE46166)/Homer	NNATGASTCATH	1	-0.8367	1	19	0.046	2087	0.0435
Fra2(bZIP)/Striatum-Fra2-ChIP-Seq(GSE43429)/Homer	GGATGACTCATC	1	-0.8166	1	16	0.0387	1755.2	0.0366
FXR(NR),IR1/Liver-FXR-ChIP-Seq(Chong_et_al.)/Homer	AGGTCANTGACCTB	1	-0.3241	1	10	0.0242	1347.6	0.0281
GABPA(ETS)/Jurkat-GABPa-ChIP-Seq(GSE17954)/Homer	RACCGGAAGT	1	-0.8613	1	36	0.0872	4016	0.0836
GATA(Zf),IR3/iTreg-Gata3-ChIP-Seq(GSE20898)/Homer	NNNNNBAGATAWYATCTVHN	1	-0.005665	1	1	0.0024	598.4	0.0125
GATA(Zf),IR4/iTreg-Gata3-ChIP-Seq(GSE20898)/Homer	NAGATWNBNATCTNN	1	-0.06185	1	1	0.0024	326.9	0.0068
GATA:SCL(Zf,bHLH)/Ter119-SCL-ChIP-Seq(GSE18720)/Homer	CRGCTGBNGNSNNSAGATAA	1	-0.3622	1	3	0.0073	417.5	0.0087
Gata1(Zf)/K562-GATA1-ChIP-Seq(GSE18829)/Homer	SAGATAAGRV	1	-1.501	1	25	0.0605	2459.1	0.0512
Gata2(Zf)/K562-GATA2-ChIP-Seq(GSE18829)/Homer	BBCTTATCTS	1	-0.9599	1	26	0.063	2815.7	0.0586
GATA3(Zf),DR4/iTreg-Gata3-ChIP-Seq(GSE20898)/Homer	AGATGKDGAGATAAG	1	-0.09628	1	2	0.0048	463.6	0.0097
GATA3(Zf),DR8/iTreg-Gata3-ChIP-Seq(GSE20898)/Homer	AGATSTNDNNDSAGATAASN	1	-0.4192	1	3	0.0073	393.8	0.0082
GATA3(Zf)/iTreg-Gata3-ChIP-Seq(GSE20898)/Homer	AGATAASR	1	-0.9288	1	66	0.1598	7400.1	0.1541
Gata4(Zf)/Heart-Gata4-ChIP-Seq(GSE35151)/Homer	NBWGATAAGR	1	-0.6289	1	39	0.0944	4549.5	0.0948
Gata6(Zf)/HUG1N-GATA6-ChIP-Seq(GSE51936)/Homer	YCTTATCTBN	1	-0.7886	1	37	0.0896	4183.5	0.0871
Gfi1b(Zf)/HPC7-Gfi1b-ChIP-Seq(GSE22178)/Homer	MAATCACTGC	1	-0.1993	1	21	0.0508	2899.9	0.0604
GFX(?)/Promoter/Homer	ATTCTCGCGAGA	1	0	1	0	0	58.7	0.0012
GFY(?)/Promoter/Homer	ACTACAATTCCC	1	-1.62	1	4	0.0097	266	0.0055
GFY-Staf(?,Zf)/Promoter/Homer	RACTACAATTCCCAGAAKGC	1	-0.1092	1	1	0.0024	263.5	0.0055
GLI3(Zf)/Limb-GLI3-ChIP-Chip(GSE11077)/Homer	CGTGGGTGGTCC	1	-0.05508	1	1	0.0024	339.1	0.0071
GLIS3(Zf)/Thyroid-Glis3.GFP-ChIP-Seq(GSE103297)/Homer	CTCCCTGGGAGGCCN	1	-0.3289	1	42	0.1017	5264.9	0.1097
GRE(NR),IR3/A549-GR-ChIP-Seq(GSE32465)/Homer	NRGVACABNVTGTYCY	1	-0.118	1	2	0.0048	435.2	0.0091
GRE(NR),IR3/RAW264.7-GRE-ChIP-Seq(Unpublished)/Homer	VAGRACAKWCTGTYC	1	-0.02458	1	3	0.0073	839.7	0.0175
GRHL2(CP2)/HBE-GRHL2-ChIP-Seq(GSE46194)/Homer	AAACYKGTTWDACMRGTTTB	1	-0.1041	1	10	0.0242	1644.4	0.0342
GSC(Homeobox)/FrogEmbryos-GSC-ChIP-Seq(DRA000576)/Homer	RGGATTAR	1	-0.06551	1	46	0.1114	6504.8	0.1355
Hand2(bHLH)/Mesoderm-Hand2-ChIP-Seq(GSE61475)/Homer	TGACANARRCCAGRC	1	-0.4094	1	15	0.0363	1895.9	0.0395
HEB(bHLH)/mES-Heb-ChIP-Seq(GSE53233)/Homer	VCAGCTGBNN	1	-0.5433	1	66	0.1598	7805.9	0.1626
HIC1(Zf)/Treg-ZBTB29-ChIP-Seq(GSE99889)/Homer	TGCCAGCB	1	-0.3479	1	71	0.1719	8698.7	0.1812
HIF-1a(bHLH)/MCF7-HIF1a-ChIP-Seq(GSE28352)/Homer	TACGTGCV	1	-0.04955	1	4	0.0097	902.8	0.0188
HIF-1b(HLH)/T47D-HIF1b-ChIP-Seq(GSE59937)/Homer	RTACGTGC	1	-0.004218	1	26	0.063	4718	0.0983
HIF2a(bHLH)/785_O-HIF2a-ChIP-Seq(GSE34871)/Homer	GCACGTACCC	1	-0.01302	1	5	0.0121	1294.2	0.027
HINFP(Zf)/K562-HINFP.eGFP-ChIP-Seq(Encode)/Homer	TWVGGTCCGC	1	-0.06584	1	8	0.0194	1464	0.0305
HLF(bZIP)/HSC-HLF.Flag-ChIP-Seq(GSE69817)/Homer	RTTATGYAAB	1	-0.1943	1	27	0.0654	3665.7	0.0763
Hnf1(Homeobox)/Liver-Foxa2-Chip-Seq(GSE25694)/Homer	GGTTAAWCATTAA	1	-0.3485	1	5	0.0121	689	0.0143
HNF1b(Homeobox)/PDAC-HNF1B-ChIP-Seq(GSE64557)/Homer	GTTAATNATTAA	1	-0.9591	1	7	0.0169	690.9	0.0144
HNF4a(NR),DR1/HepG2-HNF4a-ChIP-Seq(GSE25021)/Homer	CARRGKBCAAAGTYCA	1	-0.1841	1	13	0.0315	1896.9	0.0395
HNF6(Homeobox)/Liver-Hnf6-ChIP-Seq(ERP000394)/Homer	NTATYGATCH	1	-1.008	1	23	0.0557	2452.6	0.0511
HOXA1(Homeobox)/mES-Hoxa1-ChIP-Seq(SRP084292)/Homer	TGATKGATGR	1	-0.2744	1	7	0.0169	1003.7	0.0209
Hoxa10(Homeobox)/ChickenMSG-Hoxa10.Flag-ChIP-Seq(GSE86088)/Homer	GGYAATGAAA	1	-1.271	1	26	0.063	2662.4	0.0555
Hoxa11(Homeobox)/ChickenMSG-Hoxa11.Flag-ChIP-Seq(GSE86088)/Homer	TTTTATGGCM	1	-0.8279	1	110	0.2663	12574.6	0.2619
Hoxa13(Homeobox)/ChickenMSG-Hoxa13.Flag-ChIP-Seq(GSE86088)/Homer	CYHATAAAAN	1	-0.2816	1	114	0.276	13938.8	0.2903
HOXA2(Homeobox)/mES-Hoxa2-ChIP-Seq(Donaldson_et_al.)/Homer	GYCATCMATCAT	1	-0.4217	1	3	0.0073	392.7	0.0082
Hoxa9(Homeobox)/ChickenMSG-Hoxa9.Flag-ChIP-Seq(GSE86088)/Homer	RGCAATNAAA	1	-0.1109	1	108	0.2615	13834.5	0.2881
HOXB13(Homeobox)/ProstateTumor-HOXB13-ChIP-Seq(GSE56288)/Homer	TTTTATKRGG	1	-0.2558	1	44	0.1065	5636.4	0.1174
Hoxb4(Homeobox)/ES-Hoxb4-ChIP-Seq(GSE34014)/Homer	TGATTRATGGCY	1	-0.4263	1	6	0.0145	772.6	0.0161
Hoxc9(Homeobox)/Ainv15-Hoxc9-ChIP-Seq(GSE21812)/Homer	GGCCATAAATCA	1	-1.287	1	23	0.0557	2326.3	0.0485
Hoxd10(Homeobox)/ChickenMSG-Hoxd10.Flag-ChIP-Seq(GSE86088)/Homer	GGCMATGAAA	1	-0.07387	1	39	0.0944	5567.9	0.116
Hoxd11(Homeobox)/ChickenMSG-Hoxd11.Flag-ChIP-Seq(GSE86088)/Homer	VGCCATAAAA	1	-0.3923	1	106	0.2567	12747.8	0.2655
Hoxd12(Homeobox)/ChickenMSG-Hoxd12.Flag-ChIP-Seq(GSE86088)/Homer	HDGYAATGAAAN	1	-0.3206	1	81	0.1961	9940.8	0.207
Hoxd13(Homeobox)/ChickenMSG-Hoxd13.Flag-ChIP-Seq(GSE86088)/Homer	NCYAATAAAA	1	-0.2905	1	70	0.1695	8694.9	0.1811
HRE(HSF)/HepG2-HSF1-ChIP-Seq(GSE31477)/Homer	BSTTCTRGAABVTTCYAGAA	0.01	-4.965	1	12	0.0291	605.5	0.0126
HRE(HSF)/Striatum-HSF1-ChIP-Seq(GSE38000)/Homer	TTCTAGAABNTTCTA	0.1	-4.445	1	16	0.0387	977.2	0.0204
IRF:BATF(IRF:bZIP)/pDC-Irf8-ChIP-Seq(GSE66899)/Homer	CTTTCANTATGACTV	1	-0.3317	1	4	0.0097	566.9	0.0118
IRF1(IRF)/PBMC-IRF1-ChIP-Seq(GSE43036)/Homer	GAAAGTGAAAGT	0.01	-4.704	1	13	0.0315	705.9	0.0147
IRF2(IRF)/Erythroblas-IRF2-ChIP-Seq(GSE36985)/Homer	GAAASYGAAASY	1	-2.294	1	7	0.0169	455.1	0.0095
IRF3(IRF)/BMDM-Irf3-ChIP-Seq(GSE67343)/Homer	AGTTTCAKTTTC	0.1	-3.222	1	21	0.0508	1605.3	0.0334
IRF4(IRF)/GM12878-IRF4-ChIP-Seq(GSE32465)/Homer	ACTGAAACCA	1	-0.8386	1	18	0.0436	1972.4	0.0411
IRF8(IRF)/BMDM-IRF8-ChIP-Seq(GSE77884)/Homer	GRAASTGAAAST	1	-1.755	1	17	0.0412	1530.3	0.0319
Isl1(Homeobox)/Neuron-Isl1-ChIP-Seq(GSE31456)/Homer	CTAATKGV	0.1	-2.875	1	95	0.23	9478.2	0.1974
ISRE(IRF)/ThioMac-LPS-Expression(GSE23622)/Homer	AGTTTCASTTTC	0.1	-2.34	1	5	0.0121	280.1	0.0058
Jun-AP1(bZIP)/K562-cJun-ChIP-Seq(GSE31477)/Homer	GATGASTCATCN	1	-1.313	1	9	0.0218	813.4	0.0169
JunB(bZIP)/DendriticCells-Junb-ChIP-Seq(GSE36099)/Homer	RATGASTCAT	1	-1.037	1	20	0.0484	2102.6	0.0438
JunD(bZIP)/K562-JunD-ChIP-Seq/Homer	ATGACGTCATCN	1	-0.07399	1	1	0.0024	306.1	0.0064
KLF10(Zf)/HEK293-KLF10.GFP-ChIP-Seq(GSE58341)/Homer	GGGGGTGTGTCC	1	-0.3093	1	20	0.0484	2612.3	0.0544
KLF14(Zf)/HEK293-KLF14.GFP-ChIP-Seq(GSE58341)/Homer	RGKGGGCGKGGC	1	-0.000105	1	36	0.0872	7033.4	0.1465
KLF3(Zf)/MEF-Klf3-ChIP-Seq(GSE44748)/Homer	NRGCCCCRCCCHBNN	1	-0.004339	1	9	0.0218	2159.9	0.045
Klf4(Zf)/mES-Klf4-ChIP-Seq(GSE11431)/Homer	GCCACACCCA	1	-0.4403	1	11	0.0266	1382.2	0.0288
KLF5(Zf)/LoVo-KLF5-ChIP-Seq(GSE49402)/Homer	DGGGYGKGGC	1	-0.02511	1	36	0.0872	5568	0.116
KLF6(Zf)/PDAC-KLF6-ChIP-Seq(GSE64557)/Homer	MKGGGYGTGGCC	1	-0.06532	1	29	0.0702	4324.9	0.0901
Klf9(Zf)/GBM-Klf9-ChIP-Seq(GSE62211)/Homer	GCCACRCCCACY	1	-0.03405	1	8	0.0194	1602.9	0.0334
LEF1(HMG)/H1-LEF1-ChIP-Seq(GSE64758)/Homer	CCTTTGATST	1	-0.4393	1	27	0.0654	3317.5	0.0691
Lhx1(Homeobox)/EmbryoCarcinoma-Lhx1-ChIP-Seq(GSE70957)/Homer	NNYTAATTAR	1	-1.628	1	58	0.1404	6020	0.1254
Lhx2(Homeobox)/HFSC-Lhx2-ChIP-Seq(GSE48068)/Homer	TAATTAGN	1	-0.7146	1	48	0.1162	5517.2	0.1149
Lhx3(Homeobox)/Neuron-Lhx3-ChIP-Seq(GSE31456)/Homer	ADBTAATTAR	1	-0.3551	1	73	0.1768	8922.1	0.1858
LRF(Zf)/Erythroblasts-ZBTB7A-ChIP-Seq(GSE74977)/Homer	AAGACCCYYN	1	-0.3029	1	46	0.1114	5790.6	0.1206
LXRE(NR),DR4/RAW-LXRb.biotin-ChIP-Seq(GSE21512)/Homer	RGGTTACTANAGGTCA	1	-0.931	1	2	0.0048	158.2	0.0033
MafA(bZIP)/Islet-MafA-ChIP-Seq(GSE30298)/Homer	TGCTGACTCA	1	-1.127	1	32	0.0775	3399.4	0.0708
MafB(bZIP)/BMM-Mafb-ChIP-Seq(GSE75722)/Homer	WNTGCTGASTCAGCANWTTY	1	-0.2182	1	13	0.0315	1846.2	0.0385
MafF(bZIP)/HepG2-MafF-ChIP-Seq(GSE31477)/Homer	HWWGTCAGCAWWTTT	1	-0.6167	1	10	0.0242	1159.6	0.0242
MafK(bZIP)/C2C12-MafK-ChIP-Seq(GSE36030)/Homer	GCTGASTCAGCA	1	-1.022	1	10	0.0242	1000.9	0.0208
Max(bHLH)/K562-Max-ChIP-Seq(GSE31477)/Homer	RCCACGTGGYYN	1	-0.02006	1	16	0.0387	2900.8	0.0604
Maz(Zf)/HepG2-Maz-ChIP-Seq(GSE31477)/Homer	GGGGGGGG	1	0	1	18	0.0436	5287.9	0.1101
Mef2a(MADS)/HL1-Mef2a.biotin-ChIP-Seq(GSE21529)/Homer	CYAAAAATAG	1	-0.03291	1	10	0.0242	1910.1	0.0398
Mef2b(MADS)/HEK293-Mef2b.V5-ChIP-Seq(GSE67450)/Homer	GCTATTTTTGGM	1	-0.1039	1	27	0.0654	3901	0.0812
Mef2c(MADS)/GM12878-Mef2c-ChIP-Seq(GSE32465)/Homer	DCYAAAAATAGM	1	-0.03596	1	12	0.0291	2184	0.0455
Mef2d(MADS)/Retina-Mef2d-ChIP-Seq(GSE61391)/Homer	GCTATTTTTAGC	1	-0.4912	1	7	0.0169	862.9	0.018
Meis1(Homeobox)/MastCells-Meis1-ChIP-Seq(GSE48085)/Homer	VGCTGWCAVB	1	-2.11	1	70	0.1695	7095	0.1478
MITF(bHLH)/MastCells-MITF-ChIP-Seq(GSE48085)/Homer	RTCATGTGAC	1	-0.2206	1	27	0.0654	3614.7	0.0753
MNT(bHLH)/HepG2-MNT-ChIP-Seq(Encode)/Homer	DGCACACGTG	1	-0.008391	1	25	0.0605	4399.1	0.0916
Mouse_Recombination_Hotspot(Zf)/Testis-DMC1-ChIP-Seq(GSE24438)/Homer	ACTYKNATTCGTGNTACTTC	1	-0.3196	1	2	0.0048	298.3	0.0062
MYB(HTH)/ERMYB-Myb-ChIPSeq(GSE22095)/Homer	GGCVGTTR	1	-0.883	1	74	0.1792	8361.4	0.1741
Myf5(bHLH)/GM-Myf5-ChIP-Seq(GSE24852)/Homer	BAACAGCTGT	1	-1.166	1	26	0.063	2710.9	0.0565
MYNN(Zf)/HEK293-MYNN.eGFP-ChIP-Seq(Encode)/Homer	TTCAAAWTAAAAGTC	1	-1.138	1	14	0.0339	1399.3	0.0291
MyoD(bHLH)/Myotube-MyoD-ChIP-Seq(GSE21614)/Homer	RRCAGCTGYTSY	0.1	-2.485	1	34	0.0823	3080.1	0.0642
MyoG(bHLH)/C2C12-MyoG-ChIP-Seq(GSE36024)/Homer	AACAGCTG	1	-1.982	1	43	0.1041	4210.4	0.0877
Nanog(Homeobox)/mES-Nanog-ChIP-Seq(GSE11724)/Homer	RGCCATTAAC	1	-0.3868	1	169	0.4092	20134.5	0.4193
NeuroD1(bHLH)/Islet-NeuroD1-ChIP-Seq(GSE30298)/Homer	GCCATCTGTT	1	-0.005465	1	16	0.0387	3204	0.0667
NeuroG2(bHLH)/Fibroblast-NeuroG2-ChIP-Seq(GSE75910)/Homer	ACCATCTGTT	1	-0.01286	1	42	0.1017	6579.3	0.137
NF1(CTF)/LNCAP-NF1-ChIP-Seq(Unpublished)/Homer	CYTGGCABNSTGCCAR	1	-1.689	1	14	0.0339	1239	0.0258
NF1:FOXA1(CTF,Forkhead)/LNCAP-FOXA1-ChIP-Seq(GSE27824)/Homer	WNTGTTTRYTTTGGCA	1	-1.349	1	3	0.0073	205.2	0.0043
NF1-halfsite(CTF)/LNCaP-NF1-ChIP-Seq(Unpublished)/Homer	YTGCCAAG	1	-0.1881	1	55	0.1332	7134.6	0.1486
NFAT(RHD)/Jurkat-NFATC1-ChIP-Seq(Jolma_et_al.)/Homer	ATTTTCCATT	1	-1.081	1	39	0.0944	4212.6	0.0877
NFAT:AP1(RHD,bZIP)/Jurkat-NFATC1-ChIP-Seq(Jolma_et_al.)/Homer	SARTGGAAAAWRTGAGTCAB	1	-0.6122	1	6	0.0145	688.5	0.0143
NF-E2(bZIP)/K562-NFE2-ChIP-Seq(GSE31477)/Homer	GATGACTCAGCA	1	-0.6717	1	2	0.0048	199.1	0.0041
NFE2L2(bZIP)/HepG2-NFE2L2-ChIP-Seq(Encode)/Homer	AWWWTGCTGAGTCAT	0.1	-2.654	1	5	0.0121	254.4	0.0053
NFIL3(bZIP)/HepG2-NFIL3-ChIP-Seq(Encode)/Homer	VTTACGTAAYNNNNN	1	-0.3676	1	21	0.0508	2668.2	0.0556
NFkB-p50,p52(RHD)/Monocyte-p50-ChIP-Chip(Schreiber_et_al.)/Homer	GGGGGAATCCCC	1	-0.6915	1	3	0.0073	311.8	0.0065
NFkB-p65(RHD)/GM12787-p65-ChIP-Seq(GSE19485)/Homer	WGGGGATTTCCC	1	-1.319	1	17	0.0412	1662	0.0346
NFkB-p65-Rel(RHD)/ThioMac-LPS-Expression(GSE23622)/Homer	GGAAATTCCC	1	0	1	0	0	174.5	0.0036
NFY(CCAAT)/Promoter/Homer	RGCCAATSRG	1	-0.07397	1	23	0.0557	3495.4	0.0728
Nkx2.1(Homeobox)/LungAC-Nkx2.1-ChIP-Seq(GSE43252)/Homer	RSCACTYRAG	1	-0.03855	1	110	0.2663	14645.6	0.305
Nkx2.2(Homeobox)/NPC-Nkx2.2-ChIP-Seq(GSE61673)/Homer	BTBRAGTGSN	1	-0.09646	1	68	0.1646	9066.7	0.1888
Nkx2.5(Homeobox)/HL1-Nkx2.5.biotin-ChIP-Seq(GSE21529)/Homer	RRSCACTYAA	1	-0.2473	1	85	0.2058	10587.3	0.2205
Nkx3.1(Homeobox)/LNCaP-Nkx3.1-ChIP-Seq(GSE28264)/Homer	AAGCACTTAA	1	-0.915	1	103	0.2494	11670.7	0.2431
Nkx6.1(Homeobox)/Islet-Nkx6.1-ChIP-Seq(GSE40975)/Homer	GKTAATGR	1	-0.5899	1	114	0.276	13348.4	0.278
n-Myc(bHLH)/mES-nMyc-ChIP-Seq(GSE11431)/Homer	VRCCACGTGG	1	-0.006029	1	14	0.0339	2880.1	0.06
NPAS(bHLH)/Liver-NPAS-ChIP-Seq(GSE39860)/Homer	NVCACGTG	1	-0.000585	1	38	0.092	6910	0.1439
NPAS2(bHLH)/Liver-NPAS2-ChIP-Seq(GSE39860)/Homer	KCCACGTGAC	1	-0.3313	1	35	0.0847	4415.3	0.092
Nr5a2(NR)/mES-Nr5a2-ChIP-Seq(GSE19019)/Homer	BTCAAGGTCA	1	-1.996	1	28	0.0678	2606	0.0543
Nr5a2(NR)/Pancreas-LRH1-ChIP-Seq(GSE34295)/Homer	BTCAAGGTCA	1	-1.282	1	33	0.0799	3430.3	0.0714
NRF(NRF)/Promoter/Homer	STGCGCATGCGC	1	-0.4662	1	7	0.0169	875.4	0.0182
NRF1(NRF)/MCF7-NRF1-ChIP-Seq(Unpublished)/Homer	CTGCGCATGCGC	1	-0.03108	1	3	0.0073	804.7	0.0168
Nrf2(bZIP)/Lymphoblast-Nrf2-ChIP-Seq(GSE37589)/Homer	HTGCTGAGTCAT	1	-0.8378	1	2	0.0048	171.3	0.0036
Nur77(NR)/K562-NR4A1-ChIP-Seq(GSE31363)/Homer	TGACCTTTNCNT	1	-0.009785	1	2	0.0048	770.2	0.016
OCT:OCT(POU,Homeobox)/NPC-Brn1-ChIP-Seq(GSE35496)/Homer	ATGAATATTCATGAG	1	0	1	0	0	40.1	0.0008
OCT:OCT(POU,Homeobox)/NPC-OCT6-ChIP-Seq(GSE43916)/Homer	YATGCATATRCATRT	1	-0.8184	1	6	0.0145	619.4	0.0129
OCT:OCT(POU,Homeobox,IR1)/NPC-Brn2-ChIP-Seq(GSE35496)/Homer	ATGAATWATTCATGA	1	-1.084	1	1	0.0024	48.8	0.001
OCT:OCT-short(POU,Homeobox)/NPC-OCT6-ChIP-Seq(GSE43916)/Homer	ATGCATWATGCATRW	0.1	-3.83	1	39	0.0944	3232.1	0.0673
Oct2(POU,Homeobox)/Bcell-Oct2-ChIP-Seq(GSE21512)/Homer	ATATGCAAAT	1	-1.79	1	16	0.0387	1418.3	0.0295
Oct4(POU,Homeobox)/mES-Oct4-ChIP-Seq(GSE11431)/Homer	ATTTGCATAW	1	-0.3337	1	17	0.0412	2213.4	0.0461
Oct4:Sox17(POU,Homeobox,HMG)/F9-Sox17-ChIP-Seq(GSE44553)/Homer	CCATTGTATGCAAAT	1	-0.4986	1	5	0.0121	613.7	0.0128
OCT4-SOX2-TCF-NANOG(POU,Homeobox,HMG)/mES-Oct4-ChIP-Seq(GSE11431)/Homer	ATTTGCATAACAATG	0.1	-2.749	1	13	0.0315	935.6	0.0195
Oct6(POU,Homeobox)/NPC-Pou3f1-ChIP-Seq(GSE35496)/Homer	WATGCAAATGAG	1	-0.4688	1	16	0.0387	1968	0.041
Olig2(bHLH)/Neuron-Olig2-ChIP-Seq(GSE30882)/Homer	RCCATMTGTT	1	-0.06866	1	65	0.1574	8860.7	0.1845
Otx2(Homeobox)/EpiLC-Otx2-ChIP-Seq(GSE56098)/Homer	NYTAATCCYB	1	-0.05233	1	28	0.0678	4268.9	0.0889
p53(p53)/mES-cMyc-ChIP-Seq(GSE11431)/Homer	ACATGCCCGGGCAT	1	0	1	0	0	60.8	0.0013
p53(p53)/Saos-p53-ChIP-Seq(GSE15780)/Homer	RRCATGYCYRGRCATGYYYN	1	-1.169	1	4	0.0097	327.9	0.0068
p53(p53)/Saos-p53-ChIP-Seq/Homer	RRCATGYCYRGRCATGYYYN	1	-1.169	1	4	0.0097	327.9	0.0068
p63(p53)/Keratinocyte-p63-ChIP-Seq(GSE17611)/Homer	NNDRCATGYCYNRRCATGYH	0.1	-2.708	1	16	0.0387	1223.5	0.0255
p73(p53)/Trachea-p73-ChIP-Seq(PRJNA310161)/Homer	NRRRCAWGTCCDGRCATGYY	1	-1.064	1	2	0.0048	142.5	0.003
PAX3:FKHR-fusion(Paired,Homeobox)/Rh4-PAX3:FKHR-ChIP-Seq(GSE19063)/Homer	ACCRTGACTAATTNN	1	-1.024	1	9	0.0218	890.2	0.0185
PAX5(Paired,Homeobox),condensed/GM12878-PAX5-ChIP-Seq(GSE32465)/Homer	GTCACGCTCSCTGM	1	-0.05039	1	1	0.0024	349.1	0.0073
PAX5(Paired,Homeobox)/GM12878-PAX5-ChIP-Seq(GSE32465)/Homer	GCAGCCAAGCRTGACH	1	-1.697	1	15	0.0363	1339.3	0.0279
PAX6(Paired,Homeobox)/Forebrain-Pax6-ChIP-Seq(GSE66961)/Homer	NGTGTTCAVTSAAGCGKAAA	1	-0.565	1	3	0.0073	344.9	0.0072
Pax7(Paired,Homeobox),long/Myoblast-Pax7-ChIP-Seq(GSE25064)/Homer	TAATCHGATTAC	0.1	-2.57	1	3	0.0073	114.2	0.0024
Pax7(Paired,Homeobox),longest/Myoblast-Pax7-ChIP-Seq(GSE25064)/Homer	NTAATTDGCYAATTANNWWD	1	0	1	0	0	154.9	0.0032
Pax7(Paired,Homeobox)/Myoblast-Pax7-ChIP-Seq(GSE25064)/Homer	TAATCAATTA	1	-0.447	1	4	0.0097	510.4	0.0106
Pax8(Paired,Homeobox)/Thyroid-Pax8-ChIP-Seq(GSE26938)/Homer	GTCATGCHTGRCTGS	1	-0.6726	1	11	0.0266	1249.5	0.026
PBX1(Homeobox)/MCF7-PBX1-ChIP-Seq(GSE28007)/Homer	GSCTGTCACTCA	0.1	-3.136	1	6	0.0145	294.1	0.0061
PBX2(Homeobox)/K562-PBX2-ChIP-Seq(Encode)/Homer	RTGATTKATRGN	0.1	-4.212	1	45	0.109	3739.5	0.0779
Pbx3(Homeobox)/GM12878-PBX3-ChIP-Seq(GSE32465)/Homer	SCTGTCAMTCAN	1	-1.76	1	11	0.0266	918.1	0.0191
Pdx1(Homeobox)/Islet-Pdx1-ChIP-Seq(SRA008281)/Homer	YCATYAATCA	1	-0.6608	1	37	0.0896	4287.6	0.0893
PGR(NR)/EndoStromal-PGR-ChIP-Seq(GSE69539)/Homer	AAGAACATWHTGTTC	1	-0.2346	1	6	0.0145	905.1	0.0189
Phox2a(Homeobox)/Neuron-Phox2a-ChIP-Seq(GSE31456)/Homer	YTAATYNRATTA	0.1	-2.45	1	23	0.0557	1964.4	0.0409
Phox2b(Homeobox)/CLBGA-PHOX2B-ChIP-Seq(GSE90683)/Homer	TTAATTNAATTA	1	-1.319	1	12	0.0291	1127.6	0.0235
Pit1(Homeobox)/GCrat-Pit1-ChIP-Seq(GSE58009)/Homer	ATGMATATDC	1	-0.1488	1	37	0.0896	5027.5	0.1047
Pit1+1bp(Homeobox)/GCrat-Pit1-ChIP-Seq(GSE58009)/Homer	ATGCATAATTCA	0.01	-5.433	1	26	0.063	1718	0.0358
Pitx1(Homeobox)/Chicken-Pitx1-ChIP-Seq(GSE38910)/Homer	TAATCCCN	0.1	-2.755	1	201	0.4867	21515.6	0.4481
Pitx1:Ebox(Homeobox,bHLH)/Hindlimb-Pitx1-ChIP-Seq(GSE41591)/Homer	YTAATTRAWWCCAGATGT	1	-1.003	1	8	0.0194	787.3	0.0164
Pknox1(Homeobox)/ES-Prep1-ChIP-Seq(GSE63282)/Homer	SCTGTCAVTCAV	1	-0.5493	1	7	0.0169	834.2	0.0174
PPARa(NR),DR1/Liver-Ppara-ChIP-Seq(GSE47954)/Homer	VNAGGKCAAAGGTCA	1	-0.8232	1	38	0.092	4272.6	0.089
PPARE(NR),DR1/3T3L1-Pparg-ChIP-Seq(GSE13511)/Homer	TGACCTTTGCCCCA	1	-0.9624	1	32	0.0775	3493.1	0.0728
PR(NR)/T47D-PR-ChIP-Seq(GSE31130)/Homer	VAGRACAKNCTGTBC	1	-0.2671	1	90	0.2179	11132.4	0.2319
PRDM1(Zf)/Hela-PRDM1-ChIP-Seq(GSE31477)/Homer	ACTTTCACTTTC	1	-0.2214	1	21	0.0508	2861.3	0.0596
PRDM10(Zf)/HEK293-PRDM10.eGFP-ChIP-Seq(Encode)/Homer	TGGTACATTCCA	1	-0.9908	1	22	0.0533	2348.7	0.0489
PRDM14(Zf)/H1-PRDM14-ChIP-Seq(GSE22767)/Homer	RGGTCTCTAACY	1	-0.4934	1	11	0.0266	1347.3	0.0281
PRDM15(Zf)/ESC-Prdm15-ChIP-Seq(GSE73694)/Homer	YCCDNTCCAGGTTTT	1	-1.576	1	45	0.109	4610.7	0.096
PRDM9(Zf)/Testis-DMC1-ChIP-Seq(GSE35498)/Homer	ADGGYAGYAGCATCT	1	-0.3452	1	13	0.0315	1705.7	0.0355
Prop1(Homeobox)/GHFT1-PROP1.biotin-ChIP-Seq(GSE77302)/Homer	NTAATBNAATTA	1	-1.244	1	32	0.0775	3338.2	0.0695
PSE(SNAPc)/K562-mStart-Seq/Homer	WAVTCACCMTAASYDAAAAG	0.1	-2.519	1	29	0.0702	2555	0.0532
Ptf1a(bHLH)/Panc1-Ptf1a-ChIP-Seq(GSE47459)/Homer	ACAGCTGTTN	1	-0.3093	1	94	0.2276	11506.7	0.2397
PU.1(ETS)/ThioMac-PU.1-ChIP-Seq(GSE21512)/Homer	AGAGGAAGTG	1	-0.7975	1	19	0.046	2109	0.0439
PU.1:IRF8(ETS:IRF)/pDC-Irf8-ChIP-Seq(GSE66899)/Homer	GGAAGTGAAAST	1	-0.8029	1	8	0.0194	850.1	0.0177
PU.1-IRF(ETS:IRF)/Bcell-PU.1-ChIP-Seq(GSE21512)/Homer	MGGAAGTGAAAC	1	-0.01362	1	43	0.1041	6692.9	0.1394
RAR:RXR(NR),DR5/ES-RAR-ChIP-Seq(GSE56893)/Homer	RGGTCADNNAGAGGTCAV	1	-0.7336	1	1	0.0024	76.3	0.0016
RAR:RXR(NR),DR5/ES-RAR-ChIP-Seq(GSE56893)/Homer	AGGTCAAGGTCA	1	-0.5297	1	8	0.0194	964	0.0201
RARa(NR)/K562-RARa-ChIP-Seq(Encode)/Homer	TTGAMCTTTG	1	-0.6882	1	119	0.2881	13791.4	0.2872
RARg(NR)/ES-RARg-ChIP-Seq(GSE30538)/Homer	AGGTCAAGGTCA	1	-0.679	1	5	0.0121	547.1	0.0114
RBPJ:Ebox(?,bHLH)/Panc1-Rbpj1-ChIP-Seq(GSE47459)/Homer	GGGRAARRGRMCAGMTG	1	-0.07478	1	6	0.0145	1141.7	0.0238
Rbpj1(?)/Panc1-Rbpj1-ChIP-Seq(GSE47459)/Homer	HTTTCCCASG	0.1	-2.558	1	61	0.1477	5915.6	0.1232
REST-NRSF(Zf)/Jurkat-NRSF-ChIP-Seq/Homer	GGMGCTGTCCATGGTGCTGA	1	0	1	0	0	20.4	0.0004
Reverb(NR),DR2/RAW-Reverba.biotin-ChIP-Seq(GSE45914)/Homer	GTRGGTCASTGGGTCA	1	-1.091	1	5	0.0121	444.9	0.0093
RFX(HTH)/K562-RFX3-ChIP-Seq(SRA012198)/Homer	CGGTTGCCATGGCAAC	1	-0.2721	1	2	0.0048	320.6	0.0067
Rfx1(HTH)/NPC-H3K4me1-ChIP-Seq(GSE16256)/Homer	KGTTGCCATGGCAA	1	-0.03046	1	3	0.0073	807.9	0.0168
Rfx2(HTH)/LoVo-RFX2-ChIP-Seq(GSE49402)/Homer	GTTGCCATGGCAACM	1	-0.2156	1	2	0.0048	352.3	0.0073
Rfx5(HTH)/GM12878-Rfx5-ChIP-Seq(GSE31477)/Homer	SCCTAGCAACAG	1	-0.00655	1	6	0.0145	1582.4	0.033
Rfx6(HTH)/Min6b1-Rfx6.HA-ChIP-Seq(GSE62844)/Homer	TGTTKCCTAGCAACM	1	-0.6129	1	40	0.0969	4681.3	0.0975
Ronin(THAP)/ES-Thap11-ChIP-Seq(GSE51522)/Homer	RACTACAACTCCCAGVAKGC	1	0	1	0	0	110.8	0.0023
RORa(NR)/Liver-Rora-ChIP-Seq(GSE101115)/Homer	AAWCTAGGTCARDNN	1	-0.4446	1	4	0.0097	511.3	0.0107
RORg(NR)/Liver-Rorc-ChIP-Seq(GSE101115)/Homer	WAABTAGGTCAV	1	-0.2094	1	2	0.0048	356.2	0.0074
RORgt(NR)/EL4-RORgt.Flag-ChIP-Seq(GSE56019)/Homer	AAYTAGGTCA	1	-0.6034	1	4	0.0097	453.8	0.0095
RORgt(NR)/EL4-RORgt.Flag-ChIP-Seq(GSE56019)/Homer	AAYTAGGTCA	1	-0.6034	1	4	0.0097	453.8	0.0095
RUNX(Runt)/HPC7-Runx1-ChIP-Seq(GSE22178)/Homer	SAAACCACAG	1	-0.05733	1	21	0.0508	3308.7	0.0689
RUNX1(Runt)/Jurkat-RUNX1-ChIP-Seq(GSE29180)/Homer	AAACCACARM	1	-0.005797	1	27	0.0654	4777.8	0.0995
RUNX2(Runt)/PCa-RUNX2-ChIP-Seq(GSE33889)/Homer	NWAACCACADNN	1	-0.0893	1	26	0.063	3825.6	0.0797
RUNX-AML(Runt)/CD4+-PolII-ChIP-Seq(Barski_et_al.)/Homer	GCTGTGGTTW	1	-0.06269	1	19	0.046	3013	0.0628
RXR(NR),DR1/3T3L1-RXR-ChIP-Seq(GSE13511)/Homer	TAGGGCAAAGGTCA	1	-0.5703	1	36	0.0872	4253.1	0.0886
SCL(bHLH)/HPC7-Scl-ChIP-Seq(GSE13511)/Homer	AVCAGCTG	1	-1.388	1	182	0.4407	20313.2	0.4231
SCRT1(Zf)/HEK293-SCRT1.eGFP-ChIP-Seq(Encode)/Homer	GCAACAGGTG	1	-0.7162	1	10	0.0242	1113.4	0.0232
SF1(NR)/H295R-Nr5a1-ChIP-Seq(GSE44220)/Homer	CAAGGHCANV	0.1	-2.857	1	27	0.0654	2267.8	0.0472
Six1(Homeobox)/Myoblast-Six1-ChIP-Chip(GSE20150)/Homer	GKVTCADRTTWC	1	-0.2675	1	7	0.0169	1009.4	0.021
Six2(Homeobox)/NephronProgenitor-Six2-ChIP-Seq(GSE39837)/Homer	GWAAYHTGAKMC	1	-1.668	1	46	0.1114	4675.6	0.0974
Six4(Homeobox)/MCF7-SIX4-ChIP-Seq(Encode)/Homer	TGWAAYCTGABACCB	1	-0.7614	1	2	0.0048	183.3	0.0038
Slug(Zf)/Mesoderm-Snai2-ChIP-Seq(GSE61475)/Homer	SNGCACCTGCHS	1	-0.1551	1	15	0.0363	2209.2	0.046
Smad2(MAD)/ES-SMAD2-ChIP-Seq(GSE29422)/Homer	CTGTCTGG	1	-1.744	1	71	0.1719	7400.3	0.1541
Smad3(MAD)/NPC-Smad3-ChIP-Seq(GSE36673)/Homer	TWGTCTGV	1	-1.855	1	128	0.3099	13745.3	0.2863
Smad4(MAD)/ESC-SMAD4-ChIP-Seq(GSE29422)/Homer	VBSYGTCTGG	1	-1.692	1	69	0.1671	7207.4	0.1501
Sox10(HMG)/SciaticNerve-Sox3-ChIP-Seq(GSE35132)/Homer	CCWTTGTYYB	1	-1.275	1	71	0.1719	7698.1	0.1603
Sox15(HMG)/CPA-Sox15-ChIP-Seq(GSE62909)/Homer	RAACAATGGN	0.1	-2.906	1	54	0.1308	5038.9	0.1049
Sox17(HMG)/Endoderm-Sox17-ChIP-Seq(GSE61475)/Homer	CCATTGTTYB	1	-0.6355	1	27	0.0654	3141.2	0.0654
Sox2(HMG)/mES-Sox2-ChIP-Seq(GSE11431)/Homer	BCCATTGTTC	1	-0.7428	1	36	0.0872	4103.5	0.0855
Sox3(HMG)/NPC-Sox3-ChIP-Seq(GSE33059)/Homer	CCWTTGTY	1	-1.966	1	82	0.1985	8499.2	0.177
Sox4(HMG)/proB-Sox4-ChIP-Seq(GSE50066)/Homer	YCTTTGTTCC	1	-1.934	1	40	0.0969	3906.2	0.0814
Sox6(HMG)/Myotubes-Sox6-ChIP-Seq(GSE32627)/Homer	CCATTGTTNY	1	-0.3543	1	64	0.155	7854.9	0.1636
Sox9(HMG)/Limb-SOX9-ChIP-Seq(GSE73225)/Homer	AGGVNCCTTTGT	1	-0.4224	1	31	0.0751	3815.5	0.0795
Sp1(Zf)/Promoter/Homer	GGCCCCGCCCCC	1	-0.001296	1	4	0.0097	1463.2	0.0305
Sp2(Zf)/HEK293-Sp2.eGFP-ChIP-Seq(Encode)/Homer	YGGCCCCGCCCC	1	-1.5e-05	1	27	0.0654	6097.7	0.127
Sp5(Zf)/mES-Sp5.Flag-ChIP-Seq(GSE72989)/Homer	RGKGGGCGGAGC	1	-4.8e-05	1	17	0.0412	4299.7	0.0896
SPDEF(ETS)/VCaP-SPDEF-ChIP-Seq(SRA014231)/Homer	ASWTCCTGBT	1	-0.6045	1	39	0.0944	4572	0.0952
SpiB(ETS)/OCILY3-SPIB-ChIP-Seq(GSE56857)/Homer	AAAGRGGAAGTG	1	-0.3248	1	7	0.0169	963.6	0.0201
Srebp1a(bHLH)/HepG2-Srebp1a-ChIP-Seq(GSE31477)/Homer	RTCACSCCAY	1	-0.487	1	5	0.0121	618.1	0.0129
Srebp2(bHLH)/HepG2-Srebp2-ChIP-Seq(GSE31477)/Homer	CGGTCACSCCAC	1	-1.348	1	5	0.0121	398.1	0.0083
STAT1(Stat)/HelaS3-STAT1-ChIP-Seq(GSE12782)/Homer	NATTTCCNGGAAAT	1	-0.1409	1	9	0.0218	1432.5	0.0298
Stat3(Stat)/mES-Stat3-ChIP-Seq(GSE11431)/Homer	CTTCCGGGAA	1	-0.03965	1	12	0.0291	2160.5	0.045
Stat3+il21(Stat)/CD4-Stat3-ChIP-Seq(GSE19198)/Homer	SVYTTCCNGGAARB	1	-2.159	1	34	0.0823	3184.6	0.0663
STAT4(Stat)/CD4-Stat4-ChIP-Seq(GSE22104)/Homer	NYTTCCWGGAAR	1	-1.755	1	46	0.1114	4634.4	0.0965
STAT5(Stat)/mCD4+-Stat5-ChIP-Seq(GSE12346)/Homer	RTTTCTNAGAAA	1	-1.421	1	17	0.0412	1628.1	0.0339
STAT6(Stat)/CD4-Stat6-ChIP-Seq(GSE22104)/Homer	ABTTCYYRRGAA	1	-0.8445	1	22	0.0533	2425.2	0.0505
STAT6(Stat)/Macrophage-Stat6-ChIP-Seq(GSE38377)/Homer	TTCCKNAGAA	1	-1.802	1	26	0.063	2459.6	0.0512
T1ISRE(IRF)/ThioMac-Ifnb-Expression/Homer	ACTTTCGTTTCT	1	0	1	0	0	79.2	0.0016
TATA-Box(TBP)/Promoter/Homer	CCTTTTAWAGSC	1	-0.7348	1	57	0.138	6541.2	0.1362
Tbet(T-box)/CD8-Tbet-ChIP-Seq(GSE33802)/Homer	AGGTGTGAAM	1	-0.2332	1	33	0.0799	4334.4	0.0903
Tbox:Smad(T-box,MAD)/ESCd5-Smad2_3-ChIP-Seq(GSE29422)/Homer	AGGTGHCAGACA	0.1	-2.388	1	10	0.0242	713.2	0.0149
Tbr1(T-box)/Cortex-Tbr1-ChIP-Seq(GSE71384)/Homer	AAGGTGTKAA	1	-0.7738	1	52	0.1259	5926.4	0.1234
Tbx20(T-box)/Heart-Tbx20-ChIP-Seq(GSE29636)/Homer	GGTGYTGACAGS	0.1	-3.405	1	13	0.0315	844.3	0.0176
Tbx21(T-box)/GM12878-TBX21-ChIP-Seq(Encode)/Homer	AGGTGTGAAA	1	-0.8279	1	35	0.0847	3924.1	0.0817
Tbx5(T-box)/HL1-Tbx5.biotin-ChIP-Seq(GSE21529)/Homer	AGGTGTCA	1	-0.904	1	122	0.2954	13875	0.289
Tbx6(T-box)/ESC-Tbx6-ChIP-Seq(GSE93524)/Homer	DAGGTGTBAA	1	-0.129	1	30	0.0726	4204.2	0.0876
Tcf12(bHLH)/GM12878-Tcf12-ChIP-Seq(GSE32465)/Homer	VCAGCTGYTG	1	-1.27	1	35	0.0847	3658	0.0762
Tcf21(bHLH)/ArterySmoothMuscle-Tcf21-ChIP-Seq(GSE61369)/Homer	NAACAGCTGG	1	-0.6619	1	33	0.0799	3820.2	0.0796
Tcf3(HMG)/mES-Tcf3-ChIP-Seq(GSE11724)/Homer	ASWTCAAAGG	1	-0.03734	1	6	0.0145	1274.8	0.0266
TCF4(bHLH)/SHSY5Y-TCF4-ChIP-Seq(GSE96915)/Homer	SMCATCTGKH	1	-0.01503	1	41	0.0993	6396.5	0.1332
Tcf7(HMG)/GM12878-TCF7-ChIP-Seq(Encode)/Homer	CTTTGATGTGSB	1	-0.1342	1	10	0.0242	1581.1	0.0329
Tcfcp2l1(CP2)/mES-Tcfcp2l1-ChIP-Seq(GSE11431)/Homer	NRAACCRGTTYRAACCRGYT	1	-0.3212	1	4	0.0097	572.7	0.0119
TCFL2(HMG)/K562-TCF7L2-ChIP-Seq(GSE29196)/Homer	ACWTCAAAGG	1	-0.6843	1	4	0.0097	429.1	0.0089
TEAD(TEA)/Fibroblast-PU.1-ChIP-Seq(Unpublished)/Homer	YCWGGAATGY	1	-1.019	1	28	0.0678	3008.5	0.0627
TEAD1(TEAD)/HepG2-TEAD1-ChIP-Seq(Encode)/Homer	CYRCATTCCA	0.1	-3.171	1	47	0.1138	4220.5	0.0879
TEAD2(TEA)/Py2T-Tead2-ChIP-Seq(GSE55709)/Homer	CCWGGAATGY	1	-0.2508	1	16	0.0387	2186.9	0.0455
TEAD3(TEA)/HepG2-TEAD3-ChIP-Seq(Encode)/Homer	TRCATTCCAG	1	-1.576	1	49	0.1186	5051.9	0.1052
TEAD4(TEA)/Tropoblast-Tead4-ChIP-Seq(GSE37350)/Homer	CCWGGAATGY	0.1	-4.023	1	42	0.1017	3485.4	0.0726
TFE3(bHLH)/MEF-TFE3-ChIP-Seq(GSE75757)/Homer	GTCACGTGACYV	1	-0.339	1	2	0.0048	290.3	0.006
Tgif1(Homeobox)/mES-Tgif1-ChIP-Seq(GSE55404)/Homer	YTGWCADY	1	-0.9755	1	124	0.3002	14028.1	0.2922
Tgif2(Homeobox)/mES-Tgif2-ChIP-Seq(GSE55404)/Homer	TGTCANYT	1	-1.306	1	134	0.3245	14858.2	0.3095
THRa(NR)/C17.2-THRa-ChIP-Seq(GSE38347)/Homer	GGTCANYTGAGGWCA	1	-0.3988	1	11	0.0266	1412.7	0.0294
THRb(NR)/HepG2-THRb.Flag-ChIP-Seq(Encode)/Homer	GGTCACCTGAGGTCA	1	-1.228	1	19	0.046	1912.9	0.0398
THRb(NR)/Liver-NR1A2-ChIP-Seq(GSE52613)/Homer	TRAGGTCA	1	-0.1728	1	154	0.3729	19000.9	0.3957
Tlx?(NR)/NPC-H3K4me1-ChIP-Seq(GSE16256)/Homer	CTGGCAGSCTGCCA	1	-0.3094	1	11	0.0266	1487.8	0.031
TR4(NR),DR1/Hela-TR4-ChIP-Seq(GSE24685)/Homer	GAGGTCAAAGGTCA	1	-0.1415	1	2	0.0048	410	0.0085
Twist(bHLH)/HMLE-TWIST1-ChIP-Seq(Chang_et_al)/Homer	VCAKCTGGNNNCCAGMTGBN	1	-0.1242	1	2	0.0048	428.4	0.0089
Unknown(Homeobox)/Limb-p300-ChIP-Seq/Homer	SSCMATWAAA	1	-0.398	1	27	0.0654	3362.8	0.07
Unknown-ESC-element(?)/mES-Nanog-ChIP-Seq(GSE11724)/Homer	CACAGCAGGGGG	1	-0.9404	1	19	0.046	2035.7	0.0424
USF1(bHLH)/GM12878-Usf1-ChIP-Seq(GSE32465)/Homer	SGTCACGTGR	1	-0.6538	1	14	0.0339	1609.2	0.0335
Usf2(bHLH)/C2C12-Usf2-ChIP-Seq(GSE36030)/Homer	GTCACGTGGT	1	-0.2766	1	8	0.0194	1133	0.0236
VDR(NR),DR3/GM10855-VDR+vitD-ChIP-Seq(GSE22484)/Homer	ARAGGTCANWGAGTTCANNN	1	-0.6019	1	6	0.0145	692.5	0.0144
WT1(Zf)/Kidney-WT1-ChIP-Seq(GSE90016)/Homer	MCTCCCMCRCAB	1	-0.1181	1	14	0.0339	2156.3	0.0449
X-box(HTH)/NPC-H3K4me1-ChIP-Seq(GSE16256)/Homer	GGTTGCCATGGCAA	1	-0.2889	1	3	0.0073	454.4	0.0095
YY1(Zf)/Promoter/Homer	CAAGATGGCGGC	1	-0.2005	1	2	0.0048	362.2	0.0075
Zac1(Zf)/Neuro2A-Plagl1-ChIP-Seq(GSE75942)/Homer	HAWGRGGCCM	1	-0.8554	1	95	0.23	10810.1	0.2251
ZBTB12(Zf)/HEK293-ZBTB12.GFP-ChIP-Seq(GSE58341)/Homer	NGNTCTAGAACCNGV	1	-2.167	1	24	0.0581	2139.9	0.0446
ZBTB18(Zf)/HEK293-ZBTB18.GFP-ChIP-Seq(GSE58341)/Homer	AACATCTGGA	1	-0.2183	1	14	0.0339	1975.7	0.0411
ZBTB33(Zf)/GM12878-ZBTB33-ChIP-Seq(GSE32465)/Homer	GGVTCTCGCGAGAAC	1	-1.385	1	3	0.0073	201	0.0042
ZEB1(Zf)/PDAC-ZEB1-ChIP-Seq(GSE64557)/Homer	VCAGGTRDRY	1	-0.1026	1	57	0.138	7681.5	0.16
ZEB2(Zf)/SNU398-ZEB2-ChIP-Seq(GSE103048)/Homer	GNMCAGGTGTGC	1	-0.5329	1	33	0.0799	3937	0.082
Zfp281(Zf)/ES-Zfp281-ChIP-Seq(GSE81042)/Homer	CCCCTCCCCCAC	1	-0.000986	1	1	0.0024	798.5	0.0166
ZFP3(Zf)/HEK293-ZFP3.GFP-ChIP-Seq(GSE58341)/Homer	GGGTTTTGAAGGATGARTAGGAGTT	1	0	1	0	0	5.1	0.0001
Zfp809(Zf)/ES-Zfp809-ChIP-Seq(GSE70799)/Homer	GGGGCTYGKCTGGGA	1	-0.7068	1	6	0.0145	654.5	0.0136
ZFX(Zf)/mES-Zfx-ChIP-Seq(GSE11431)/Homer	AGGCCTRG	0.01	-4.921	1	59	0.1429	4971.6	0.1035
Zic(Zf)/Cerebellum-ZIC1.2-ChIP-Seq(GSE60731)/Homer	CCTGCTGAGH	1	-0.7973	1	29	0.0702	3256.1	0.0678
Zic3(Zf)/mES-Zic3-ChIP-Seq(GSE37889)/Homer	GGCCYCCTGCTGDGH	1	-0.4872	1	17	0.0412	2074.2	0.0432
ZKSCAN1(Zf)/HepG2-ZKSCAN1-ChIP-Seq(Encode)/Homer	GCACAYAGTAGGKCY	1	-1.287	1	2	0.0048	120.2	0.0025
ZNF136(Zf)/HEK293-ZNF136.GFP-ChIP-Seq(GSE58341)/Homer	YTKGATAHAGTATTCTWGGTNGGCA	1	-0.2433	1	3	0.0073	482.7	0.0101
ZNF143|STAF(Zf)/CUTLL-ZNF143-ChIP-Seq(GSE29600)/Homer	ATTTCCCAGVAKSCY	1	-0.6962	1	13	0.0315	1471	0.0306
ZNF16(Zf)/HEK293-ZNF16.GFP-ChIP-Seq(GSE58341)/Homer	MACCTTCYATGGCTCCCTAKTGCCY	1	0	1	0	0	31.3	0.0007
ZNF165(Zf)/WHIM12-ZNF165-ChIP-Seq(GSE65937)/Homer	AAGGKGRCGCAGGCA	1	-1.072	1	5	0.0121	448.3	0.0093
ZNF189(Zf)/HEK293-ZNF189.GFP-ChIP-Seq(GSE58341)/Homer	TGGAACAGMA	1	-0.1715	1	27	0.0654	3714	0.0774
Znf263(Zf)/K562-Znf263-ChIP-Seq(GSE31477)/Homer	CVGTSCTCCC	1	-0.2395	1	59	0.1429	7488.8	0.156
ZNF264(Zf)/HEK293-ZNF264.GFP-ChIP-Seq(GSE58341)/Homer	RGGGCACTAACY	1	-0.3991	1	21	0.0508	2635.1	0.0549
ZNF317(Zf)/HEK293-ZNF317.GFP-ChIP-Seq(GSE58341)/Homer	GTCWGCTGTYYCTCT	1	-0.05607	1	1	0.0024	337.3	0.007
ZNF322(Zf)/HEK293-ZNF322.GFP-ChIP-Seq(GSE58341)/Homer	GAGCCTGGTACTGWGCCTGR	1	-1.827	1	12	0.0291	1004.5	0.0209
ZNF382(Zf)/HEK293-ZNF382.GFP-ChIP-Seq(GSE58341)/Homer	GNCTGTASTRNTGBCTCHTT	1	-0.3311	1	1	0.0024	147.3	0.0031
ZNF41(Zf)/HEK293-ZNF41.GFP-ChIP-Seq(GSE58341)/Homer	CCTCATGGTGYCYTWYTCCCTTGTG	1	-1.287	1	2	0.0048	120.2	0.0025
ZNF415(Zf)/HEK293-ZNF415.GFP-ChIP-Seq(GSE58341)/Homer	GRTGMTRGAGCC	1	-1.576	1	22	0.0533	2110.8	0.044
ZNF416(Zf)/HEK293-ZNF416.GFP-ChIP-Seq(GSE58341)/Homer	WDNCTGGGCA	1	-0.5075	1	46	0.1114	5498.9	0.1145
ZNF467(Zf)/HEK293-ZNF467.GFP-ChIP-Seq(GSE58341)/Homer	TGGGGAAGGGCM	1	-0.000316	1	12	0.0291	3132.7	0.0652
ZNF519(Zf)/HEK293-ZNF519.GFP-ChIP-Seq(GSE58341)/Homer	GAGSCCGAGC	1	-2.021	1	13	0.0315	1063.9	0.0222
ZNF528(Zf)/HEK293-ZNF528.GFP-ChIP-Seq(GSE58341)/Homer	AGAAATGACTTCCCT	1	-1.717	1	1	0.0024	24	0.0005
ZNF652/HepG2-ZNF652.Flag-ChIP-Seq(Encode)/Homer	TTAACCCTTTVNKKN	1	-0.1618	1	7	0.0169	1124.4	0.0234
ZNF669(Zf)/HEK293-ZNF669.GFP-ChIP-Seq(GSE58341)/Homer	GARTGGTCATCGCCC	1	-0.1186	1	1	0.0024	254.2	0.0053
ZNF675(Zf)/HEK293-ZNF675.GFP-ChIP-Seq(GSE58341)/Homer	ARGAGGMCAAAATGW	1	-0.7802	1	5	0.0121	517.9	0.0108
ZNF692(Zf)/HEK293-ZNF692.GFP-ChIP-Seq(GSE58341)/Homer	GTGGGCCCCA	1	-0.3578	1	3	0.0073	419.2	0.0087
ZNF7(Zf)/HepG2-ZNF7.Flag-ChIP-Seq(Encode)/Homer	CTGCCWVCTTTTRTA	0.1	-2.526	1	28	0.0678	2451.8	0.0511
ZNF711(Zf)/SHSY5Y-ZNF711-ChIP-Seq(GSE20673)/Homer	AGGCCTAG	0.1	-2.981	1	78	0.1889	7578.2	0.1578
ZSCAN22(Zf)/HEK293-ZSCAN22.GFP-ChIP-Seq(GSE58341)/Homer	SMCAGTCWGAKGGAGGAGGC	1	-0.9547	1	3	0.0073	259.2	0.0054

## Sheet: STR_E18
Motif Name	Consensus	P-value	Log P-value	q-value (Benjamini)	# of Target Sequences with Motif(of 58)	% of Target Sequences with Motif	# of Background Sequences with Motif(of 42859)	% of Background Sequences with Motif
AMYB(HTH)/Testes-AMYB-ChIP-Seq(GSE44588)/Homer	TGGCAGTTGG	1	-1.872	1	10	0.1724	5157.6	0.1203
AP-1(bZIP)/ThioMac-PU.1-ChIP-Seq(GSE21512)/Homer	VTGACTCATC	1	-0.9682	1	4	0.069	2304.1	0.0538
AP-2alpha(AP2)/Hela-AP2alpha-ChIP-Seq(GSE31477)/Homer	ATGCCCTGAGGC	1	-1.732	1	9	0.1552	4676.4	0.1091
AP-2gamma(AP2)/MCF7-TFAP2C-ChIP-Seq(GSE21234)/Homer	SCCTSAGGSCAW	0.1	-2.727	1	13	0.2241	6159.4	0.1437
Ap4(bHLH)/AML-Tfap4-ChIP-Seq(GSE45738)/Homer	NAHCAGCTGD	1	-0.1106	1	4	0.069	4732.1	0.1104
ARE(NR)/LNCAP-AR-ChIP-Seq(GSE27824)/Homer	RGRACASNSTGTYCYB	1	-0.9629	1	2	0.0345	976.8	0.0228
AR-halfsite(NR)/LNCaP-AR-ChIP-Seq(GSE27824)/Homer	CCAGGAACAG	1	-0.9204	1	25	0.431	17415	0.4063
Arnt:Ahr(bHLH)/MCF7-Arnt-ChIP-Seq(Lo_et_al.)/Homer	TBGCACGCAA	1	-0.7168	1	3	0.0517	1931.3	0.0451
Ascl1(bHLH)/NeuralTubes-Ascl1-ChIP-Seq(GSE55840)/Homer	NNVVCAGCTGBN	1	-0.01458	1	4	0.069	6661.5	0.1554
Atf1(bZIP)/K562-ATF1-ChIP-Seq(GSE31477)/Homer	GATGACGTCA	1	-1.108	1	4	0.069	2145.5	0.0501
Atf2(bZIP)/3T3L1-Atf2-ChIP-Seq(GSE56872)/Homer	NRRTGACGTCAT	1	-0.251	1	1	0.0172	1098	0.0256
Atf3(bZIP)/GBM-ATF3-ChIP-Seq(GSE33912)/Homer	DATGASTCATHN	1	-1.318	1	4	0.069	1941.2	0.0453
Atf4(bZIP)/MEF-Atf4-ChIP-Seq(GSE35681)/Homer	MTGATGCAAT	1	0	1	0	0	675.7	0.0158
Atf7(bZIP)/3T3L1-Atf7-ChIP-Seq(GSE56872)/Homer	NGRTGACGTCAY	1	-0.4551	1	2	0.0345	1577.5	0.0368
Atoh1(bHLH)/Cerebellum-Atoh1-ChIP-Seq(GSE22111)/Homer	VNRVCAGCTGGY	1	-0.3553	1	5	0.0862	4287.6	0.1
Bach1(bZIP)/K562-Bach1-ChIP-Seq(GSE31477)/Homer	AWWNTGCTGAGTCAT	1	0	1	0	0	152.6	0.0036
Bach2(bZIP)/OCILy7-Bach2-ChIP-Seq(GSE44420)/Homer	TGCTGAGTCA	1	-0.5836	1	1	0.0172	599.2	0.014
Bapx1(Homeobox)/VertebralCol-Bapx1-ChIP-Seq(GSE36672)/Homer	TTRAGTGSYK	0.1	-4.391	1	19	0.3276	8398.9	0.1959
Barx1(Homeobox)/Stomach-Barx1.3xFlag-ChIP-Seq(GSE69483)/Homer	AAACMATTAN	1	-0.5281	1	2	0.0345	1454.7	0.0339
BATF(bZIP)/Th17-BATF-ChIP-Seq(GSE39756)/Homer	DATGASTCAT	1	-1.31	1	4	0.069	1948.5	0.0455
Bcl11a(Zf)/HSPC-BCL11A-ChIP-Seq(GSE104676)/Homer	TYTGACCASWRG	1	-0.1111	1	2	0.0345	2760.2	0.0644
Bcl6(Zf)/Liver-Bcl6-ChIP-Seq(GSE31578)/Homer	NNNCTTTCCAGGAAA	1	-0.0444	1	4	0.069	5639	0.1316
bHLHE40(bHLH)/HepG2-BHLHE40-ChIP-Seq(GSE31477)/Homer	KCACGTGMCN	1	0	1	0	0	962.6	0.0225
bHLHE41(bHLH)/proB-Bhlhe41-ChIP-Seq(GSE93764)/Homer	KCACGTGMCN	1	-0.2233	1	4	0.069	3987.4	0.093
BMAL1(bHLH)/Liver-Bmal1-ChIP-Seq(GSE39860)/Homer	GNCACGTG	1	-1.002	1	11	0.1897	7123.8	0.1662
BMYB(HTH)/Hela-BMYB-ChIP-Seq(GSE27030)/Homer	NHAACBGYYV	0.1	-2.657	1	11	0.1897	5002.8	0.1167
BORIS(Zf)/K562-CTCFL-ChIP-Seq(GSE32465)/Homer	CNNBRGCGCCCCCTGSTGGC	1	0	1	0	0	957.7	0.0223
Brachyury(T-box)/Mesoendoderm-Brachyury-ChIP-exo(GSE54963)/Homer	ANTTMRCASBNNNGTGYKAAN	1	-0.4248	1	1	0.0172	777.3	0.0181
Brn1(POU,Homeobox)/NPC-Brn1-ChIP-Seq(GSE35496)/Homer	TATGCWAATBAV	1	-0.2987	1	1	0.0172	989.4	0.0231
Brn2(POU,Homeobox)/NPC-Brn2-ChIP-Seq(GSE35496)/Homer	ATGAATATTC	1	0	1	0	0	278.3	0.0065
bZIP:IRF(bZIP,IRF)/Th17-BatF-ChIP-Seq(GSE39756)/Homer	NAGTTTCABTHTGACTNW	1	-0.1268	1	1	0.0172	1544.8	0.036
CArG(MADS)/PUER-Srf-ChIP-Seq(Sullivan_et_al.)/Homer	CCATATATGGNM	1	-0.7646	1	2	0.0345	1155.7	0.027
Cdx2(Homeobox)/mES-Cdx2-ChIP-Seq(GSE14586)/Homer	GYMATAAAAH	0.1	-2.946	1	7	0.1207	2516.4	0.0587
CDX4(Homeobox)/ZebrafishEmbryos-Cdx4.Myc-ChIP-Seq(GSE48254)/Homer	NGYCATAAAWCH	1	-1.477	1	6	0.1034	3044.8	0.071
CEBP(bZIP)/ThioMac-CEBPb-ChIP-Seq(GSE21512)/Homer	ATTGCGCAAC	1	0	1	0	0	1776	0.0414
CEBP:AP1(bZIP)/ThioMac-CEBPb-ChIP-Seq(GSE21512)/Homer	DRTGTTGCAA	1	-0.2564	1	2	0.0345	2058.1	0.048
CEBP:CEBP(bZIP)/MEF-Chop-ChIP-Seq(GSE35681)/Homer	NTNATGCAAYMNNHTGMAAY	1	0	1	0	0	295.9	0.0069
Chop(bZIP)/MEF-Chop-ChIP-Seq(GSE35681)/Homer	ATTGCATCAT	1	0	1	0	0	530.1	0.0124
CHR(?)/Hela-CellCycle-Expression/Homer	SRGTTTCAAA	1	-0.3138	1	2	0.0345	1888.3	0.0441
c-Jun-CRE(bZIP)/K562-cJun-ChIP-Seq(GSE31477)/Homer	ATGACGTCATCY	1	-0.2949	1	1	0.0172	997	0.0233
CLOCK(bHLH)/Liver-Clock-ChIP-Seq(GSE39860)/Homer	GHCACGTG	1	-0.7646	1	3	0.0517	1866.2	0.0435
c-Myc(bHLH)/LNCAP-cMyc-ChIP-Seq(Unpublished)/Homer	VCCACGTG	1	-0.5173	1	2	0.0345	1471.7	0.0343
c-Myc(bHLH)/mES-cMyc-ChIP-Seq(GSE11431)/Homer	VVCCACGTGG	1	-1.925	1	5	0.0862	2061.5	0.0481
COUP-TFII(NR)/Artia-Nr2f2-ChIP-Seq(GSE46497)/Homer	AGRGGTCA	1	-0.6688	1	11	0.1897	7906	0.1844
COUP-TFII(NR)/K562-NR2F1-ChIP-Seq(Encode)/Homer	GKBCARAGGTCA	1	-0.8942	1	10	0.1724	6634.2	0.1548
CRE(bZIP)/Promoter/Homer	CSGTGACGTCAC	1	0	1	0	0	713.8	0.0167
CRX(Homeobox)/Retina-Crx-ChIP-Seq(GSE20012)/Homer	GCTAATCC	1	-1.169	1	14	0.2414	8904.9	0.2077
CTCF(Zf)/CD4+-CTCF-ChIP-Seq(Barski_et_al.)/Homer	AYAGTGCCMYCTRGTGGCCA	1	-0.688	1	1	0.0172	513.2	0.012
CTCF-SatelliteElement(Zf?)/CD4+-CTCF-ChIP-Seq(Barski_et_al.)/Homer	TGCAGTTCCMVNWRTGGCCA	1	0	1	0	0	56	0.0013
CUX1(Homeobox)/K562-CUX1-ChIP-Seq(GSE92882)/Homer	TATCGATNAN	1	-1.337	1	4	0.069	1924.4	0.0449
Cux2(Homeobox)/Liver-Cux2-ChIP-Seq(GSE35985)/Homer	HNRAATCAAT	1	-0.728	1	2	0.0345	1194.1	0.0279
Dlx3(Homeobox)/Kerainocytes-Dlx3-ChIP-Seq(GSE89884)/Homer	NDGTAATTAC	0.1	-2.955	1	6	0.1034	1993.7	0.0465
DMRT1(DM)/Testis-DMRT1-ChIP-Seq(GSE64892)/Homer	TWGHWACAWTGTWDC	1	0	1	0	0	672.2	0.0157
DMRT6(DM)/Testis-DMRT6-ChIP-Seq(GSE60440)/Homer	YDGHTACAWTGTADC	1	0	1	0	0	535.5	0.0125
DUX(Homeobox)/C2C12-Dux-ChIP-Seq(GSE87279)/Homer	BCWGATTCAATCAAN	1	0	1	0	0	8.4	0.0002
DUX4(Homeobox)/Myoblasts-DUX4.V5-ChIP-Seq(GSE75791)/Homer	NWTAAYCYAATCAWN	1	0	1	0	0	155.3	0.0036
E2A(bHLH),near_PU.1/Bcell-PU.1-ChIP-Seq(GSE21512)/Homer	NVCACCTGBN	1	-0.03548	1	5	0.0862	6840.3	0.1596
E2A(bHLH)/proBcell-E2A-ChIP-Seq(GSE21978)/Homer	DNRCAGCTGY	1	-0.01825	1	4	0.069	6461.9	0.1508
E2F(E2F)/Hela-CellCycle-Expression/Homer	TTSGCGCGAAAA	1	-1.675	1	1	0.0172	154	0.0036
E2F1(E2F)/Hela-E2F1-ChIP-Seq(GSE22478)/Homer	CWGGCGGGAA	1	-0.4029	1	1	0.0172	808.7	0.0189
E2F3(E2F)/MEF-E2F3-ChIP-Seq(GSE71376)/Homer	BTKGGCGGGAAA	1	-0.4476	1	4	0.069	3207.9	0.0748
E2F4(E2F)/K562-E2F4-ChIP-Seq(GSE31477)/Homer	GGCGGGAAAH	1	-1.771	1	4	0.069	1598.6	0.0373
E2F6(E2F)/Hela-E2F6-ChIP-Seq(GSE31477)/Homer	GGCGGGAARN	1	-0.6654	1	4	0.069	2746.7	0.0641
E2F7(E2F)/Hela-E2F7-ChIP-Seq(GSE32673)/Homer	VDTTTCCCGCCA	1	0	1	0	0	353.2	0.0082
EAR2(NR)/K562-NR2F6-ChIP-Seq(Encode)/Homer	NRBCARRGGTCA	1	-0.2976	1	7	0.1207	6138.1	0.1432
EBF(EBF)/proBcell-EBF-ChIP-Seq(GSE21978)/Homer	DGTCCCYRGGGA	1	-0.148	1	1	0.0172	1441.4	0.0336
EBF1(EBF)/Near-E2A-ChIP-Seq(GSE21512)/Homer	GTCCCCWGGGGA	1	-0.3595	1	8	0.1379	6663.9	0.1555
EBF2(EBF)/BrownAdipose-EBF2-ChIP-Seq(GSE97114)/Homer	NABTCCCWDGGGAVH	1	-0.4873	1	7	0.1207	5433.3	0.1268
EBNA1(EBV-virus)/Raji-EBNA1-ChIP-Seq(GSE30709)/Homer	GGYAGCAYDTGCTDCCCNNN	1	0	1	0	0	39.3	0.0009
E-box(bHLH)/Promoter/Homer	SSGGTCACGTGA	1	0	1	0	0	269.9	0.0063
Egr1(Zf)/K562-Egr1-ChIP-Seq(GSE32465)/Homer	TGCGTGGGYG	1	-0.7129	1	8	0.1379	5589.7	0.1304
Egr2(Zf)/Thymocytes-Egr2-ChIP-Seq(GSE34254)/Homer	NGCGTGGGCGGR	1	-1.174	1	3	0.0517	1440.3	0.0336
EHF(ETS)/LoVo-EHF-ChIP-Seq(GSE49402)/Homer	AVCAGGAAGT	1	-0.4679	1	7	0.1207	5493.1	0.1282
EKLF(Zf)/Erythrocyte-Klf1-ChIP-Seq(GSE20478)/Homer	NWGGGTGTGGCY	1	0	1	0	0	1307.3	0.0305
ELF1(ETS)/Jurkat-ELF1-ChIP-Seq(SRA014231)/Homer	AVCCGGAAGT	1	-0.2419	1	2	0.0345	2107.8	0.0492
ELF3(ETS)/PDAC-ELF3-ChIP-Seq(GSE64557)/Homer	ANCAGGAAGT	1	-0.2916	1	3	0.0517	2836.1	0.0662
Elf4(ETS)/BMDM-Elf4-ChIP-Seq(GSE88699)/Homer	ACTTCCKGKT	1	-0.1424	1	4	0.069	4469.2	0.1043
ELF5(ETS)/T47D-ELF5-ChIP-Seq(GSE30407)/Homer	ACVAGGAAGT	1	-0.08213	1	2	0.0345	3011	0.0702
Elk1(ETS)/Hela-Elk1-ChIP-Seq(GSE31477)/Homer	HACTTCCGGY	1	-0.1877	1	2	0.0345	2321.8	0.0542
Elk4(ETS)/Hela-Elk4-ChIP-Seq(GSE31477)/Homer	NRYTTCCGGY	1	-0.04253	1	1	0.0172	2286.6	0.0533
Eomes(T-box)/H9-Eomes-ChIP-Seq(GSE26097)/Homer	ATTAACACCT	1	-0.8872	1	12	0.2069	8082.9	0.1886
ERE(NR),IR3/MCF7-ERa-ChIP-Seq(Unpublished)/Homer	VAGGTCACNSTGACC	1	-1.564	1	3	0.0517	1166.3	0.0272
ERG(ETS)/VCaP-ERG-ChIP-Seq(GSE14097)/Homer	ACAGGAAGTG	1	-0.07631	1	6	0.1034	6970.6	0.1626
Erra(NR)/HepG2-Erra-ChIP-Seq(GSE31477)/Homer	CAAAGGTCAG	1	-0.1411	1	11	0.1897	10444.9	0.2437
Esrrb(NR)/mES-Esrrb-ChIP-Seq(GSE11431)/Homer	KTGACCTTGA	1	-0.02701	1	1	0.0172	2597.2	0.0606
ETS(ETS)/Promoter/Homer	AACCGGAAGT	1	-0.1831	1	1	0.0172	1301.2	0.0304
ETS:E-box(ETS,bHLH)/HPC7-Scl-ChIP-Seq(GSE22178)/Homer	AGGAARCAGCTG	1	-1.063	1	1	0.0172	312.3	0.0073
ETS:RUNX(ETS,Runt)/Jurkat-RUNX1-ChIP-Seq(GSE17954)/Homer	RCAGGATGTGGT	0.1	-3.622	1	3	0.0517	476	0.0111
ETS1(ETS)/Jurkat-ETS1-ChIP-Seq(GSE17954)/Homer	ACAGGAAGTG	1	-0.1402	1	4	0.069	4486.6	0.1047
Ets1-distal(ETS)/CD4+-PolII-ChIP-Seq(Barski_et_al.)/Homer	MACAGGAAGT	1	-0.2299	1	1	0.0172	1154.5	0.0269
ETV1(ETS)/GIST48-ETV1-ChIP-Seq(GSE22441)/Homer	AACCGGAAGT	1	-0.07349	1	5	0.0862	6094.6	0.1422
Etv2(ETS)/ES-ER71-ChIP-Seq(GSE59402)/Homer(0.967)	NNAYTTCCTGHN	1	-0.09379	1	3	0.0517	3931.3	0.0917
ETV4(ETS)/HepG2-ETV4-ChIP-Seq(ENCODE)/Homer	ACCGGAAGTG	1	-0.02843	1	3	0.0517	5004.2	0.1167
EWS:ERG-fusion(ETS)/CADO_ES1-EWS:ERG-ChIP-Seq(SRA014231)/Homer	ATTTCCTGTN	1	-0.7289	1	4	0.069	2640	0.0616
EWS:FLI1-fusion(ETS)/SK_N_MC-EWS:FLI1-ChIP-Seq(SRA014231)/Homer	VACAGGAAAT	1	-0.2172	1	2	0.0345	2198.5	0.0513
Fli1(ETS)/CD8-FLI-ChIP-Seq(GSE20898)/Homer	NRYTTCCGGH	1	-0.1081	1	4	0.069	4756.8	0.111
Fosl2(bZIP)/3T3L1-Fosl2-ChIP-Seq(GSE56872)/Homer	NATGASTCABNN	0.1	-2.913	1	4	0.069	1053.6	0.0246
Fox:Ebox(Forkhead,bHLH)/Panc1-Foxa2-ChIP-Seq(GSE47459)/Homer	NNNVCTGWGYAAACASN	1	-0.3492	1	4	0.069	3490.8	0.0814
FOXA1(Forkhead)/LNCAP-FOXA1-ChIP-Seq(GSE27824)/Homer	WAAGTAAACA	1	-1.573	1	8	0.1379	4216.9	0.0984
FOXA1(Forkhead)/MCF7-FOXA1-ChIP-Seq(GSE26831)/Homer	WAAGTAAACA	0.1	-2.351	1	8	0.1379	3477	0.0811
FOXA1:AR(Forkhead,NR)/LNCAP-AR-ChIP-Seq(GSE27824)/Homer	AGTAAACAAAAAAGAACAND	1	-1.351	1	1	0.0172	221.3	0.0052
Foxa2(Forkhead)/Liver-Foxa2-ChIP-Seq(GSE25694)/Homer	CYTGTTTACWYW	1	-0.7045	1	4	0.069	2679.5	0.0625
Foxa3(Forkhead)/Liver-Foxa3-ChIP-Seq(GSE77670)/Homer	BSNTGTTTACWYWGN	1	-0.85	1	2	0.0345	1072.1	0.025
Foxf1(Forkhead)/Lung-Foxf1-ChIP-Seq(GSE77951)/Homer	WWATRTAAACAN	1	-1.263	1	6	0.1034	3281.4	0.0766
Foxh1(Forkhead)/hESC-FOXH1-ChIP-Seq(GSE29422)/Homer	NNTGTGGATTSS	1	-2.215	1	5	0.0862	1874.6	0.0437
FOXK1(Forkhead)/HEK293-FOXK1-ChIP-Seq(GSE51673)/Homer	NVWTGTTTAC	1	-1.793	1	7	0.1207	3357.3	0.0783
FOXK2(Forkhead)/U2OS-FOXK2-ChIP-Seq(E-MTAB-2204)/Homer	SCHTGTTTACAT	1	-1.948	1	5	0.0862	2045.5	0.0477
FoxL2(Forkhead)/Ovary-FoxL2-ChIP-Seq(GSE60858)/Homer	WWTRTAAACAVG	1	-0.574	1	4	0.069	2919.7	0.0681
FOXM1(Forkhead)/MCF7-FOXM1-ChIP-Seq(GSE72977)/Homer	TRTTTACTTW	1	-0.987	1	6	0.1034	3650.2	0.0852
Foxo1(Forkhead)/RAW-Foxo1-ChIP-Seq(Fan_et_al.)/Homer	CTGTTTAC	1	-0.2935	1	8	0.1379	6961.3	0.1624
Foxo3(Forkhead)/U2OS-Foxo3-ChIP-Seq(E-MTAB-2701)/Homer	DGTAAACA	1	-0.5124	1	3	0.0517	2270.9	0.053
FOXP1(Forkhead)/H9-FOXP1-ChIP-Seq(GSE31006)/Homer	NYYTGTTTACHN	1	-0.1854	1	1	0.0172	1293.5	0.0302
Fra1(bZIP)/BT549-Fra1-ChIP-Seq(GSE46166)/Homer	NNATGASTCATH	1	-1.672	1	4	0.069	1664.3	0.0388
Fra2(bZIP)/Striatum-Fra2-ChIP-Seq(GSE43429)/Homer	GGATGACTCATC	1	-1.981	1	4	0.069	1471.7	0.0343
FXR(NR),IR1/Liver-FXR-ChIP-Seq(Chong_et_al.)/Homer	AGGTCANTGACCTB	1	-0.3752	1	2	0.0345	1738.3	0.0406
GABPA(ETS)/Jurkat-GABPa-ChIP-Seq(GSE17954)/Homer	RACCGGAAGT	1	-0.1046	1	3	0.0517	3829.3	0.0893
GATA(Zf),IR3/iTreg-Gata3-ChIP-Seq(GSE20898)/Homer	NNNNNBAGATAWYATCTVHN	1	0	1	0	0	347.3	0.0081
GATA(Zf),IR4/iTreg-Gata3-ChIP-Seq(GSE20898)/Homer	NAGATWNBNATCTNN	1	0	1	0	0	200	0.0047
GATA:SCL(Zf,bHLH)/Ter119-SCL-ChIP-Seq(GSE18720)/Homer	CRGCTGBNGNSNNSAGATAA	1	0	1	0	0	368.2	0.0086
Gata1(Zf)/K562-GATA1-ChIP-Seq(GSE18829)/Homer	SAGATAAGRV	1	-0.08813	1	1	0.0172	1789.1	0.0417
Gata2(Zf)/K562-GATA2-ChIP-Seq(GSE18829)/Homer	BBCTTATCTS	1	0	1	0	0	1997.6	0.0466
GATA3(Zf),DR4/iTreg-Gata3-ChIP-Seq(GSE20898)/Homer	AGATGKDGAGATAAG	1	0	1	0	0	216.2	0.005
GATA3(Zf),DR8/iTreg-Gata3-ChIP-Seq(GSE20898)/Homer	AGATSTNDNNDSAGATAASN	1	0	1	0	0	257.2	0.006
GATA3(Zf)/iTreg-Gata3-ChIP-Seq(GSE20898)/Homer	AGATAASR	1	-0.02827	1	3	0.0517	5009.8	0.1169
Gata4(Zf)/Heart-Gata4-ChIP-Seq(GSE35151)/Homer	NBWGATAAGR	1	-0.01099	1	1	0.0172	3211.9	0.0749
Gata6(Zf)/HUG1N-GATA6-ChIP-Seq(GSE51936)/Homer	YCTTATCTBN	1	-0.09555	1	2	0.0345	2885.9	0.0673
Gfi1b(Zf)/HPC7-Gfi1b-ChIP-Seq(GSE22178)/Homer	MAATCACTGC	1	-0.7013	1	3	0.0517	1953	0.0456
GFX(?)/Promoter/Homer	ATTCTCGCGAGA	1	0	1	0	0	29.5	0.0007
GFY(?)/Promoter/Homer	ACTACAATTCCC	1	0	1	0	0	267.3	0.0062
GFY-Staf(?,Zf)/Promoter/Homer	RACTACAATTCCCAGAAKGC	1	0	1	0	0	199.5	0.0047
GLI3(Zf)/Limb-GLI3-ChIP-Chip(GSE11077)/Homer	CGTGGGTGGTCC	1	-0.4773	1	1	0.0172	710.5	0.0166
GLIS3(Zf)/Thyroid-Glis3.GFP-ChIP-Seq(GSE103297)/Homer	CTCCCTGGGAGGCCN	0.1	-4.195	1	19	0.3276	8559.1	0.1997
GRE(NR),IR3/A549-GR-ChIP-Seq(GSE32465)/Homer	NRGVACABNVTGTYCY	1	-0.8339	1	1	0.0172	419.2	0.0098
GRE(NR),IR3/RAW264.7-GRE-ChIP-Seq(Unpublished)/Homer	VAGRACAKWCTGTYC	1	-0.4617	1	1	0.0172	729.3	0.017
GRHL2(CP2)/HBE-GRHL2-ChIP-Seq(GSE46194)/Homer	AAACYKGTTWDACMRGTTTB	0.1	-2.891	1	4	0.069	1061.9	0.0248
GSC(Homeobox)/FrogEmbryos-GSC-ChIP-Seq(DRA000576)/Homer	RGGATTAR	1	-0.5723	1	6	0.1034	4439.6	0.1036
Hand2(bHLH)/Mesoderm-Hand2-ChIP-Seq(GSE61475)/Homer	TGACANARRCCAGRC	1	0	1	0	0	1856.9	0.0433
HEB(bHLH)/mES-Heb-ChIP-Seq(GSE53233)/Homer	VCAGCTGBNN	1	-0.0885	1	8	0.1379	8558.6	0.1997
HIC1(Zf)/Treg-ZBTB29-ChIP-Seq(GSE99889)/Homer	TGCCAGCB	1	-0.525	1	12	0.2069	9100.6	0.2123
HIF-1a(bHLH)/MCF7-HIF1a-ChIP-Seq(GSE28352)/Homer	TACGTGCV	1	0	1	0	0	671.8	0.0157
HIF-1b(HLH)/T47D-HIF1b-ChIP-Seq(GSE59937)/Homer	RTACGTGC	1	-0.1451	1	3	0.0517	3518.9	0.0821
HIF2a(bHLH)/785_O-HIF2a-ChIP-Seq(GSE34871)/Homer	GCACGTACCC	1	-0.2846	1	1	0.0172	1019.7	0.0238
HINFP(Zf)/K562-HINFP.eGFP-ChIP-Seq(Encode)/Homer	TWVGGTCCGC	1	-0.2739	1	1	0.0172	1043.1	0.0243
HLF(bZIP)/HSC-HLF.Flag-ChIP-Seq(GSE69817)/Homer	RTTATGYAAB	1	-0.9415	1	4	0.069	2337.1	0.0545
Hnf1(Homeobox)/Liver-Foxa2-Chip-Seq(GSE25694)/Homer	GGTTAAWCATTAA	1	0	1	0	0	413.7	0.0097
HNF1b(Homeobox)/PDAC-HNF1B-ChIP-Seq(GSE64557)/Homer	GTTAATNATTAA	1	-0.7765	1	1	0.0172	453.1	0.0106
HNF4a(NR),DR1/HepG2-HNF4a-ChIP-Seq(GSE25021)/Homer	CARRGKBCAAAGTYCA	1	-0.3028	1	2	0.0345	1918.6	0.0448
HNF6(Homeobox)/Liver-Hnf6-ChIP-Seq(ERP000394)/Homer	NTATYGATCH	1	-0.4776	1	2	0.0345	1537.1	0.0359
HOXA1(Homeobox)/mES-Hoxa1-ChIP-Seq(SRP084292)/Homer	TGATKGATGR	1	-2.23	1	3	0.0517	848.1	0.0198
Hoxa10(Homeobox)/ChickenMSG-Hoxa10.Flag-ChIP-Seq(GSE86088)/Homer	GGYAATGAAA	1	-1.56	1	4	0.069	1744.1	0.0407
Hoxa11(Homeobox)/ChickenMSG-Hoxa11.Flag-ChIP-Seq(GSE86088)/Homer	TTTTATGGCM	0.1	-2.849	1	17	0.2931	8561.9	0.1997
Hoxa13(Homeobox)/ChickenMSG-Hoxa13.Flag-ChIP-Seq(GSE86088)/Homer	CYHATAAAAN	1	-2.174	1	17	0.2931	9361.3	0.2184
HOXA2(Homeobox)/mES-Hoxa2-ChIP-Seq(Donaldson_et_al.)/Homer	GYCATCMATCAT	0.1	-2.565	1	2	0.0345	338.2	0.0079
Hoxa9(Homeobox)/ChickenMSG-Hoxa9.Flag-ChIP-Seq(GSE86088)/Homer	RGCAATNAAA	1	-1.722	1	17	0.2931	10015.3	0.2337
HOXB13(Homeobox)/ProstateTumor-HOXB13-ChIP-Seq(GSE56288)/Homer	TTTTATKRGG	1	-1.974	1	8	0.1379	3800.6	0.0887
Hoxb4(Homeobox)/ES-Hoxb4-ChIP-Seq(GSE34014)/Homer	TGATTRATGGCY	1	-0.6081	1	1	0.0172	577.8	0.0135
Hoxc9(Homeobox)/Ainv15-Hoxc9-ChIP-Seq(GSE21812)/Homer	GGCCATAAATCA	1	-0.14	1	1	0.0172	1478.2	0.0345
Hoxd10(Homeobox)/ChickenMSG-Hoxd10.Flag-ChIP-Seq(GSE86088)/Homer	GGCMATGAAA	0.1	-3.167	1	10	0.1724	4020	0.0938
Hoxd11(Homeobox)/ChickenMSG-Hoxd11.Flag-ChIP-Seq(GSE86088)/Homer	VGCCATAAAA	0.1	-2.948	1	18	0.3103	9101.5	0.2123
Hoxd12(Homeobox)/ChickenMSG-Hoxd12.Flag-ChIP-Seq(GSE86088)/Homer	HDGYAATGAAAN	1	-1.999	1	12	0.2069	6295.7	0.1469
Hoxd13(Homeobox)/ChickenMSG-Hoxd13.Flag-ChIP-Seq(GSE86088)/Homer	NCYAATAAAA	0.1	-3.154	1	13	0.2241	5779.9	0.1348
HRE(HSF)/HepG2-HSF1-ChIP-Seq(GSE31477)/Homer	BSTTCTRGAABVTTCYAGAA	1	0	1	0	0	555.9	0.013
HRE(HSF)/Striatum-HSF1-ChIP-Seq(GSE38000)/Homer	TTCTAGAABNTTCTA	1	-0.52	1	1	0.0172	662.3	0.0155
IRF:BATF(IRF:bZIP)/pDC-Irf8-ChIP-Seq(GSE66899)/Homer	CTTTCANTATGACTV	1	0	1	0	0	362.6	0.0085
IRF1(IRF)/PBMC-IRF1-ChIP-Seq(GSE43036)/Homer	GAAAGTGAAAGT	1	-0.7765	1	1	0.0172	453.1	0.0106
IRF2(IRF)/Erythroblas-IRF2-ChIP-Seq(GSE36985)/Homer	GAAASYGAAASY	1	0	1	0	0	285.3	0.0067
IRF3(IRF)/BMDM-Irf3-ChIP-Seq(GSE67343)/Homer	AGTTTCAKTTTC	1	-0.8812	1	2	0.0345	1044.8	0.0244
IRF4(IRF)/GM12878-IRF4-ChIP-Seq(GSE32465)/Homer	ACTGAAACCA	1	-1.279	1	3	0.0517	1357.2	0.0317
IRF8(IRF)/BMDM-IRF8-ChIP-Seq(GSE77884)/Homer	GRAASTGAAAST	1	-0.7903	1	2	0.0345	1129.1	0.0263
Isl1(Homeobox)/Neuron-Isl1-ChIP-Seq(GSE31456)/Homer	CTAATKGV	0.001	-7.347	0.2669	20	0.3448	7054.6	0.1646
ISRE(IRF)/ThioMac-LPS-Expression(GSE23622)/Homer	AGTTTCASTTTC	1	0	1	0	0	147.8	0.0034
Jun-AP1(bZIP)/K562-cJun-ChIP-Seq(GSE31477)/Homer	GATGASTCATCN	1	-1.346	1	2	0.0345	731.5	0.0171
JunB(bZIP)/DendriticCells-Junb-ChIP-Seq(GSE36099)/Homer	RATGASTCAT	1	-1.668	1	4	0.069	1667.2	0.0389
JunD(bZIP)/K562-JunD-ChIP-Seq/Homer	ATGACGTCATCN	1	0	1	0	0	299	0.007
KLF10(Zf)/HEK293-KLF10.GFP-ChIP-Seq(GSE58341)/Homer	GGGGGTGTGTCC	1	-0.5448	1	6	0.1034	4508.3	0.1052
KLF14(Zf)/HEK293-KLF14.GFP-ChIP-Seq(GSE58341)/Homer	RGKGGGCGKGGC	0.1	-4.115	1	30	0.5172	15910.2	0.3712
KLF3(Zf)/MEF-Klf3-ChIP-Seq(GSE44748)/Homer	NRGCCCCRCCCHBNN	1	-0.02921	1	2	0.0345	3846.4	0.0897
Klf4(Zf)/mES-Klf4-ChIP-Seq(GSE11431)/Homer	GCCACACCCA	1	-0.3386	1	3	0.0517	2687.5	0.0627
KLF5(Zf)/LoVo-KLF5-ChIP-Seq(GSE49402)/Homer	DGGGYGKGGC	1	-0.816	1	14	0.2414	9701.7	0.2263
KLF6(Zf)/PDAC-KLF6-ChIP-Seq(GSE64557)/Homer	MKGGGYGTGGCC	1	-0.2168	1	8	0.1379	7390.1	0.1724
Klf9(Zf)/GBM-Klf9-ChIP-Seq(GSE62211)/Homer	GCCACRCCCACY	1	-0.5702	1	5	0.0862	3687.9	0.086
LEF1(HMG)/H1-LEF1-ChIP-Seq(GSE64758)/Homer	CCTTTGATST	1	-0.1841	1	2	0.0345	2337.3	0.0545
Lhx1(Homeobox)/EmbryoCarcinoma-Lhx1-ChIP-Seq(GSE70957)/Homer	NNYTAATTAR	1	-1.017	1	6	0.1034	3605.2	0.0841
Lhx2(Homeobox)/HFSC-Lhx2-ChIP-Seq(GSE48068)/Homer	TAATTAGN	1	-0.6781	1	5	0.0862	3461.9	0.0808
Lhx3(Homeobox)/Neuron-Lhx3-ChIP-Seq(GSE31456)/Homer	ADBTAATTAR	1	-2.154	1	11	0.1897	5484.4	0.1279
LRF(Zf)/Erythroblasts-ZBTB7A-ChIP-Seq(GSE74977)/Homer	AAGACCCYYN	0.1	-2.79	1	18	0.3103	9274.8	0.2164
LXRE(NR),DR4/RAW-LXRb.biotin-ChIP-Seq(GSE21512)/Homer	RGGTTACTANAGGTCA	1	0	1	0	0	159.7	0.0037
MafA(bZIP)/Islet-MafA-ChIP-Seq(GSE30298)/Homer	TGCTGACTCA	1	-0.2785	1	3	0.0517	2882.3	0.0672
MafB(bZIP)/BMM-Mafb-ChIP-Seq(GSE75722)/Homer	WNTGCTGASTCAGCANWTTY	1	-2.296	1	4	0.069	1307.2	0.0305
MafF(bZIP)/HepG2-MafF-ChIP-Seq(GSE31477)/Homer	HWWGTCAGCAWWTTT	1	-1.489	1	2	0.0345	662.2	0.0154
MafK(bZIP)/C2C12-MafK-ChIP-Seq(GSE36030)/Homer	GCTGASTCAGCA	1	-0.3981	1	1	0.0172	815.3	0.019
Max(bHLH)/K562-Max-ChIP-Seq(GSE31477)/Homer	RCCACGTGGYYN	1	-0.7015	1	4	0.069	2684.3	0.0626
Maz(Zf)/HepG2-Maz-ChIP-Seq(GSE31477)/Homer	GGGGGGGG	0.001	-7.078	0.2669	32	0.5517	14661.5	0.342
Mef2a(MADS)/HL1-Mef2a.biotin-ChIP-Seq(GSE21529)/Homer	CYAAAAATAG	1	-0.2436	1	1	0.0172	1117.9	0.0261
Mef2b(MADS)/HEK293-Mef2b.V5-ChIP-Seq(GSE67450)/Homer	GCTATTTTTGGM	1	-0.1684	1	2	0.0345	2412.6	0.0563
Mef2c(MADS)/GM12878-Mef2c-ChIP-Seq(GSE32465)/Homer	DCYAAAAATAGM	1	-0.6324	1	2	0.0345	1307.9	0.0305
Mef2d(MADS)/Retina-Mef2d-ChIP-Seq(GSE61391)/Homer	GCTATTTTTAGC	1	0	1	0	0	502.4	0.0117
Meis1(Homeobox)/MastCells-Meis1-ChIP-Seq(GSE48085)/Homer	VGCTGWCAVB	1	-1.572	1	12	0.2069	6851.6	0.1598
MITF(bHLH)/MastCells-MITF-ChIP-Seq(GSE48085)/Homer	RTCATGTGAC	1	-0.1621	1	3	0.0517	3412.3	0.0796
MNT(bHLH)/HepG2-MNT-ChIP-Seq(Encode)/Homer	DGCACACGTG	1	-2.285	1	9	0.1552	4125.6	0.0962
Mouse_Recombination_Hotspot(Zf)/Testis-DMC1-ChIP-Seq(GSE24438)/Homer	ACTYKNATTCGTGNTACTTC	1	0	1	0	0	184.2	0.0043
MYB(HTH)/ERMYB-Myb-ChIPSeq(GSE22095)/Homer	GGCVGTTR	1	-0.1699	1	6	0.1034	6035.1	0.1408
Myf5(bHLH)/GM-Myf5-ChIP-Seq(GSE24852)/Homer	BAACAGCTGT	1	-0.4352	1	3	0.0517	2435.8	0.0568
MYNN(Zf)/HEK293-MYNN.eGFP-ChIP-Seq(Encode)/Homer	TTCAAAWTAAAAGTC	0.1	-2.409	1	3	0.0517	783.1	0.0183
MyoD(bHLH)/Myotube-MyoD-ChIP-Seq(GSE21614)/Homer	RRCAGCTGYTSY	1	-1.23	1	5	0.0862	2665.5	0.0622
MyoG(bHLH)/C2C12-MyoG-ChIP-Seq(GSE36024)/Homer	AACAGCTG	1	-0.07468	1	3	0.0517	4142.4	0.0966
Nanog(Homeobox)/mES-Nanog-ChIP-Seq(GSE11724)/Homer	RGCCATTAAC	1	-0.3244	1	21	0.3621	16795.7	0.3918
NeuroD1(bHLH)/Islet-NeuroD1-ChIP-Seq(GSE30298)/Homer	GCCATCTGTT	1	-0.8156	1	5	0.0862	3217.1	0.0751
NeuroG2(bHLH)/Fibroblast-NeuroG2-ChIP-Seq(GSE75910)/Homer	ACCATCTGTT	1	-0.297	1	7	0.1207	6141	0.1433
NF1(CTF)/LNCAP-NF1-ChIP-Seq(Unpublished)/Homer	CYTGGCABNSTGCCAR	1	-0.1216	1	1	0.0172	1572.8	0.0367
NF1:FOXA1(CTF,Forkhead)/LNCAP-FOXA1-ChIP-Seq(GSE27824)/Homer	WNTGTTTRYTTTGGCA	1	0	1	0	0	127.8	0.003
NF1-halfsite(CTF)/LNCaP-NF1-ChIP-Seq(Unpublished)/Homer	YTGCCAAG	1	-0.03907	1	5	0.0862	6744.8	0.1574
NFAT(RHD)/Jurkat-NFATC1-ChIP-Seq(Jolma_et_al.)/Homer	ATTTTCCATT	1	-0.1504	1	3	0.0517	3484.9	0.0813
NFAT:AP1(RHD,bZIP)/Jurkat-NFATC1-ChIP-Seq(Jolma_et_al.)/Homer	SARTGGAAAAWRTGAGTCAB	1	-0.6552	1	1	0.0172	538.1	0.0126
NF-E2(bZIP)/K562-NFE2-ChIP-Seq(GSE31477)/Homer	GATGACTCAGCA	1	0	1	0	0	181.9	0.0042
NFE2L2(bZIP)/HepG2-NFE2L2-ChIP-Seq(Encode)/Homer	AWWWTGCTGAGTCAT	1	0	1	0	0	188.9	0.0044
NFIL3(bZIP)/HepG2-NFIL3-ChIP-Seq(Encode)/Homer	VTTACGTAAYNNNNN	1	-0.3699	1	2	0.0345	1750.6	0.0408
NFkB-p50,p52(RHD)/Monocyte-p50-ChIP-Chip(Schreiber_et_al.)/Homer	GGGGGAATCCCC	1	-0.4057	1	1	0.0172	804.9	0.0188
NFkB-p65(RHD)/GM12787-p65-ChIP-Seq(GSE19485)/Homer	WGGGGATTTCCC	1	-0.1301	1	2	0.0345	2628.1	0.0613
NFkB-p65-Rel(RHD)/ThioMac-LPS-Expression(GSE23622)/Homer	GGAAATTCCC	1	0	1	0	0	268.9	0.0063
NFY(CCAAT)/Promoter/Homer	RGCCAATSRG	1	-0.009062	1	1	0.0172	3342.5	0.078
Nkx2.1(Homeobox)/LungAC-Nkx2.1-ChIP-Seq(GSE43252)/Homer	RSCACTYRAG	1	-1.228	1	19	0.3276	12321.9	0.2875
Nkx2.2(Homeobox)/NPC-Nkx2.2-ChIP-Seq(GSE61673)/Homer	BTBRAGTGSN	1	-1.417	1	14	0.2414	8452.6	0.1972
Nkx2.5(Homeobox)/HL1-Nkx2.5.biotin-ChIP-Seq(GSE21529)/Homer	RRSCACTYAA	1	-0.4376	1	12	0.2069	9430.8	0.22
Nkx3.1(Homeobox)/LNCaP-Nkx3.1-ChIP-Seq(GSE28264)/Homer	AAGCACTTAA	0.1	-2.432	1	17	0.2931	9035.3	0.2108
Nkx6.1(Homeobox)/Islet-Nkx6.1-ChIP-Seq(GSE40975)/Homer	GKTAATGR	1	-2.035	1	16	0.2759	8880.1	0.2072
n-Myc(bHLH)/mES-nMyc-ChIP-Seq(GSE11431)/Homer	VRCCACGTGG	1	-1.127	1	5	0.0862	2784.5	0.065
NPAS(bHLH)/Liver-NPAS-ChIP-Seq(GSE39860)/Homer	NVCACGTG	1	-2.17	1	12	0.2069	6100.5	0.1423
NPAS2(bHLH)/Liver-NPAS2-ChIP-Seq(GSE39860)/Homer	KCCACGTGAC	1	-0.06566	1	3	0.0517	4260.2	0.0994
Nr5a2(NR)/mES-Nr5a2-ChIP-Seq(GSE19019)/Homer	BTCAAGGTCA	1	-0.04029	1	1	0.0172	2323.3	0.0542
Nr5a2(NR)/Pancreas-LRH1-ChIP-Seq(GSE34295)/Homer	BTCAAGGTCA	1	-0.2037	1	3	0.0517	3190.3	0.0744
NRF(NRF)/Promoter/Homer	STGCGCATGCGC	1	0	1	0	0	476.8	0.0111
NRF1(NRF)/MCF7-NRF1-ChIP-Seq(Unpublished)/Homer	CTGCGCATGCGC	1	0	1	0	0	312.3	0.0073
Nrf2(bZIP)/Lymphoblast-Nrf2-ChIP-Seq(GSE37589)/Homer	HTGCTGAGTCAT	1	0	1	0	0	148.1	0.0035
Nur77(NR)/K562-NR4A1-ChIP-Seq(GSE31363)/Homer	TGACCTTTNCNT	1	-0.6502	1	1	0.0172	542.3	0.0127
OCT:OCT(POU,Homeobox)/NPC-Brn1-ChIP-Seq(GSE35496)/Homer	ATGAATATTCATGAG	1	0	1	0	0	23.2	0.0005
OCT:OCT(POU,Homeobox)/NPC-OCT6-ChIP-Seq(GSE43916)/Homer	YATGCATATRCATRT	1	0	1	0	0	469.2	0.0109
OCT:OCT(POU,Homeobox,IR1)/NPC-Brn2-ChIP-Seq(GSE35496)/Homer	ATGAATWATTCATGA	1	0	1	0	0	46.6	0.0011
OCT:OCT-short(POU,Homeobox)/NPC-OCT6-ChIP-Seq(GSE43916)/Homer	ATGCATWATGCATRW	1	-0.7104	1	3	0.0517	1940.2	0.0453
Oct2(POU,Homeobox)/Bcell-Oct2-ChIP-Seq(GSE21512)/Homer	ATATGCAAAT	1	-1.24	1	2	0.0345	789.6	0.0184
Oct4(POU,Homeobox)/mES-Oct4-ChIP-Seq(GSE11431)/Homer	ATTTGCATAW	1	-0.1281	1	1	0.0172	1538	0.0359
Oct4:Sox17(POU,Homeobox,HMG)/F9-Sox17-ChIP-Seq(GSE44553)/Homer	CCATTGTATGCAAAT	1	-1.035	1	1	0.0172	323.9	0.0076
OCT4-SOX2-TCF-NANOG(POU,Homeobox,HMG)/mES-Oct4-ChIP-Seq(GSE11431)/Homer	ATTTGCATAACAATG	1	0	1	0	0	752.3	0.0176
Oct6(POU,Homeobox)/NPC-Pou3f1-ChIP-Seq(GSE35496)/Homer	WATGCAAATGAG	1	0	1	0	0	1437.9	0.0335
Olig2(bHLH)/Neuron-Olig2-ChIP-Seq(GSE30882)/Homer	RCCATMTGTT	1	-0.324	1	9	0.1552	7608.3	0.1775
Otx2(Homeobox)/EpiLC-Otx2-ChIP-Seq(GSE56098)/Homer	NYTAATCCYB	1	-0.8904	1	5	0.0862	3100.9	0.0723
p53(p53)/mES-cMyc-ChIP-Seq(GSE11431)/Homer	ACATGCCCGGGCAT	1	0	1	0	0	68.5	0.0016
p53(p53)/Saos-p53-ChIP-Seq(GSE15780)/Homer	RRCATGYCYRGRCATGYYYN	1	-1.172	1	1	0.0172	273.4	0.0064
p53(p53)/Saos-p53-ChIP-Seq/Homer	RRCATGYCYRGRCATGYYYN	1	-1.172	1	1	0.0172	273.4	0.0064
p63(p53)/Keratinocyte-p63-ChIP-Seq(GSE17611)/Homer	NNDRCATGYCYNRRCATGYH	0.1	-2.543	1	4	0.069	1196.9	0.0279
p73(p53)/Trachea-p73-ChIP-Seq(PRJNA310161)/Homer	NRRRCAWGTCCDGRCATGYY	1	-1.769	1	1	0.0172	138.1	0.0032
PAX3:FKHR-fusion(Paired,Homeobox)/Rh4-PAX3:FKHR-ChIP-Seq(GSE19063)/Homer	ACCRTGACTAATTNN	1	-1.39	1	2	0.0345	709.9	0.0166
PAX5(Paired,Homeobox),condensed/GM12878-PAX5-ChIP-Seq(GSE32465)/Homer	GTCACGCTCSCTGM	1	0	1	0	0	386.8	0.009
PAX5(Paired,Homeobox)/GM12878-PAX5-ChIP-Seq(GSE32465)/Homer	GCAGCCAAGCRTGACH	1	-0.1419	1	1	0.0172	1469.2	0.0343
PAX6(Paired,Homeobox)/Forebrain-Pax6-ChIP-Seq(GSE66961)/Homer	NGTGTTCAVTSAAGCGKAAA	1	0	1	0	0	241.3	0.0056
Pax7(Paired,Homeobox),long/Myoblast-Pax7-ChIP-Seq(GSE25064)/Homer	TAATCHGATTAC	1	0	1	0	0	74.5	0.0017
Pax7(Paired,Homeobox),longest/Myoblast-Pax7-ChIP-Seq(GSE25064)/Homer	NTAATTDGCYAATTANNWWD	1	0	1	0	0	80.2	0.0019
Pax7(Paired,Homeobox)/Myoblast-Pax7-ChIP-Seq(GSE25064)/Homer	TAATCAATTA	1	-1.256	1	1	0.0172	247.6	0.0058
Pax8(Paired,Homeobox)/Thyroid-Pax8-ChIP-Seq(GSE26938)/Homer	GTCATGCHTGRCTGS	1	0	1	0	0	1367.3	0.0319
PBX1(Homeobox)/MCF7-PBX1-ChIP-Seq(GSE28007)/Homer	GSCTGTCACTCA	1	-1.163	1	1	0.0172	276.7	0.0065
PBX2(Homeobox)/K562-PBX2-ChIP-Seq(Encode)/Homer	RTGATTKATRGN	1	-2.033	1	6	0.1034	2557.6	0.0597
Pbx3(Homeobox)/GM12878-PBX3-ChIP-Seq(GSE32465)/Homer	SCTGTCAMTCAN	0.01	-4.83	1	5	0.0862	916.8	0.0214
Pdx1(Homeobox)/Islet-Pdx1-ChIP-Seq(SRA008281)/Homer	YCATYAATCA	0.1	-2.896	1	8	0.1379	3086.4	0.072
PGR(NR)/EndoStromal-PGR-ChIP-Seq(GSE69539)/Homer	AAGAACATWHTGTTC	0.1	-4.186	1	4	0.069	703.5	0.0164
Phox2a(Homeobox)/Neuron-Phox2a-ChIP-Seq(GSE31456)/Homer	YTAATYNRATTA	1	-0.7813	1	2	0.0345	1138.1	0.0266
Phox2b(Homeobox)/CLBGA-PHOX2B-ChIP-Seq(GSE90683)/Homer	TTAATTNAATTA	1	-0.5991	1	1	0.0172	585.9	0.0137
Pit1(Homeobox)/GCrat-Pit1-ChIP-Seq(GSE58009)/Homer	ATGMATATDC	1	-0.04154	1	2	0.0345	3565.6	0.0832
Pit1+1bp(Homeobox)/GCrat-Pit1-ChIP-Seq(GSE58009)/Homer	ATGCATAATTCA	1	0	1	0	0	1050.6	0.0245
Pitx1(Homeobox)/Chicken-Pitx1-ChIP-Seq(GSE38910)/Homer	TAATCCCN	1	-0.3899	1	22	0.3793	17178.6	0.4008
Pitx1:Ebox(Homeobox,bHLH)/Hindlimb-Pitx1-ChIP-Seq(GSE41591)/Homer	YTAATTRAWWCCAGATGT	1	-1.855	1	2	0.0345	520.2	0.0121
Pknox1(Homeobox)/ES-Prep1-ChIP-Seq(GSE63282)/Homer	SCTGTCAVTCAV	1	0	1	0	0	875.5	0.0204
PPARa(NR),DR1/Liver-Ppara-ChIP-Seq(GSE47954)/Homer	VNAGGKCAAAGGTCA	1	-0.1316	1	5	0.0862	5459.6	0.1274
PPARE(NR),DR1/3T3L1-Pparg-ChIP-Seq(GSE13511)/Homer	TGACCTTTGCCCCA	1	-0.3103	1	6	0.1034	5272	0.123
PR(NR)/T47D-PR-ChIP-Seq(GSE31130)/Homer	VAGRACAKNCTGTBC	1	-2.243	1	16	0.2759	8609	0.2008
PRDM1(Zf)/Hela-PRDM1-ChIP-Seq(GSE31477)/Homer	ACTTTCACTTTC	1	-1.586	1	5	0.0862	2322.2	0.0542
PRDM10(Zf)/HEK293-PRDM10.eGFP-ChIP-Seq(Encode)/Homer	TGGTACATTCCA	1	-0.09039	1	2	0.0345	2931.2	0.0684
PRDM14(Zf)/H1-PRDM14-ChIP-Seq(GSE22767)/Homer	RGGTCTCTAACY	1	-0.6695	1	2	0.0345	1261.1	0.0294
PRDM15(Zf)/ESC-Prdm15-ChIP-Seq(GSE73694)/Homer	YCCDNTCCAGGTTTT	1	-0.6953	1	7	0.1207	4896.4	0.1142
PRDM9(Zf)/Testis-DMC1-ChIP-Seq(GSE35498)/Homer	ADGGYAGYAGCATCT	1	0	1	0	0	1289.1	0.0301
Prop1(Homeobox)/GHFT1-PROP1.biotin-ChIP-Seq(GSE77302)/Homer	NTAATBNAATTA	1	-0.3217	1	2	0.0345	1867.8	0.0436
PSE(SNAPc)/K562-mStart-Seq/Homer	WAVTCACCMTAASYDAAAAG	1	-1.396	1	4	0.069	1873.7	0.0437
Ptf1a(bHLH)/Panc1-Ptf1a-ChIP-Seq(GSE47459)/Homer	ACAGCTGTTN	1	-0.01255	1	9	0.1552	11617.8	0.271
PU.1(ETS)/ThioMac-PU.1-ChIP-Seq(GSE21512)/Homer	AGAGGAAGTG	1	-0.04253	1	1	0.0172	2286.9	0.0534
PU.1:IRF8(ETS:IRF)/pDC-Irf8-ChIP-Seq(GSE66899)/Homer	GGAAGTGAAAST	1	-0.4782	1	1	0.0172	709.5	0.0166
PU.1-IRF(ETS:IRF)/Bcell-PU.1-ChIP-Seq(GSE21512)/Homer	MGGAAGTGAAAC	1	-0.1377	1	6	0.1034	6289.4	0.1467
RAR:RXR(NR),DR5/ES-RAR-ChIP-Seq(GSE56893)/Homer	AGGTCAAGGTCA	1	-1.358	1	2	0.0345	725.4	0.0169
RAR:RXR(NR),DR5/ES-RAR-ChIP-Seq(GSE56893)/Homer	RGGTCADNNAGAGGTCAV	1	0	1	0	0	100.6	0.0023
RARa(NR)/K562-RARa-ChIP-Seq(Encode)/Homer	TTGAMCTTTG	1	-0.5718	1	17	0.2931	12661.8	0.2954
RARg(NR)/ES-RARg-ChIP-Seq(GSE30538)/Homer	AGGTCAAGGTCA	0.1	-2.555	1	2	0.0345	340.5	0.0079
RBPJ:Ebox(?,bHLH)/Panc1-Rbpj1-ChIP-Seq(GSE47459)/Homer	GGGRAARRGRMCAGMTG	1	-0.8617	1	3	0.0517	1746.2	0.0407
Rbpj1(?)/Panc1-Rbpj1-ChIP-Seq(GSE47459)/Homer	HTTTCCCASG	1	-0.8259	1	10	0.1724	6783.8	0.1583
REST-NRSF(Zf)/Jurkat-NRSF-ChIP-Seq/Homer	GGMGCTGTCCATGGTGCTGA	0.1	-3.292	1	1	0.0172	28.5	0.0007
Reverb(NR),DR2/RAW-Reverba.biotin-ChIP-Seq(GSE45914)/Homer	GTRGGTCASTGGGTCA	1	0	1	0	0	622.6	0.0145
RFX(HTH)/K562-RFX3-ChIP-Seq(SRA012198)/Homer	CGGTTGCCATGGCAAC	1	0	1	0	0	302.5	0.0071
Rfx1(HTH)/NPC-H3K4me1-ChIP-Seq(GSE16256)/Homer	KGTTGCCATGGCAA	1	0	1	0	0	692	0.0161
Rfx2(HTH)/LoVo-RFX2-ChIP-Seq(GSE49402)/Homer	GTTGCCATGGCAACM	1	0	1	0	0	337.4	0.0079
Rfx5(HTH)/GM12878-Rfx5-ChIP-Seq(GSE31477)/Homer	SCCTAGCAACAG	1	0	1	0	0	1276.5	0.0298
Rfx6(HTH)/Min6b1-Rfx6.HA-ChIP-Seq(GSE62844)/Homer	TGTTKCCTAGCAACM	1	-0.01562	1	2	0.0345	4336.4	0.1012
Ronin(THAP)/ES-Thap11-ChIP-Seq(GSE51522)/Homer	RACTACAACTCCCAGVAKGC	1	0	1	0	0	80.2	0.0019
RORa(NR)/Liver-Rora-ChIP-Seq(GSE101115)/Homer	AAWCTAGGTCARDNN	1	-0.7045	1	1	0.0172	501.8	0.0117
RORg(NR)/Liver-Rorc-ChIP-Seq(GSE101115)/Homer	WAABTAGGTCAV	1	-1.134	1	1	0.0172	286.9	0.0067
RORgt(NR)/EL4-RORgt.Flag-ChIP-Seq(GSE56019)/Homer	AAYTAGGTCA	0.1	-3.522	1	3	0.0517	494.1	0.0115
RORgt(NR)/EL4-RORgt.Flag-ChIP-Seq(GSE56019)/Homer	AAYTAGGTCA	0.1	-3.522	1	3	0.0517	494.1	0.0115
RUNX(Runt)/HPC7-Runx1-ChIP-Seq(GSE22178)/Homer	SAAACCACAG	1	-0.6654	1	4	0.069	2746.4	0.0641
RUNX1(Runt)/Jurkat-RUNX1-ChIP-Seq(GSE29180)/Homer	AAACCACARM	1	-0.2047	1	4	0.069	4083	0.0953
RUNX2(Runt)/PCa-RUNX2-ChIP-Seq(GSE33889)/Homer	NWAACCACADNN	1	-0.7603	1	5	0.0862	3310.5	0.0772
RUNX-AML(Runt)/CD4+-PolII-ChIP-Seq(Barski_et_al.)/Homer	GCTGTGGTTW	1	-1.239	1	5	0.0862	2656.5	0.062
RXR(NR),DR1/3T3L1-RXR-ChIP-Seq(GSE13511)/Homer	TAGGGCAAAGGTCA	1	-0.4427	1	8	0.1379	6348.3	0.1481
SCL(bHLH)/HPC7-Scl-ChIP-Seq(GSE13511)/Homer	AVCAGCTG	1	-0.0563	1	19	0.3276	18080.2	0.4218
SCRT1(Zf)/HEK293-SCRT1.eGFP-ChIP-Seq(Encode)/Homer	GCAACAGGTG	1	0	1	0	0	1161.9	0.0271
SF1(NR)/H295R-Nr5a1-ChIP-Seq(GSE44220)/Homer	CAAGGHCANV	1	-0.6377	1	3	0.0517	2049	0.0478
Six1(Homeobox)/Myoblast-Six1-ChIP-Chip(GSE20150)/Homer	GKVTCADRTTWC	1	-1.164	1	2	0.0345	835.5	0.0195
Six2(Homeobox)/NephronProgenitor-Six2-ChIP-Seq(GSE39837)/Homer	GWAAYHTGAKMC	1	-1.731	1	7	0.1207	3416.7	0.0797
Six4(Homeobox)/MCF7-SIX4-ChIP-Seq(Encode)/Homer	TGWAAYCTGABACCB	1	0	1	0	0	171.9	0.004
Slug(Zf)/Mesoderm-Snai2-ChIP-Seq(GSE61475)/Homer	SNGCACCTGCHS	1	-0.02689	1	1	0.0172	2600.8	0.0607
Smad2(MAD)/ES-SMAD2-ChIP-Seq(GSE29422)/Homer	CTGTCTGG	0.1	-2.393	1	13	0.2241	6495	0.1515
Smad3(MAD)/NPC-Smad3-ChIP-Seq(GSE36673)/Homer	TWGTCTGV	1	-2.223	1	21	0.3621	12004.6	0.2801
Smad4(MAD)/ESC-SMAD4-ChIP-Seq(GSE29422)/Homer	VBSYGTCTGG	1	-0.8843	1	10	0.1724	6655.5	0.1553
Sox10(HMG)/SciaticNerve-Sox3-ChIP-Seq(GSE35132)/Homer	CCWTTGTYYB	1	-0.08452	1	5	0.0862	5945.9	0.1387
Sox15(HMG)/CPA-Sox15-ChIP-Seq(GSE62909)/Homer	RAACAATGGN	1	-0.03142	1	2	0.0345	3788.2	0.0884
Sox17(HMG)/Endoderm-Sox17-ChIP-Seq(GSE61475)/Homer	CCATTGTTYB	1	0	1	0	0	2489.9	0.0581
Sox2(HMG)/mES-Sox2-ChIP-Seq(GSE11431)/Homer	BCCATTGTTC	1	-0.06859	1	2	0.0345	3158.2	0.0737
Sox3(HMG)/NPC-Sox3-ChIP-Seq(GSE33059)/Homer	CCWTTGTY	1	-0.06336	1	5	0.0862	6250.5	0.1458
Sox4(HMG)/proB-Sox4-ChIP-Seq(GSE50066)/Homer	YCTTTGTTCC	1	-0.01575	1	1	0.0172	2966.3	0.0692
Sox6(HMG)/Myotubes-Sox6-ChIP-Seq(GSE32627)/Homer	CCATTGTTNY	1	-0.01544	1	3	0.0517	5524.1	0.1289
Sox9(HMG)/Limb-SOX9-ChIP-Seq(GSE73225)/Homer	AGGVNCCTTTGT	1	-0.04587	1	2	0.0345	3485.4	0.0813
Sp1(Zf)/Promoter/Homer	GGCCCCGCCCCC	1	-0.07056	1	1	0.0172	1940.1	0.0453
Sp2(Zf)/HEK293-Sp2.eGFP-ChIP-Seq(Encode)/Homer	YGGCCCCGCCCC	1	-0.373	1	14	0.2414	11241.2	0.2623
Sp5(Zf)/mES-Sp5.Flag-ChIP-Seq(GSE72989)/Homer	RGKGGGCGGAGC	1	-1.766	1	15	0.2586	8586.7	0.2003
SPDEF(ETS)/VCaP-SPDEF-ChIP-Seq(SRA014231)/Homer	ASWTCCTGBT	1	-0.3825	1	5	0.0862	4195.5	0.0979
SpiB(ETS)/OCILY3-SPIB-ChIP-Seq(GSE56857)/Homer	AAAGRGGAAGTG	1	-0.2874	1	1	0.0172	1013.6	0.0236
Srebp1a(bHLH)/HepG2-Srebp1a-ChIP-Seq(GSE31477)/Homer	RTCACSCCAY	1	-2.158	1	3	0.0517	876.5	0.0204
Srebp2(bHLH)/HepG2-Srebp2-ChIP-Seq(GSE31477)/Homer	CGGTCACSCCAC	1	-1.768	1	2	0.0345	550.6	0.0128
STAT1(Stat)/HelaS3-STAT1-ChIP-Seq(GSE12782)/Homer	NATTTCCNGGAAAT	1	-0.9835	1	2	0.0345	960.1	0.0224
Stat3(Stat)/mES-Stat3-ChIP-Seq(GSE11431)/Homer	CTTCCGGGAA	1	-1.396	1	4	0.069	1873.7	0.0437
Stat3+il21(Stat)/CD4-Stat3-ChIP-Seq(GSE19198)/Homer	SVYTTCCNGGAARB	1	-1.973	1	6	0.1034	2603.7	0.0607
STAT4(Stat)/CD4-Stat4-ChIP-Seq(GSE22104)/Homer	NYTTCCWGGAAR	1	-0.408	1	4	0.069	3313.7	0.0773
STAT5(Stat)/mCD4+-Stat5-ChIP-Seq(GSE12346)/Homer	RTTTCTNAGAAA	1	-0.7598	1	2	0.0345	1160.5	0.0271
STAT6(Stat)/CD4-Stat6-ChIP-Seq(GSE22104)/Homer	ABTTCYYRRGAA	1	-0.9077	1	3	0.0517	1694.8	0.0395
STAT6(Stat)/Macrophage-Stat6-ChIP-Seq(GSE38377)/Homer	TTCCKNAGAA	1	-0.8652	1	3	0.0517	1742.5	0.0407
T1ISRE(IRF)/ThioMac-Ifnb-Expression/Homer	ACTTTCGTTTCT	1	0	1	0	0	25.3	0.0006
TATA-Box(TBP)/Promoter/Homer	CCTTTTAWAGSC	1	-1.277	1	9	0.1552	5263.3	0.1228
Tbet(T-box)/CD8-Tbet-ChIP-Seq(GSE33802)/Homer	AGGTGTGAAM	1	-0.2361	1	4	0.069	3926.8	0.0916
Tbox:Smad(T-box,MAD)/ESCd5-Smad2_3-ChIP-Seq(GSE29422)/Homer	AGGTGHCAGACA	1	-1.372	1	2	0.0345	718.3	0.0168
Tbr1(T-box)/Cortex-Tbr1-ChIP-Seq(GSE71384)/Homer	AAGGTGTKAA	1	-1.965	1	10	0.1724	5054.5	0.1179
Tbx20(T-box)/Heart-Tbx20-ChIP-Seq(GSE29636)/Homer	GGTGYTGACAGS	1	-0.4513	1	1	0.0172	742.5	0.0173
Tbx21(T-box)/GM12878-TBX21-ChIP-Seq(Encode)/Homer	AGGTGTGAAA	1	-0.2747	1	4	0.069	3760	0.0877
Tbx5(T-box)/HL1-Tbx5.biotin-ChIP-Seq(GSE21529)/Homer	AGGTGTCA	0.1	-2.402	1	24	0.4138	13820.5	0.3224
Tbx6(T-box)/ESC-Tbx6-ChIP-Seq(GSE93524)/Homer	DAGGTGTBAA	1	-0.6584	1	6	0.1034	4240.2	0.0989
Tcf12(bHLH)/GM12878-Tcf12-ChIP-Seq(GSE32465)/Homer	VCAGCTGYTG	1	-0.2884	1	4	0.069	3706	0.0865
Tcf21(bHLH)/ArterySmoothMuscle-Tcf21-ChIP-Seq(GSE61369)/Homer	NAACAGCTGG	1	-0.1248	1	3	0.0517	3662.3	0.0854
Tcf3(HMG)/mES-Tcf3-ChIP-Seq(GSE11724)/Homer	ASWTCAAAGG	1	-0.3741	1	1	0.0172	852.6	0.0199
TCF4(bHLH)/SHSY5Y-TCF4-ChIP-Seq(GSE96915)/Homer	SMCATCTGKH	1	-0.7465	1	9	0.1552	6241.8	0.1456
Tcf7(HMG)/GM12878-TCF7-ChIP-Seq(Encode)/Homer	CTTTGATGTGSB	0.1	-2.785	1	4	0.069	1100.5	0.0257
Tcfcp2l1(CP2)/mES-Tcfcp2l1-ChIP-Seq(GSE11431)/Homer	NRAACCRGTTYRAACCRGYT	1	-0.7116	1	1	0.0172	496.7	0.0116
TCFL2(HMG)/K562-TCF7L2-ChIP-Seq(GSE29196)/Homer	ACWTCAAAGG	1	0	1	0	0	255.2	0.006
TEAD(TEA)/Fibroblast-PU.1-ChIP-Seq(Unpublished)/Homer	YCWGGAATGY	1	-0.2172	1	2	0.0345	2198.6	0.0513
TEAD1(TEAD)/HepG2-TEAD1-ChIP-Seq(Encode)/Homer	CYRCATTCCA	1	-0.04797	1	2	0.0345	3449.6	0.0805
TEAD2(TEA)/Py2T-Tead2-ChIP-Seq(GSE55709)/Homer	CCWGGAATGY	1	-0.3468	1	2	0.0345	1804.5	0.0421
TEAD3(TEA)/HepG2-TEAD3-ChIP-Seq(Encode)/Homer	TRCATTCCAG	1	-0.02204	1	2	0.0345	4068	0.0949
TEAD4(TEA)/Tropoblast-Tead4-ChIP-Seq(GSE37350)/Homer	CCWGGAATGY	1	-0.2249	1	3	0.0517	3093.2	0.0722
TFE3(bHLH)/MEF-TFE3-ChIP-Seq(GSE75757)/Homer	GTCACGTGACYV	1	0	1	0	0	277.5	0.0065
Tgif1(Homeobox)/mES-Tgif1-ChIP-Seq(GSE55404)/Homer	YTGWCADY	1	-1.872	1	20	0.3448	11844.5	0.2763
Tgif2(Homeobox)/mES-Tgif2-ChIP-Seq(GSE55404)/Homer	TGTCANYT	1	-2.259	1	22	0.3793	12640.4	0.2949
THRa(NR)/C17.2-THRa-ChIP-Seq(GSE38347)/Homer	GGTCANYTGAGGWCA	1	-0.06211	1	1	0.0172	2027.9	0.0473
THRb(NR)/HepG2-THRb.Flag-ChIP-Seq(Encode)/Homer	GGTCACCTGAGGTCA	1	-0.09305	1	2	0.0345	2908	0.0678
THRb(NR)/Liver-NR1A2-ChIP-Seq(GSE52613)/Homer	TRAGGTCA	1	-0.1163	1	21	0.3621	18563.8	0.4331
Tlx?(NR)/NPC-H3K4me1-ChIP-Seq(GSE16256)/Homer	CTGGCAGSCTGCCA	1	-0.3543	1	2	0.0345	1786.2	0.0417
TR4(NR),DR1/Hela-TR4-ChIP-Seq(GSE24685)/Homer	GAGGTCAAAGGTCA	1	0	1	0	0	575.5	0.0134
Twist(bHLH)/HMLE-TWIST1-ChIP-Seq(Chang_et_al)/Homer	VCAKCTGGNNNCCAGMTGBN	1	0	1	0	0	460	0.0107
Unknown(Homeobox)/Limb-p300-ChIP-Seq/Homer	SSCMATWAAA	1	-0.5079	1	3	0.0517	2279.4	0.0532
Unknown-ESC-element(?)/mES-Nanog-ChIP-Seq(GSE11724)/Homer	CACAGCAGGGGG	1	-0.7928	1	4	0.069	2540.1	0.0593
USF1(bHLH)/GM12878-Usf1-ChIP-Seq(GSE32465)/Homer	SGTCACGTGR	1	-0.4601	1	2	0.0345	1568.3	0.0366
Usf2(bHLH)/C2C12-Usf2-ChIP-Seq(GSE36030)/Homer	GTCACGTGGT	1	-0.2801	1	1	0.0172	1029.4	0.024
VDR(NR),DR3/GM10855-VDR+vitD-ChIP-Seq(GSE22484)/Homer	ARAGGTCANWGAGTTCANNN	1	0	1	0	0	931.6	0.0217
WT1(Zf)/Kidney-WT1-ChIP-Seq(GSE90016)/Homer	MCTCCCMCRCAB	0.1	-2.345	1	11	0.1897	5290.7	0.1234
X-box(HTH)/NPC-H3K4me1-ChIP-Seq(GSE16256)/Homer	GGTTGCCATGGCAA	1	0	1	0	0	358.1	0.0084
YY1(Zf)/Promoter/Homer	CAAGATGGCGGC	1	0	1	0	0	231.1	0.0054
Zac1(Zf)/Neuro2A-Plagl1-ChIP-Seq(GSE75942)/Homer	HAWGRGGCCM	1	-0.5986	1	20	0.3448	14783.9	0.3449
ZBTB12(Zf)/HEK293-ZBTB12.GFP-ChIP-Seq(GSE58341)/Homer	NGNTCTAGAACCNGV	1	0	1	0	0	1751.3	0.0409
ZBTB18(Zf)/HEK293-ZBTB18.GFP-ChIP-Seq(GSE58341)/Homer	AACATCTGGA	1	-0.3456	1	2	0.0345	1807.9	0.0422
ZBTB33(Zf)/GM12878-ZBTB33-ChIP-Seq(GSE32465)/Homer	GGVTCTCGCGAGAAC	1	-2.066	1	1	0.0172	101	0.0024
ZEB1(Zf)/PDAC-ZEB1-ChIP-Seq(GSE64557)/Homer	VCAGGTRDRY	1	-0.002979	1	4	0.069	7998.6	0.1866
ZEB2(Zf)/SNU398-ZEB2-ChIP-Seq(GSE103048)/Homer	GNMCAGGTGTGC	1	-0.1049	1	4	0.069	4787.4	0.1117
Zfp281(Zf)/ES-Zfp281-ChIP-Seq(GSE81042)/Homer	CCCCTCCCCCAC	1	-1.36	1	7	0.1207	3819.3	0.0891
ZFP3(Zf)/HEK293-ZFP3.GFP-ChIP-Seq(GSE58341)/Homer	GGGTTTTGAAGGATGARTAGGAGTT	1	0	1	0	0	6.4	0.0002
Zfp809(Zf)/ES-Zfp809-ChIP-Seq(GSE70799)/Homer	GGGGCTYGKCTGGGA	1	-0.861	1	2	0.0345	1062.7	0.0248
ZFX(Zf)/mES-Zfx-ChIP-Seq(GSE11431)/Homer	AGGCCTRG	1	-0.8446	1	9	0.1552	6023.7	0.1405
Zic(Zf)/Cerebellum-ZIC1.2-ChIP-Seq(GSE60731)/Homer	CCTGCTGAGH	1	-0.185	1	3	0.0517	3284.7	0.0766
Zic3(Zf)/mES-Zic3-ChIP-Seq(GSE37889)/Homer	GGCCYCCTGCTGDGH	1	-0.8002	1	4	0.069	2529.9	0.059
ZKSCAN1(Zf)/HepG2-ZKSCAN1-ChIP-Seq(Encode)/Homer	GCACAYAGTAGGKCY	1	0	1	0	0	105.8	0.0025
ZNF136(Zf)/HEK293-ZNF136.GFP-ChIP-Seq(GSE58341)/Homer	YTKGATAHAGTATTCTWGGTNGGCA	1	0	1	0	0	245.6	0.0057
ZNF143|STAF(Zf)/CUTLL-ZNF143-ChIP-Seq(GSE29600)/Homer	ATTTCCCAGVAKSCY	1	-0.06654	1	1	0.0172	1980.5	0.0462
ZNF16(Zf)/HEK293-ZNF16.GFP-ChIP-Seq(GSE58341)/Homer	MACCTTCYATGGCTCCCTAKTGCCY	1	0	1	0	0	44.9	0.001
ZNF165(Zf)/WHIM12-ZNF165-ChIP-Seq(GSE65937)/Homer	AAGGKGRCGCAGGCA	1	-0.6024	1	1	0.0172	582.6	0.0136
ZNF189(Zf)/HEK293-ZNF189.GFP-ChIP-Seq(GSE58341)/Homer	TGGAACAGMA	1	-0.6349	1	6	0.1034	4292.7	0.1001
Znf263(Zf)/K562-Znf263-ChIP-Seq(GSE31477)/Homer	CVGTSCTCCC	1	-0.3548	1	13	0.2241	10565.9	0.2465
ZNF264(Zf)/HEK293-ZNF264.GFP-ChIP-Seq(GSE58341)/Homer	RGGGCACTAACY	1	-0.1413	1	2	0.0345	2559.4	0.0597
ZNF317(Zf)/HEK293-ZNF317.GFP-ChIP-Seq(GSE58341)/Homer	GTCWGCTGTYYCTCT	1	0	1	0	0	293.8	0.0069
ZNF322(Zf)/HEK293-ZNF322.GFP-ChIP-Seq(GSE58341)/Homer	GAGCCTGGTACTGWGCCTGR	0.1	-2.653	1	4	0.069	1151.6	0.0269
ZNF382(Zf)/HEK293-ZNF382.GFP-ChIP-Seq(GSE58341)/Homer	GNCTGTASTRNTGBCTCHTT	1	0	1	0	0	75	0.0018
ZNF41(Zf)/HEK293-ZNF41.GFP-ChIP-Seq(GSE58341)/Homer	CCTCATGGTGYCYTWYTCCCTTGTG	1	-2.057	1	1	0.0172	101.8	0.0024
ZNF415(Zf)/HEK293-ZNF415.GFP-ChIP-Seq(GSE58341)/Homer	GRTGMTRGAGCC	1	-0.1933	1	2	0.0345	2296.9	0.0536
ZNF416(Zf)/HEK293-ZNF416.GFP-ChIP-Seq(GSE58341)/Homer	WDNCTGGGCA	1	-0.13	1	6	0.1034	6357.9	0.1483
ZNF467(Zf)/HEK293-ZNF467.GFP-ChIP-Seq(GSE58341)/Homer	TGGGGAAGGGCM	0.1	-3.241	1	18	0.3103	8798.2	0.2053
ZNF519(Zf)/HEK293-ZNF519.GFP-ChIP-Seq(GSE58341)/Homer	GAGSCCGAGC	1	-0.4329	1	1	0.0172	766.1	0.0179
ZNF528(Zf)/HEK293-ZNF528.GFP-ChIP-Seq(GSE58341)/Homer	AGAAATGACTTCCCT	1	0	1	0	0	21.8	0.0005
ZNF652/HepG2-ZNF652.Flag-ChIP-Seq(Encode)/Homer	TTAACCCTTTVNKKN	1	-1.172	1	2	0.0345	830.3	0.0194
ZNF669(Zf)/HEK293-ZNF669.GFP-ChIP-Seq(GSE58341)/Homer	GARTGGTCATCGCCC	1	0	1	0	0	207.2	0.0048
ZNF675(Zf)/HEK293-ZNF675.GFP-ChIP-Seq(GSE58341)/Homer	ARGAGGMCAAAATGW	1	-0.6786	1	1	0.0172	520.6	0.0121
ZNF692(Zf)/HEK293-ZNF692.GFP-ChIP-Seq(GSE58341)/Homer	GTGGGCCCCA	1	-0.4322	1	1	0.0172	767.4	0.0179
ZNF7(Zf)/HepG2-ZNF7.Flag-ChIP-Seq(Encode)/Homer	CTGCCWVCTTTTRTA	1	0	1	0	0	1711.3	0.0399
ZNF711(Zf)/SHSY5Y-ZNF711-ChIP-Seq(GSE20673)/Homer	AGGCCTAG	1	-0.2494	1	10	0.1724	8800.8	0.2053
ZSCAN22(Zf)/HEK293-ZSCAN22.GFP-ChIP-Seq(GSE58341)/Homer	SMCAGTCWGAKGGAGGAGGC	1	0	1	0	0	528.2	0.0123

## Sheet: STR_P3
Motif Name	Consensus	P-value	Log P-value	q-value (Benjamini)	# of Target Sequences with Motif(of 35)	% of Target Sequences with Motif	# of Background Sequences with Motif(of 47535)	% of Background Sequences with Motif
AMYB(HTH)/Testes-AMYB-ChIP-Seq(GSE44588)/Homer	TGGCAGTTGG	1	-0.0337	1	2	0.0571	6720.8	0.1409
AP-1(bZIP)/ThioMac-PU.1-ChIP-Seq(GSE21512)/Homer	VTGACTCATC	1	-1.045	1	3	0.0857	2865.1	0.0601
AP-2alpha(AP2)/Hela-AP2alpha-ChIP-Seq(GSE31477)/Homer	ATGCCCTGAGGC	1	-0.04194	1	1	0.0286	4159	0.0872
AP-2gamma(AP2)/MCF7-TFAP2C-ChIP-Seq(GSE21234)/Homer	SCCTSAGGSCAW	1	-0.07257	1	2	0.0571	5631.3	0.1181
Ap4(bHLH)/AML-Tfap4-ChIP-Seq(GSE45738)/Homer	NAHCAGCTGD	1	-0.01012	1	1	0.0286	5872.1	0.1231
ARE(NR)/LNCAP-AR-ChIP-Seq(GSE27824)/Homer	RGRACASNSTGTYCYB	1	-0.4867	1	1	0.0286	1282.6	0.0269
AR-halfsite(NR)/LNCaP-AR-ChIP-Seq(GSE27824)/Homer	CCAGGAACAG	1	-0.02258	1	8	0.2286	17811.9	0.3734
Arnt:Ahr(bHLH)/MCF7-Arnt-ChIP-Seq(Lo_et_al.)/Homer	TBGCACGCAA	1	-0.09316	1	1	0.0286	3186.8	0.0668
Ascl1(bHLH)/NeuralTubes-Ascl1-ChIP-Seq(GSE55840)/Homer	NNVVCAGCTGBN	1	-0.0716	1	3	0.0857	7542.1	0.1581
Atf1(bZIP)/K562-ATF1-ChIP-Seq(GSE31477)/Homer	GATGACGTCA	1	0	1	0	0	2495.4	0.0523
Atf2(bZIP)/3T3L1-Atf2-ChIP-Seq(GSE56872)/Homer	NRRTGACGTCAT	1	0	1	0	0	1250.3	0.0262
Atf3(bZIP)/GBM-ATF3-ChIP-Seq(GSE33912)/Homer	DATGASTCATHN	1	-1.243	1	3	0.0857	2555.6	0.0536
Atf4(bZIP)/MEF-Atf4-ChIP-Seq(GSE35681)/Homer	MTGATGCAAT	1	-0.6874	1	1	0.0286	943.7	0.0198
Atf7(bZIP)/3T3L1-Atf7-ChIP-Seq(GSE56872)/Homer	NGRTGACGTCAY	1	0	1	0	0	1775	0.0372
Atoh1(bHLH)/Cerebellum-Atoh1-ChIP-Seq(GSE22111)/Homer	VNRVCAGCTGGY	1	-0.6735	1	4	0.1143	5017.2	0.1052
Bach1(bZIP)/K562-Bach1-ChIP-Seq(GSE31477)/Homer	AWWNTGCTGAGTCAT	1	0	1	0	0	229.7	0.0048
Bach2(bZIP)/OCILy7-Bach2-ChIP-Seq(GSE44420)/Homer	TGCTGAGTCA	1	-2.241	1	2	0.0571	757.7	0.0159
Bapx1(Homeobox)/VertebralCol-Bapx1-ChIP-Seq(GSE36672)/Homer	TTRAGTGSYK	1	-0.4513	1	7	0.2	10130.5	0.2124
Barx1(Homeobox)/Stomach-Barx1.3xFlag-ChIP-Seq(GSE69483)/Homer	AAACMATTAN	1	-0.9688	1	2	0.0571	1788.3	0.0375
BATF(bZIP)/Th17-BATF-ChIP-Seq(GSE39756)/Homer	DATGASTCAT	1	-1.234	1	3	0.0857	2568.7	0.0539
Bcl11a(Zf)/HSPC-BCL11A-ChIP-Seq(GSE104676)/Homer	TYTGACCASWRG	1	-0.147	1	1	0.0286	2636.4	0.0553
Bcl6(Zf)/Liver-Bcl6-ChIP-Seq(GSE31578)/Homer	NNNCTTTCCAGGAAA	1	-1.679	1	6	0.1714	5294	0.111
bHLHE40(bHLH)/HepG2-BHLHE40-ChIP-Seq(GSE31477)/Homer	KCACGTGMCN	1	-1.445	1	2	0.0571	1259	0.0264
bHLHE41(bHLH)/proB-Bhlhe41-ChIP-Seq(GSE93764)/Homer	KCACGTGMCN	1	-1.273	1	6	0.1714	6051.9	0.1269
BMAL1(bHLH)/Liver-Bmal1-ChIP-Seq(GSE39860)/Homer	GNCACGTG	1	-0.7767	1	7	0.2	8691.2	0.1822
BMYB(HTH)/Hela-BMYB-ChIP-Seq(GSE27030)/Homer	NHAACBGYYV	1	-0.04317	1	2	0.0571	6373.1	0.1336
BORIS(Zf)/K562-CTCFL-ChIP-Seq(GSE32465)/Homer	CNNBRGCGCCCCCTGSTGGC	1	0	1	0	0	1521.1	0.0319
Brachyury(T-box)/Mesoendoderm-Brachyury-ChIP-exo(GSE54963)/Homer	ANTTMRCASBNNNGTGYKAAN	1	0	1	0	0	1053.7	0.0221
Brn1(POU,Homeobox)/NPC-Brn1-ChIP-Seq(GSE35496)/Homer	TATGCWAATBAV	1	-0.5434	1	1	0.0286	1170.3	0.0245
Brn2(POU,Homeobox)/NPC-Brn2-ChIP-Seq(GSE35496)/Homer	ATGAATATTC	1	0	1	0	0	277.7	0.0058
bZIP:IRF(bZIP,IRF)/Th17-BatF-ChIP-Seq(GSE39756)/Homer	NAGTTTCABTHTGACTNW	1	0	1	0	0	1790.4	0.0375
CArG(MADS)/PUER-Srf-ChIP-Seq(Sullivan_et_al.)/Homer	CCATATATGGNM	1	0	1	0	0	1001.3	0.021
Cdx2(Homeobox)/mES-Cdx2-ChIP-Seq(GSE14586)/Homer	GYMATAAAAH	1	-2.289	1	4	0.1143	2434.7	0.051
CDX4(Homeobox)/ZebrafishEmbryos-Cdx4.Myc-ChIP-Seq(GSE48254)/Homer	NGYCATAAAWCH	1	-1.688	1	4	0.1143	3063.6	0.0642
CEBP(bZIP)/ThioMac-CEBPb-ChIP-Seq(GSE21512)/Homer	ATTGCGCAAC	1	-0.1748	1	1	0.0286	2430.1	0.0509
CEBP:AP1(bZIP)/ThioMac-CEBPb-ChIP-Seq(GSE21512)/Homer	DRTGTTGCAA	1	-0.5149	1	2	0.0571	2704.3	0.0567
CEBP:CEBP(bZIP)/MEF-Chop-ChIP-Seq(GSE35681)/Homer	NTNATGCAAYMNNHTGMAAY	1	0	1	0	0	502.6	0.0105
Chop(bZIP)/MEF-Chop-ChIP-Seq(GSE35681)/Homer	ATTGCATCAT	1	0	1	0	0	698.2	0.0146
CHR(?)/Hela-CellCycle-Expression/Homer	SRGTTTCAAA	1	-0.7062	1	2	0.0571	2238.4	0.0469
c-Jun-CRE(bZIP)/K562-cJun-ChIP-Seq(GSE31477)/Homer	ATGACGTCATCY	1	-0.5606	1	1	0.0286	1139	0.0239
CLOCK(bHLH)/Liver-Clock-ChIP-Seq(GSE39860)/Homer	GHCACGTG	1	-0.6694	1	2	0.0571	2316.9	0.0486
c-Myc(bHLH)/LNCAP-cMyc-ChIP-Seq(Unpublished)/Homer	VCCACGTG	1	-1.395	1	3	0.0857	2352.6	0.0493
c-Myc(bHLH)/mES-cMyc-ChIP-Seq(GSE11431)/Homer	VVCCACGTGG	0.1	-2.347	1	4	0.1143	2384.2	0.05
COUP-TFII(NR)/Artia-Nr2f2-ChIP-Seq(GSE46497)/Homer	AGRGGTCA	1	-0.2832	1	4	0.1143	6785.5	0.1423
COUP-TFII(NR)/K562-NR2F1-ChIP-Seq(Encode)/Homer	GKBCARAGGTCA	1	-0.2438	1	3	0.0857	5489.7	0.1151
CRE(bZIP)/Promoter/Homer	CSGTGACGTCAC	1	0	1	0	0	1078	0.0226
CRX(Homeobox)/Retina-Crx-ChIP-Seq(GSE20012)/Homer	GCTAATCC	1	-0.2826	1	6	0.1714	9805	0.2056
CTCF(Zf)/CD4+-CTCF-ChIP-Seq(Barski_et_al.)/Homer	AYAGTGCCMYCTRGTGGCCA	1	0	1	0	0	712.9	0.0149
CTCF-SatelliteElement(Zf?)/CD4+-CTCF-ChIP-Seq(Barski_et_al.)/Homer	TGCAGTTCCMVNWRTGGCCA	1	0	1	0	0	79.7	0.0017
CUX1(Homeobox)/K562-CUX1-ChIP-Seq(GSE92882)/Homer	TATCGATNAN	1	-0.1528	1	1	0.0286	2590.1	0.0543
Cux2(Homeobox)/Liver-Cux2-ChIP-Seq(GSE35985)/Homer	HNRAATCAAT	1	-1.035	1	2	0.0571	1697.8	0.0356
Dlx3(Homeobox)/Kerainocytes-Dlx3-ChIP-Seq(GSE89884)/Homer	NDGTAATTAC	1	-0.1866	1	1	0.0286	2353.8	0.0493
DMRT1(DM)/Testis-DMRT1-ChIP-Seq(GSE64892)/Homer	TWGHWACAWTGTWDC	1	0	1	0	0	814	0.0171
DMRT6(DM)/Testis-DMRT6-ChIP-Seq(GSE60440)/Homer	YDGHTACAWTGTADC	1	0	1	0	0	713.4	0.015
DUX(Homeobox)/C2C12-Dux-ChIP-Seq(GSE87279)/Homer	BCWGATTCAATCAAN	1	0	1	0	0	9.2	0.0002
DUX4(Homeobox)/Myoblasts-DUX4.V5-ChIP-Seq(GSE75791)/Homer	NWTAAYCYAATCAWN	1	0	1	0	0	137.1	0.0029
E2A(bHLH),near_PU.1/Bcell-PU.1-ChIP-Seq(GSE21512)/Homer	NVCACCTGBN	1	-1.535	1	7	0.2	6720.3	0.1409
E2A(bHLH)/proBcell-E2A-ChIP-Seq(GSE21978)/Homer	DNRCAGCTGY	1	-0.02823	1	2	0.0571	6965.5	0.146
E2F(E2F)/Hela-CellCycle-Expression/Homer	TTSGCGCGAAAA	1	0	1	0	0	230.1	0.0048
E2F1(E2F)/Hela-E2F1-ChIP-Seq(GSE22478)/Homer	CWGGCGGGAA	1	-0.3114	1	1	0.0286	1764	0.037
E2F3(E2F)/MEF-E2F3-ChIP-Seq(GSE71376)/Homer	BTKGGCGGGAAA	1	-0.4214	1	3	0.0857	4514.6	0.0947
E2F4(E2F)/K562-E2F4-ChIP-Seq(GSE31477)/Homer	GGCGGGAAAH	1	-0.4318	1	2	0.0571	2968.6	0.0622
E2F6(E2F)/Hela-E2F6-ChIP-Seq(GSE31477)/Homer	GGCGGGAARN	1	-0.5594	1	3	0.0857	4000.5	0.0839
E2F7(E2F)/Hela-E2F7-ChIP-Seq(GSE32673)/Homer	VDTTTCCCGCCA	1	0	1	0	0	701.8	0.0147
EAR2(NR)/K562-NR2F6-ChIP-Seq(Encode)/Homer	NRBCARRGGTCA	1	-0.3171	1	3	0.0857	5024.6	0.1053
EBF(EBF)/proBcell-EBF-ChIP-Seq(GSE21978)/Homer	DGTCCCYRGGGA	1	0	1	0	0	692	0.0145
EBF1(EBF)/Near-E2A-ChIP-Seq(GSE21512)/Homer	GTCCCCWGGGGA	1	-0.0462	1	1	0.0286	4040.6	0.0847
EBF2(EBF)/BrownAdipose-EBF2-ChIP-Seq(GSE97114)/Homer	NABTCCCWDGGGAVH	1	0	1	0	0	3197.6	0.067
EBNA1(EBV-virus)/Raji-EBNA1-ChIP-Seq(GSE30709)/Homer	GGYAGCAYDTGCTDCCCNNN	1	0	1	0	0	57.6	0.0012
E-box(bHLH)/Promoter/Homer	SSGGTCACGTGA	1	0	1	0	0	404	0.0085
Egr1(Zf)/K562-Egr1-ChIP-Seq(GSE32465)/Homer	TGCGTGGGYG	1	0	1	0	0	4636.4	0.0972
Egr2(Zf)/Thymocytes-Egr2-ChIP-Seq(GSE34254)/Homer	NGCGTGGGCGGR	1	0	1	0	0	1513.8	0.0317
EHF(ETS)/LoVo-EHF-ChIP-Seq(GSE49402)/Homer	AVCAGGAAGT	1	-0.6156	1	4	0.1143	5206.1	0.1092
EKLF(Zf)/Erythrocyte-Klf1-ChIP-Seq(GSE20478)/Homer	NWGGGTGTGGCY	1	-0.9053	1	1	0.0286	701.8	0.0147
ELF1(ETS)/Jurkat-ELF1-ChIP-Seq(SRA014231)/Homer	AVCCGGAAGT	1	-0.5264	1	2	0.0571	2671.7	0.056
ELF3(ETS)/PDAC-ELF3-ChIP-Seq(GSE64557)/Homer	ANCAGGAAGT	1	-0.4615	1	2	0.0571	2868.7	0.0601
Elf4(ETS)/BMDM-Elf4-ChIP-Seq(GSE88699)/Homer	ACTTCCKGKT	1	-0.1701	1	2	0.0571	4374.3	0.0917
ELF5(ETS)/T47D-ELF5-ChIP-Seq(GSE30407)/Homer	ACVAGGAAGT	1	-0.4224	1	2	0.0571	3001.5	0.0629
Elk1(ETS)/Hela-Elk1-ChIP-Seq(GSE31477)/Homer	HACTTCCGGY	1	-0.4755	1	2	0.0571	2823.5	0.0592
Elk4(ETS)/Hela-Elk4-ChIP-Seq(GSE31477)/Homer	NRYTTCCGGY	1	-0.1207	1	1	0.0286	2873.7	0.0602
Eomes(T-box)/H9-Eomes-ChIP-Seq(GSE26097)/Homer	ATTAACACCT	1	-0.2905	1	5	0.1429	8252.9	0.173
ERE(NR),IR3/MCF7-ERa-ChIP-Seq(Unpublished)/Homer	VAGGTCACNSTGACC	1	-0.6315	1	1	0.0286	1023.2	0.0215
ERG(ETS)/VCaP-ERG-ChIP-Seq(GSE14097)/Homer	ACAGGAAGTG	1	-0.3096	1	4	0.1143	6609.8	0.1386
Erra(NR)/HepG2-Erra-ChIP-Seq(GSE31477)/Homer	CAAAGGTCAG	1	-0.5154	1	7	0.2	9789.9	0.2053
Esrrb(NR)/mES-Esrrb-ChIP-Seq(GSE11431)/Homer	KTGACCTTGA	1	-0.5672	1	2	0.0571	2560.7	0.0537
ETS(ETS)/Promoter/Homer	AACCGGAAGT	1	0	1	0	0	1620.4	0.034
ETS:E-box(ETS,bHLH)/HPC7-Scl-ChIP-Seq(GSE22178)/Homer	AGGAARCAGCTG	1	0	1	0	0	317.4	0.0067
ETS:RUNX(ETS,Runt)/Jurkat-RUNX1-ChIP-Seq(GSE17954)/Homer	RCAGGATGTGGT	1	0	1	0	0	350.1	0.0073
ETS1(ETS)/Jurkat-ETS1-ChIP-Seq(GSE17954)/Homer	ACAGGAAGTG	1	-0.3965	1	3	0.0857	4624.9	0.097
Ets1-distal(ETS)/CD4+-PolII-ChIP-Seq(Barski_et_al.)/Homer	MACAGGAAGT	1	-0.5965	1	1	0.0286	1078.7	0.0226
ETV1(ETS)/GIST48-ETV1-ChIP-Seq(GSE22441)/Homer	AACCGGAAGT	1	-0.7709	1	5	0.1429	6054.2	0.1269
Etv2(ETS)/ES-ER71-ChIP-Seq(GSE59402)/Homer(0.967)	NNAYTTCCTGHN	1	-0.05453	1	1	0.0286	3838.6	0.0805
ETV4(ETS)/HepG2-ETV4-ChIP-Seq(ENCODE)/Homer	ACCGGAAGTG	1	-0.5796	1	4	0.1143	5332.4	0.1118
EWS:ERG-fusion(ETS)/CADO_ES1-EWS:ERG-ChIP-Seq(SRA014231)/Homer	ATTTCCTGTN	1	-0.1434	1	1	0.0286	2666.9	0.0559
EWS:FLI1-fusion(ETS)/SK_N_MC-EWS:FLI1-ChIP-Seq(SRA014231)/Homer	VACAGGAAAT	1	-0.1614	1	1	0.0286	2525.1	0.0529
Fli1(ETS)/CD8-FLI-ChIP-Seq(GSE20898)/Homer	NRYTTCCGGH	1	-0.2954	1	3	0.0857	5150.3	0.108
Fosl2(bZIP)/3T3L1-Fosl2-ChIP-Seq(GSE56872)/Homer	NATGASTCABNN	1	-1.536	1	2	0.0571	1183.2	0.0248
Fox:Ebox(Forkhead,bHLH)/Panc1-Foxa2-ChIP-Seq(GSE47459)/Homer	NNNVCTGWGYAAACASN	1	-0.4622	1	3	0.0857	4347.4	0.0911
FOXA1(Forkhead)/LNCAP-FOXA1-ChIP-Seq(GSE27824)/Homer	WAAGTAAACA	1	-1.894	1	6	0.1714	4959.7	0.104
FOXA1(Forkhead)/MCF7-FOXA1-ChIP-Seq(GSE26831)/Homer	WAAGTAAACA	0.1	-2.685	1	6	0.1714	3993	0.0837
FOXA1:AR(Forkhead,NR)/LNCAP-AR-ChIP-Seq(GSE27824)/Homer	AGTAAACAAAAAAGAACAND	1	0	1	0	0	326.5	0.0068
Foxa2(Forkhead)/Liver-Foxa2-ChIP-Seq(GSE25694)/Homer	CYTGTTTACWYW	1	-0.3896	1	2	0.0571	3123.7	0.0655
Foxa3(Forkhead)/Liver-Foxa3-ChIP-Seq(GSE77670)/Homer	BSNTGTTTACWYWGN	1	-0.564	1	1	0.0286	1133.4	0.0238
Foxf1(Forkhead)/Lung-Foxf1-ChIP-Seq(GSE77951)/Homer	WWATRTAAACAN	0.01	-5.703	0.6907	8	0.2286	3510.9	0.0736
Foxh1(Forkhead)/hESC-FOXH1-ChIP-Seq(GSE29422)/Homer	NNTGTGGATTSS	1	-1.437	1	3	0.0857	2301.4	0.0483
FOXK1(Forkhead)/HEK293-FOXK1-ChIP-Seq(GSE51673)/Homer	NVWTGTTTAC	0.01	-5.034	0.6907	8	0.2286	3920.6	0.0822
FOXK2(Forkhead)/U2OS-FOXK2-ChIP-Seq(E-MTAB-2204)/Homer	SCHTGTTTACAT	1	-1.483	1	3	0.0857	2246.6	0.0471
FoxL2(Forkhead)/Ovary-FoxL2-ChIP-Seq(GSE60858)/Homer	WWTRTAAACAVG	0.01	-4.926	0.6907	7	0.2	3160.5	0.0663
FOXM1(Forkhead)/MCF7-FOXM1-ChIP-Seq(GSE72977)/Homer	TRTTTACTTW	1	-0.9097	1	4	0.1143	4379	0.0918
Foxo1(Forkhead)/RAW-Foxo1-ChIP-Seq(Fan_et_al.)/Homer	CTGTTTAC	1	-2.272	1	9	0.2571	7753.8	0.1626
Foxo3(Forkhead)/U2OS-Foxo3-ChIP-Seq(E-MTAB-2701)/Homer	DGTAAACA	0.01	-5.66	0.6907	7	0.2	2761.2	0.0579
FOXP1(Forkhead)/H9-FOXP1-ChIP-Seq(GSE31006)/Homer	NYYTGTTTACHN	0.01	-5.21	0.6907	5	0.1429	1567.2	0.0329
Fra1(bZIP)/BT549-Fra1-ChIP-Seq(GSE46166)/Homer	NNATGASTCATH	1	-0.7884	1	2	0.0571	2079.4	0.0436
Fra2(bZIP)/Striatum-Fra2-ChIP-Seq(GSE43429)/Homer	GGATGACTCATC	1	-1.981	1	3	0.0857	1761.6	0.0369
FXR(NR),IR1/Liver-FXR-ChIP-Seq(Chong_et_al.)/Homer	AGGTCANTGACCTB	1	-0.4589	1	1	0.0286	1343.1	0.0282
GABPA(ETS)/Jurkat-GABPa-ChIP-Seq(GSE17954)/Homer	RACCGGAAGT	1	-0.04962	1	1	0.0286	3953	0.0829
GATA(Zf),IR3/iTreg-Gata3-ChIP-Seq(GSE20898)/Homer	NNNNNBAGATAWYATCTVHN	1	0	1	0	0	528.2	0.0111
GATA(Zf),IR4/iTreg-Gata3-ChIP-Seq(GSE20898)/Homer	NAGATWNBNATCTNN	1	0	1	0	0	282.1	0.0059
GATA:SCL(Zf,bHLH)/Ter119-SCL-ChIP-Seq(GSE18720)/Homer	CRGCTGBNGNSNNSAGATAA	1	0	1	0	0	370	0.0078
Gata1(Zf)/K562-GATA1-ChIP-Seq(GSE18829)/Homer	SAGATAAGRV	1	-1.797	1	3	0.0857	1921.4	0.0403
Gata2(Zf)/K562-GATA2-ChIP-Seq(GSE18829)/Homer	BBCTTATCTS	0.1	-2.649	1	4	0.1143	2144.6	0.045
GATA3(Zf),DR4/iTreg-Gata3-ChIP-Seq(GSE20898)/Homer	AGATGKDGAGATAAG	1	0	1	0	0	240.5	0.005
GATA3(Zf),DR8/iTreg-Gata3-ChIP-Seq(GSE20898)/Homer	AGATSTNDNNDSAGATAASN	1	0	1	0	0	398.5	0.0084
GATA3(Zf)/iTreg-Gata3-ChIP-Seq(GSE20898)/Homer	AGATAASR	1	-0.5554	1	4	0.1143	5421.1	0.1137
Gata4(Zf)/Heart-Gata4-ChIP-Seq(GSE35151)/Homer	NBWGATAAGR	1	-1.368	1	4	0.1143	3507.1	0.0735
Gata6(Zf)/HUG1N-GATA6-ChIP-Seq(GSE51936)/Homer	YCTTATCTBN	1	-1.707	1	4	0.1143	3039.3	0.0637
Gfi1b(Zf)/HPC7-Gfi1b-ChIP-Seq(GSE22178)/Homer	MAATCACTGC	1	-0.1293	1	1	0.0286	2790.2	0.0585
GFX(?)/Promoter/Homer	ATTCTCGCGAGA	1	0	1	0	0	55.7	0.0012
GFY(?)/Promoter/Homer	ACTACAATTCCC	1	0	1	0	0	222.6	0.0047
GFY-Staf(?,Zf)/Promoter/Homer	RACTACAATTCCCAGAAKGC	1	0	1	0	0	302.3	0.0063
GLI3(Zf)/Limb-GLI3-ChIP-Chip(GSE11077)/Homer	CGTGGGTGGTCC	1	0	1	0	0	404	0.0085
GLIS3(Zf)/Thyroid-Glis3.GFP-ChIP-Seq(GSE103297)/Homer	CTCCCTGGGAGGCCN	1	-0.8016	1	6	0.1714	7280.4	0.1526
GRE(NR),IR3/A549-GR-ChIP-Seq(GSE32465)/Homer	NRGVACABNVTGTYCY	1	0	1	0	0	514.2	0.0108
GRE(NR),IR3/RAW264.7-GRE-ChIP-Seq(Unpublished)/Homer	VAGRACAKWCTGTYC	1	-0.7032	1	1	0.0286	922.9	0.0193
GRHL2(CP2)/HBE-GRHL2-ChIP-Seq(GSE46194)/Homer	AAACYKGTTWDACMRGTTTB	1	0	1	0	0	1469.9	0.0308
GSC(Homeobox)/FrogEmbryos-GSC-ChIP-Seq(DRA000576)/Homer	RGGATTAR	1	-0.2807	1	3	0.0857	5241.3	0.1099
Hand2(bHLH)/Mesoderm-Hand2-ChIP-Seq(GSE61475)/Homer	TGACANARRCCAGRC	1	-0.2668	1	1	0.0286	1938.5	0.0406
HEB(bHLH)/mES-Heb-ChIP-Seq(GSE53233)/Homer	VCAGCTGBNN	1	-0.1968	1	5	0.1429	9061.6	0.19
HIC1(Zf)/Treg-ZBTB29-ChIP-Seq(GSE99889)/Homer	TGCCAGCB	1	-0.3278	1	7	0.2	10921.9	0.229
HIF-1a(bHLH)/MCF7-HIF1a-ChIP-Seq(GSE28352)/Homer	TACGTGCV	1	0	1	0	0	1001.3	0.021
HIF-1b(HLH)/T47D-HIF1b-ChIP-Seq(GSE59937)/Homer	RTACGTGC	1	-0.631	1	4	0.1143	5154.4	0.1081
HIF2a(bHLH)/785_O-HIF2a-ChIP-Seq(GSE34871)/Homer	GCACGTACCC	1	0	1	0	0	1329.3	0.0279
HINFP(Zf)/K562-HINFP.eGFP-ChIP-Seq(Encode)/Homer	TWVGGTCCGC	1	-0.4924	1	2	0.0571	2771.4	0.0581
HLF(bZIP)/HSC-HLF.Flag-ChIP-Seq(GSE69817)/Homer	RTTATGYAAB	1	-0.45	1	2	0.0571	2906.1	0.0609
Hnf1(Homeobox)/Liver-Foxa2-Chip-Seq(GSE25694)/Homer	GGTTAAWCATTAA	1	0	1	0	0	371.7	0.0078
HNF1b(Homeobox)/PDAC-HNF1B-ChIP-Seq(GSE64557)/Homer	GTTAATNATTAA	1	0	1	0	0	432.1	0.0091
HNF4a(NR),DR1/HepG2-HNF4a-ChIP-Seq(GSE25021)/Homer	CARRGKBCAAAGTYCA	1	-0.9536	1	2	0.0571	1810.4	0.038
HNF6(Homeobox)/Liver-Hnf6-ChIP-Seq(ERP000394)/Homer	NTATYGATCH	1	-1.714	1	3	0.0857	2000.3	0.0419
HOXA1(Homeobox)/mES-Hoxa1-ChIP-Seq(SRP084292)/Homer	TGATKGATGR	1	0	1	0	0	972.9	0.0204
Hoxa10(Homeobox)/ChickenMSG-Hoxa10.Flag-ChIP-Seq(GSE86088)/Homer	GGYAATGAAA	1	-0.8039	1	2	0.0571	2051.9	0.043
Hoxa11(Homeobox)/ChickenMSG-Hoxa11.Flag-ChIP-Seq(GSE86088)/Homer	TTTTATGGCM	1	-0.1881	1	5	0.1429	9152.9	0.1919
Hoxa13(Homeobox)/ChickenMSG-Hoxa13.Flag-ChIP-Seq(GSE86088)/Homer	CYHATAAAAN	1	-0.5344	1	7	0.2	9695.2	0.2033
HOXA2(Homeobox)/mES-Hoxa2-ChIP-Seq(Donaldson_et_al.)/Homer	GYCATCMATCAT	1	0	1	0	0	396.9	0.0083
Hoxa9(Homeobox)/ChickenMSG-Hoxa9.Flag-ChIP-Seq(GSE86088)/Homer	RGCAATNAAA	1	-0.00452	1	3	0.0857	11532.9	0.2418
HOXB13(Homeobox)/ProstateTumor-HOXB13-ChIP-Seq(GSE56288)/Homer	TTTTATKRGG	1	-0.2316	1	2	0.0571	3911	0.082
Hoxb4(Homeobox)/ES-Hoxb4-ChIP-Seq(GSE34014)/Homer	TGATTRATGGCY	1	0	1	0	0	736.8	0.0154
Hoxc9(Homeobox)/Ainv15-Hoxc9-ChIP-Seq(GSE21812)/Homer	GGCCATAAATCA	1	0	1	0	0	1793.5	0.0376
Hoxd10(Homeobox)/ChickenMSG-Hoxd10.Flag-ChIP-Seq(GSE86088)/Homer	GGCMATGAAA	1	0	1	0	0	4235.8	0.0888
Hoxd11(Homeobox)/ChickenMSG-Hoxd11.Flag-ChIP-Seq(GSE86088)/Homer	VGCCATAAAA	1	-0.06458	1	4	0.1143	9483	0.1988
Hoxd12(Homeobox)/ChickenMSG-Hoxd12.Flag-ChIP-Seq(GSE86088)/Homer	HDGYAATGAAAN	1	-0.4855	1	5	0.1429	7125.2	0.1494
Hoxd13(Homeobox)/ChickenMSG-Hoxd13.Flag-ChIP-Seq(GSE86088)/Homer	NCYAATAAAA	1	-0.4125	1	4	0.1143	6033.7	0.1265
HRE(HSF)/HepG2-HSF1-ChIP-Seq(GSE31477)/Homer	BSTTCTRGAABVTTCYAGAA	1	0	1	0	0	522.9	0.011
HRE(HSF)/Striatum-HSF1-ChIP-Seq(GSE38000)/Homer	TTCTAGAABNTTCTA	1	0	1	0	0	712.8	0.0149
IRF:BATF(IRF:bZIP)/pDC-Irf8-ChIP-Seq(GSE66899)/Homer	CTTTCANTATGACTV	1	0	1	0	0	403.9	0.0085
IRF1(IRF)/PBMC-IRF1-ChIP-Seq(GSE43036)/Homer	GAAAGTGAAAGT	1	0	1	0	0	426.2	0.0089
IRF2(IRF)/Erythroblas-IRF2-ChIP-Seq(GSE36985)/Homer	GAAASYGAAASY	1	0	1	0	0	295.5	0.0062
IRF3(IRF)/BMDM-Irf3-ChIP-Seq(GSE67343)/Homer	AGTTTCAKTTTC	1	-1.76	1	2	0.0571	1021.9	0.0214
IRF4(IRF)/GM12878-IRF4-ChIP-Seq(GSE32465)/Homer	ACTGAAACCA	1	-1.14	1	2	0.0571	1566.7	0.0328
IRF8(IRF)/BMDM-IRF8-ChIP-Seq(GSE77884)/Homer	GRAASTGAAAST	1	0	1	0	0	1087.3	0.0228
Isl1(Homeobox)/Neuron-Isl1-ChIP-Seq(GSE31456)/Homer	CTAATKGV	1	-2.111	1	9	0.2571	8019.2	0.1681
ISRE(IRF)/ThioMac-LPS-Expression(GSE23622)/Homer	AGTTTCASTTTC	1	0	1	0	0	187.1	0.0039
Jun-AP1(bZIP)/K562-cJun-ChIP-Seq(GSE31477)/Homer	GATGASTCATCN	1	-2.049	1	2	0.0571	851.3	0.0178
JunB(bZIP)/DendriticCells-Junb-ChIP-Seq(GSE36099)/Homer	RATGASTCAT	1	-0.8022	1	2	0.0571	2054.9	0.0431
JunD(bZIP)/K562-JunD-ChIP-Seq/Homer	ATGACGTCATCN	1	0	1	0	0	367.2	0.0077
KLF10(Zf)/HEK293-KLF10.GFP-ChIP-Seq(GSE58341)/Homer	GGGGGTGTGTCC	1	-0.04028	1	1	0.0286	4207.7	0.0882
KLF14(Zf)/HEK293-KLF14.GFP-ChIP-Seq(GSE58341)/Homer	RGKGGGCGKGGC	1	-0.02539	1	4	0.1143	10993.5	0.2305
KLF3(Zf)/MEF-Klf3-ChIP-Seq(GSE44748)/Homer	NRGCCCCRCCCHBNN	1	-0.3159	1	2	0.0571	3440.7	0.0721
Klf4(Zf)/mES-Klf4-ChIP-Seq(GSE11431)/Homer	GCCACACCCA	1	-0.2837	1	1	0.0286	1868.1	0.0392
KLF5(Zf)/LoVo-KLF5-ChIP-Seq(GSE49402)/Homer	DGGGYGKGGC	1	-0.2897	1	5	0.1429	8258.9	0.1732
KLF6(Zf)/PDAC-KLF6-ChIP-Seq(GSE64557)/Homer	MKGGGYGTGGCC	1	-0.03587	1	2	0.0571	6633.9	0.1391
Klf9(Zf)/GBM-Klf9-ChIP-Seq(GSE62211)/Homer	GCCACRCCCACY	1	-0.1525	1	1	0.0286	2592.4	0.0544
LEF1(HMG)/H1-LEF1-ChIP-Seq(GSE64758)/Homer	CCTTTGATST	1	-1.056	1	3	0.0857	2846.8	0.0597
Lhx1(Homeobox)/EmbryoCarcinoma-Lhx1-ChIP-Seq(GSE70957)/Homer	NNYTAATTAR	1	-0.8878	1	4	0.1143	4431.7	0.0929
Lhx2(Homeobox)/HFSC-Lhx2-ChIP-Seq(GSE48068)/Homer	TAATTAGN	1	-1.584	1	5	0.1429	4308.8	0.0903
Lhx3(Homeobox)/Neuron-Lhx3-ChIP-Seq(GSE31456)/Homer	ADBTAATTAR	1	-0.2542	1	4	0.1143	6996.1	0.1467
LRF(Zf)/Erythroblasts-ZBTB7A-ChIP-Seq(GSE74977)/Homer	AAGACCCYYN	1	-0.01511	1	2	0.0571	7813.6	0.1638
LXRE(NR),DR4/RAW-LXRb.biotin-ChIP-Seq(GSE21512)/Homer	RGGTTACTANAGGTCA	1	0	1	0	0	145.5	0.0031
MafA(bZIP)/Islet-MafA-ChIP-Seq(GSE30298)/Homer	TGCTGACTCA	1	-1.215	1	4	0.1143	3760.1	0.0788
MafB(bZIP)/BMM-Mafb-ChIP-Seq(GSE75722)/Homer	WNTGCTGASTCAGCANWTTY	1	-0.2778	1	1	0.0286	1892.5	0.0397
MafF(bZIP)/HepG2-MafF-ChIP-Seq(GSE31477)/Homer	HWWGTCAGCAWWTTT	1	0	1	0	0	1041.3	0.0218
MafK(bZIP)/C2C12-MafK-ChIP-Seq(GSE36030)/Homer	GCTGASTCAGCA	1	-0.6204	1	1	0.0286	1040	0.0218
Max(bHLH)/K562-Max-ChIP-Seq(GSE31477)/Homer	RCCACGTGGYYN	1	-1.56	1	4	0.1143	3229.6	0.0677
Maz(Zf)/HepG2-Maz-ChIP-Seq(GSE31477)/Homer	GGGGGGGG	1	-0.1139	1	4	0.1143	8494.1	0.1781
Mef2a(MADS)/HL1-Mef2a.biotin-ChIP-Seq(GSE21529)/Homer	CYAAAAATAG	1	0	1	0	0	1216.1	0.0255
Mef2b(MADS)/HEK293-Mef2b.V5-ChIP-Seq(GSE67450)/Homer	GCTATTTTTGGM	1	-0.5194	1	2	0.0571	2691.1	0.0564
Mef2c(MADS)/GM12878-Mef2c-ChIP-Seq(GSE32465)/Homer	DCYAAAAATAGM	1	-0.476	1	1	0.0286	1305.8	0.0274
Mef2d(MADS)/Retina-Mef2d-ChIP-Seq(GSE61391)/Homer	GCTATTTTTAGC	1	0	1	0	0	506.9	0.0106
Meis1(Homeobox)/MastCells-Meis1-ChIP-Seq(GSE48085)/Homer	VGCTGWCAVB	1	-1.096	1	7	0.2	7715.5	0.1618
MITF(bHLH)/MastCells-MITF-ChIP-Seq(GSE48085)/Homer	RTCATGTGAC	1	-0.05251	1	1	0.0286	3884.7	0.0814
MNT(bHLH)/HepG2-MNT-ChIP-Seq(Encode)/Homer	DGCACACGTG	1	-0.6835	1	4	0.1143	4986.9	0.1046
Mouse_Recombination_Hotspot(Zf)/Testis-DMC1-ChIP-Seq(GSE24438)/Homer	ACTYKNATTCGTGNTACTTC	1	-1.665	1	1	0.0286	285.3	0.006
MYB(HTH)/ERMYB-Myb-ChIPSeq(GSE22095)/Homer	GGCVGTTR	1	-0.1671	1	4	0.1143	7795.9	0.1634
Myf5(bHLH)/GM-Myf5-ChIP-Seq(GSE24852)/Homer	BAACAGCTGT	1	0	1	0	0	3167.9	0.0664
MYNN(Zf)/HEK293-MYNN.eGFP-ChIP-Seq(Encode)/Homer	TTCAAAWTAAAAGTC	1	-2.008	1	2	0.0571	873.9	0.0183
MyoD(bHLH)/Myotube-MyoD-ChIP-Seq(GSE21614)/Homer	RRCAGCTGYTSY	1	-0.04402	1	1	0.0286	4099.1	0.0859
MyoG(bHLH)/C2C12-MyoG-ChIP-Seq(GSE36024)/Homer	AACAGCTG	1	-0.02155	1	1	0.0286	4966	0.1041
Nanog(Homeobox)/mES-Nanog-ChIP-Seq(GSE11724)/Homer	RGCCATTAAC	1	-1.867	1	17	0.4857	18489.8	0.3877
NeuroD1(bHLH)/Islet-NeuroD1-ChIP-Seq(GSE30298)/Homer	GCCATCTGTT	1	-0.2818	1	2	0.0571	3613.6	0.0758
NeuroG2(bHLH)/Fibroblast-NeuroG2-ChIP-Seq(GSE75910)/Homer	ACCATCTGTT	1	-0.2309	1	4	0.1143	7182.7	0.1506
NF1(CTF)/LNCAP-NF1-ChIP-Seq(Unpublished)/Homer	CYTGGCABNSTGCCAR	1	-1.258	1	2	0.0571	1436.5	0.0301
NF1:FOXA1(CTF,Forkhead)/LNCAP-FOXA1-ChIP-Seq(GSE27824)/Homer	WNTGTTTRYTTTGGCA	1	-2.158	1	1	0.0286	167.2	0.0035
NF1-halfsite(CTF)/LNCaP-NF1-ChIP-Seq(Unpublished)/Homer	YTGCCAAG	1	-1.182	1	7	0.2	7496.3	0.1572
NFAT(RHD)/Jurkat-NFATC1-ChIP-Seq(Jolma_et_al.)/Homer	ATTTTCCATT	1	-0.3722	1	2	0.0571	3192.1	0.0669
NFAT:AP1(RHD,bZIP)/Jurkat-NFATC1-ChIP-Seq(Jolma_et_al.)/Homer	SARTGGAAAAWRTGAGTCAB	0.01	-5.177	0.6907	3	0.0857	493.2	0.0103
NF-E2(bZIP)/K562-NFE2-ChIP-Seq(GSE31477)/Homer	GATGACTCAGCA	1	0	1	0	0	239.7	0.005
NFE2L2(bZIP)/HepG2-NFE2L2-ChIP-Seq(Encode)/Homer	AWWWTGCTGAGTCAT	1	0	1	0	0	323.8	0.0068
NFIL3(bZIP)/HepG2-NFIL3-ChIP-Seq(Encode)/Homer	VTTACGTAAYNNNNN	1	-0.225	1	1	0.0286	2134	0.0447
NFkB-p50,p52(RHD)/Monocyte-p50-ChIP-Chip(Schreiber_et_al.)/Homer	GGGGGAATCCCC	1	0	1	0	0	393.4	0.0082
NFkB-p65(RHD)/GM12787-p65-ChIP-Seq(GSE19485)/Homer	WGGGGATTTCCC	1	-0.3672	1	1	0.0286	1581.6	0.0332
NFkB-p65-Rel(RHD)/ThioMac-LPS-Expression(GSE23622)/Homer	GGAAATTCCC	1	0	1	0	0	186.7	0.0039
NFY(CCAAT)/Promoter/Homer	RGCCAATSRG	1	-0.2357	1	2	0.0571	3883.3	0.0814
Nkx2.1(Homeobox)/LungAC-Nkx2.1-ChIP-Seq(GSE43252)/Homer	RSCACTYRAG	1	-0.3228	1	9	0.2571	13825.7	0.2899
Nkx2.2(Homeobox)/NPC-Nkx2.2-ChIP-Seq(GSE61673)/Homer	BTBRAGTGSN	1	-0.193	1	5	0.1429	9100.5	0.1908
Nkx2.5(Homeobox)/HL1-Nkx2.5.biotin-ChIP-Seq(GSE21529)/Homer	RRSCACTYAA	1	-0.4249	1	7	0.2	10282.2	0.2156
Nkx3.1(Homeobox)/LNCaP-Nkx3.1-ChIP-Seq(GSE28264)/Homer	AAGCACTTAA	1	-0.3286	1	7	0.2	10915.4	0.2289
Nkx6.1(Homeobox)/Islet-Nkx6.1-ChIP-Seq(GSE40975)/Homer	GKTAATGR	1	-0.5566	1	8	0.2286	10968.6	0.23
n-Myc(bHLH)/mES-nMyc-ChIP-Seq(GSE11431)/Homer	VRCCACGTGG	1	-1.5	1	4	0.1143	3312.5	0.0694
NPAS(bHLH)/Liver-NPAS-ChIP-Seq(GSE39860)/Homer	NVCACGTG	1	-1.161	1	7	0.2	7549.3	0.1583
NPAS2(bHLH)/Liver-NPAS2-ChIP-Seq(GSE39860)/Homer	KCCACGTGAC	1	-1.883	1	6	0.1714	4976	0.1043
Nr5a2(NR)/mES-Nr5a2-ChIP-Seq(GSE19019)/Homer	BTCAAGGTCA	1	-0.185	1	1	0.0286	2363.2	0.0495
Nr5a2(NR)/Pancreas-LRH1-ChIP-Seq(GSE34295)/Homer	BTCAAGGTCA	1	-0.09878	1	1	0.0286	3115.2	0.0653
NRF(NRF)/Promoter/Homer	STGCGCATGCGC	1	0	1	0	0	1611.3	0.0338
NRF1(NRF)/MCF7-NRF1-ChIP-Seq(Unpublished)/Homer	CTGCGCATGCGC	1	-1.91	1	3	0.0857	1820.8	0.0382
Nrf2(bZIP)/Lymphoblast-Nrf2-ChIP-Seq(GSE37589)/Homer	HTGCTGAGTCAT	1	0	1	0	0	208.5	0.0044
Nur77(NR)/K562-NR4A1-ChIP-Seq(GSE31363)/Homer	TGACCTTTNCNT	1	0	1	0	0	550.2	0.0115
OCT:OCT(POU,Homeobox)/NPC-Brn1-ChIP-Seq(GSE35496)/Homer	ATGAATATTCATGAG	1	0	1	0	0	32.5	0.0007
OCT:OCT(POU,Homeobox)/NPC-OCT6-ChIP-Seq(GSE43916)/Homer	YATGCATATRCATRT	1	0	1	0	0	502.2	0.0105
OCT:OCT(POU,Homeobox,IR1)/NPC-Brn2-ChIP-Seq(GSE35496)/Homer	ATGAATWATTCATGA	1	0	1	0	0	47.1	0.001
OCT:OCT-short(POU,Homeobox)/NPC-OCT6-ChIP-Seq(GSE43916)/Homer	ATGCATWATGCATRW	1	-0.6768	1	2	0.0571	2300	0.0482
Oct2(POU,Homeobox)/Bcell-Oct2-ChIP-Seq(GSE21512)/Homer	ATATGCAAAT	1	-0.6052	1	1	0.0286	1064.3	0.0223
Oct4(POU,Homeobox)/mES-Oct4-ChIP-Seq(GSE11431)/Homer	ATTTGCATAW	1	-0.3353	1	1	0.0286	1682	0.0353
Oct4:Sox17(POU,Homeobox,HMG)/F9-Sox17-ChIP-Seq(GSE44553)/Homer	CCATTGTATGCAAAT	0.01	-5.575	0.6907	3	0.0857	427.9	0.009
OCT4-SOX2-TCF-NANOG(POU,Homeobox,HMG)/mES-Oct4-ChIP-Seq(GSE11431)/Homer	ATTTGCATAACAATG	0.1	-2.624	1	2	0.0571	604.3	0.0127
Oct6(POU,Homeobox)/NPC-Pou3f1-ChIP-Seq(GSE35496)/Homer	WATGCAAATGAG	1	-1.108	1	2	0.0571	1604.6	0.0336
Olig2(bHLH)/Neuron-Olig2-ChIP-Seq(GSE30882)/Homer	RCCATMTGTT	1	-0.4082	1	6	0.1714	8955.4	0.1878
Otx2(Homeobox)/EpiLC-Otx2-ChIP-Seq(GSE56098)/Homer	NYTAATCCYB	1	-0.7172	1	3	0.0857	3547.7	0.0744
p53(p53)/mES-cMyc-ChIP-Seq(GSE11431)/Homer	ACATGCCCGGGCAT	1	0	1	0	0	71.6	0.0015
p53(p53)/Saos-p53-ChIP-Seq(GSE15780)/Homer	RRCATGYCYRGRCATGYYYN	1	0	1	0	0	400.8	0.0084
p53(p53)/Saos-p53-ChIP-Seq/Homer	RRCATGYCYRGRCATGYYYN	1	0	1	0	0	400.8	0.0084
p63(p53)/Keratinocyte-p63-ChIP-Seq(GSE17611)/Homer	NNDRCATGYCYNRRCATGYH	1	-1.245	1	2	0.0571	1449.4	0.0304
p73(p53)/Trachea-p73-ChIP-Seq(PRJNA310161)/Homer	NRRRCAWGTCCDGRCATGYY	1	0	1	0	0	173.9	0.0036
PAX3:FKHR-fusion(Paired,Homeobox)/Rh4-PAX3:FKHR-ChIP-Seq(GSE19063)/Homer	ACCRTGACTAATTNN	1	0	1	0	0	827.7	0.0174
PAX5(Paired,Homeobox),condensed/GM12878-PAX5-ChIP-Seq(GSE32465)/Homer	GTCACGCTCSCTGM	1	-1.257	1	1	0.0286	454.4	0.0095
PAX5(Paired,Homeobox)/GM12878-PAX5-ChIP-Seq(GSE32465)/Homer	GCAGCCAAGCRTGACH	1	-1.944	1	3	0.0857	1791.5	0.0376
PAX6(Paired,Homeobox)/Forebrain-Pax6-ChIP-Seq(GSE66961)/Homer	NGTGTTCAVTSAAGCGKAAA	1	0	1	0	0	349.5	0.0073
Pax7(Paired,Homeobox),long/Myoblast-Pax7-ChIP-Seq(GSE25064)/Homer	TAATCHGATTAC	1	0	1	0	0	69.7	0.0015
Pax7(Paired,Homeobox),longest/Myoblast-Pax7-ChIP-Seq(GSE25064)/Homer	NTAATTDGCYAATTANNWWD	1	0	1	0	0	65	0.0014
Pax7(Paired,Homeobox)/Myoblast-Pax7-ChIP-Seq(GSE25064)/Homer	TAATCAATTA	1	-1.592	1	1	0.0286	309.8	0.0065
Pax8(Paired,Homeobox)/Thyroid-Pax8-ChIP-Seq(GSE26938)/Homer	GTCATGCHTGRCTGS	0.1	-2.427	1	3	0.0857	1441.6	0.0302
PBX1(Homeobox)/MCF7-PBX1-ChIP-Seq(GSE28007)/Homer	GSCTGTCACTCA	1	0	1	0	0	351.9	0.0074
PBX2(Homeobox)/K562-PBX2-ChIP-Seq(Encode)/Homer	RTGATTKATRGN	1	-0.093	1	1	0.0286	3188.9	0.0669
Pbx3(Homeobox)/GM12878-PBX3-ChIP-Seq(GSE32465)/Homer	SCTGTCAMTCAN	1	0	1	0	0	1043.4	0.0219
Pdx1(Homeobox)/Islet-Pdx1-ChIP-Seq(SRA008281)/Homer	YCATYAATCA	1	-0.2482	1	2	0.0571	3805.1	0.0798
PGR(NR)/EndoStromal-PGR-ChIP-Seq(GSE69539)/Homer	AAGAACATWHTGTTC	1	0	1	0	0	912.5	0.0191
Phox2a(Homeobox)/Neuron-Phox2a-ChIP-Seq(GSE31456)/Homer	YTAATYNRATTA	1	0	1	0	0	1277.4	0.0268
Phox2b(Homeobox)/CLBGA-PHOX2B-ChIP-Seq(GSE90683)/Homer	TTAATTNAATTA	1	-0.9962	1	1	0.0286	624.1	0.0131
Pit1(Homeobox)/GCrat-Pit1-ChIP-Seq(GSE58009)/Homer	ATGMATATDC	1	-0.05036	1	1	0.0286	3935.3	0.0825
Pit1+1bp(Homeobox)/GCrat-Pit1-ChIP-Seq(GSE58009)/Homer	ATGCATAATTCA	1	-1.526	1	2	0.0571	1191.8	0.025
Pitx1(Homeobox)/Chicken-Pitx1-ChIP-Seq(GSE38910)/Homer	TAATCCCN	1	-0.5403	1	13	0.3714	17905.9	0.3754
Pitx1:Ebox(Homeobox,bHLH)/Hindlimb-Pitx1-ChIP-Seq(GSE41591)/Homer	YTAATTRAWWCCAGATGT	1	0	1	0	0	590.6	0.0124
Pknox1(Homeobox)/ES-Prep1-ChIP-Seq(GSE63282)/Homer	SCTGTCAVTCAV	1	0	1	0	0	1034.5	0.0217
PPARa(NR),DR1/Liver-Ppara-ChIP-Seq(GSE47954)/Homer	VNAGGKCAAAGGTCA	1	-1.218	1	4	0.1143	3756.2	0.0788
PPARE(NR),DR1/3T3L1-Pparg-ChIP-Seq(GSE13511)/Homer	TGACCTTTGCCCCA	1	-0.8227	1	3	0.0857	3297.5	0.0691
PR(NR)/T47D-PR-ChIP-Seq(GSE31130)/Homer	VAGRACAKNCTGTBC	1	-0.7351	1	8	0.2286	10183.5	0.2135
PRDM1(Zf)/Hela-PRDM1-ChIP-Seq(GSE31477)/Homer	ACTTTCACTTTC	1	-0.2386	1	1	0.0286	2066.7	0.0433
PRDM10(Zf)/HEK293-PRDM10.eGFP-ChIP-Seq(Encode)/Homer	TGGTACATTCCA	1	-0.6253	1	2	0.0571	2416	0.0507
PRDM14(Zf)/H1-PRDM14-ChIP-Seq(GSE22767)/Homer	RGGTCTCTAACY	1	-0.6134	1	1	0.0286	1051.8	0.0221
PRDM15(Zf)/ESC-Prdm15-ChIP-Seq(GSE73694)/Homer	YCCDNTCCAGGTTTT	1	-1.785	1	5	0.1429	4015.7	0.0842
PRDM9(Zf)/Testis-DMC1-ChIP-Seq(GSE35498)/Homer	ADGGYAGYAGCATCT	1	-1.665	1	3	0.0857	2049.7	0.043
Prop1(Homeobox)/GHFT1-PROP1.biotin-ChIP-Seq(GSE77302)/Homer	NTAATBNAATTA	1	-0.7944	1	2	0.0571	2068.6	0.0434
PSE(SNAPc)/K562-mStart-Seq/Homer	WAVTCACCMTAASYDAAAAG	1	-1.856	1	3	0.0857	1867.6	0.0392
Ptf1a(bHLH)/Panc1-Ptf1a-ChIP-Seq(GSE47459)/Homer	ACAGCTGTTN	1	-0.4344	1	9	0.2571	13037.6	0.2733
PU.1(ETS)/ThioMac-PU.1-ChIP-Seq(GSE21512)/Homer	AGAGGAAGTG	1	-0.2656	1	1	0.0286	1943.9	0.0408
PU.1:IRF8(ETS:IRF)/pDC-Irf8-ChIP-Seq(GSE66899)/Homer	GGAAGTGAAAST	1	0	1	0	0	635.7	0.0133
PU.1-IRF(ETS:IRF)/Bcell-PU.1-ChIP-Seq(GSE21512)/Homer	MGGAAGTGAAAC	1	-0.6355	1	4	0.1143	5139.9	0.1078
RAR:RXR(NR),DR5/ES-RAR-ChIP-Seq(GSE56893)/Homer	AGGTCAAGGTCA	1	-0.8066	1	1	0.0286	799.6	0.0168
RAR:RXR(NR),DR5/ES-RAR-ChIP-Seq(GSE56893)/Homer	RGGTCADNNAGAGGTCAV	1	0	1	0	0	85.5	0.0018
RARa(NR)/K562-RARa-ChIP-Seq(Encode)/Homer	TTGAMCTTTG	1	-0.2938	1	8	0.2286	12632.1	0.2648
RARg(NR)/ES-RARg-ChIP-Seq(GSE30538)/Homer	AGGTCAAGGTCA	1	0	1	0	0	434.4	0.0091
RBPJ:Ebox(?,bHLH)/Panc1-Rbpj1-ChIP-Seq(GSE47459)/Homer	GGGRAARRGRMCAGMTG	0.1	-2.754	1	3	0.0857	1253.1	0.0263
Rbpj1(?)/Panc1-Rbpj1-ChIP-Seq(GSE47459)/Homer	HTTTCCCASG	1	-0.5041	1	4	0.1143	5622.1	0.1179
REST-NRSF(Zf)/Jurkat-NRSF-ChIP-Seq/Homer	GGMGCTGTCCATGGTGCTGA	1	0	1	0	0	31.4	0.0007
Reverb(NR),DR2/RAW-Reverba.biotin-ChIP-Seq(GSE45914)/Homer	GTRGGTCASTGGGTCA	1	0	1	0	0	451.7	0.0095
RFX(HTH)/K562-RFX3-ChIP-Seq(SRA012198)/Homer	CGGTTGCCATGGCAAC	1	0	1	0	0	391.5	0.0082
Rfx1(HTH)/NPC-H3K4me1-ChIP-Seq(GSE16256)/Homer	KGTTGCCATGGCAA	1	0	1	0	0	846.3	0.0177
Rfx2(HTH)/LoVo-RFX2-ChIP-Seq(GSE49402)/Homer	GTTGCCATGGCAACM	1	0	1	0	0	414.6	0.0087
Rfx5(HTH)/GM12878-Rfx5-ChIP-Seq(GSE31477)/Homer	SCCTAGCAACAG	1	0	1	0	0	1675.6	0.0351
Rfx6(HTH)/Min6b1-Rfx6.HA-ChIP-Seq(GSE62844)/Homer	TGTTKCCTAGCAACM	1	-0.1161	1	2	0.0571	4943.4	0.1036
Ronin(THAP)/ES-Thap11-ChIP-Seq(GSE51522)/Homer	RACTACAACTCCCAGVAKGC	1	0	1	0	0	110.6	0.0023
RORa(NR)/Liver-Rora-ChIP-Seq(GSE101115)/Homer	AAWCTAGGTCARDNN	0.01	-5.655	0.6907	3	0.0857	415.9	0.0087
RORg(NR)/Liver-Rorc-ChIP-Seq(GSE101115)/Homer	WAABTAGGTCAV	0.1	-4.098	0.6907	2	0.0571	268.8	0.0056
RORgt(NR)/EL4-RORgt.Flag-ChIP-Seq(GSE56019)/Homer	AAYTAGGTCA	0.1	-3.303	1	2	0.0571	412.1	0.0086
RORgt(NR)/EL4-RORgt.Flag-ChIP-Seq(GSE56019)/Homer	AAYTAGGTCA	0.1	-3.303	1	2	0.0571	412.1	0.0086
RUNX(Runt)/HPC7-Runx1-ChIP-Seq(GSE22178)/Homer	SAAACCACAG	1	-0.41	1	2	0.0571	3046.4	0.0639
RUNX1(Runt)/Jurkat-RUNX1-ChIP-Seq(GSE29180)/Homer	AAACCACARM	1	-0.4594	1	3	0.0857	4358.8	0.0914
RUNX2(Runt)/PCa-RUNX2-ChIP-Seq(GSE33889)/Homer	NWAACCACADNN	1	-0.06378	1	1	0.0286	3647	0.0765
RUNX-AML(Runt)/CD4+-PolII-ChIP-Seq(Barski_et_al.)/Homer	GCTGTGGTTW	1	-0.1261	1	1	0.0286	2820.3	0.0591
RXR(NR),DR1/3T3L1-RXR-ChIP-Seq(GSE13511)/Homer	TAGGGCAAAGGTCA	0.1	-2.678	1	6	0.1714	3999.5	0.0839
SCL(bHLH)/HPC7-Scl-ChIP-Seq(GSE13511)/Homer	AVCAGCTG	1	-0.4584	1	16	0.4571	22497	0.4717
SCRT1(Zf)/HEK293-SCRT1.eGFP-ChIP-Seq(Encode)/Homer	GCAACAGGTG	1	-0.5539	1	1	0.0286	1151.6	0.0241
SF1(NR)/H295R-Nr5a1-ChIP-Seq(GSE44220)/Homer	CAAGGHCANV	1	0	1	0	0	2096.4	0.044
Six1(Homeobox)/Myoblast-Six1-ChIP-Chip(GSE20150)/Homer	GKVTCADRTTWC	1	0	1	0	0	891	0.0187
Six2(Homeobox)/NephronProgenitor-Six2-ChIP-Seq(GSE39837)/Homer	GWAAYHTGAKMC	1	-0.05953	1	1	0.0286	3731.2	0.0782
Six4(Homeobox)/MCF7-SIX4-ChIP-Seq(Encode)/Homer	TGWAAYCTGABACCB	1	0	1	0	0	162.9	0.0034
Slug(Zf)/Mesoderm-Snai2-ChIP-Seq(GSE61475)/Homer	SNGCACCTGCHS	1	-0.1637	1	1	0.0286	2508.9	0.0526
Smad2(MAD)/ES-SMAD2-ChIP-Seq(GSE29422)/Homer	CTGTCTGG	1	-0.4107	1	5	0.1429	7500.8	0.1573
Smad3(MAD)/NPC-Smad3-ChIP-Seq(GSE36673)/Homer	TWGTCTGV	1	-1.367	1	12	0.3429	13342.1	0.2797
Smad4(MAD)/ESC-SMAD4-ChIP-Seq(GSE29422)/Homer	VBSYGTCTGG	1	-0.1712	1	4	0.1143	7749.1	0.1625
Sox10(HMG)/SciaticNerve-Sox3-ChIP-Seq(GSE35132)/Homer	CCWTTGTYYB	1	-0.8518	1	6	0.1714	7122.3	0.1493
Sox15(HMG)/CPA-Sox15-ChIP-Seq(GSE62909)/Homer	RAACAATGGN	1	-0.4655	1	3	0.0857	4334.6	0.0909
Sox17(HMG)/Endoderm-Sox17-ChIP-Seq(GSE61475)/Homer	CCATTGTTYB	1	-0.9324	1	3	0.0857	3070.9	0.0644
Sox2(HMG)/mES-Sox2-ChIP-Seq(GSE11431)/Homer	BCCATTGTTC	1	-0.6584	1	3	0.0857	3703.6	0.0776
Sox3(HMG)/NPC-Sox3-ChIP-Seq(GSE33059)/Homer	CCWTTGTY	1	-1.238	1	7	0.2	7360.4	0.1543
Sox4(HMG)/proB-Sox4-ChIP-Seq(GSE50066)/Homer	YCTTTGTTCC	1	-2.161	1	5	0.1429	3547.5	0.0744
Sox6(HMG)/Myotubes-Sox6-ChIP-Seq(GSE32627)/Homer	CCATTGTTNY	1	-0.9717	1	6	0.1714	6776.9	0.1421
Sox9(HMG)/Limb-SOX9-ChIP-Seq(GSE73225)/Homer	AGGVNCCTTTGT	1	-1.37	1	4	0.1143	3505.2	0.0735
Sp1(Zf)/Promoter/Homer	GGCCCCGCCCCC	1	0	1	0	0	3042.4	0.0638
Sp2(Zf)/HEK293-Sp2.eGFP-ChIP-Seq(Encode)/Homer	YGGCCCCGCCCC	1	-0.6554	1	7	0.2	9154.6	0.1919
Sp5(Zf)/mES-Sp5.Flag-ChIP-Seq(GSE72989)/Homer	RGKGGGCGGAGC	1	-0.1	1	3	0.0857	7001.2	0.1468
SPDEF(ETS)/VCaP-SPDEF-ChIP-Seq(SRA014231)/Homer	ASWTCCTGBT	1	-0.1576	1	2	0.0571	4489.4	0.0941
SpiB(ETS)/OCILY3-SPIB-ChIP-Seq(GSE56857)/Homer	AAAGRGGAAGTG	1	0	1	0	0	816.8	0.0171
Srebp1a(bHLH)/HepG2-Srebp1a-ChIP-Seq(GSE31477)/Homer	RTCACSCCAY	1	-0.9391	1	1	0.0286	671.6	0.0141
Srebp2(bHLH)/HepG2-Srebp2-ChIP-Seq(GSE31477)/Homer	CGGTCACSCCAC	1	-1.297	1	1	0.0286	434	0.0091
STAT1(Stat)/HelaS3-STAT1-ChIP-Seq(GSE12782)/Homer	NATTTCCNGGAAAT	1	0	1	0	0	1012.2	0.0212
Stat3(Stat)/mES-Stat3-ChIP-Seq(GSE11431)/Homer	CTTCCGGGAA	1	0	1	0	0	1918.8	0.0402
Stat3+il21(Stat)/CD4-Stat3-ChIP-Seq(GSE19198)/Homer	SVYTTCCNGGAARB	1	0	1	0	0	2634	0.0552
STAT4(Stat)/CD4-Stat4-ChIP-Seq(GSE22104)/Homer	NYTTCCWGGAAR	1	-0.07805	1	1	0.0286	3401.8	0.0713
STAT5(Stat)/mCD4+-Stat5-ChIP-Seq(GSE12346)/Homer	RTTTCTNAGAAA	1	-0.5333	1	1	0.0286	1190	0.0249
STAT6(Stat)/CD4-Stat6-ChIP-Seq(GSE22104)/Homer	ABTTCYYRRGAA	1	0	1	0	0	1925.1	0.0404
STAT6(Stat)/Macrophage-Stat6-ChIP-Seq(GSE38377)/Homer	TTCCKNAGAA	1	-0.2529	1	1	0.0286	2000	0.0419
T1ISRE(IRF)/ThioMac-Ifnb-Expression/Homer	ACTTTCGTTTCT	1	0	1	0	0	38.9	0.0008
TATA-Box(TBP)/Promoter/Homer	CCTTTTAWAGSC	1	-0.7435	1	4	0.1143	4808.9	0.1008
Tbet(T-box)/CD8-Tbet-ChIP-Seq(GSE33802)/Homer	AGGTGTGAAM	1	-0.5718	1	3	0.0857	3960	0.083
Tbox:Smad(T-box,MAD)/ESCd5-Smad2_3-ChIP-Seq(GSE29422)/Homer	AGGTGHCAGACA	0.01	-6.468	0.6428	4	0.1143	684.5	0.0144
Tbr1(T-box)/Cortex-Tbr1-ChIP-Seq(GSE71384)/Homer	AAGGTGTKAA	1	-0.09427	1	2	0.0571	5250.9	0.1101
Tbx20(T-box)/Heart-Tbx20-ChIP-Seq(GSE29636)/Homer	GGTGYTGACAGS	1	0	1	0	0	914.3	0.0192
Tbx21(T-box)/GM12878-TBX21-ChIP-Seq(Encode)/Homer	AGGTGTGAAA	1	-0.7164	1	3	0.0857	3549.8	0.0744
Tbx5(T-box)/HL1-Tbx5.biotin-ChIP-Seq(GSE21529)/Homer	AGGTGTCA	1	-0.8001	1	11	0.3143	13936	0.2922
Tbx6(T-box)/ESC-Tbx6-ChIP-Seq(GSE93524)/Homer	DAGGTGTBAA	1	-0.5887	1	3	0.0857	3907.2	0.0819
Tcf12(bHLH)/GM12878-Tcf12-ChIP-Seq(GSE32465)/Homer	VCAGCTGYTG	1	-0.03127	1	1	0.0286	4515.1	0.0947
Tcf21(bHLH)/ArterySmoothMuscle-Tcf21-ChIP-Seq(GSE61369)/Homer	NAACAGCTGG	1	-0.0325	1	1	0.0286	4468.9	0.0937
Tcf3(HMG)/mES-Tcf3-ChIP-Seq(GSE11724)/Homer	ASWTCAAAGG	1	0	1	0	0	1065.8	0.0223
TCF4(bHLH)/SHSY5Y-TCF4-ChIP-Seq(GSE96915)/Homer	SMCATCTGKH	1	-0.2157	1	4	0.1143	7313.3	0.1533
Tcf7(HMG)/GM12878-TCF7-ChIP-Seq(Encode)/Homer	CTTTGATGTGSB	1	-1.306	1	2	0.0571	1387.1	0.0291
Tcfcp2l1(CP2)/mES-Tcfcp2l1-ChIP-Seq(GSE11431)/Homer	NRAACCRGTTYRAACCRGYT	1	-0.9811	1	1	0.0286	636.2	0.0133
TCFL2(HMG)/K562-TCF7L2-ChIP-Seq(GSE29196)/Homer	ACWTCAAAGG	1	0	1	0	0	315.3	0.0066
TEAD(TEA)/Fibroblast-PU.1-ChIP-Seq(Unpublished)/Homer	YCWGGAATGY	1	-0.5328	1	2	0.0571	2653.6	0.0556
TEAD1(TEAD)/HepG2-TEAD1-ChIP-Seq(Encode)/Homer	CYRCATTCCA	1	-1.087	1	4	0.1143	3998.7	0.0838
TEAD2(TEA)/Py2T-Tead2-ChIP-Seq(GSE55709)/Homer	CCWGGAATGY	1	0	1	0	0	2124	0.0445
TEAD3(TEA)/HepG2-TEAD3-ChIP-Seq(Encode)/Homer	TRCATTCCAG	1	-2.087	1	6	0.1714	4689.4	0.0983
TEAD4(TEA)/Tropoblast-Tead4-ChIP-Seq(GSE37350)/Homer	CCWGGAATGY	1	-0.777	1	3	0.0857	3401.6	0.0713
TFE3(bHLH)/MEF-TFE3-ChIP-Seq(GSE75757)/Homer	GTCACGTGACYV	1	0	1	0	0	375.6	0.0079
Tgif1(Homeobox)/mES-Tgif1-ChIP-Seq(GSE55404)/Homer	YTGWCADY	1	-0.3455	1	9	0.2571	13649.1	0.2862
Tgif2(Homeobox)/mES-Tgif2-ChIP-Seq(GSE55404)/Homer	TGTCANYT	1	-0.9806	1	12	0.3429	14568.4	0.3054
THRa(NR)/C17.2-THRa-ChIP-Seq(GSE38347)/Homer	GGTCANYTGAGGWCA	1	0	1	0	0	1529.4	0.0321
THRb(NR)/HepG2-THRb.Flag-ChIP-Seq(Encode)/Homer	GGTCACCTGAGGTCA	1	0	1	0	0	2312.2	0.0485
THRb(NR)/Liver-NR1A2-ChIP-Seq(GSE52613)/Homer	TRAGGTCA	1	-0.497	1	13	0.3714	18164.4	0.3808
Tlx?(NR)/NPC-H3K4me1-ChIP-Seq(GSE16256)/Homer	CTGGCAGSCTGCCA	1	-1.055	1	2	0.0571	1671.3	0.035
TR4(NR),DR1/Hela-TR4-ChIP-Seq(GSE24685)/Homer	GAGGTCAAAGGTCA	1	0	1	0	0	382.7	0.008
Twist(bHLH)/HMLE-TWIST1-ChIP-Seq(Chang_et_al)/Homer	VCAKCTGGNNNCCAGMTGBN	1	0	1	0	0	498.7	0.0105
Unknown(Homeobox)/Limb-p300-ChIP-Seq/Homer	SSCMATWAAA	1	-0.1764	1	1	0.0286	2419.6	0.0507
Unknown-ESC-element(?)/mES-Nanog-ChIP-Seq(GSE11724)/Homer	CACAGCAGGGGG	1	-1.353	1	3	0.0857	2406.8	0.0505
USF1(bHLH)/GM12878-Usf1-ChIP-Seq(GSE32465)/Homer	SGTCACGTGR	1	-0.2883	1	1	0.0286	1850.6	0.0388
Usf2(bHLH)/C2C12-Usf2-ChIP-Seq(GSE36030)/Homer	GTCACGTGGT	1	0	1	0	0	1272.3	0.0267
VDR(NR),DR3/GM10855-VDR+vitD-ChIP-Seq(GSE22484)/Homer	ARAGGTCANWGAGTTCANNN	1	-0.9153	1	1	0.0286	692.9	0.0145
WT1(Zf)/Kidney-WT1-ChIP-Seq(GSE90016)/Homer	MCTCCCMCRCAB	1	0	1	0	0	3514.9	0.0737
X-box(HTH)/NPC-H3K4me1-ChIP-Seq(GSE16256)/Homer	GGTTGCCATGGCAA	1	0	1	0	0	421.2	0.0088
YY1(Zf)/Promoter/Homer	CAAGATGGCGGC	1	0	1	0	0	542.8	0.0114
Zac1(Zf)/Neuro2A-Plagl1-ChIP-Seq(GSE75942)/Homer	HAWGRGGCCM	1	-0.7289	1	10	0.2857	12894.3	0.2703
ZBTB12(Zf)/HEK293-ZBTB12.GFP-ChIP-Seq(GSE58341)/Homer	NGNTCTAGAACCNGV	1	-0.2968	1	1	0.0286	1817.8	0.0381
ZBTB18(Zf)/HEK293-ZBTB18.GFP-ChIP-Seq(GSE58341)/Homer	AACATCTGGA	1	-0.753	1	2	0.0571	2145.3	0.045
ZBTB33(Zf)/GM12878-ZBTB33-ChIP-Seq(GSE32465)/Homer	GGVTCTCGCGAGAAC	1	0	1	0	0	285.3	0.006
ZEB1(Zf)/PDAC-ZEB1-ChIP-Seq(GSE64557)/Homer	VCAGGTRDRY	1	-0.9865	1	7	0.2	8019.5	0.1681
ZEB2(Zf)/SNU398-ZEB2-ChIP-Seq(GSE103048)/Homer	GNMCAGGTGTGC	1	-1.558	1	5	0.1429	4348.6	0.0912
Zfp281(Zf)/ES-Zfp281-ChIP-Seq(GSE81042)/Homer	CCCCTCCCCCAC	1	0	1	0	0	1196.1	0.0251
ZFP3(Zf)/HEK293-ZFP3.GFP-ChIP-Seq(GSE58341)/Homer	GGGTTTTGAAGGATGARTAGGAGTT	1	0	1	0	0	2.9	0.0001
Zfp809(Zf)/ES-Zfp809-ChIP-Seq(GSE70799)/Homer	GGGGCTYGKCTGGGA	1	-0.582	1	1	0.0286	1102.8	0.0231
ZFX(Zf)/mES-Zfx-ChIP-Seq(GSE11431)/Homer	AGGCCTRG	0.01	-4.777	0.6907	10	0.2857	5926.3	0.1243
Zic(Zf)/Cerebellum-ZIC1.2-ChIP-Seq(GSE60731)/Homer	CCTGCTGAGH	0.1	-2.543	1	6	0.1714	4143	0.0869
Zic3(Zf)/mES-Zic3-ChIP-Seq(GSE37889)/Homer	GGCCYCCTGCTGDGH	1	-0.9757	1	3	0.0857	2988.3	0.0627
ZKSCAN1(Zf)/HepG2-ZKSCAN1-ChIP-Seq(Encode)/Homer	GCACAYAGTAGGKCY	1	0	1	0	0	103.5	0.0022
ZNF136(Zf)/HEK293-ZNF136.GFP-ChIP-Seq(GSE58341)/Homer	YTKGATAHAGTATTCTWGGTNGGCA	1	0	1	0	0	283.2	0.0059
ZNF143|STAF(Zf)/CUTLL-ZNF143-ChIP-Seq(GSE29600)/Homer	ATTTCCCAGVAKSCY	1	-0.3266	1	1	0.0286	1710.6	0.0359
ZNF16(Zf)/HEK293-ZNF16.GFP-ChIP-Seq(GSE58341)/Homer	MACCTTCYATGGCTCCCTAKTGCCY	1	0	1	0	0	28.7	0.0006
ZNF165(Zf)/WHIM12-ZNF165-ChIP-Seq(GSE65937)/Homer	AAGGKGRCGCAGGCA	1	0	1	0	0	710.8	0.0149
ZNF189(Zf)/HEK293-ZNF189.GFP-ChIP-Seq(GSE58341)/Homer	TGGAACAGMA	1	0	1	0	0	3563.9	0.0747
Znf263(Zf)/K562-Znf263-ChIP-Seq(GSE31477)/Homer	CVGTSCTCCC	1	-1.035	1	8	0.2286	9166.8	0.1922
ZNF264(Zf)/HEK293-ZNF264.GFP-ChIP-Seq(GSE58341)/Homer	RGGGCACTAACY	1	-0.4006	1	2	0.0571	3081.2	0.0646
ZNF317(Zf)/HEK293-ZNF317.GFP-ChIP-Seq(GSE58341)/Homer	GTCWGCTGTYYCTCT	1	0	1	0	0	327.3	0.0069
ZNF322(Zf)/HEK293-ZNF322.GFP-ChIP-Seq(GSE58341)/Homer	GAGCCTGGTACTGWGCCTGR	1	-0.5424	1	1	0.0286	1172.2	0.0246
ZNF382(Zf)/HEK293-ZNF382.GFP-ChIP-Seq(GSE58341)/Homer	GNCTGTASTRNTGBCTCHTT	1	0	1	0	0	89.9	0.0019
ZNF41(Zf)/HEK293-ZNF41.GFP-ChIP-Seq(GSE58341)/Homer	CCTCATGGTGYCYTWYTCCCTTGTG	1	0	1	0	0	65.1	0.0014
ZNF415(Zf)/HEK293-ZNF415.GFP-ChIP-Seq(GSE58341)/Homer	GRTGMTRGAGCC	1	-0.524	1	2	0.0571	2678.7	0.0562
ZNF416(Zf)/HEK293-ZNF416.GFP-ChIP-Seq(GSE58341)/Homer	WDNCTGGGCA	1	-1.933	1	7	0.2	6020.3	0.1262
ZNF467(Zf)/HEK293-ZNF467.GFP-ChIP-Seq(GSE58341)/Homer	TGGGGAAGGGCM	1	0	1	0	0	3903.7	0.0818
ZNF519(Zf)/HEK293-ZNF519.GFP-ChIP-Seq(GSE58341)/Homer	GAGSCCGAGC	1	-0.2569	1	1	0.0286	1981.7	0.0415
ZNF528(Zf)/HEK293-ZNF528.GFP-ChIP-Seq(GSE58341)/Homer	AGAAATGACTTCCCT	1	0	1	0	0	17.2	0.0004
ZNF652/HepG2-ZNF652.Flag-ChIP-Seq(Encode)/Homer	TTAACCCTTTVNKKN	1	-0.8038	1	1	0.0286	802.7	0.0168
ZNF669(Zf)/HEK293-ZNF669.GFP-ChIP-Seq(GSE58341)/Homer	GARTGGTCATCGCCC	1	0	1	0	0	359.7	0.0075
ZNF675(Zf)/HEK293-ZNF675.GFP-ChIP-Seq(GSE58341)/Homer	ARGAGGMCAAAATGW	1	0	1	0	0	403.2	0.0085
ZNF692(Zf)/HEK293-ZNF692.GFP-ChIP-Seq(GSE58341)/Homer	GTGGGCCCCA	1	0	1	0	0	535.8	0.0112
ZNF7(Zf)/HepG2-ZNF7.Flag-ChIP-Seq(Encode)/Homer	CTGCCWVCTTTTRTA	1	-0.7546	1	2	0.0571	2142.8	0.0449
ZNF711(Zf)/SHSY5Y-ZNF711-ChIP-Seq(GSE20673)/Homer	AGGCCTAG	1	-2.212	1	11	0.3143	10194.1	0.2137
ZSCAN22(Zf)/HEK293-ZSCAN22.GFP-ChIP-Seq(GSE58341)/Homer	SMCAGTCWGAKGGAGGAGGC	1	0	1	0	0	299.9	0.0063

## Sheet: HYP_E18
No DAPs

## Sheet: HYP_P3
No DAPs
